# Supplementary material for: Functional 3D architecture in an intrinsically disordered E3 ligase domain facilitates ubiquitin transfer
Source: Nat Commun. 2020 Jul 30;11:3807. doi: 10.1038/s41467-020-17647-x (PMC7393505; doi:10.1038/s41467-020-17647-x)
Supplement: Supplementary file 4 — Source Data [file 41467_2020_17647_MOESM4_ESM.zip]

Archive with 796 entries (713 files):
- Source data/Fig. 1/
- Source data/Fig. 1/overlayrnf4.png
- Source data/Fig. 1/overlayrnf4_blowout.png
- Source data/Fig. 2/
- Source data/Fig. 2/Figure 2B/
- Source data/Fig. 2/Figure 2B/Figure 2B.txt
- Source data/Fig. 2/Figure 2B/SM traces - raw/
- Source data/Fig. 2/Figure 2B/SM traces - raw/30-57 (SIM1-2)/
- Source data/Fig. 2/Figure 2B/SM traces - raw/30-57 (SIM1-2)/24_1.dat
- Source data/Fig. 2/Figure 2B/SM traces - raw/30-57 (SIM1-2)/24_100with_fret.dat
- Source data/Fig. 2/Figure 2B/SM traces - raw/30-57 (SIM1-2)/24_106.dat
- Source data/Fig. 2/Figure 2B/SM traces - raw/30-57 (SIM1-2)/24_106with_fret.dat
- Source data/Fig. 2/Figure 2B/SM traces - raw/30-57 (SIM1-2)/24_110with_fret.dat
- Source data/Fig. 2/Figure 2B/SM traces - raw/30-57 (SIM1-2)/24_120.dat
- Source data/Fig. 2/Figure 2B/SM traces - raw/30-57 (SIM1-2)/24_120with_fret.dat
- Source data/Fig. 2/Figure 2B/SM traces - raw/30-57 (SIM1-2)/24_131.dat
- Source data/Fig. 2/Figure 2B/SM traces - raw/30-57 (SIM1-2)/24_131with_fret.dat
- Source data/Fig. 2/Figure 2B/SM traces - raw/30-57 (SIM1-2)/24_244.dat
- Source data/Fig. 2/Figure 2B/SM traces - raw/30-57 (SIM1-2)/24_244with_fret.dat
- Source data/Fig. 2/Figure 2B/SM traces - raw/30-57 (SIM1-2)/24_250.dat
- Source data/Fig. 2/Figure 2B/SM traces - raw/30-57 (SIM1-2)/24_250with_fret.dat
- Source data/Fig. 2/Figure 2B/SM traces - raw/30-57 (SIM1-2)/24_25with_fret.dat
- Source data/Fig. 2/Figure 2B/SM traces - raw/30-57 (SIM1-2)/24_51with_fret.dat
- Source data/Fig. 2/Figure 2B/SM traces - raw/30-57 (SIM1-2)/24_92.dat
- Source data/Fig. 2/Figure 2B/SM traces - raw/30-57 (SIM1-2)/24_92with_fret.dat
- Source data/Fig. 2/Figure 2B/SM traces - raw/30-57 (SIM1-2)/24_96with_fret.dat
- Source data/Fig. 2/Figure 2B/SM traces - raw/30-57 (SIM1-2)/5_170.dat
- Source data/Fig. 2/Figure 2B/SM traces - raw/30-57 (SIM1-2)/5_170with_fret.dat
- Source data/Fig. 2/Figure 2B/SM traces - raw/30-57 (SIM1-2)/hel1.traces
- Source data/Fig. 2/Figure 2B/SM traces - raw/30-57 (SIM1-2)/hel2.traces
- Source data/Fig. 2/Figure 2B/SM traces - raw/30-57 (SIM1-2)/hel21.traces
- Source data/Fig. 2/Figure 2B/SM traces - raw/30-57 (SIM1-2)/hel21.traces_206.txt
- Source data/Fig. 2/Figure 2B/SM traces - raw/30-57 (SIM1-2)/hel21.traces_261.txt
- Source data/Fig. 2/Figure 2B/SM traces - raw/30-57 (SIM1-2)/hel22.traces
- Source data/Fig. 2/Figure 2B/SM traces - raw/30-57 (SIM1-2)/hel23.traces
- Source data/Fig. 2/Figure 2B/SM traces - raw/30-57 (SIM1-2)/hel24.traces
- Source data/Fig. 2/Figure 2B/SM traces - raw/30-57 (SIM1-2)/hel25.traces
- Source data/Fig. 2/Figure 2B/SM traces - raw/30-57 (SIM1-2)/hel25.traces_83.txt
- Source data/Fig. 2/Figure 2B/SM traces - raw/30-57 (SIM1-2)/hel25.traces_87.txt
- Source data/Fig. 2/Figure 2B/SM traces - raw/30-57 (SIM1-2)/hel25.traces_96.txt
- Source data/Fig. 2/Figure 2B/SM traces - raw/30-57 (SIM1-2)/hel26.traces
- Source data/Fig. 2/Figure 2B/SM traces - raw/30-57 (SIM1-2)/hel27.traces
- Source data/Fig. 2/Figure 2B/SM traces - raw/30-57 (SIM1-2)/hel28.traces
- Source data/Fig. 2/Figure 2B/SM traces - raw/30-57 (SIM1-2)/hel29.traces
- Source data/Fig. 2/Figure 2B/SM traces - raw/30-57 (SIM1-2)/hel3.traces
- Source data/Fig. 2/Figure 2B/SM traces - raw/30-57 (SIM1-2)/hel4.traces
- Source data/Fig. 2/Figure 2B/SM traces - raw/30-57 (SIM1-2)/hel5.traces
- Source data/Fig. 2/Figure 2B/SM traces - raw/30-57 (SIM1-2)/hel6.traces
- Source data/Fig. 2/Figure 2B/SM traces - raw/30-57 (SIM1-2)/TXT._TO
- Source data/Fig. 2/Figure 2B/SM traces - raw/30-57 + SUMO/
- Source data/Fig. 2/Figure 2B/SM traces - raw/30-57 + SUMO/39_36.dat
- Source data/Fig. 2/Figure 2B/SM traces - raw/30-57 + SUMO/39_36with_fret.dat
- Source data/Fig. 2/Figure 2B/SM traces - raw/30-57 + SUMO/39_37.dat
- Source data/Fig. 2/Figure 2B/SM traces - raw/30-57 + SUMO/39_37with_fret.dat
- Source data/Fig. 2/Figure 2B/SM traces - raw/30-57 + SUMO/39_4.dat
- Source data/Fig. 2/Figure 2B/SM traces - raw/30-57 + SUMO/39_4with_fret.dat
- Source data/Fig. 2/Figure 2B/SM traces - raw/30-57 + SUMO/hel31.traces
- Source data/Fig. 2/Figure 2B/SM traces - raw/30-57 + SUMO/hel32.traces
- Source data/Fig. 2/Figure 2B/SM traces - raw/30-57 + SUMO/hel33.traces
- Source data/Fig. 2/Figure 2B/SM traces - raw/30-57 + SUMO/hel34.traces
- Source data/Fig. 2/Figure 2B/SM traces - raw/30-57 + SUMO/hel35.traces
- Source data/Fig. 2/Figure 2B/SM traces - raw/30-57 + SUMO/hel36.traces
- Source data/Fig. 2/Figure 2B/SM traces - raw/30-57 + SUMO/hel37.traces
- Source data/Fig. 2/Figure 2B/SM traces - raw/30-57 + SUMO/hel38.traces
- Source data/Fig. 2/Figure 2B/SM traces - raw/30-57 + SUMO/hel39.traces
- Source data/Fig. 2/Figure 2B/SM traces - raw/30-57 + SUMO/hel40.traces
- Source data/Fig. 2/Figure 2B/SM traces - raw/30-57 + SUMO/hel41.traces
- Source data/Fig. 2/Figure 2B/SM traces - raw/30-57 + SUMO/hel42.traces
- Source data/Fig. 2/Figure 2B/SM traces - raw/37-77 (SIM1-4)/
- Source data/Fig. 2/Figure 2B/SM traces - raw/37-77 (SIM1-4)/30_16.dat
- Source data/Fig. 2/Figure 2B/SM traces - raw/37-77 (SIM1-4)/30_16with_fret.dat
- Source data/Fig. 2/Figure 2B/SM traces - raw/37-77 (SIM1-4)/30_4.dat
- Source data/Fig. 2/Figure 2B/SM traces - raw/37-77 (SIM1-4)/30_4with_fret.dat
- Source data/Fig. 2/Figure 2B/SM traces - raw/37-77 (SIM1-4)/30_6with_fret.dat
- Source data/Fig. 2/Figure 2B/SM traces - raw/37-77 (SIM1-4)/30_91.dat
- Source data/Fig. 2/Figure 2B/SM traces - raw/37-77 (SIM1-4)/30_91with_fret.dat
- Source data/Fig. 2/Figure 2B/SM traces - raw/37-77 (SIM1-4)/hel21.traces
- Source data/Fig. 2/Figure 2B/SM traces - raw/37-77 (SIM1-4)/hel22.traces
- Source data/Fig. 2/Figure 2B/SM traces - raw/37-77 (SIM1-4)/hel23.traces
- Source data/Fig. 2/Figure 2B/SM traces - raw/37-77 (SIM1-4)/hel24.traces
- Source data/Fig. 2/Figure 2B/SM traces - raw/37-77 (SIM1-4)/hel25.traces
- Source data/Fig. 2/Figure 2B/SM traces - raw/37-77 (SIM1-4)/hel26.traces
- Source data/Fig. 2/Figure 2B/SM traces - raw/37-77 (SIM1-4)/hel27.traces
- Source data/Fig. 2/Figure 2B/SM traces - raw/37-77 (SIM1-4)/hel28.traces
- Source data/Fig. 2/Figure 2B/SM traces - raw/37-77 (SIM1-4)/hel29.traces
- Source data/Fig. 2/Figure 2B/SM traces - raw/37-77 (SIM1-4)/hel30.traces
- Source data/Fig. 2/Figure 2B/SM traces - raw/37-77 (SIM1-4)/hel31.traces
- Source data/Fig. 2/Figure 2B/SM traces - raw/37-77 (SIM1-4)/hel32.traces
- Source data/Fig. 2/Figure 2B/SM traces - raw/37-77 (SIM1-4)/hel33.traces
- Source data/Fig. 2/Figure 2B/SM traces - raw/37-77 (SIM1-4)/hel34.traces
- Source data/Fig. 2/Figure 2B/SM traces - raw/37-77 (SIM1-4)/hel35.traces
- Source data/Fig. 2/Figure 2B/SM traces - raw/37-77 + SUMO/
- Source data/Fig. 2/Figure 2B/SM traces - raw/37-77 + SUMO/62_36.dat
- Source data/Fig. 2/Figure 2B/SM traces - raw/37-77 + SUMO/62_36with_fret.dat
- Source data/Fig. 2/Figure 2B/SM traces - raw/37-77 + SUMO/hel52.traces
- Source data/Fig. 2/Figure 2B/SM traces - raw/37-77 + SUMO/hel53.traces
- Source data/Fig. 2/Figure 2B/SM traces - raw/37-77 + SUMO/hel54.traces
- Source data/Fig. 2/Figure 2B/SM traces - raw/37-77 + SUMO/hel55.traces
- Source data/Fig. 2/Figure 2B/SM traces - raw/37-77 + SUMO/hel56.traces
- Source data/Fig. 2/Figure 2B/SM traces - raw/37-77 + SUMO/hel57.traces
- Source data/Fig. 2/Figure 2B/SM traces - raw/37-77 + SUMO/hel58.traces
- Source data/Fig. 2/Figure 2B/SM traces - raw/37-77 + SUMO/hel59.traces
- Source data/Fig. 2/Figure 2B/SM traces - raw/37-77 + SUMO/hel60.traces
- Source data/Fig. 2/Figure 2B/SM traces - raw/37-77 + SUMO/hel61.traces
- Source data/Fig. 2/Figure 2B/SM traces - raw/37-77 + SUMO/hel62.traces
- Source data/Fig. 2/Figure 2B/SM traces - raw/37-77 + SUMO/hel63.traces
- Source data/Fig. 2/Figure 2B/SM traces - raw/37-77 + SUMO/hel64.traces
- Source data/Fig. 2/Figure 2B/SM traces - raw/37-77 + SUMO/hel65.traces
- Source data/Fig. 2/Figure 2B/SM traces - raw/37-77 + SUMO/hel66.traces
- Source data/Fig. 2/Figure 2B/SM traces - raw/44-70 (SIM2-3)/
- Source data/Fig. 2/Figure 2B/SM traces - raw/44-70 (SIM2-3)/33_3.dat
- Source data/Fig. 2/Figure 2B/SM traces - raw/44-70 (SIM2-3)/33_3with_fret.dat
- Source data/Fig. 2/Figure 2B/SM traces - raw/44-70 (SIM2-3)/33_71.dat
- Source data/Fig. 2/Figure 2B/SM traces - raw/44-70 (SIM2-3)/33_71with_fret.dat
- Source data/Fig. 2/Figure 2B/SM traces - raw/44-70 (SIM2-3)/hel1.traces
- Source data/Fig. 2/Figure 2B/SM traces - raw/44-70 (SIM2-3)/hel2.traces
- Source data/Fig. 2/Figure 2B/SM traces - raw/44-70 (SIM2-3)/hel27.traces
- Source data/Fig. 2/Figure 2B/SM traces - raw/44-70 (SIM2-3)/hel28.traces
- Source data/Fig. 2/Figure 2B/SM traces - raw/44-70 (SIM2-3)/hel29.traces
- Source data/Fig. 2/Figure 2B/SM traces - raw/44-70 (SIM2-3)/hel3.traces
- Source data/Fig. 2/Figure 2B/SM traces - raw/44-70 (SIM2-3)/hel30.traces
- Source data/Fig. 2/Figure 2B/SM traces - raw/44-70 (SIM2-3)/hel31.traces
- Source data/Fig. 2/Figure 2B/SM traces - raw/44-70 (SIM2-3)/hel32.traces
- Source data/Fig. 2/Figure 2B/SM traces - raw/44-70 (SIM2-3)/hel32.traces_105.txt
- Source data/Fig. 2/Figure 2B/SM traces - raw/44-70 (SIM2-3)/hel32.traces_206.txt
- Source data/Fig. 2/Figure 2B/SM traces - raw/44-70 (SIM2-3)/hel32.traces_28.txt
- Source data/Fig. 2/Figure 2B/SM traces - raw/44-70 (SIM2-3)/hel33.traces
- Source data/Fig. 2/Figure 2B/SM traces - raw/44-70 (SIM2-3)/hel34.traces
- Source data/Fig. 2/Figure 2B/SM traces - raw/44-70 (SIM2-3)/hel34.traces_17.txt
- Source data/Fig. 2/Figure 2B/SM traces - raw/44-70 + SUMO/
- Source data/Fig. 2/Figure 2B/SM traces - raw/44-70 + SUMO/42_158.dat
- Source data/Fig. 2/Figure 2B/SM traces - raw/44-70 + SUMO/42_158with_fret.dat
- Source data/Fig. 2/Figure 2B/SM traces - raw/44-70 + SUMO/42_175.dat
- Source data/Fig. 2/Figure 2B/SM traces - raw/44-70 + SUMO/42_175with_fret.dat
- Source data/Fig. 2/Figure 2B/SM traces - raw/44-70 + SUMO/42_38.dat
- Source data/Fig. 2/Figure 2B/SM traces - raw/44-70 + SUMO/42_38with_fret.dat
- Source data/Fig. 2/Figure 2B/SM traces - raw/44-70 + SUMO/hel35.traces
- Source data/Fig. 2/Figure 2B/SM traces - raw/44-70 + SUMO/hel36.traces
- Source data/Fig. 2/Figure 2B/SM traces - raw/44-70 + SUMO/hel37.traces
- Source data/Fig. 2/Figure 2B/SM traces - raw/44-70 + SUMO/hel38.traces
- Source data/Fig. 2/Figure 2B/SM traces - raw/44-70 + SUMO/hel39.traces
- Source data/Fig. 2/Figure 2B/SM traces - raw/44-70 + SUMO/hel40.traces
- Source data/Fig. 2/Figure 2B/SM traces - raw/44-70 + SUMO/hel41.traces
- Source data/Fig. 2/Figure 2B/SM traces - raw/44-70 + SUMO/hel42.traces
- Source data/Fig. 2/Figure 2B/SM traces - raw/44-70 + SUMO/hel43.traces
- Source data/Fig. 2/Figure 2B/SM traces - raw/44-70 + SUMO/hel44.traces
- Source data/Fig. 2/Figure 2B/SM traces - raw/44-70 + SUMO/hel45.traces
- Source data/Fig. 2/Figure 2B/SM traces - raw/44-70 + SUMO/hel46.traces
- Source data/Fig. 2/Figure 2B/SM traces - raw/57-84 (SIM3-4)/
- Source data/Fig. 2/Figure 2B/SM traces - raw/57-84 (SIM3-4)/18_16.dat
- Source data/Fig. 2/Figure 2B/SM traces - raw/57-84 (SIM3-4)/18_16with_fret.dat
- Source data/Fig. 2/Figure 2B/SM traces - raw/57-84 (SIM3-4)/18_18.dat
- Source data/Fig. 2/Figure 2B/SM traces - raw/57-84 (SIM3-4)/18_18with_fret.dat
- Source data/Fig. 2/Figure 2B/SM traces - raw/57-84 (SIM3-4)/18_6.dat
- Source data/Fig. 2/Figure 2B/SM traces - raw/57-84 (SIM3-4)/18_6with_fret.dat
- Source data/Fig. 2/Figure 2B/SM traces - raw/57-84 (SIM3-4)/18_7.dat
- Source data/Fig. 2/Figure 2B/SM traces - raw/57-84 (SIM3-4)/18_7with_fret.dat
- Source data/Fig. 2/Figure 2B/SM traces - raw/57-84 (SIM3-4)/hel10.traces
- Source data/Fig. 2/Figure 2B/SM traces - raw/57-84 (SIM3-4)/hel11.traces
- Source data/Fig. 2/Figure 2B/SM traces - raw/57-84 (SIM3-4)/hel12.traces
- Source data/Fig. 2/Figure 2B/SM traces - raw/57-84 (SIM3-4)/hel13.traces
- Source data/Fig. 2/Figure 2B/SM traces - raw/57-84 (SIM3-4)/hel14.traces
- Source data/Fig. 2/Figure 2B/SM traces - raw/57-84 (SIM3-4)/hel15.traces
- Source data/Fig. 2/Figure 2B/SM traces - raw/57-84 (SIM3-4)/hel16.traces
- Source data/Fig. 2/Figure 2B/SM traces - raw/57-84 (SIM3-4)/hel17.traces
- Source data/Fig. 2/Figure 2B/SM traces - raw/57-84 (SIM3-4)/hel18.traces
- Source data/Fig. 2/Figure 2B/SM traces - raw/57-84 (SIM3-4)/hel19.traces
- Source data/Fig. 2/Figure 2B/SM traces - raw/57-84 (SIM3-4)/hel20.traces
- Source data/Fig. 2/Figure 2B/SM traces - raw/57-84 + SUMO/
- Source data/Fig. 2/Figure 2B/SM traces - raw/57-84 + SUMO/45_30.dat
- Source data/Fig. 2/Figure 2B/SM traces - raw/57-84 + SUMO/45_30with_fret.dat
- Source data/Fig. 2/Figure 2B/SM traces - raw/57-84 + SUMO/45_36.dat
- Source data/Fig. 2/Figure 2B/SM traces - raw/57-84 + SUMO/45_36with_fret.dat
- Source data/Fig. 2/Figure 2B/SM traces - raw/57-84 + SUMO/45_68.dat
- Source data/Fig. 2/Figure 2B/SM traces - raw/57-84 + SUMO/45_68with_fret.dat
- Source data/Fig. 2/Figure 2B/SM traces - raw/57-84 + SUMO/hel40.traces
- Source data/Fig. 2/Figure 2B/SM traces - raw/57-84 + SUMO/hel41.traces
- Source data/Fig. 2/Figure 2B/SM traces - raw/57-84 + SUMO/hel42.traces
- Source data/Fig. 2/Figure 2B/SM traces - raw/57-84 + SUMO/hel43.traces
- Source data/Fig. 2/Figure 2B/SM traces - raw/57-84 + SUMO/hel44.traces
- Source data/Fig. 2/Figure 2B/SM traces - raw/57-84 + SUMO/hel45.traces
- Source data/Fig. 2/Figure 2B/SM traces - raw/57-84 + SUMO/hel46.traces
- Source data/Fig. 2/Figure 2B/SM traces - raw/57-84 + SUMO/hel47.traces
- Source data/Fig. 2/Figure 2B/SM traces - raw/57-84 + SUMO/hel48.traces
- Source data/Fig. 2/Figure 2B/SM traces - raw/57-84 + SUMO/hel49.traces
- Source data/Fig. 2/Figure 2D/
- Source data/Fig. 2/Figure 2D/Figure 2D bottom left panel.TXT
- Source data/Fig. 2/Figure 2D/Figure 2D bottom right panel.TXT
- Source data/Fig. 2/Figure 2D/Figure 2D upper left panel.TXT
- Source data/Fig. 2/Figure 2D/Figure 2D upper right panel.TXT
- Source data/Fig. 3/
- Source data/Fig. 3/high FRET basic.csv
- Source data/Fig. 3/high FRET wild type.csv
- Source data/Fig. 3/low FRET basic.csv
- Source data/Fig. 3/low FRET wild type.csv
- Source data/Fig. 4/
- Source data/Fig. 4/Figure 4B/
- Source data/Fig. 4/Figure 4B/hsqc_mtsl_Cter.png
- Source data/Fig. 4/Figure 4B/hsqc_reduced_Cter.png
- Source data/Fig. 4/Figure 4C/
- Source data/Fig. 4/Figure 4C/histogram_data/
- Source data/Fig. 4/Figure 4C/histogram_data/E44C_new.txt
- Source data/Fig. 4/Figure 4C/histogram_data/E44C_sumo.txt
- Source data/Fig. 4/Figure 4C/histogram_data/L58C.txt
- Source data/Fig. 4/Figure 4C/histogram_data/L58C_sumo.txt
- Source data/Fig. 4/Figure 4C/histogram_data/ratio_C2
- Source data/Fig. 4/Figure 4C/histogram_data/ratio_N2
- Source data/Fig. 4/Figure 4C/histogram_data/ratio_sumoC
- Source data/Fig. 4/Figure 4C/histogram_data/ratio_sumoN
- Source data/Fig. 4/Figure 4C/histogram_data/S70C.txt
- Source data/Fig. 4/Figure 4C/histogram_data/S70C_sumo.txt
- Source data/Fig. 4/Figure 4D/
- Source data/Fig. 4/Figure 4D/Figure 3D.txt
- Source data/Fig. 4/Figure 4D/SM traces - raw/
- Source data/Fig. 4/Figure 4D/SM traces - raw/29-84 (Nter-basic region)/
- Source data/Fig. 4/Figure 4D/SM traces - raw/29-84 (Nter-basic region)/hel11.traces
- Source data/Fig. 4/Figure 4D/SM traces - raw/29-84 (Nter-basic region)/hel12.traces
- Source data/Fig. 4/Figure 4D/SM traces - raw/29-84 (Nter-basic region)/hel13.traces
- Source data/Fig. 4/Figure 4D/SM traces - raw/29-84 (Nter-basic region)/hel14.traces
- Source data/Fig. 4/Figure 4D/SM traces - raw/29-84 (Nter-basic region)/hel15.traces
- Source data/Fig. 4/Figure 4D/SM traces - raw/29-84 (Nter-basic region)/hel16.traces
- Source data/Fig. 4/Figure 4D/SM traces - raw/29-84 (Nter-basic region)/hel17.traces
- Source data/Fig. 4/Figure 4D/SM traces - raw/29-84 (Nter-basic region)/hel18.traces
- Source data/Fig. 4/Figure 4D/SM traces - raw/29-84 (Nter-basic region)/hel19.traces
- Source data/Fig. 4/Figure 4D/SM traces - raw/29-84 (Nter-basic region)/hel20.traces
- Source data/Fig. 4/Figure 4D/SM traces - raw/29-84 (Nter-basic region)/hel21.traces
- Source data/Fig. 4/Figure 4D/SM traces - raw/29-84 (Nter-basic region)/hel22.traces
- Source data/Fig. 4/Figure 4D/SM traces - raw/29-84 (Nter-basic region)/hel23.traces
- Source data/Fig. 4/Figure 4D/SM traces - raw/29-84 (Nter-basic region)/hel24.traces
- Source data/Fig. 4/Figure 4D/SM traces - raw/29-84 (Nter-basic region)/hel25.traces
- Source data/Fig. 4/Figure 4D/SM traces - raw/84-119 (Cter-basic region)/
- Source data/Fig. 4/Figure 4D/SM traces - raw/84-119 (Cter-basic region)/hel41.traces
- Source data/Fig. 4/Figure 4D/SM traces - raw/84-119 (Cter-basic region)/hel42.traces
- Source data/Fig. 4/Figure 4D/SM traces - raw/84-119 (Cter-basic region)/hel43.traces
- Source data/Fig. 4/Figure 4D/SM traces - raw/84-119 (Cter-basic region)/hel44.traces
- Source data/Fig. 4/Figure 4D/SM traces - raw/84-119 (Cter-basic region)/hel45.traces
- Source data/Fig. 4/Figure 4D/SM traces - raw/84-119 (Cter-basic region)/hel46.traces
- Source data/Fig. 4/Figure 4D/SM traces - raw/84-119 (Cter-basic region)/hel47.traces
- Source data/Fig. 4/Figure 4D/SM traces - raw/84-119 (Cter-basic region)/hel48.traces
- Source data/Fig. 4/Figure 4D/SM traces - raw/84-119 (Cter-basic region)/hel49.traces
- Source data/Fig. 4/Figure 4D/SM traces - raw/84-119 (Cter-basic region)/hel50.traces
- Source data/Fig. 4/Figure 4D/SM traces - raw/84-119 (Cter-basic region)/hel51.traces
- Source data/Fig. 4/Figure 4D/SM traces - raw/84-119 (Cter-basic region)/hel52.traces
- Source data/Fig. 4/Figure 4D/SM traces - raw/84-119 (Cter-basic region)/hel53.traces
- Source data/Fig. 4/Figure 4D/SM traces - raw/84-119 (Cter-basic region)/hel54.traces
- Source data/Fig. 4/Figure 4D/SM traces - raw/84-119 (Cter-basic region)/hel55.traces
- Source data/Fig. 4/Figure 4D/SM traces - raw/84-119 (Cter-basic region)/hel56.traces
- Source data/Fig. 4/Figure 4D/SM traces - raw/84-119 (Cter-basic region)/hel57.traces
- Source data/Fig. 4/Figure 4D/SM traces - raw/84-119 (Cter-basic region)/hel58.traces
- Source data/Fig. 4/Figure 4D/SM traces - raw/84-119 (Cter-basic region)/hel59.traces
- Source data/Fig. 4/Figure 4D/SM traces - raw/84-119 (Cter-basic region)/hel60.traces
- Source data/Fig. 4/Figure 4D/SM traces - raw/84-119 (Cter-basic region)/hel61.traces
- Source data/Fig. 4/Figure 4D/SM traces - raw/84-119 (Cter-basic region)/hel62.traces
- Source data/Fig. 4/Figure 4D/SM traces - raw/84-119 (Cter-basic region)/hel63.traces
- Source data/Fig. 4/Figure 4D/SM traces - raw/84-119 (Cter-basic region)/hel64.traces
- Source data/Fig. 5/
- Source data/Fig. 5/Figure 5C/
- Source data/Fig. 5/Figure 5C/RNF4N charge mutant SEC runs.txt
- Source data/Fig. 5/Figure 5D/
- Source data/Fig. 5/Figure 5D/Figure 4D.TXT
- Source data/Fig. 5/Figure 5D/SM traces - raw/
- Source data/Fig. 5/Figure 5D/SM traces - raw/84-119 Delta Acidic/
- Source data/Fig. 5/Figure 5D/SM traces - raw/84-119 Delta Acidic/hel28.traces
- Source data/Fig. 5/Figure 5D/SM traces - raw/84-119 Delta Acidic/hel29.traces
- Source data/Fig. 5/Figure 5D/SM traces - raw/84-119 Delta Acidic/hel30.traces
- Source data/Fig. 5/Figure 5D/SM traces - raw/84-119 Delta Acidic/hel31.traces
- Source data/Fig. 5/Figure 5D/SM traces - raw/84-119 Delta Acidic/hel32.traces
- Source data/Fig. 5/Figure 5D/SM traces - raw/84-119 Delta Acidic/hel33.traces
- Source data/Fig. 5/Figure 5D/SM traces - raw/84-119 Delta Acidic/hel34.traces
- Source data/Fig. 5/Figure 5D/SM traces - raw/84-119 Delta Acidic/hel35.traces
- Source data/Fig. 5/Figure 5D/SM traces - raw/84-119 Delta Acidic/hel36.traces
- Source data/Fig. 5/Figure 5D/SM traces - raw/84-119 Delta Acidic/hel37.traces
- Source data/Fig. 5/Figure 5D/SM traces - raw/84-119 Delta Acidic/hel38.traces
- Source data/Fig. 5/Figure 5D/SM traces - raw/84-119 Delta Acidic/hel39.traces
- Source data/Fig. 5/Figure 5D/SM traces - raw/84-119 Delta Acidic/hel40.traces
- Source data/Fig. 5/Figure 5D/SM traces - raw/84-119 Delta Acidic/hel41.traces
- Source data/Fig. 5/Figure 5D/SM traces - raw/84-119 Delta Acidic/hel42.traces
- Source data/Fig. 5/Figure 5D/SM traces - raw/84-119 Delta Acidic/hel43.traces
- Source data/Fig. 5/Figure 5D/SM traces - raw/84-119 Delta Acidic/hel44.traces
- Source data/Fig. 5/Figure 5D/SM traces - raw/84-119 Delta Acidic/hel45.traces
- Source data/Fig. 5/Figure 5D/SM traces - raw/84-119 Delta Acidic/hel46.traces
- Source data/Fig. 5/Figure 5D/SM traces - raw/84-119 Delta Acidic/hel47.traces
- Source data/Fig. 5/Figure 5D/SM traces - raw/84-119 Delta Acidic/hel48.traces
- Source data/Fig. 5/Figure 5D/SM traces - raw/84-119 Delta Acidic/hel49.traces
- Source data/Fig. 5/Figure 5D/SM traces - raw/84-119 Delta Acidic/hel50.traces
- Source data/Fig. 5/Figure 5D/SM traces - raw/84-119 Delta Acidic/hel51.traces
- Source data/Fig. 5/Figure 5D/SM traces - raw/84-119 Delta Acidic/hel52.traces
- Source data/Fig. 5/Figure 5D/SM traces - raw/84-119 Delta Acidic/hel53.traces
- Source data/Fig. 5/Figure 5D/SM traces - raw/84-119 Delta Acidic/hel54.traces
- Source data/Fig. 5/Figure 5D/SM traces - raw/84-119 Delta Acidic/hel55.traces
- Source data/Fig. 5/Figure 5D/SM traces - raw/84-119 Delta Acidic/hel56.traces
- Source data/Fig. 5/Figure 5D/SM traces - raw/84-119 Delta Acidic/hel57.traces
- Source data/Fig. 5/Figure 5D/SM traces - raw/84-119 Delta Basic/
- Source data/Fig. 5/Figure 5D/SM traces - raw/84-119 Delta Basic/hel11.traces
- Source data/Fig. 5/Figure 5D/SM traces - raw/84-119 Delta Basic/hel12.traces
- Source data/Fig. 5/Figure 5D/SM traces - raw/84-119 Delta Basic/hel13.traces
- Source data/Fig. 5/Figure 5D/SM traces - raw/84-119 Delta Basic/hel14.traces
- Source data/Fig. 5/Figure 5D/SM traces - raw/84-119 Delta Basic/hel15.traces
- Source data/Fig. 5/Figure 5D/SM traces - raw/84-119 Delta Basic/hel16.traces
- Source data/Fig. 5/Figure 5D/SM traces - raw/84-119 Delta Basic/hel17.traces
[truncated: 496 more entries]
