# Supplementary material for: Functional 3D architecture in an intrinsically disordered E3 ligase domain facilitates ubiquitin transfer
Source: Nat Commun. 2020 Jul 30;11:3807. doi: 10.1038/s41467-020-17647-x (PMC7393505; doi:10.1038/s41467-020-17647-x)
Supplement: Supplementary file 4 — Source Data [file 41467_2020_17647_MOESM4_ESM.zip › Source data/Fig. 2/Figure 2B/Figure 2B.txt]

sim 12 sumo	0	0	0.015	0.00373633649932157	0	0	0.015	0.00107245152354571	sim23	0	0	0.015	-9.03222891566265E-4	0.00296977653631285	0	0	sim34	0	0	0.015	0.00417041095890411	0	0	0.015	0.00162263422818792	sim	0	0	0.015	0.00138709302325581		0	0	0.015	1.88674884437596E-4
sim12	0	0	0.025	0.00373633649932157	0	0	0.045	0.00107245152354571		0	0	0.045	-1.03915662650602E-4	0.00296977653631285	0	0		0	0	0.025	0.00417041095890411	0	0	0.045	0.00240251677852349		0	0	0.025	0.00138709302325581		0	0	0.025	1.88875192604006E-4
	0.03	0	0.035	0.00373633649932157	0.03	0	0.075	0.00107245152354571		0.03	0	0.075	0.00109088855421687	0.00296977653631285	0.03	0		0.03	0	0.035	0.00417041095890411	0.03	0	0.075	0.0033393288590604		0.03	0	0.035	0.0013871096345515		0.03	0	0.035	1.89260400616333E-4
	0.03	0	0.045	0.00373633649932157	0.03	0	0.105	0.00107245152354571		0.03	0	0.105	0.00276909638554217	0.00296977653631285	0.03	0		0.03	0	0.045	0.00417041095890411	0.03	0	0.105	0.00442337248322148		0.03	0	0.045	0.00138712624584718		0.03	0	0.045	1.89984591679507E-4
	0.06	0	0.055	0.00373633649932157	0.06	0	0.135	0.00107245152354571		0.06	0	0.135	0.00497775602409638	0.00296977653631285	0.06	0		0.06	0	0.055	0.00417041095890411	0.06	0	0.135	0.00562875838926174		0.06	0	0.055	0.00138717607973422		0.06	0	0.055	1.91340523882897E-4
	0.06	0	0.065	0.00373633649932157	0.06	0	0.165	0.00107245152354571		0.06	0	0.165	0.00768998493975904	0.00296977653631285	0.06	0		0.06	0	0.065	0.00417041095890411	0.06	0	0.165	0.00691214765100671		0.06	0	0.065	0.00138730897009967		0.06	0	0.065	1.93836671802773E-4
	0.09	0	0.075	0.00373633649932157	0.09	0	0.195	0.00107246537396122		0.09	0	0.195	0.0107782228915663	0.00296977653631285	0.09	0		0.09	0	0.075	0.00417041095890411	0.09	0	0.195	0.00821380872483221		0.09	0	0.075	0.00138759136212625		0.09	0	0.075	1.98351309707242E-4
	0.09	0	0.085	0.00373633649932157	0.09	0	0.225	0.00107246537396122		0.09	0	0.225	0.0140056777108434	0.0029697905027933	0.09	0		0.09	0	0.085	0.00417041095890411	0.09	0	0.225	0.00946130872483222		0.09	0.00154	0.085	0.00138818936877076		0.09	0	0.085	2.06317411402157E-4
	0.12	0	0.095	0.00373633649932157	0.12	0	0.255	0.00107252077562327		0.12	0	0.255	0.0170457379518072	0.00296994413407821	0.12	0		0.12	0	0.095	0.00417041095890411	0.12	0	0.255	0.0105756375838926		0.12	0.00154	0.095	0.00138945182724253		0.12	0	0.095	2.20123266563944E-4
	0.12	0	0.105	0.00373633649932157	0.12	0.0014	0.285	0.00107301939058172		0.12	0	0.285	0.0195318072289157	0.00297114525139665	0.12	0		0.12	0.0037	0.105	0.00417041095890411	0.12	0.003335	0.285	0.011479211409396		0.12	0.00154	0.105	0.00139205980066445		0.12	0	0.105	2.43574730354391E-4
	0.15	0	0.115	0.00373633649932157	0.15	0.0014	0.315	0.00107660664819945		0.15	0	0.315	0.021128765060241	0.00297941340782123	0.15	0		0.15	0.0037	0.115	0.00417041095890411	0.15	0.003335	0.315	0.0121048489932886		0.15	0.00154	0.115	0.00139722591362126		0.15	0	0.115	2.82650231124807E-4
	0.15	0	0.125	0.00373633649932157	0.15	0	0.345	0.0010982271468144		0.15	0	0.345	0.0216090662650602	0.00302625698324022	0.15	0		0.15	0.0087	0.125	0.00417041095890411	0.15	0.00503	0.345	0.0124038926174497		0.15	0	0.125	0.00140730897009967		0.15	0	0.125	3.46456086286595E-4
	0.18	0	0.135	0.00373633649932157	0.18	0	0.375	0.00120691135734072		0.18	0	0.375	0.02091625	0.00324685754189944	0.18	0		0.18	0.0087	0.135	0.00417041095890411	0.18	0.00503	0.375	0.0123525		0.18	0	0.135	0.00142637873754153		0.18	0	0.135	4.48659476117103E-4
	0.18	0.00407	0.145	0.00373633649932157	0.18	0.00277	0.405	0.00166193905817175		0.18	0	0.405	0.0192139156626506	0.00410664804469274	0.18	0.0105421686746988		0.18	0.0125	0.145	0.00417041095890411	0.18	0.0151	0.405	0.0119547986577181		0.18	0.0061	0.145	0.00146152823920266		0.18	0.00166	0.145	6.0904468412943E-4
	0.21	0.00407	0.155	0.00373633649932157	0.21	0.00277	0.435	0.00324401662049861		0.21	0.0014	0.435	0.0169509939759036	0.00687107541899441	0.21	0.0105421686746988		0.21	0.0125	0.155	0.00417041095890411	0.21	0.0151	0.435	0.0112424161073826		0.21	0.0061	0.155	0.00152463455149502		0.21	0.00166	0.155	8.55762711864407E-4
	0.21	0.0095	0.165	0.00373633649932157	0.21	0.0069	0.465	0.00779372576177285		0.21	0.00279	0.465	0.0150028313253012	0.0141668016759777	0.21	0.0105421686746988		0.21	0.0112	0.165	0.00417041095890411	0.21	0.0084	0.465	0.0102715436241611		0.21	0.0169	0.165	0.00163493355481727		0.21	0.0249	0.165	0.00122768875192604
	0.24	0.0095	0.175	0.00373633649932157	0.24	0.0069	0.495	0.0185512742382271		0.24	0.00279	0.495	0.014906656626506	0.0298474441340782	0.24	0.0105421686746988		0.24	0.0112	0.175	0.00417041095890411	0.24	0.0084	0.495	0.00912902684563758		0.24	0.0169	0.175	0.00182257475083057		0.24	0.0249	0.175	0.00177707241910632
	0.24	0.00678	0.185	0.00373633649932157	0.24	0.0097	0.525	0.0392627423822715		0.24	0.0084	0.525	0.0190097740963855	0.056930405027933	0.24	0.0286144578313253		0.24	0.0112	0.185	0.00417041095890411	0.24	0.0185	0.525	0.00802114093959731		0.24	0.0431	0.185	0.00213323920265781		0.24	0.0415	0.185	0.00257209553158706
	0.27	0.00678	0.195	0.00373633649932157	0.27	0.0097	0.555	0.0711815096952909		0.27	0.0084	0.555	0.0300417018072289	0.0935761592178771	0.27	0.0286144578313253		0.27	0.0112	0.195	0.00417041095890411	0.27	0.0185	0.555	0.00775464765100671		0.27	0.0431	0.195	0.00263372093023256		0.27	0.0415	0.195	0.00369901386748844
	0.27	0.0122	0.205	0.00373633649932157	0.27	0.018	0.585	0.10920972299169		0.27	0.00977	0.585	0.0496103765060241	0.130213659217877	0.27	0.0316265060240964		0.27	0.00622	0.205	0.00417041095890411	0.27	0.0151	0.585	0.0112541610738255		0.27	0.0524	0.205	0.00341812292358804		0.27	0.0465	0.205	0.0052633281972265
	0.3	0.0122	0.215	0.00373633649932157	0.3	0.018	0.615	0.141210747922438		0.3	0.00977	0.615	0.0759481626506024	0.152425069832402	0.3	0.0316265060240964		0.3	0.00622	0.215	0.00417041095890411	0.3	0.0151	0.615	0.0257760738255034		0.3	0.0524	0.215	0.00461380398671096		0.3	0.0465	0.215	0.00738935285053929
	0.3	0.0095	0.225	0.00373633649932157	0.3	0.0097	0.645	0.153659764542936		0.3	0.0014	0.645	0.102635060240964	0.149788715083799	0.3	0.0180722891566265		0.3	0.00622	0.225	0.00417041095890411	0.3	0.0101	0.645	0.0610489261744967		0.3	0.0863	0.225	0.00638589700996678		0.3	0.0748	0.225	0.0102175654853621
	0.33	0.0095	0.235	0.00373633649932157	0.33	0.0097	0.675	0.14066432132964		0.33	0.0014	0.675	0.120379698795181	0.123598058659218	0.33	0.0180722891566265		0.33	0.00622	0.235	0.00417041095890411	0.33	0.0101	0.675	0.116737382550336		0.33	0.0863	0.235	0.00893865448504983		0.33	0.0748	0.235	0.013898906009245
	0.33	0.00271	0.245	0.00373633649932157	0.33	0.0055	0.705	0.108368074792244		0.33	0.0042	0.705	0.121813388554217	0.0858617597765363	0.33	0.0256024096385542		0.33	0.0087	0.245	0.00417041095890411	0.33	0.0185	0.705	0.168597365771812		0.33	0.1109	0.245	0.0125113787375415		0.33	0.1412	0.245	0.0185857627118644
	0.36	0.00271	0.255	0.00373633649932157	0.36	0.00554	0.735	0.0703645983379502		0.36	0.0042	0.735	0.106060753012048	0.0506098324022347	0.36	0.0256024096385542		0.36	0.0087	0.255	0.00417041095890411	0.36	0.0185	0.735	0.180977953020134		0.36	0.1109	0.255	0.0173668936877076		0.36	0.1412	0.255	0.0244193990755008
	0.36	0.00271	0.265	0.0037363500678426	0.36	0.00277	0.765	0.0386705817174515		0.36	0.0112	0.765	0.0792694728915663	0.0258693994413408	0.36	0.0135542168674699		0.36	0.003736	0.265	0.00417041095890411	0.36	0.0084	0.765	0.143748137583893		0.36	0.1433	0.265	0.0237709468438538		0.36	0.1545	0.265	0.0315140677966102
	0.39	0.00271	0.275	0.00373636363636364	0.39	0.00277	0.795	0.0182131578947368		0.39	0.0112	0.795	0.050639593373494	0.0121759776536313	0.39	0.0135542168674699		0.39	0.003736	0.275	0.00417041095890411	0.39	0.0084	0.795	0.0843146812080537		0.39	0.1433	0.275	0.0319618272425249		0.39	0.1545	0.275	0.039938906009245
	0.39	0.0109	0.285	0.00373640434192673	0.39	0.0069	0.825	0.0076380055401662		0.39	0.0112	0.825	0.0273523343373494	0.00606526536312849	0.39	0.00753012048192771		0.39	0.00249	0.285	0.00417041095890411	0.39	0.00503	0.825	0.0363907550335571		0.39	0.1864	0.285	0.0421114784053156		0.39	0.1844	0.285	0.0496990292758089
	0.42	0.0109	0.295	0.00373652645861601	0.42	0.0069	0.855	0.00318542936288089		0.42	0.0112	0.855	0.0120804518072289	0.00384029329608939	0.42	0.00753012048192771		0.42	0.00249	0.295	0.00417041095890411	0.42	0.00503	0.855	0.0113737583892617		0.42	0.1864	0.295	0.0542816445182724		0.42	0.1844	0.295	0.0607179506933744
	0.42	0.0136	0.305	0.00373677069199457	0.42	0.00277	0.885	0.00164379501385042		0.42	0.014	0.885	0.00379959337349398	0.0031745251396648	0.42	0.0135542168674699		0.45	0.00498	0.305	0.00417041095890411	0.42	0.00503	0.885	0.00231107382550335		0.42	0.1341	0.305	0.068380415282392		0.42	0.1761	0.305	0.0728240523882897
	0.45	0.0136	0.315	0.00373734056987788	0.45	0.00277	0.915	0.00120225761772853		0.45	0.014	0.915	3.74548192771084E-5	0.00301005586592179	0.45	0.0135542168674699		0.45	0.00249	0.315	0.00417041095890411	0.45	0.00503	0.915	-5.42953020134228E-5		0.45	0.1341	0.315	0.0841272425249169		0.45	0.1761	0.315	0.08574343605547
	0.45	0.0271	0.325	0.00373856173677069	0.45	0.0125	0.945	0.00109722991689751		0.45	0.0196	0.945	-0.00140596385542169	0.00297641061452514	0.45	0.0150602409638554		0.48	0.00249	0.325	0.00417041095890411	0.45	0.0117	0.945	-5.24647651006711E-4		0.45	0.1079	0.325	0.101034368770764		0.45	0.0814	0.325	0.0991016640986132
	0.48	0.0271	0.335	0.00374112618724559	0.48	0.0125	0.975	0.00107642659279778		0.48	0.0196	0.975	-0.00187600903614458	0.0029706843575419	0.48	0.0150602409638554		0.48	0.00747	0.335	0.00417041095890411	0.48	0.0117	0.975	-6.10822147651007E-4		0.48	0.1079	0.335	0.118412142857143		0.48	0.0814	0.335	0.11243593220339
	0.48	0.0326	0.345	0.0037463907734057	0.48	0.0222	1.005	0.00107299168975069		0.48	0.0447	1.005	-0.00200638554216867	0.00296988826815642	0.48	0.0150602409638554		0.51	0.00747	0.345	0.00417041095890411	0.48	0.0084	1.005	-6.34077181208054E-4		0.48	0.077	0.345	0.13540303986711		0.48	0.0365	0.345	0.125217858243452
	0.51	0.0326	0.355	0.00375685210312076	0.51	0.0222				0.51	0.0447				0.51	0.0150602409638554		0.51	0.00871	0.355	0.00417041095890411	0.51	0.0084				0.51	0.077	0.355	0.151044568106312		0.51	0.0365	0.355	0.136886101694915
	0.51	0.0719	0.365	0.00377708276797829	0.51	0.0457				0.51	0.0628				0.51	0.0346385542168675		0.54	0.00871	0.365	0.00417041095890411	0.51	0.00503				0.51	0.0262	0.365	0.164355946843854		0.51	0.0216	0.365	0.146886117103236
	0.54	0.0719	0.375	0.0038150881953867	0.54	0.0457				0.54	0.0628				0.54	0.0346385542168675		0.54	0.0125	0.375	0.00417041095890411	0.54	0.00503				0.54	0.0262	0.375	0.174438488372093		0.54	0.0216	0.375	0.154713405238829
	0.54	0.1031	0.385	0.00388446404341927	0.54	0.0734				0.54	0.0978				0.54	0.036144578313253		0.57	0.0125	0.385	0.00417041095890411	0.54	0.0067				0.54	0.00308	0.385	0.180575481727575		0.54	0.01	0.385	0.159955546995378
	0.57	0.1031	0.395	0.00400754409769335	0.57	0.0734				0.57	0.0978				0.57	0.036144578313253		0.57	0.0187	0.395	0.00417042341220423	0.57	0.0067				0.57	0.00308	0.395	0.182316378737542		0.57	0.01	0.395	0.162328151001541
	0.57	0.1506	0.405	0.00421959294436906	0.57	0.0983				0.57	0.1103				0.57	0.0421686746987952		0.6	0.0187	0.405	0.00417044831880448	0.57	0.0185				0.57	0.00154	0.405	0.179531495016611		0.57	0.0016	0.405	0.161700385208012
	0.6	0.1506	0.415	0.00457440976933514	0.6	0.0983				0.6	0.1103				0.6	0.0421686746987952		0.6	0.0473	0.415	0.00417049813200498	0.6	0.0185				0.6	0.00154	0.415	0.172427906976744		0.6	0.0016	0.415	0.158107026194145
	0.6	0.1777	0.425	0.00515093622795115	0.6	0.144				0.6	0.1383				0.6	0.0873493975903615		0.63	0.0473	0.425	0.00417064757160648	0.6	0.0369				0.6	0	0.425	0.161524053156146		0.6	0	0.425	0.151745115562404
	0.63	0.1777	0.435	0.00606023066485753	0.63	0.144				0.63	0.1383				0.63	0.0873493975903615		0.63	0.1071	0.435	0.00417100871731009	0.63	0.0369				0.63	0	0.435	0.147587209302326		0.63	0	0.435	0.142956224961479
	0.63	0.1682	0.445	0.00745200814111262	0.63	0.1565				0.63	0.1704				0.63	0.0843373493975904		0.66	0.1071	0.445	0.0041718804483188	0.63	0.0638				0.63	0	0.445	0.13154426910299		0.63	0	0.445	0.13219594761171
	0.66	0.1682	0.455	0.00951854816824966	0.66	0.1565				0.66	0.1704				0.66	0.0843373493975904		0.66	0.1482	0.455	0.00417392278953923	0.66	0.0638				0.66	0	0.455	0.114380415282392		0.66	0	0.455	0.119994915254237
	0.66	0.1018	0.465	0.0124940027137042	0.66	0.126				0.66	0.1369				0.66	0.115963855421687		0.69	0.1482	0.465	0.00417849315068493	0.66	0.0956				0.66	0.00154	0.465	0.097040780730897		0.66	0	0.465	0.106915685670262
	0.69	0.1018	0.475	0.0166461329715061	0.69	0.126				0.69	0.1369				0.69	0.115963855421687		0.69	0.1706	0.475	0.00418841843088418	0.69	0.0956				0.69	0.00154	0.475	0.0803485049833887		0.69	0	0.475	0.0935103389830508
	0.69	0.0448	0.485	0.0222583175033921	0.69	0.1385				0.69	0.0852				0.69	0.13855421686747		0.72	0.1706	0.485	0.00420920298879203	0.69	0.1896				0.69	0	0.485	0.0649483388704319		0.69	0	0.485	0.0802833898305085
	0.72	0.0448	0.495	0.0296001221166893	0.72	0.1385				0.72	0.0852				0.72	0.13855421686747		0.72	0.2005	0.495	0.00425124533001245	0.72	0.1896				0.72	0	0.495	0.0512794684385382		0.72	0	0.495	0.0676629892141757
	0.72	0.0312	0.505	0.0388870013568521	0.72	0.0554				0.72	0.0321				0.72	0.102409638554217		0.75	0.2005	0.505	0.00433337484433375	0.72	0.1695				0.72	0	0.505	0.0395762624584718		0.72	0	0.505	0.0559825115562404
	0.75	0.0312	0.515	0.0502319538670285	0.75	0.0554				0.75	0.0321				0.75	0.102409638554217		0.75	0.1183	0.515	0.00448820672478207	0.75	0.1695				0.75	0	0.515	0.0298913953488372		0.75	0	0.515	0.0454729429892142
	0.75	0.0149	0.525	0.0635950203527816	0.75	0.0319				0.75	0.0154				0.75	0.0858433734939759		0.78	0.1183	0.525	0.00476987546699875	0.75	0.1493				0.75	0	0.525	0.0221336046511628		0.75	0	0.525	0.0362649306625578
	0.78	0.0149	0.535	0.0787394301221167	0.78	0.0319				0.78	0.0154				0.78	0.0858433734939759		0.78	0.0511	0.535	0.00526422166874222	0.78	0.1493				0.78	0	0.535	0.0161117109634552		0.78	0	0.535	0.0283990446841294
	0.78	0.00407	0.545	0.0952040976933514	0.78	0.0152				0.78	0.0126				0.78	0.0391566265060241		0.81	0.0511	0.545	0.00610093399750934	0.78	0.0805				0.78	0	0.545	0.0115778571428571		0.78	0	0.545	0.0218412326656394
	0.81	0.00407	0.555	0.112302320217096	0.81	0.0152				0.81	0.0126				0.81	0.0391566265060241		0.81	0.0174	0.555	0.00746630136986301	0.81	0.0805				0.81	0	0.555	0.0082646511627907		0.81	0	0.555	0.0165012480739599
	0.81	0	0.565	0.129153310719132	0.81	0.0069				0.81	0.0056				0.81	0.0271084337349398		0.84	0.0174	0.565	0.0096133499377335	0.81	0.0386				0.81	0	0.565	0.00591320598006645		0.81	0	0.565	0.0122514791987673
	0.84	0	0.575	0.144748222523745	0.84	0.0069				0.84	0.0056				0.84	0.0271084337349398		0.84	0.00871	0.575	0.0128651556662516	0.84	0.0386				0.84	0	0.575	0.00429166112956811		0.84	0	0.575	0.00894429892141756
	0.84	0	0.585	0.158045590230665	0.84	0.0041				0.84	0.0014				0.84	0.0120481927710843		0.87	0.00871	0.585	0.0176055790784558	0.84	0.0101				0.84	0	0.585	0.00320470099667774		0.84	0.00166	0.585	0.00642656394453005
	0.87	0	0.595	0.168084586160108	0.87	0.0041				0.87	0.0014				0.87	0.0120481927710843		0.87	0.00124	0.595	0.0242516936488169	0.87	0.0101				0.87	0	0.595	0.0024962292358804		0.87	0.00166	0.595	0.00455081664098613
	0.87	0	0.605	0.174099226594301	0.87	0.00138				0.87	0.0014				0.87	0		0.9	0.00124	0.605	0.0332041344956414	0.87	0				0.87	0	0.605	0.00204707641196013		0.87	0	0.605	0.00318280431432974
	0.9	0	0.615	0.175614925373134	0.9	0.00138				0.9	0.0014				0.9	0		0.9	0	0.615	0.0447751432129514	0.9	0				0.9	0	0.615	0.00177004983388704		0.9	0	0.615	0.00220588597842835
	0.9	0	0.625	0.172510284938942	0.9	0.00138				0.9	0.0014				0.9	0.00150602409638554		0.93	0	0.625	0.0591008592777086	0.9	0.00167				0.9	0	0.625	0.0016037707641196		0.9	0	0.625	0.00152261941448382
	0.93	0	0.635	0.165033175033921	0.93	0.00138				0.93	0.0014				0.93	0.00150602409638554		0.93	0	0.635	0.0760511083437111	0.93	0.00167				0.93	0	0.635	0.00150664451827243		0.93	0	0.635	0.00105449922958398
	0.93	0	0.645	0.153768086838535	0.93	0				0.93	0				0.93	0		0.96	0	0.645	0.0951563262764633	0.93	0				0.93	0	0.645	0.00145141196013289		0.93	0	0.645	7.40246533127889E-4
	0.96	0	0.655	0.139560583446404	0.96	0				0.96	0				0.96	0		0.96	0	0.655	0.115573860523039	0.96	0				0.96	0	0.655	0.00142083056478405		0.96	0	0.655	5.33559322033898E-4
	0.96	0	0.665	0.123412686567164	0.96	0				0.96	0				0.96	0.00150602409638554		0.99	0	0.665	0.136113237858032	0.96	0				0.96	0	0.665	0.00140435215946844		0.96	0	0.665	4.00308166409861E-4
	0.99	0	0.675	0.106366770691995	0.99	0				0.99	0				0.99	0.00150602409638554		0.99	0	0.675	0.155329950186799	0.99	0				0.99	0	0.675	0.0013956976744186		0.99	0	0.675	3.16117103235747E-4
	0.99	0	0.685	0.0893968792401628	0.99	0				0.99	0				0.99	0.00150602409638554		1.02	0	0.685	0.171683225404732	0.99	0				0.99	0	0.685	0.00139127906976744		0.99	0	0.685	2.63959938366718E-4
	1.02	0	0.695	0.0733224151967436	1.02	0				1.02	0				1.02	0.00150602409638554			0	0.695	0.18373601494396	1.02	0.00167				1.02	0	0.695	0.00138906976744186		1.02	0	0.695	2.32295839753467E-4
			0.705	0.0587538263229308															0	0.705	0.190362366127024								0.705	0.00138800664451827				0.705	2.13451463790447E-4
			0.715	0.0460729308005428															0	0.715	0.190920734744707								0.715	0.00138750830564784				0.715	2.02449922958398E-4
			0.725	0.0354442740841248															0	0.725	0.185356326276463								0.725	0.0013872757475083				0.725	1.96147919876733E-4
			0.735	0.0268493622795115																0.735	0.174210049813201								0.735	0.00138715946843854				0.735	1.92619414483821E-4
			0.745	0.0201340298507463																0.745	0.158531768368618								0.745	0.00138712624584718				0.745	1.90662557781202E-4
			0.755	0.0150589145183175																0.755	0.139717334993773								0.755	0.0013871096345515				0.755	1.89614791987673E-4
			0.765	0.011345630936228																0.765	0.119304346201744								0.765	0.00138709302325581				0.765	1.89060092449923E-4
			0.775	0.00871348710990502																0.775	0.0987679327521793								0.775	0.00138709302325581				0.775	1.88767334360555E-4
			0.785	0.00690483039348711																0.785	0.0793532627646326								0.785	0.00138709302325581				0.785	1.88628659476117E-4
			0.795	0.00569952510176391																0.795	0.0619694271481943								0.795	0.00138709302325581				0.795	1.88551617873652E-4
			0.805	0.0049202170963365																0.805	0.0471522291407223								0.805	0.00138709302325581				0.805	1.88520801232666E-4
			0.815	0.00443119402985075																0.815	0.0350884433374844								0.815	0.00138709302325581				0.815	1.88505392912173E-4
			0.825	0.00413325644504749																0.825	0.0256834371108344								0.825	0.00138709302325581				0.825	1.88489984591679E-4
			0.835	0.00395701492537313																0.835	0.0186499128268991								0.835	0.00138709302325581				0.835	1.88489984591679E-4
			0.845	0.00385575305291723																0.845	0.0135973100871731								0.845	0.00138709302325581				0.845	1.88489984591679E-4
			0.855	0.00379922659430122																0.855	0.0101071232876712								0.855	0.00138709302325581				0.855	1.88489984591679E-4
			0.865	0.00376857530529172																0.865	0.00778689912826899								0.865	0.00138709302325581				0.865	1.88489984591679E-4
			0.875	0.00375241519674355																0.875	0.00630144458281444								0.875	0.00138709302325581				0.875	1.88489984591679E-4
			0.885	0.00374413839891452																0.885	0.00538506849315068								0.885	0.00138709302325581				0.885	1.88489984591679E-4
			0.895	0.00374002713704206																0.895	0.00484011207970112								0.895	0.00138709302325581				0.895	1.88489984591679E-4
			0.905	0.00373803256445047																0.905	0.00452758405977584								0.905	0.00138709302325581				0.905	1.88489984591679E-4
			0.915	0.00373709633649932																0.915	0.0043546699875467								0.915	0.00138709302325581				0.915	1.88489984591679E-4
			0.925	0.00373666214382632																0.925	0.00426235367372354								0.925	0.00138709302325581				0.925	1.88489984591679E-4
			0.935	0.00373647218453189																0.935	0.00421479452054794								0.935	0.00138709302325581				0.935	1.88489984591679E-4
			0.945	0.0037363907734057																0.945	0.00419113325031133								0.945	0.00138709302325581				0.945	1.88489984591679E-4
			0.955	0.0037363500678426																0.955	0.00417977584059776								0.955	0.00138709302325581				0.955	1.88489984591679E-4
			0.965	0.00373633649932157																0.965	0.00417449564134496								0.965	0.00138709302325581				0.965	1.88489984591679E-4
			0.975	0.00373633649932157																0.975	0.00417214196762142								0.975	0.00138709302325581				0.975	1.88489984591679E-4
			0.985	0.00373633649932157																0.985	0.00417112079701121								0.985	0.00138709302325581				0.985	1.88489984591679E-4
			0.995	0.00373633649932157																0.995	0.00417068493150685								0.995	0.00138709302325581				0.995	1.88489984591679E-4
			1.005	0.00373633649932157																1.005	0.00417051058530511								1.005	0.00138709302325581				1.005	1.88489984591679E-4
																					3.34884
																					3.34884
																					3.34884
																					3.34884
																					3.34884
																					3.34884
																					3.34884
																					3.34884
																					3.34884
																					3.34884
																					3.34884
																					3.34884
																					3.34884
																					3.34884
																					3.34884
																					3.34884
																					3.34884
																					3.34884
																					3.34884
																					3.34884
																					3.34884
																					3.34884
																					3.34884
																					3.34884
																					3.34884
																					3.34884
																					3.34884
																					3.34884
																					3.34884
																					3.34884
																					3.34884
																					3.34884
																					3.34884
																					3.34884
																					3.34884
																					3.34884
																					3.34884
																					3.34884
																					3.34885
																					3.34887
																					3.34891
																					3.34903
																					3.34932
																					3.35002
																					3.35166
																					3.35533
																					3.3633
																					3.37999
																					3.41375
																					3.4797
																					3.60403
																					3.83021
																					4.22717
																					4.89905
																					5.99544
																					7.71952
																					10.33072
																					14.13728
																					19.47411
																					26.66292
																					35.95444
																					47.45799
																					61.06904
																					76.41053
																					92.80581
																					109.29893
																					124.72995
																					137.86163
																					147.54002
																					152.86098
																					153.30935
																					148.84113
																					139.89067
																					127.30101
																					112.19302
																					95.80139
																					79.31065
																					63.72067
																					49.76145
																					37.86324
																					28.17602
																					20.6238
																					14.97588
																					10.91864
																					8.11602
																					6.25288
																					5.06006
																					4.32421
																					3.88661
																					3.63565
																					3.4968
																					3.42267
																					3.38448
																					3.36548
																					3.35636
																					3.35212
																					3.35023
																					3.34941
																					3.34906
																					3.34892
