# Supplementary material for: Functional 3D architecture in an intrinsically disordered E3 ligase domain facilitates ubiquitin transfer
Source: Nat Commun. 2020 Jul 30;11:3807. doi: 10.1038/s41467-020-17647-x (PMC7393505; doi:10.1038/s41467-020-17647-x)
Supplement: Supplementary file 4 — Source Data [file 41467_2020_17647_MOESM4_ESM.zip › Source data/Fig. 2/Figure 2B/SM traces - raw/30-57 (SIM1-2)/24_1.dat]

  0.00000000 304.00000000  91.00000000
  0.05000000 480.00000000 134.00000000
  0.10000000 276.00000000  66.00000000
  0.15000000 408.00000000  66.00000000
  0.20000000 420.00000000  65.00000000
  0.25000000 288.00000000  16.00000000
  0.30000000 344.00000000 101.00000000
  0.35000000 328.00000000  85.00000000
  0.40000000 350.00000000  99.00000000
  0.45000000 356.00000000  86.00000000
  0.50000000 290.00000000  82.00000000
  0.55000000 227.00000000  41.00000000
  0.60000000 378.00000000  63.00000000
  0.65000000 437.00000000  21.00000000
  0.70000000 364.00000000  64.00000000
  0.75000000 656.00000000 116.00000000
  0.80000000 499.00000000  78.00000000
  0.85000000 404.00000000  32.00000000
  0.90000000 557.00000000  83.00000000
  0.95000000 573.00000000 108.00000000
  1.00000000 557.00000000  75.00000000
  1.05000000 531.00000000  57.00000000
  1.10000000 362.00000000  91.00000000
  1.15000000 310.00000000  41.00000000
  1.20000000 342.00000000  53.00000000
  1.25000000 464.00000000  42.00000000
  1.30000000 407.00000000  95.00000000
  1.35000000 237.00000000  33.00000000
  1.40000000 385.00000000  52.00000000
  1.45000000 318.00000000  78.00000000
  1.50000000 352.00000000  73.00000000
  1.55000000 389.00000000 112.00000000
  1.60000000 431.00000000  91.00000000
  1.65000000 415.00000000 152.00000000
  1.70000000 429.00000000  83.00000000
  1.75000000 357.00000000  60.00000000
  1.80000000 454.00000000  77.00000000
  1.85000000 472.00000000  92.00000000
  1.90000000 380.00000000  98.00000000
  1.95000000 381.00000000 111.00000000
  2.00000000 455.00000000  -3.00000000
  2.05000000 426.00000000 112.00000000
  2.10000000 530.00000000  40.00000000
  2.15000000 432.00000000  53.00000000
  2.20000000 407.00000000 102.00000000
  2.25000000 477.00000000 130.00000000
  2.30000000 439.00000000 140.00000000
  2.35000000 513.00000000  99.00000000
  2.40000000 461.00000000  64.00000000
  2.45000000 532.00000000 111.00000000
  2.50000000 536.00000000  63.00000000
  2.55000000 509.00000000  77.00000000
  2.60000000 627.00000000 144.00000000
  2.65000000 574.00000000  51.00000000
  2.70000000 419.00000000  64.00000000
  2.75000000 422.00000000  38.00000000
  2.80000000 490.00000000 115.00000000
  2.85000000 602.00000000  91.00000000
  2.90000000 591.00000000  40.00000000
  2.95000000 555.00000000   2.00000000
  3.00000000 565.00000000  58.00000000
  3.05000000 600.00000000 113.00000000
  3.10000000 495.00000000  23.00000000
  3.15000000 471.00000000  50.00000000
  3.20000000 418.00000000  69.00000000
  3.25000000 490.00000000 109.00000000
  3.30000000 449.00000000  92.00000000
  3.35000000 625.00000000  93.00000000
  3.40000000 485.00000000  37.00000000
  3.45000000 460.00000000  99.00000000
  3.50000000 475.00000000  15.00000000
  3.55000000 462.00000000  74.00000000
  3.60000000 619.00000000  34.00000000
  3.65000000 533.00000000 164.00000000
  3.70000000 482.00000000  51.00000000
  3.75000000 427.00000000  24.00000000
  3.80000000 457.00000000  68.00000000
  3.85000000 364.00000000  40.00000000
  3.90000000 466.00000000  93.00000000
  3.95000000 584.00000000 163.00000000
  4.00000000 427.00000000  68.00000000
  4.05000000 462.00000000 116.00000000
  4.10000000 460.00000000  46.00000000
  4.15000000 422.00000000 123.00000000
  4.20000000 463.00000000  75.00000000
  4.25000000 449.00000000  97.00000000
  4.30000000 513.00000000  87.00000000
  4.35000000 567.00000000 107.00000000
  4.40000000 401.00000000  74.00000000
  4.45000000 459.00000000  55.00000000
  4.50000000 466.00000000 107.00000000
  4.55000000 494.00000000  29.00000000
  4.60000000 528.00000000 110.00000000
  4.65000000 572.00000000 112.00000000
  4.70000000 523.00000000  88.00000000
  4.75000000 484.00000000  95.00000000
  4.80000000 506.00000000 106.00000000
  4.85000000 406.00000000  -2.00000000
  4.90000000 476.00000000  59.00000000
  4.95000000 557.00000000 112.00000000
  5.00000000 529.00000000 111.00000000
  5.05000000 496.00000000 158.00000000
  5.10000000 404.00000000  15.00000000
  5.15000000 471.00000000  58.00000000
  5.20000000 342.00000000 107.00000000
  5.25000000 371.00000000  91.00000000
  5.30000000 483.00000000  46.00000000
  5.35000000 311.00000000  60.00000000
  5.40000000 397.00000000  31.00000000
  5.45000000 412.00000000  74.00000000
  5.50000000 457.00000000  43.00000000
  5.55000000 335.00000000  75.00000000
  5.60000000 327.00000000  58.00000000
  5.65000000 437.00000000  79.00000000
  5.70000000 526.00000000  38.00000000
  5.75000000 273.00000000  76.00000000
  5.80000000 515.00000000  36.00000000
  5.85000000 502.00000000  80.00000000
  5.90000000 434.00000000 140.00000000
  5.95000000 402.00000000  37.00000000
  6.00000000 500.00000000  77.00000000
  6.05000000 646.00000000  78.00000000
  6.10000000 441.00000000 103.00000000
  6.15000000 436.00000000 106.00000000
  6.20000000 472.00000000  63.00000000
  6.25000000 479.00000000  62.00000000
  6.30000000 448.00000000  57.00000000
  6.35000000 577.00000000 100.00000000
  6.40000000 579.00000000  42.00000000
  6.45000000 500.00000000 152.00000000
  6.50000000 503.00000000 164.00000000
  6.55000000 568.00000000  24.00000000
  6.60000000 455.00000000  28.00000000
  6.65000000 523.00000000  47.00000000
  6.70000000 475.00000000  50.00000000
  6.75000000 459.00000000  67.00000000
  6.80000000 491.00000000  73.00000000
  6.85000000 452.00000000 105.00000000
  6.90000000 485.00000000  25.00000000
  6.95000000 365.00000000 130.00000000
  7.00000000 511.00000000  64.00000000
  7.05000000 444.00000000  50.00000000
  7.10000000 509.00000000  29.00000000
  7.15000000 445.00000000  65.00000000
  7.20000000 483.00000000  35.00000000
  7.25000000 549.00000000  49.00000000
  7.30000000 638.00000000  94.00000000
  7.35000000 458.00000000  36.00000000
  7.40000000 524.00000000  63.00000000
  7.45000000 553.00000000  39.00000000
  7.50000000 582.00000000  24.00000000
  7.55000000 508.00000000  19.00000000
  7.60000000 432.00000000  87.00000000
  7.65000000 563.00000000  96.00000000
  7.70000000 510.00000000  55.00000000
  7.75000000 512.00000000  10.00000000
  7.80000000 361.00000000  78.00000000
  7.85000000 305.00000000  65.00000000
  7.90000000 396.00000000  25.00000000
  7.95000000 414.00000000 115.00000000
  8.00000000 567.00000000 -13.00000000
  8.05000000 473.00000000 102.00000000
  8.10000000 453.00000000  60.00000000
  8.15000000 449.00000000  28.00000000
  8.20000000 428.00000000  65.00000000
  8.25000000 415.00000000 124.00000000
  8.30000000 436.00000000  79.00000000
  8.35000000 436.00000000 101.00000000
  8.40000000 386.00000000  84.00000000
  8.45000000 566.00000000  26.00000000
  8.50000000 420.00000000  62.00000000
  8.55000000 484.00000000  62.00000000
  8.60000000 564.00000000  79.00000000
  8.65000000 570.00000000  41.00000000
  8.70000000 427.00000000  56.00000000
  8.75000000 493.00000000  58.00000000
  8.80000000 477.00000000  86.00000000
  8.85000000 433.00000000  20.00000000
  8.90000000 527.00000000  68.00000000
  8.95000000 578.00000000  46.00000000
  9.00000000 443.00000000  69.00000000
  9.05000000 415.00000000  72.00000000
  9.10000000 506.00000000 105.00000000
  9.15000000 545.00000000 115.00000000
  9.20000000 378.00000000  80.00000000
  9.25000000 524.00000000  62.00000000
  9.30000000 366.00000000  58.00000000
  9.35000000 435.00000000  10.00000000
  9.40000000 358.00000000 105.00000000
  9.45000000 402.00000000  77.00000000
  9.50000000 441.00000000   4.00000000
  9.55000000 430.00000000  64.00000000
  9.60000000 540.00000000   9.00000000
  9.65000000 491.00000000  33.00000000
  9.70000000 290.00000000  31.00000000
  9.75000000 256.00000000  18.00000000
  9.80000000 405.00000000  -7.00000000
  9.85000000 539.00000000  71.00000000
  9.90000000 424.00000000  51.00000000
  9.95000000 468.00000000  38.00000000
 10.00000000 420.00000000  88.00000000
 10.05000000 341.00000000  80.00000000
 10.10000000 447.00000000  50.00000000
 10.15000000 305.00000000  19.00000000
 10.20000000 464.00000000  47.00000000
 10.25000000 525.00000000  61.00000000
 10.30000000 758.00000000  93.00000000
 10.35000000 439.00000000 107.00000000
 10.40000000 327.00000000  41.00000000
 10.45000000 389.00000000  26.00000000
 10.50000000 382.00000000  71.00000000
 10.55000000 373.00000000  18.00000000
 10.60000000 301.00000000  46.00000000
 10.65000000 258.00000000  43.00000000
 10.70000000 261.00000000 102.00000000
 10.75000000 318.00000000  21.00000000
 10.80000000 317.00000000  30.00000000
 10.85000000 392.00000000 144.00000000
 10.90000000 377.00000000  52.00000000
 10.95000000 410.00000000   4.00000000
 11.00000000 392.00000000  39.00000000
 11.05000000 297.00000000  55.00000000
 11.10000000 323.00000000 106.00000000
 11.15000000 326.00000000  27.00000000
 11.20000000 400.00000000 -16.00000000
 11.25000000 509.00000000 118.00000000
 11.30000000 417.00000000  80.00000000
 11.35000000 422.00000000  15.00000000
 11.40000000 499.00000000  67.00000000
 11.45000000 402.00000000  45.00000000
 11.50000000 347.00000000  75.00000000
 11.55000000 280.00000000  55.00000000
 11.60000000 343.00000000  82.00000000
 11.65000000 419.00000000  91.00000000
 11.70000000 414.00000000  64.00000000
 11.75000000 431.00000000  -3.00000000
 11.80000000 544.00000000  78.00000000
 11.85000000 522.00000000  54.00000000
 11.90000000 656.00000000  41.00000000
 11.95000000 480.00000000  62.00000000
 12.00000000 590.00000000  29.00000000
 12.05000000 503.00000000 131.00000000
 12.10000000 456.00000000   8.00000000
 12.15000000 342.00000000  27.00000000
 12.20000000 358.00000000  50.00000000
 12.25000000 475.00000000  37.00000000
 12.30000000 460.00000000  54.00000000
 12.35000000 655.00000000  91.00000000
 12.40000000 584.00000000  62.00000000
 12.45000000 447.00000000  77.00000000
 12.50000000 397.00000000  21.00000000
 12.55000000 352.00000000  53.00000000
 12.60000000 396.00000000  60.00000000
 12.65000000 578.00000000  18.00000000
 12.70000000 448.00000000 128.00000000
 12.75000000 445.00000000  50.00000000
 12.80000000 352.00000000  42.00000000
 12.85000000  79.00000000  -9.00000000
 12.90000000  61.00000000  19.00000000
 12.95000000 -56.00000000  36.00000000
 13.00000000  -6.00000000  52.00000000
 13.05000000   4.00000000  16.00000000
 13.10000000 -17.00000000  33.00000000
 13.15000000   4.00000000  36.00000000
 13.20000000  10.00000000  87.00000000
 13.25000000  13.00000000  49.00000000
 13.30000000  -1.00000000  74.00000000
 13.35000000   9.00000000 -14.00000000
 13.40000000 -31.00000000   6.00000000
 13.45000000  39.00000000 -11.00000000
 13.50000000  -4.00000000  70.00000000
 13.55000000 -32.00000000  18.00000000
 13.60000000  60.00000000  -6.00000000
 13.65000000   6.00000000  21.00000000
 13.70000000 -36.00000000   8.00000000
 13.75000000  -2.00000000  24.00000000
 13.80000000  21.00000000  31.00000000
 13.85000000  69.00000000  15.00000000
 13.90000000 -72.00000000  -8.00000000
 13.95000000  74.00000000  27.00000000
 14.00000000  79.00000000  61.00000000
 14.05000000  98.00000000  75.00000000
 14.10000000 -25.00000000  36.00000000
 14.15000000  74.00000000  64.00000000
 14.20000000  84.00000000  31.00000000
 14.25000000  11.00000000 -22.00000000
 14.30000000  52.00000000  19.00000000
 14.35000000  12.00000000  31.00000000
 14.40000000  -3.00000000 -19.00000000
 14.45000000   6.00000000   3.00000000
 14.50000000  -1.00000000  19.00000000
 14.55000000  50.00000000  42.00000000
 14.60000000 -19.00000000  20.00000000
 14.65000000 -10.00000000   7.00000000
 14.70000000  -3.00000000  91.00000000
 14.75000000 -13.00000000  62.00000000
 14.80000000   6.00000000 -25.00000000
 14.85000000   4.00000000  50.00000000
 14.90000000  30.00000000  14.00000000
 14.95000000  63.00000000  41.00000000
 15.00000000 -24.00000000  -2.00000000
 15.05000000  18.00000000  38.00000000
 15.10000000 -17.00000000  19.00000000
 15.15000000  19.00000000 -15.00000000
 15.20000000  29.00000000  51.00000000
 15.25000000  48.00000000   8.00000000
 15.30000000  -8.00000000  -1.00000000
 15.35000000  22.00000000  37.00000000
 15.40000000  18.00000000  28.00000000
 15.45000000  50.00000000  47.00000000
 15.50000000 -15.00000000  40.00000000
 15.55000000  -7.00000000  59.00000000
 15.60000000 100.00000000   8.00000000
 15.65000000   4.00000000  31.00000000
 15.70000000  43.00000000 -17.00000000
 15.75000000  -1.00000000  45.00000000
 15.80000000 -21.00000000  35.00000000
 15.85000000 -44.00000000   4.00000000
 15.90000000  83.00000000  52.00000000
 15.95000000  22.00000000  31.00000000
 16.00000000  14.00000000  28.00000000
 16.05000000 -34.00000000  11.00000000
 16.10000000   6.00000000  34.00000000
 16.15000000   0.00000000  54.00000000
 16.20000000  -6.00000000  64.00000000
 16.25000000   7.00000000  47.00000000
 16.30000000 -46.00000000 -10.00000000
 16.35000000   8.00000000 -26.00000000
 16.40000000  40.00000000  86.00000000
 16.45000000 -26.00000000  36.00000000
 16.50000000  13.00000000  44.00000000
 16.55000000  68.00000000  15.00000000
 16.60000000  22.00000000  15.00000000
 16.65000000  32.00000000  52.00000000
 16.70000000  14.00000000  38.00000000
 16.75000000 -21.00000000  -9.00000000
 16.80000000 -13.00000000  10.00000000
 16.85000000  69.00000000  15.00000000
 16.90000000 -32.00000000 116.00000000
 16.95000000  13.00000000 -10.00000000
 17.00000000   6.00000000  65.00000000
 17.05000000 -60.00000000  -2.00000000
 17.10000000   5.00000000  38.00000000
 17.15000000  21.00000000 -11.00000000
 17.20000000   0.00000000  36.00000000
 17.25000000  18.00000000  61.00000000
 17.30000000  61.00000000 -25.00000000
 17.35000000 173.00000000  16.00000000
 17.40000000  15.00000000 -31.00000000
 17.45000000  -4.00000000  46.00000000
 17.50000000  -3.00000000  45.00000000
 17.55000000 -14.00000000  11.00000000
 17.60000000 -18.00000000  10.00000000
 17.65000000 -63.00000000  46.00000000
 17.70000000  30.00000000   2.00000000
 17.75000000  55.00000000  59.00000000
 17.80000000  -2.00000000  55.00000000
 17.85000000 -11.00000000  35.00000000
 17.90000000  35.00000000  12.00000000
 17.95000000  64.00000000  33.00000000
 18.00000000  49.00000000  58.00000000
 18.05000000 -27.00000000  49.00000000
 18.10000000   5.00000000 -18.00000000
 18.15000000 -27.00000000  18.00000000
 18.20000000  52.00000000  -2.00000000
 18.25000000  32.00000000  -4.00000000
 18.30000000  65.00000000  16.00000000
 18.35000000  63.00000000 -13.00000000
 18.40000000  -3.00000000  35.00000000
 18.45000000   9.00000000  -6.00000000
 18.50000000 -26.00000000  25.00000000
 18.55000000  33.00000000  67.00000000
 18.60000000  60.00000000  51.00000000
 18.65000000 -30.00000000  59.00000000
 18.70000000  46.00000000  27.00000000
 18.75000000  90.00000000  22.00000000
 18.80000000  40.00000000  37.00000000
 18.85000000  10.00000000  57.00000000
 18.90000000  -2.00000000  51.00000000
 18.95000000 -52.00000000  -5.00000000
 19.00000000  -5.00000000  34.00000000
 19.05000000  23.00000000   1.00000000
 19.10000000  32.00000000  -8.00000000
 19.15000000 -36.00000000  69.00000000
 19.20000000   0.00000000  67.00000000
 19.25000000 -53.00000000  -9.00000000
 19.30000000  27.00000000 -29.00000000
 19.35000000   7.00000000  44.00000000
 19.40000000 -15.00000000  15.00000000
 19.45000000  26.00000000  20.00000000
 19.50000000 -32.00000000  23.00000000
 19.55000000 100.00000000  29.00000000
 19.60000000  -8.00000000  -1.00000000
 19.65000000 -24.00000000  18.00000000
 19.70000000  31.00000000  29.00000000
 19.75000000  11.00000000  57.00000000
 19.80000000   8.00000000  60.00000000
 19.85000000 -28.00000000  30.00000000
 19.90000000   9.00000000 -19.00000000
 19.95000000  40.00000000  15.00000000
 20.00000000   2.00000000   3.00000000
 20.05000000  26.00000000  37.00000000
 20.10000000  29.00000000  52.00000000
 20.15000000   9.00000000  18.00000000
 20.20000000  -4.00000000  -9.00000000
 20.25000000   0.00000000  43.00000000
 20.30000000  23.00000000  21.00000000
 20.35000000  23.00000000  63.00000000
 20.40000000 -25.00000000  32.00000000
 20.45000000  17.00000000  20.00000000
 20.50000000  20.00000000  16.00000000
 20.55000000 -10.00000000  96.00000000
 20.60000000 -34.00000000 110.00000000
 20.65000000  25.00000000 -13.00000000
 20.70000000  76.00000000  -9.00000000
 20.75000000  37.00000000  16.00000000
 20.80000000  31.00000000  34.00000000
 20.85000000  76.00000000  16.00000000
 20.90000000  11.00000000  -4.00000000
 20.95000000  22.00000000  46.00000000
 21.00000000 -13.00000000  32.00000000
 21.05000000 -19.00000000  34.00000000
 21.10000000  -9.00000000  61.00000000
 21.15000000   7.00000000  24.00000000
 21.20000000  71.00000000   2.00000000
 21.25000000  37.00000000  46.00000000
 21.30000000  35.00000000  11.00000000
 21.35000000 -10.00000000  45.00000000
 21.40000000   0.00000000  17.00000000
 21.45000000  17.00000000  13.00000000
 21.50000000   7.00000000  20.00000000
 21.55000000  44.00000000   1.00000000
 21.60000000  29.00000000 113.00000000
 21.65000000  41.00000000  86.00000000
 21.70000000  -4.00000000  -4.00000000
 21.75000000  19.00000000  17.00000000
 21.80000000  10.00000000  51.00000000
 21.85000000 -22.00000000  33.00000000
 21.90000000  36.00000000  24.00000000
 21.95000000  35.00000000  62.00000000
 22.00000000  93.00000000  -1.00000000
 22.05000000  28.00000000   0.00000000
 22.10000000  61.00000000  56.00000000
 22.15000000 -15.00000000  66.00000000
 22.20000000  11.00000000  38.00000000
 22.25000000 -37.00000000 -20.00000000
 22.30000000   4.00000000  24.00000000
 22.35000000  -4.00000000  93.00000000
 22.40000000  47.00000000  12.00000000
 22.45000000  18.00000000  80.00000000
 22.50000000  -6.00000000  16.00000000
 22.55000000 -25.00000000  39.00000000
 22.60000000 -24.00000000 135.00000000
 22.65000000  60.00000000   0.00000000
 22.70000000 -12.00000000  33.00000000
 22.75000000  -1.00000000  82.00000000
 22.80000000 -42.00000000  -2.00000000
 22.85000000  19.00000000  36.00000000
 22.90000000  -6.00000000  12.00000000
 22.95000000 -19.00000000 -17.00000000
 23.00000000 -12.00000000  47.00000000
 23.05000000  45.00000000  26.00000000
 23.10000000  49.00000000 -18.00000000
 23.15000000   9.00000000  92.00000000
 23.20000000 -27.00000000 -21.00000000
 23.25000000  56.00000000  21.00000000
 23.30000000  39.00000000 -10.00000000
 23.35000000  -2.00000000   5.00000000
 23.40000000  46.00000000  45.00000000
 23.45000000  15.00000000  37.00000000
 23.50000000 -24.00000000  17.00000000
 23.55000000 -35.00000000  33.00000000
 23.60000000  38.00000000  10.00000000
 23.65000000 115.00000000  38.00000000
 23.70000000   7.00000000  31.00000000
 23.75000000  41.00000000 -17.00000000
 23.80000000  30.00000000  54.00000000
 23.85000000  62.00000000  18.00000000
 23.90000000  58.00000000  39.00000000
 23.95000000 -27.00000000  89.00000000
 24.00000000  71.00000000   0.00000000
 24.05000000   7.00000000  33.00000000
 24.10000000  29.00000000  26.00000000
 24.15000000   1.00000000  72.00000000
 24.20000000 -18.00000000  33.00000000
 24.25000000  34.00000000  57.00000000
 24.30000000  69.00000000 -23.00000000
 24.35000000  -4.00000000   1.00000000
 24.40000000  23.00000000  32.00000000
 24.45000000 -36.00000000  22.00000000
 24.50000000  15.00000000  24.00000000
 24.55000000 -15.00000000   9.00000000
 24.60000000 -17.00000000  32.00000000
 24.65000000  -8.00000000  89.00000000
 24.70000000 -23.00000000  -2.00000000
 24.75000000  35.00000000  49.00000000
 24.80000000  57.00000000  54.00000000
 24.85000000  -4.00000000  26.00000000
 24.90000000 -15.00000000  47.00000000
 24.95000000 -37.00000000 -17.00000000
 25.00000000  41.00000000  67.00000000
 25.05000000 -15.00000000  48.00000000
 25.10000000   6.00000000   6.00000000
 25.15000000 -11.00000000 -11.00000000
 25.20000000 -29.00000000  15.00000000
 25.25000000  23.00000000  14.00000000
 25.30000000  23.00000000  21.00000000
 25.35000000  27.00000000  17.00000000
 25.40000000  26.00000000  15.00000000
 25.45000000  98.00000000  46.00000000
 25.50000000  39.00000000  50.00000000
 25.55000000   7.00000000  13.00000000
 25.60000000  31.00000000  82.00000000
 25.65000000  42.00000000 -24.00000000
 25.70000000 -26.00000000  -7.00000000
 25.75000000 -29.00000000  27.00000000
 25.80000000  37.00000000 -43.00000000
 25.85000000  61.00000000  26.00000000
 25.90000000  52.00000000  60.00000000
 25.95000000 -27.00000000  15.00000000
 26.00000000  61.00000000 -13.00000000
 26.05000000  19.00000000 -21.00000000
 26.10000000  -5.00000000  21.00000000
 26.15000000 -14.00000000  56.00000000
 26.20000000  19.00000000  25.00000000
 26.25000000  28.00000000   7.00000000
 26.30000000  17.00000000  16.00000000
 26.35000000 -50.00000000  40.00000000
 26.40000000  58.00000000  48.00000000
 26.45000000 -44.00000000  95.00000000
 26.50000000  49.00000000  30.00000000
 26.55000000 -16.00000000 -42.00000000
 26.60000000  -6.00000000  19.00000000
 26.65000000 -29.00000000  78.00000000
 26.70000000  64.00000000  42.00000000
 26.75000000  47.00000000  31.00000000
 26.80000000 -28.00000000   1.00000000
 26.85000000 -35.00000000  27.00000000
 26.90000000  90.00000000  52.00000000
 26.95000000 -19.00000000   0.00000000
 27.00000000  42.00000000 -12.00000000
 27.05000000 -35.00000000  -7.00000000
 27.10000000   4.00000000 -49.00000000
 27.15000000  53.00000000  71.00000000
 27.20000000 -20.00000000  -6.00000000
 27.25000000  -1.00000000  18.00000000
 27.30000000 -17.00000000  62.00000000
 27.35000000 -17.00000000  28.00000000
 27.40000000  39.00000000  45.00000000
 27.45000000  63.00000000  57.00000000
 27.50000000 -20.00000000 -15.00000000
 27.55000000  39.00000000  34.00000000
 27.60000000  30.00000000  81.00000000
 27.65000000 -36.00000000  79.00000000
 27.70000000  19.00000000  63.00000000
 27.75000000 -19.00000000  13.00000000
 27.80000000 -22.00000000  -3.00000000
 27.85000000 -14.00000000  25.00000000
 27.90000000 -39.00000000  54.00000000
 27.95000000  29.00000000  -9.00000000
 28.00000000 -22.00000000  -5.00000000
 28.05000000  43.00000000  35.00000000
 28.10000000  15.00000000  -7.00000000
 28.15000000  71.00000000  -9.00000000
 28.20000000  -7.00000000  51.00000000
 28.25000000  53.00000000 -20.00000000
 28.30000000  40.00000000 102.00000000
 28.35000000  67.00000000   1.00000000
 28.40000000  25.00000000  -5.00000000
 28.45000000  66.00000000  37.00000000
 28.50000000   8.00000000  19.00000000
 28.55000000 -38.00000000  64.00000000
 28.60000000 -24.00000000  10.00000000
 28.65000000   2.00000000 -10.00000000
 28.70000000  12.00000000  24.00000000
 28.75000000 -51.00000000  33.00000000
 28.80000000  51.00000000  11.00000000
 28.85000000 -10.00000000  -2.00000000
 28.90000000  17.00000000  16.00000000
 28.95000000  25.00000000  75.00000000
 29.00000000  -5.00000000  15.00000000
 29.05000000 -40.00000000  13.00000000
 29.10000000 -10.00000000 -36.00000000
 29.15000000 -20.00000000  46.00000000
 29.20000000  21.00000000  14.00000000
 29.25000000 105.00000000   9.00000000
 29.30000000   7.00000000  20.00000000
 29.35000000 -37.00000000 -13.00000000
 29.40000000 -88.00000000  19.00000000
 29.45000000 -43.00000000 -27.00000000
 29.50000000 -20.00000000  45.00000000
 29.55000000  13.00000000   6.00000000
 29.60000000  36.00000000  48.00000000
 29.65000000  53.00000000   9.00000000
 29.70000000   1.00000000  87.00000000
 29.75000000  16.00000000  60.00000000
 29.80000000  40.00000000 -41.00000000
 29.85000000  25.00000000  90.00000000
 29.90000000   0.00000000   1.00000000
 29.95000000  53.00000000  63.00000000
 30.00000000   3.00000000 -35.00000000
 30.05000000 -25.00000000  20.00000000
 30.10000000  53.00000000   5.00000000
 30.15000000 -41.00000000   5.00000000
 30.20000000   1.00000000  16.00000000
 30.25000000  32.00000000  33.00000000
 30.30000000  12.00000000   0.00000000
 30.35000000 -15.00000000  33.00000000
 30.40000000  -7.00000000  -2.00000000
 30.45000000   1.00000000  45.00000000
 30.50000000  54.00000000 -26.00000000
 30.55000000  -4.00000000   4.00000000
 30.60000000  -5.00000000  61.00000000
 30.65000000  14.00000000  41.00000000
 30.70000000 -30.00000000 115.00000000
 30.75000000 -31.00000000   9.00000000
 30.80000000  18.00000000  13.00000000
 30.85000000 -14.00000000  31.00000000
 30.90000000  31.00000000  11.00000000
 30.95000000  -3.00000000 -40.00000000
 31.00000000  85.00000000  19.00000000
 31.05000000  58.00000000   4.00000000
 31.10000000  -4.00000000  12.00000000
 31.15000000 -25.00000000   9.00000000
 31.20000000  38.00000000  53.00000000
 31.25000000  28.00000000   4.00000000
 31.30000000  52.00000000  76.00000000
 31.35000000 -21.00000000  31.00000000
 31.40000000 -24.00000000 -14.00000000
 31.45000000  14.00000000  -1.00000000
 31.50000000 -22.00000000  18.00000000
 31.55000000   1.00000000  -3.00000000
 31.60000000  11.00000000  25.00000000
 31.65000000  -7.00000000  62.00000000
 31.70000000 -27.00000000  95.00000000
 31.75000000 -39.00000000  63.00000000
 31.80000000  26.00000000  -2.00000000
 31.85000000   8.00000000   9.00000000
 31.90000000 -30.00000000  15.00000000
 31.95000000 -48.00000000  20.00000000
 32.00000000 -13.00000000  18.00000000
 32.05000000  -8.00000000   1.00000000
 32.10000000 -22.00000000  34.00000000
 32.15000000 -22.00000000  39.00000000
 32.20000000 -49.00000000  37.00000000
 32.25000000   9.00000000  24.00000000
 32.30000000 -24.00000000  -8.00000000
 32.35000000  25.00000000  22.00000000
 32.40000000  19.00000000  28.00000000
 32.45000000   8.00000000  24.00000000
 32.50000000  10.00000000  38.00000000
 32.55000000  67.00000000  44.00000000
 32.60000000 -34.00000000  11.00000000
 32.65000000   5.00000000   8.00000000
 32.70000000 -44.00000000   6.00000000
 32.75000000  22.00000000 -18.00000000
 32.80000000  32.00000000  65.00000000
 32.85000000 -34.00000000  62.00000000
 32.90000000 -26.00000000   4.00000000
 32.95000000 -54.00000000  -2.00000000
 33.00000000 -21.00000000 -15.00000000
 33.05000000  61.00000000  22.00000000
 33.10000000 -41.00000000  24.00000000
 33.15000000 -34.00000000  22.00000000
 33.20000000  -7.00000000  -6.00000000
 33.25000000 -12.00000000   4.00000000
 33.30000000  45.00000000 -12.00000000
 33.35000000 -19.00000000 102.00000000
 33.40000000   5.00000000   5.00000000
 33.45000000 -16.00000000 -19.00000000
 33.50000000 -65.00000000  72.00000000
 33.55000000 -21.00000000  60.00000000
 33.60000000 -22.00000000  22.00000000
 33.65000000  -7.00000000  32.00000000
 33.70000000 -45.00000000  23.00000000
 33.75000000  -2.00000000  91.00000000
 33.80000000 -62.00000000  31.00000000
 33.85000000 -34.00000000  54.00000000
 33.90000000 -14.00000000  37.00000000
 33.95000000  26.00000000  35.00000000
 34.00000000 -25.00000000   8.00000000
 34.05000000  -6.00000000  -2.00000000
 34.10000000 -75.00000000  29.00000000
 34.15000000 -52.00000000 -32.00000000
 34.20000000   0.00000000 -21.00000000
 34.25000000  72.00000000   4.00000000
 34.30000000   1.00000000  34.00000000
 34.35000000  29.00000000  39.00000000
 34.40000000 -19.00000000   7.00000000
 34.45000000 -56.00000000  27.00000000
 34.50000000 110.00000000  22.00000000
 34.55000000  46.00000000  60.00000000
 34.60000000  57.00000000  31.00000000
 34.65000000  26.00000000  63.00000000
 34.70000000  35.00000000  38.00000000
 34.75000000   1.00000000 -14.00000000
 34.80000000 -25.00000000  43.00000000
 34.85000000  18.00000000  12.00000000
 34.90000000  46.00000000  -5.00000000
 34.95000000  57.00000000  16.00000000
 35.00000000   4.00000000  49.00000000
 35.05000000 -27.00000000   4.00000000
 35.10000000  37.00000000   1.00000000
 35.15000000 -47.00000000  31.00000000
 35.20000000  23.00000000  -9.00000000
 35.25000000  -1.00000000 -27.00000000
 35.30000000 -21.00000000  76.00000000
 35.35000000 -37.00000000  21.00000000
 35.40000000 -18.00000000  45.00000000
 35.45000000  44.00000000  14.00000000
 35.50000000 -25.00000000 -10.00000000
 35.55000000  24.00000000  73.00000000
 35.60000000 -15.00000000  18.00000000
 35.65000000  53.00000000  -2.00000000
 35.70000000 -44.00000000  69.00000000
 35.75000000  -4.00000000  37.00000000
 35.80000000  28.00000000  27.00000000
 35.85000000 -43.00000000  31.00000000
 35.90000000  17.00000000  24.00000000
 35.95000000 -17.00000000 -24.00000000
 36.00000000  10.00000000  16.00000000
 36.05000000 -27.00000000 107.00000000
 36.10000000 -59.00000000  36.00000000
 36.15000000  55.00000000 -17.00000000
 36.20000000 -26.00000000  30.00000000
 36.25000000 -30.00000000  15.00000000
 36.30000000  87.00000000  17.00000000
 36.35000000  14.00000000  -5.00000000
 36.40000000 -26.00000000  19.00000000
 36.45000000 -22.00000000  12.00000000
 36.50000000 -17.00000000  17.00000000
 36.55000000   3.00000000  82.00000000
 36.60000000 -14.00000000 -36.00000000
 36.65000000 -11.00000000  38.00000000
 36.70000000   2.00000000  23.00000000
 36.75000000  29.00000000 -38.00000000
 36.80000000  43.00000000  -5.00000000
 36.85000000 -74.00000000  36.00000000
 36.90000000  51.00000000 -19.00000000
 36.95000000  32.00000000  41.00000000
 37.00000000 -15.00000000  42.00000000
 37.05000000 -72.00000000 -12.00000000
 37.10000000  19.00000000  24.00000000
 37.15000000 -33.00000000  41.00000000
 37.20000000   4.00000000  25.00000000
 37.25000000 -31.00000000   4.00000000
 37.30000000  61.00000000  60.00000000
 37.35000000   2.00000000  53.00000000
 37.40000000  -7.00000000  -1.00000000
 37.45000000  31.00000000  -7.00000000
 37.50000000  -7.00000000  23.00000000
 37.55000000  50.00000000 112.00000000
 37.60000000 -38.00000000  44.00000000
 37.65000000  50.00000000 -11.00000000
 37.70000000   7.00000000   6.00000000
 37.75000000 -19.00000000   1.00000000
 37.80000000 -14.00000000  20.00000000
 37.85000000 -13.00000000  16.00000000
 37.90000000 -21.00000000   9.00000000
 37.95000000  50.00000000   5.00000000
 38.00000000   6.00000000  -1.00000000
 38.05000000  28.00000000  15.00000000
 38.10000000  35.00000000   6.00000000
 38.15000000  24.00000000  69.00000000
 38.20000000  69.00000000  23.00000000
 38.25000000 -18.00000000 -12.00000000
 38.30000000 -24.00000000  27.00000000
 38.35000000 -44.00000000  42.00000000
 38.40000000 -68.00000000   1.00000000
 38.45000000  38.00000000 -12.00000000
 38.50000000  41.00000000  38.00000000
 38.55000000 -30.00000000  -2.00000000
 38.60000000 -12.00000000  45.00000000
 38.65000000 -13.00000000  80.00000000
 38.70000000 -37.00000000  -1.00000000
 38.75000000   0.00000000  22.00000000
 38.80000000 -42.00000000   7.00000000
 38.85000000 -22.00000000  25.00000000
 38.90000000 -25.00000000  41.00000000
 38.95000000 -47.00000000  33.00000000
 39.00000000  62.00000000  -3.00000000
 39.05000000   7.00000000  32.00000000
 39.10000000  -4.00000000   8.00000000
 39.15000000  13.00000000  28.00000000
 39.20000000 -17.00000000  10.00000000
 39.25000000 -11.00000000  34.00000000
 39.30000000  13.00000000  36.00000000
 39.35000000   0.00000000   1.00000000
 39.40000000 -14.00000000  21.00000000
 39.45000000  -7.00000000  12.00000000
 39.50000000  46.00000000  25.00000000
 39.55000000  14.00000000  22.00000000
 39.60000000 -18.00000000 -24.00000000
 39.65000000 -40.00000000  53.00000000
 39.70000000  -7.00000000  84.00000000
 39.75000000 -18.00000000  71.00000000
 39.80000000  49.00000000   1.00000000
 39.85000000  13.00000000 -11.00000000
 39.90000000  52.00000000  11.00000000
 39.95000000 -41.00000000  23.00000000
 40.00000000   5.00000000  57.00000000
 40.05000000 -16.00000000   4.00000000
 40.10000000  47.00000000  29.00000000
 40.15000000 -27.00000000   0.00000000
 40.20000000   5.00000000  25.00000000
 40.25000000 -15.00000000   8.00000000
 40.30000000 -29.00000000  25.00000000
 40.35000000 -23.00000000   5.00000000
 40.40000000 -37.00000000  14.00000000
 40.45000000  37.00000000 -19.00000000
 40.50000000  22.00000000  93.00000000
 40.55000000  -2.00000000  15.00000000
 40.60000000 -58.00000000  43.00000000
 40.65000000 -41.00000000  41.00000000
 40.70000000 -32.00000000  28.00000000
 40.75000000 -69.00000000   7.00000000
 40.80000000  -6.00000000  73.00000000
 40.85000000  52.00000000   8.00000000
 40.90000000 -56.00000000  -4.00000000
 40.95000000 -16.00000000  40.00000000
 41.00000000 -35.00000000  33.00000000
 41.05000000 -49.00000000  14.00000000
 41.10000000  34.00000000 -22.00000000
 41.15000000 -28.00000000  -5.00000000
 41.20000000   5.00000000  69.00000000
 41.25000000   4.00000000 -19.00000000
 41.30000000 -19.00000000 -25.00000000
 41.35000000 -12.00000000  21.00000000
 41.40000000 -12.00000000  32.00000000
 41.45000000 -41.00000000  96.00000000
 41.50000000  78.00000000  64.00000000
 41.55000000 -35.00000000 -21.00000000
 41.60000000  15.00000000  -4.00000000
 41.65000000  30.00000000  51.00000000
 41.70000000 -45.00000000  20.00000000
 41.75000000  23.00000000  62.00000000
 41.80000000 -56.00000000 -27.00000000
 41.85000000  67.00000000  58.00000000
 41.90000000 -34.00000000  34.00000000
 41.95000000 -56.00000000   7.00000000
 42.00000000  15.00000000 -11.00000000
 42.05000000 -59.00000000  26.00000000
 42.10000000 -26.00000000   5.00000000
 42.15000000  -5.00000000  33.00000000
 42.20000000 -49.00000000  68.00000000
 42.25000000  -9.00000000  29.00000000
 42.30000000 -30.00000000   9.00000000
 42.35000000 -29.00000000  -6.00000000
 42.40000000 -46.00000000  49.00000000
 42.45000000 -24.00000000   1.00000000
 42.50000000  22.00000000 -10.00000000
 42.55000000   0.00000000  53.00000000
 42.60000000 -11.00000000  -5.00000000
 42.65000000  72.00000000   2.00000000
 42.70000000 -11.00000000 -37.00000000
 42.75000000 -16.00000000  46.00000000
 42.80000000  22.00000000  53.00000000
 42.85000000 -19.00000000  82.00000000
 42.90000000   6.00000000  15.00000000
 42.95000000 -58.00000000   6.00000000
 43.00000000 -43.00000000 -31.00000000
 43.05000000 -14.00000000  43.00000000
 43.10000000 -20.00000000  27.00000000
 43.15000000  -1.00000000   2.00000000
 43.20000000 -55.00000000  33.00000000
 43.25000000 -28.00000000  20.00000000
 43.30000000  -4.00000000  67.00000000
 43.35000000 -10.00000000  14.00000000
 43.40000000 -26.00000000  24.00000000
 43.45000000 -32.00000000 -27.00000000
 43.50000000 -25.00000000   8.00000000
 43.55000000  -8.00000000 -23.00000000
 43.60000000 -26.00000000   8.00000000
 43.65000000 -23.00000000  17.00000000
 43.70000000  -3.00000000  16.00000000
 43.75000000  13.00000000  35.00000000
 43.80000000  11.00000000  -7.00000000
 43.85000000 -34.00000000  88.00000000
 43.90000000 -50.00000000  18.00000000
 43.95000000 -37.00000000  -7.00000000
 44.00000000 -24.00000000  10.00000000
 44.05000000  -7.00000000  41.00000000
 44.10000000  11.00000000   8.00000000
 44.15000000 -24.00000000  35.00000000
 44.20000000  16.00000000   7.00000000
 44.25000000  25.00000000  16.00000000
 44.30000000 -34.00000000  28.00000000
 44.35000000  12.00000000  38.00000000
 44.40000000 -43.00000000  -3.00000000
 44.45000000 -26.00000000  44.00000000
 44.50000000 -44.00000000  13.00000000
 44.55000000  48.00000000  30.00000000
 44.60000000 -16.00000000  25.00000000
 44.65000000 -11.00000000  26.00000000
 44.70000000 -39.00000000  28.00000000
 44.75000000  24.00000000  10.00000000
 44.80000000 -20.00000000 -13.00000000
 44.85000000   0.00000000 -21.00000000
 44.90000000 -45.00000000   4.00000000
 44.95000000   7.00000000  17.00000000
 45.00000000  24.00000000   4.00000000
 45.05000000   7.00000000  33.00000000
 45.10000000 -45.00000000  32.00000000
 45.15000000 -20.00000000  21.00000000
 45.20000000  13.00000000  58.00000000
 45.25000000 -26.00000000   0.00000000
 45.30000000  -3.00000000  -5.00000000
 45.35000000 -47.00000000  11.00000000
 45.40000000  -1.00000000   4.00000000
 45.45000000 -24.00000000  -9.00000000
 45.50000000 -31.00000000  16.00000000
 45.55000000 -30.00000000  26.00000000
 45.60000000  10.00000000  -3.00000000
 45.65000000 -44.00000000  10.00000000
 45.70000000  29.00000000  -3.00000000
 45.75000000  27.00000000  18.00000000
 45.80000000 -35.00000000 -12.00000000
 45.85000000   4.00000000  26.00000000
 45.90000000 -21.00000000  12.00000000
 45.95000000 -35.00000000  30.00000000
 46.00000000 -68.00000000  38.00000000
