# Supplementary material for: Functional 3D architecture in an intrinsically disordered E3 ligase domain facilitates ubiquitin transfer
Source: Nat Commun. 2020 Jul 30;11:3807. doi: 10.1038/s41467-020-17647-x (PMC7393505; doi:10.1038/s41467-020-17647-x)
Supplement: Supplementary file 4 — Source Data [file 41467_2020_17647_MOESM4_ESM.zip › Source data/Fig. 2/Figure 2B/SM traces - raw/30-57 (SIM1-2)/24_100with_fret.dat]

  0.00000000  44.00000000 397.00000000   0.90022676
  0.10000000  41.00000000 316.00000000   0.88515406
  0.20000000  31.00000000 320.00000000   0.91168091
  0.30000000  11.00000000 363.00000000   0.97058824
  0.40000000  15.00000000 375.00000000   0.96153846
  0.50000000  28.00000000 357.00000000   0.92727273
  0.60000000  54.00000000 276.00000000   0.83636364
  0.70000000 116.00000000 442.00000000   0.79211470
  0.80000000  70.00000000 349.00000000   0.83293556
  0.90000000  68.00000000 362.00000000   0.84186047
  1.00000000  67.00000000 348.00000000   0.83855422
  1.10000000 206.00000000 378.00000000   0.64726027
  1.20000000 101.00000000 296.00000000   0.74559194
  1.30000000  43.00000000 384.00000000   0.89929742
  1.40000000  86.00000000 314.00000000   0.78500000
  1.50000000 113.00000000 370.00000000   0.76604555
  1.60000000  41.00000000 484.00000000   0.92190476
  1.70000000  12.00000000 379.00000000   0.96930946
  1.80000000 135.00000000 313.00000000   0.69866071
  1.90000000  84.00000000 439.00000000   0.83938815
  2.00000000  38.00000000 364.00000000   0.90547264
  2.10000000  28.00000000 303.00000000   0.91540785
  2.20000000  81.00000000 346.00000000   0.81030445
  2.30000000  91.00000000 381.00000000   0.80720339
  2.40000000  49.00000000 397.00000000   0.89013453
  2.50000000 127.00000000 253.00000000   0.66578947
  2.60000000  36.00000000 243.00000000   0.87096774
  2.70000000 110.00000000 307.00000000   0.73621103
  2.80000000  54.00000000 292.00000000   0.84393064
  2.90000000  88.00000000 422.00000000   0.82745098
  3.00000000 107.00000000 408.00000000   0.79223301
  3.10000000 113.00000000 260.00000000   0.69705094
  3.20000000 142.00000000 404.00000000   0.73992674
  3.30000000  33.00000000 369.00000000   0.91791045
  3.40000000  49.00000000 253.00000000   0.83774834
  3.50000000 168.00000000 362.00000000   0.68301887
  3.60000000 101.00000000 342.00000000   0.77200903
  3.70000000  45.00000000 334.00000000   0.88126649
  3.80000000  32.00000000 322.00000000   0.90960452
  3.90000000 118.00000000 324.00000000   0.73303167
  4.00000000 100.00000000 319.00000000   0.76133652
  4.10000000 130.00000000 260.00000000   0.66666667
  4.20000000 112.00000000 307.00000000   0.73269690
  4.30000000  72.00000000 444.00000000   0.86046512
  4.40000000  58.00000000 404.00000000   0.87445887
  4.50000000  75.00000000 344.00000000   0.82100239
  4.60000000  56.00000000 369.00000000   0.86823529
  4.70000000  15.00000000 311.00000000   0.95398773
  4.80000000  93.00000000 292.00000000   0.75844156
  4.90000000  66.00000000 297.00000000   0.81818182
  5.00000000   7.00000000 357.00000000   0.98076923
  5.10000000  59.00000000 302.00000000   0.83656510
  5.20000000  98.00000000 274.00000000   0.73655914
  5.30000000  32.00000000 258.00000000   0.88965517
  5.40000000  18.00000000 305.00000000   0.94427245
  5.50000000 112.00000000 318.00000000   0.73953488
  5.60000000   1.00000000 301.00000000   0.99668874
  5.70000000 104.00000000 392.00000000   0.79032258
  5.80000000 163.00000000 432.00000000   0.72605042
  5.90000000 127.00000000 433.00000000   0.77321429
  6.00000000  53.00000000 340.00000000   0.86513995
  6.10000000  96.00000000 293.00000000   0.75321337
  6.20000000  51.00000000 270.00000000   0.84112150
  6.30000000  56.00000000 378.00000000   0.87096774
  6.40000000  66.00000000 486.00000000   0.88043478
  6.50000000 150.00000000 267.00000000   0.64028777
  6.60000000 144.00000000 419.00000000   0.74422735
  6.70000000  74.00000000 373.00000000   0.83445190
  6.80000000  91.00000000 302.00000000   0.76844784
  6.90000000 109.00000000 399.00000000   0.78543307
  7.00000000  73.00000000 317.00000000   0.81282051
  7.10000000  79.00000000 264.00000000   0.76967930
  7.20000000  50.00000000 439.00000000   0.89775051
  7.30000000 132.00000000 357.00000000   0.73006135
  7.40000000 122.00000000 418.00000000   0.77407407
  7.50000000  65.00000000 428.00000000   0.86815416
  7.60000000  59.00000000 263.00000000   0.81677019
  7.70000000  27.00000000 286.00000000   0.91373802
  7.80000000  84.00000000 324.00000000   0.79411765
  7.90000000 194.00000000 331.00000000   0.63047619
  8.00000000  39.00000000 216.00000000   0.84705882
  8.10000000  89.00000000 378.00000000   0.80942184
  8.20000000  72.00000000 284.00000000   0.79775281
  8.30000000  89.00000000 406.00000000   0.82020202
  8.40000000  61.00000000 284.00000000   0.82318841
  8.50000000  87.00000000 429.00000000   0.83139535
  8.60000000 125.00000000 367.00000000   0.74593496
  8.70000000  29.00000000 345.00000000   0.92245989
  8.80000000 178.00000000 249.00000000   0.58313817
  8.90000000  85.00000000 353.00000000   0.80593607
  9.00000000  14.00000000 199.00000000   0.93427230
  9.10000000  98.00000000 412.00000000   0.80784314
  9.20000000  47.00000000 338.00000000   0.87792208
  9.30000000 110.00000000 371.00000000   0.77130977
  9.40000000 106.00000000 425.00000000   0.80037665
  9.50000000  64.00000000 431.00000000   0.87070707
  9.60000000  42.00000000 419.00000000   0.90889371
  9.70000000 118.00000000 381.00000000   0.76352705
  9.80000000  37.00000000 357.00000000   0.90609137
  9.90000000  95.00000000 320.00000000   0.77108434
 10.00000000  65.00000000 341.00000000   0.83990148
 10.10000000  59.00000000 238.00000000   0.80134680
 10.20000000  39.00000000 398.00000000   0.91075515
 10.30000000  64.00000000 284.00000000   0.81609195
 10.40000000  77.00000000 393.00000000   0.83617021
 10.50000000  91.00000000 391.00000000   0.81120332
 10.60000000  69.00000000 468.00000000   0.87150838
 10.70000000  96.00000000 295.00000000   0.75447570
 10.80000000  99.00000000 340.00000000   0.77448747
 10.90000000   6.00000000 368.00000000   0.98395722
 11.00000000  73.00000000 301.00000000   0.80481283
 11.10000000  73.00000000 353.00000000   0.82863850
 11.20000000 118.00000000 411.00000000   0.77693762
 11.30000000  96.00000000 316.00000000   0.76699029
 11.40000000  50.00000000 249.00000000   0.83277592
 11.50000000 110.00000000 353.00000000   0.76241901
 11.60000000 118.00000000 304.00000000   0.72037915
 11.70000000  44.00000000 406.00000000   0.90222222
 11.80000000  24.00000000 383.00000000   0.94103194
 11.90000000 151.00000000 319.00000000   0.67872340
 12.00000000 151.00000000 338.00000000   0.69120654
 12.10000000  35.00000000 297.00000000   0.89457831
 12.20000000  60.00000000 375.00000000   0.86206897
 12.30000000  23.00000000 369.00000000   0.94132653
 12.40000000  77.00000000 221.00000000   0.74161074
 12.50000000  57.00000000 344.00000000   0.85785536
 12.60000000  28.00000000 380.00000000   0.93137255
 12.70000000 125.00000000 331.00000000   0.72587719
 12.80000000  35.00000000 329.00000000   0.90384615
 12.90000000 139.00000000 303.00000000   0.68552036
 13.00000000  75.00000000 332.00000000   0.81572482
 13.10000000  99.00000000 384.00000000   0.79503106
 13.20000000  71.00000000 312.00000000   0.81462141
 13.30000000  25.00000000 366.00000000   0.93606138
 13.40000000 130.00000000 255.00000000   0.66233766
 13.50000000  71.00000000 340.00000000   0.82725061
 13.60000000  42.00000000 305.00000000   0.87896254
 13.70000000 108.00000000 362.00000000   0.77021277
 13.80000000 157.00000000 275.00000000   0.63657407
 13.90000000  75.00000000 299.00000000   0.79946524
 14.00000000  28.00000000 324.00000000   0.92045455
 14.10000000 118.00000000 331.00000000   0.73719376
 14.20000000  82.00000000 306.00000000   0.78865979
 14.30000000  19.00000000 551.00000000   0.96666667
 14.40000000 127.00000000 458.00000000   0.78290598
 14.50000000  90.00000000 388.00000000   0.81171548
 14.60000000 126.00000000 347.00000000   0.73361522
 14.70000000 164.00000000 336.00000000   0.67200000
 14.80000000 112.00000000 246.00000000   0.68715084
 14.90000000 131.00000000 332.00000000   0.71706263
 15.00000000  66.00000000 439.00000000   0.86930693
 15.10000000 118.00000000 248.00000000   0.67759563
 15.20000000  11.00000000 395.00000000   0.97290640
 15.30000000  58.00000000 345.00000000   0.85607940
 15.40000000  89.00000000 372.00000000   0.80694143
 15.50000000  68.00000000 245.00000000   0.78274760
 15.60000000 100.00000000 320.00000000   0.76190476
 15.70000000 134.00000000 330.00000000   0.71120690
 15.80000000  72.00000000 362.00000000   0.83410138
 15.90000000  21.00000000 310.00000000   0.93655589
 16.00000000 167.00000000 372.00000000   0.69016698
 16.10000000 133.00000000 261.00000000   0.66243655
 16.20000000  55.00000000 317.00000000   0.85215054
 16.30000000 113.00000000 261.00000000   0.69786096
 16.40000000 111.00000000 429.00000000   0.79444444
 16.50000000  63.00000000 404.00000000   0.86509636
 16.60000000 141.00000000 225.00000000   0.61475410
 16.70000000  75.00000000 192.00000000   0.71910112
 16.80000000  93.00000000 260.00000000   0.73654391
 16.90000000  56.00000000 367.00000000   0.86761229
 17.00000000  57.00000000 325.00000000   0.85078534
 17.10000000 110.00000000 300.00000000   0.73170732
 17.20000000  64.00000000 350.00000000   0.84541063
 17.30000000  97.00000000 359.00000000   0.78728070
 17.40000000  75.00000000 269.00000000   0.78197674
 17.50000000  23.00000000 416.00000000   0.94760820
 17.60000000 132.00000000 352.00000000   0.72727273
 17.70000000  23.00000000 406.00000000   0.94638695
 17.80000000  79.00000000 366.00000000   0.82247191
 17.90000000  69.00000000 295.00000000   0.81043956
 18.00000000  15.00000000 424.00000000   0.96583144
 18.10000000  50.00000000 278.00000000   0.84756098
 18.20000000 191.00000000 295.00000000   0.60699588
 18.30000000 102.00000000 306.00000000   0.75000000
 18.40000000 -14.00000000 225.00000000   1.06635071
 18.50000000 160.00000000 389.00000000   0.70856102
 18.60000000  67.00000000 375.00000000   0.84841629
 18.70000000  90.00000000 439.00000000   0.82986767
 18.80000000  55.00000000 283.00000000   0.83727811
 18.90000000  -2.00000000 319.00000000   1.00630915
 19.00000000  66.00000000 357.00000000   0.84397163
 19.10000000 103.00000000 294.00000000   0.74055416
 19.20000000  12.00000000 285.00000000   0.95959596
 19.30000000  35.00000000 460.00000000   0.92929293
 19.40000000  30.00000000 368.00000000   0.92462312
 19.50000000  76.00000000 301.00000000   0.79840849
 19.60000000  77.00000000 333.00000000   0.81219512
 19.70000000 146.00000000 330.00000000   0.69327731
 19.80000000  76.00000000 397.00000000   0.83932347
 19.90000000 123.00000000 292.00000000   0.70361446
 20.00000000 127.00000000 277.00000000   0.68564356
 20.10000000 118.00000000 336.00000000   0.74008811
 20.20000000 103.00000000 288.00000000   0.73657289
 20.30000000  25.00000000 262.00000000   0.91289199
 20.40000000  16.00000000 377.00000000   0.95928753
 20.50000000  93.00000000 285.00000000   0.75396825
 20.60000000 144.00000000 256.00000000   0.64000000
 20.70000000  98.00000000 352.00000000   0.78222222
 20.80000000 130.00000000 310.00000000   0.70454545
 20.90000000 226.00000000 405.00000000   0.64183835
 21.00000000  34.00000000 327.00000000   0.90581717
 21.10000000  89.00000000 316.00000000   0.78024691
 21.20000000 172.00000000 426.00000000   0.71237458
 21.30000000 144.00000000 337.00000000   0.70062370
 21.40000000  72.00000000 358.00000000   0.83255814
 21.50000000 181.00000000 381.00000000   0.67793594
 21.60000000  80.00000000 376.00000000   0.82456140
 21.70000000  97.00000000 335.00000000   0.77546296
 21.80000000 121.00000000 316.00000000   0.72311213
 21.90000000 109.00000000 369.00000000   0.77196653
 22.00000000 175.00000000 557.00000000   0.76092896
 22.10000000  75.00000000 306.00000000   0.80314961
 22.20000000 136.00000000 311.00000000   0.69574944
 22.30000000 115.00000000 325.00000000   0.73863636
 22.40000000  62.00000000 410.00000000   0.86864407
 22.50000000  52.00000000 217.00000000   0.80669145
 22.60000000  77.00000000 358.00000000   0.82298851
 22.70000000  89.00000000 435.00000000   0.83015267
 22.80000000 129.00000000 514.00000000   0.79937792
 22.90000000  39.00000000 301.00000000   0.88529412
 23.00000000  48.00000000 185.00000000   0.79399142
 23.10000000  74.00000000 327.00000000   0.81546135
 23.20000000 123.00000000 330.00000000   0.72847682
 23.30000000  29.00000000 133.00000000   0.82098765
 23.40000000  37.00000000 300.00000000   0.89020772
 23.50000000  27.00000000 316.00000000   0.92128280
 23.60000000  78.00000000 319.00000000   0.80352645
 23.70000000  58.00000000 384.00000000   0.86877828
 23.80000000 112.00000000 291.00000000   0.72208437
 23.90000000  83.00000000 356.00000000   0.81093394
 24.00000000 102.00000000 307.00000000   0.75061125
 24.10000000   6.00000000 404.00000000   0.98536585
 24.20000000  99.00000000 331.00000000   0.76976744
 24.30000000 141.00000000 307.00000000   0.68526786
 24.40000000  70.00000000 384.00000000   0.84581498
 24.50000000  80.00000000 322.00000000   0.80099502
 24.60000000  67.00000000 389.00000000   0.85307018
 24.70000000  58.00000000 308.00000000   0.84153005
 24.80000000 143.00000000 302.00000000   0.67865169
 24.90000000 129.00000000 274.00000000   0.67990074
 25.00000000  98.00000000 368.00000000   0.78969957
 25.10000000  80.00000000 359.00000000   0.81776765
 25.20000000  92.00000000 296.00000000   0.76288660
 25.30000000  53.00000000 384.00000000   0.87871854
 25.40000000  99.00000000 343.00000000   0.77601810
 25.50000000  75.00000000 372.00000000   0.83221477
 25.60000000 166.00000000 254.00000000   0.60476190
 25.70000000 161.00000000 273.00000000   0.62903226
 25.80000000  94.00000000 200.00000000   0.68027211
 25.90000000 147.00000000 329.00000000   0.69117647
 26.00000000  56.00000000 386.00000000   0.87330317
 26.10000000  -4.00000000 348.00000000   1.01162791
 26.20000000  54.00000000 418.00000000   0.88559322
 26.30000000  27.00000000 268.00000000   0.90847458
 26.40000000   1.00000000 234.00000000   0.99574468
 26.50000000   6.00000000 370.00000000   0.98404255
 26.60000000   3.00000000 323.00000000   0.99079755
 26.70000000  32.00000000 364.00000000   0.91919192
 26.80000000  52.00000000 375.00000000   0.87822014
 26.90000000  75.00000000 333.00000000   0.81617647
 27.00000000  51.00000000 230.00000000   0.81850534
 27.10000000  18.00000000 328.00000000   0.94797688
 27.20000000  44.00000000 302.00000000   0.87283237
 27.30000000  19.00000000 253.00000000   0.93014706
 27.40000000  59.00000000 386.00000000   0.86741573
 27.50000000  72.00000000 162.00000000   0.69230769
 27.60000000  26.00000000 332.00000000   0.92737430
 27.70000000 115.00000000 463.00000000   0.80103806
 27.80000000  65.00000000 290.00000000   0.81690141
 27.90000000  42.00000000 433.00000000   0.91157895
 28.00000000 120.00000000 356.00000000   0.74789916
 28.10000000  35.00000000 288.00000000   0.89164087
 28.20000000 118.00000000 379.00000000   0.76257545
 28.30000000  23.00000000 301.00000000   0.92901235
 28.40000000  19.00000000 283.00000000   0.93708609
 28.50000000 113.00000000 304.00000000   0.72901679
 28.60000000 100.00000000 264.00000000   0.72527473
 28.70000000  56.00000000 347.00000000   0.86104218
 28.80000000  26.00000000 388.00000000   0.93719807
 28.90000000 -19.00000000 281.00000000   1.07251908
 29.00000000  92.00000000 357.00000000   0.79510022
 29.10000000  93.00000000 356.00000000   0.79287305
 29.20000000  44.00000000 305.00000000   0.87392550
 29.30000000  79.00000000 327.00000000   0.80541872
 29.40000000  67.00000000 325.00000000   0.82908163
 29.50000000  61.00000000 331.00000000   0.84438776
 29.60000000  96.00000000 347.00000000   0.78329571
 29.70000000  28.00000000 323.00000000   0.92022792
 29.80000000 158.00000000 439.00000000   0.73534338
 29.90000000 -32.00000000 291.00000000   1.12355212
 30.00000000 115.00000000 306.00000000   0.72684086
 30.10000000  77.00000000 322.00000000   0.80701754
 30.20000000  90.00000000 309.00000000   0.77443609
 30.30000000  42.00000000 294.00000000   0.87500000
 30.40000000  73.00000000 334.00000000   0.82063882
 30.50000000  20.00000000 285.00000000   0.93442623
 30.60000000 189.00000000 346.00000000   0.64672897
 30.70000000 101.00000000 257.00000000   0.71787709
 30.80000000  80.00000000 341.00000000   0.80997625
 30.90000000  48.00000000 391.00000000   0.89066059
 31.00000000  63.00000000 371.00000000   0.85483871
 31.10000000  83.00000000 330.00000000   0.79903148
 31.20000000  59.00000000 394.00000000   0.86975717
 31.30000000 131.00000000 334.00000000   0.71827957
 31.40000000  98.00000000 376.00000000   0.79324895
 31.50000000 109.00000000 373.00000000   0.77385892
 31.60000000 120.00000000 351.00000000   0.74522293
 31.70000000  93.00000000 422.00000000   0.81941748
 31.80000000  62.00000000 261.00000000   0.80804954
 31.90000000  49.00000000 260.00000000   0.84142395
 32.00000000 125.00000000 261.00000000   0.67616580
 32.10000000  24.00000000 279.00000000   0.92079208
 32.20000000 104.00000000 299.00000000   0.74193548
 32.30000000 116.00000000 322.00000000   0.73515982
 32.40000000  22.00000000 292.00000000   0.92993631
 32.50000000  76.00000000 397.00000000   0.83932347
 32.60000000  56.00000000 340.00000000   0.85858586
 32.70000000 144.00000000 328.00000000   0.69491525
 32.80000000  46.00000000 336.00000000   0.87958115
 32.90000000  70.00000000 257.00000000   0.78593272
 33.00000000  93.00000000 295.00000000   0.76030928
 33.10000000  37.00000000 331.00000000   0.89945652
 33.20000000  27.00000000 304.00000000   0.91842900
 33.30000000  93.00000000 468.00000000   0.83422460
 33.40000000 106.00000000 417.00000000   0.79732314
 33.50000000  72.00000000 447.00000000   0.86127168
 33.60000000  85.00000000 288.00000000   0.77211796
 33.70000000 134.00000000 422.00000000   0.75899281
 33.80000000  -7.00000000 273.00000000   1.02631579
 33.90000000  83.00000000 297.00000000   0.78157895
 34.00000000 166.00000000 246.00000000   0.59708738
 34.10000000 185.00000000 330.00000000   0.64077670
 34.20000000  50.00000000 301.00000000   0.85754986
 34.30000000  86.00000000 440.00000000   0.83650190
 34.40000000  66.00000000 275.00000000   0.80645161
 34.50000000  70.00000000 337.00000000   0.82800983
 34.60000000  84.00000000 383.00000000   0.82012848
 34.70000000 506.00000000 135.00000000   0.21060842
 34.80000000 504.00000000 126.00000000   0.20000000
 34.90000000 403.00000000 110.00000000   0.21442495
 35.00000000 380.00000000  80.00000000   0.17391304
 35.10000000 499.00000000 112.00000000   0.18330606
 35.20000000 306.00000000  77.00000000   0.20104439
 35.30000000 516.00000000 113.00000000   0.17965024
 35.40000000 408.00000000 167.00000000   0.29043478
 35.50000000 450.00000000  55.00000000   0.10891089
 35.60000000 497.00000000  34.00000000   0.06403013
 35.70000000 441.00000000  57.00000000   0.11445783
 35.80000000 440.00000000  84.00000000   0.16030534
 35.90000000 365.00000000 123.00000000   0.25204918
 36.00000000 518.00000000 168.00000000   0.24489796
 36.10000000 356.00000000 189.00000000   0.34678899
 36.20000000 300.00000000 147.00000000   0.32885906
 36.30000000 318.00000000 108.00000000   0.25352113
 36.40000000 501.00000000  92.00000000   0.15514334
 36.50000000 525.00000000 102.00000000   0.16267943
 36.60000000 495.00000000  96.00000000   0.16243655
 36.70000000 400.00000000 118.00000000   0.22779923
 36.80000000 353.00000000  86.00000000   0.19589977
 36.90000000 352.00000000 134.00000000   0.27572016
 37.00000000 482.00000000 107.00000000   0.18166384
 37.10000000 472.00000000  85.00000000   0.15260323
 37.20000000 384.00000000  35.00000000   0.08353222
 37.30000000 349.00000000 139.00000000   0.28483607
 37.40000000 584.00000000  92.00000000   0.13609467
 37.50000000 527.00000000 146.00000000   0.21693908
 37.60000000 557.00000000 157.00000000   0.21988796
 37.70000000 504.00000000 116.00000000   0.18709677
 37.80000000 448.00000000 149.00000000   0.24958124
 37.90000000 478.00000000  83.00000000   0.14795009
 38.00000000 313.00000000 204.00000000   0.39458414
 38.10000000 356.00000000 126.00000000   0.26141079
 38.20000000 356.00000000  91.00000000   0.20357942
 38.30000000 417.00000000 138.00000000   0.24864865
 38.40000000 386.00000000 189.00000000   0.32869565
 38.50000000 510.00000000 142.00000000   0.21779141
 38.60000000 520.00000000  98.00000000   0.15857605
 38.70000000 566.00000000 170.00000000   0.23097826
 38.80000000 381.00000000 116.00000000   0.23340040
 38.90000000 420.00000000  83.00000000   0.16500994
 39.00000000 566.00000000 122.00000000   0.17732558
 39.10000000 567.00000000 106.00000000   0.15750371
 39.20000000 528.00000000 104.00000000   0.16455696
 39.30000000 484.00000000  96.00000000   0.16551724
 39.40000000 432.00000000 110.00000000   0.20295203
 39.50000000 503.00000000  80.00000000   0.13722127
 39.60000000 328.00000000  89.00000000   0.21342926
 39.70000000 127.00000000  57.00000000   0.30978261
 39.80000000 448.00000000 112.00000000   0.20000000
 39.90000000 539.00000000 113.00000000   0.17331288
 40.00000000 442.00000000  57.00000000   0.11422846
 40.10000000 490.00000000 143.00000000   0.22590837
 40.20000000 393.00000000 113.00000000   0.22332016
 40.30000000 487.00000000  86.00000000   0.15008726
 40.40000000 442.00000000 154.00000000   0.25838926
 40.50000000 388.00000000  93.00000000   0.19334719
 40.60000000 439.00000000  88.00000000   0.16698292
 40.70000000 468.00000000 140.00000000   0.23026316
 40.80000000 526.00000000 150.00000000   0.22189349
 40.90000000 527.00000000 152.00000000   0.22385862
 41.00000000 345.00000000 136.00000000   0.28274428
 41.10000000 316.00000000  33.00000000   0.09455587
 41.20000000 442.00000000 168.00000000   0.27540984
 41.30000000 329.00000000  74.00000000   0.18362283
 41.40000000 228.00000000  54.00000000   0.19148936
 41.50000000 274.00000000  56.00000000   0.16969697
 41.60000000 429.00000000  95.00000000   0.18129771
 41.70000000 431.00000000 167.00000000   0.27926421
 41.80000000 521.00000000  33.00000000   0.05956679
 41.90000000 421.00000000 132.00000000   0.23869801
 42.00000000 405.00000000 109.00000000   0.21206226
 42.10000000 539.00000000 150.00000000   0.21770682
 42.20000000 529.00000000  78.00000000   0.12850082
 42.30000000 459.00000000  51.00000000   0.10000000
 42.40000000 324.00000000  61.00000000   0.15844156
 42.50000000 416.00000000 178.00000000   0.29966330
 42.60000000 436.00000000 118.00000000   0.21299639
 42.70000000 398.00000000  48.00000000   0.10762332
 42.80000000 462.00000000 112.00000000   0.19512195
 42.90000000 387.00000000  77.00000000   0.16594828
 43.00000000 528.00000000 145.00000000   0.21545319
 43.10000000 503.00000000 155.00000000   0.23556231
 43.20000000 306.00000000  81.00000000   0.20930233
 43.30000000 385.00000000  64.00000000   0.14253898
 43.40000000 456.00000000  43.00000000   0.08617234
 43.50000000 457.00000000  82.00000000   0.15213358
 43.60000000 465.00000000 141.00000000   0.23267327
 43.70000000 436.00000000 102.00000000   0.18959108
 43.80000000 431.00000000 139.00000000   0.24385965
 43.90000000 378.00000000  49.00000000   0.11475410
 44.00000000 455.00000000  91.00000000   0.16666667
 44.10000000 438.00000000 122.00000000   0.21785714
 44.20000000 427.00000000  89.00000000   0.17248062
 44.30000000 503.00000000 108.00000000   0.17675941
 44.40000000 301.00000000  46.00000000   0.13256484
 44.50000000 196.00000000  92.00000000   0.31944444
 44.60000000 221.00000000 140.00000000   0.38781163
 44.70000000 255.00000000 143.00000000   0.35929648
 44.80000000 179.00000000  48.00000000   0.21145374
 44.90000000 333.00000000  76.00000000   0.18581907
 45.00000000 300.00000000 109.00000000   0.26650367
 45.10000000 399.00000000  97.00000000   0.19556452
 45.20000000 537.00000000 186.00000000   0.25726141
 45.30000000 493.00000000  38.00000000   0.07156309
 45.40000000 416.00000000 152.00000000   0.26760563
 45.50000000 277.00000000  96.00000000   0.25737265
 45.60000000 411.00000000  98.00000000   0.19253438
 45.70000000 349.00000000 112.00000000   0.24295011
 45.80000000 333.00000000 134.00000000   0.28693790
 45.90000000 426.00000000 122.00000000   0.22262774
 46.00000000 429.00000000 141.00000000   0.24736842
 46.10000000 426.00000000 150.00000000   0.26041667
 46.20000000 467.00000000  65.00000000   0.12218045
 46.30000000 430.00000000  76.00000000   0.15019763
 46.40000000 540.00000000  80.00000000   0.12903226
 46.50000000 368.00000000 148.00000000   0.28682171
 46.60000000 485.00000000 114.00000000   0.19031720
 46.70000000 330.00000000 134.00000000   0.28879310
 46.80000000 394.00000000 154.00000000   0.28102190
 46.90000000 406.00000000  95.00000000   0.18962076
 47.00000000 566.00000000  63.00000000   0.10015898
 47.10000000 452.00000000  65.00000000   0.12572534
 47.20000000 491.00000000 110.00000000   0.18302829
 47.30000000 417.00000000 104.00000000   0.19961612
 47.40000000 405.00000000 136.00000000   0.25138632
 47.50000000 435.00000000 211.00000000   0.32662539
 47.60000000 419.00000000  62.00000000   0.12889813
 47.70000000 386.00000000 115.00000000   0.22954092
 47.80000000 413.00000000 161.00000000   0.28048780
 47.90000000 345.00000000  89.00000000   0.20506912
 48.00000000 447.00000000 207.00000000   0.31651376
 48.10000000 303.00000000  42.00000000   0.12173913
 48.20000000 440.00000000 147.00000000   0.25042589
 48.30000000 320.00000000  72.00000000   0.18367347
 48.40000000 472.00000000 194.00000000   0.29129129
 48.50000000 501.00000000  85.00000000   0.14505119
 48.60000000 347.00000000 135.00000000   0.28008299
 48.70000000 473.00000000 139.00000000   0.22712418
 48.80000000 442.00000000 103.00000000   0.18899083
 48.90000000 278.00000000  57.00000000   0.17014925
 49.00000000 423.00000000  95.00000000   0.18339768
 49.10000000 409.00000000 149.00000000   0.26702509
 49.20000000 384.00000000 114.00000000   0.22891566
 49.30000000 544.00000000  98.00000000   0.15264798
 49.40000000 374.00000000 163.00000000   0.30353818
 49.50000000 535.00000000 148.00000000   0.21669107
 49.60000000 363.00000000 102.00000000   0.21935484
 49.70000000 384.00000000 112.00000000   0.22580645
 49.80000000 359.00000000 134.00000000   0.27180527
 49.90000000 308.00000000  49.00000000   0.13725490
 50.00000000 270.00000000  90.00000000   0.25000000
 50.10000000 368.00000000  65.00000000   0.15011547
 50.20000000 478.00000000 181.00000000   0.27465857
 50.30000000 421.00000000  84.00000000   0.16633663
 50.40000000 439.00000000  70.00000000   0.13752456
 50.50000000 423.00000000 101.00000000   0.19274809
 50.60000000 536.00000000 145.00000000   0.21292217
 50.70000000 343.00000000 115.00000000   0.25109170
 50.80000000 449.00000000 124.00000000   0.21640489
 50.90000000 388.00000000 149.00000000   0.27746741
 51.00000000 437.00000000 141.00000000   0.24394464
 51.10000000 318.00000000 140.00000000   0.30567686
 51.20000000 449.00000000  99.00000000   0.18065693
 51.30000000 447.00000000 127.00000000   0.22125436
 51.40000000 348.00000000  87.00000000   0.20000000
 51.50000000 437.00000000 181.00000000   0.29288026
 51.60000000 384.00000000 121.00000000   0.23960396
 51.70000000 459.00000000  80.00000000   0.14842301
 51.80000000 409.00000000 121.00000000   0.22830189
 51.90000000 476.00000000  77.00000000   0.13924051
 52.00000000 532.00000000 124.00000000   0.18902439
 52.10000000 483.00000000  29.00000000   0.05664063
 52.20000000 400.00000000 132.00000000   0.24812030
 52.30000000 411.00000000  62.00000000   0.13107822
 52.40000000 328.00000000  77.00000000   0.19012346
 52.50000000 453.00000000 127.00000000   0.21896552
 52.60000000 459.00000000  69.00000000   0.13068182
 52.70000000 463.00000000 169.00000000   0.26740506
 52.80000000 474.00000000  87.00000000   0.15508021
 52.90000000 507.00000000 131.00000000   0.20532915
 53.00000000 523.00000000 211.00000000   0.28746594
 53.10000000 539.00000000  40.00000000   0.06908463
 53.20000000 183.00000000  49.00000000   0.21120690
 53.30000000 445.00000000 101.00000000   0.18498168
 53.40000000 353.00000000 160.00000000   0.31189084
 53.50000000 455.00000000  87.00000000   0.16051661
 53.60000000 460.00000000 148.00000000   0.24342105
 53.70000000 426.00000000 157.00000000   0.26929674
 53.80000000 406.00000000  70.00000000   0.14705882
 53.90000000 470.00000000  90.00000000   0.16071429
 54.00000000 511.00000000 175.00000000   0.25510204
 54.10000000 386.00000000  44.00000000   0.10232558
 54.20000000 578.00000000 136.00000000   0.19047619
 54.30000000 510.00000000 124.00000000   0.19558360
 54.40000000 319.00000000 115.00000000   0.26497696
 54.50000000 410.00000000 124.00000000   0.23220974
 54.60000000 417.00000000 124.00000000   0.22920518
 54.70000000 511.00000000  97.00000000   0.15953947
 54.80000000 582.00000000 164.00000000   0.21983914
 54.90000000 408.00000000 128.00000000   0.23880597
 55.00000000 446.00000000 118.00000000   0.20921986
 55.10000000 286.00000000 140.00000000   0.32863850
 55.20000000 426.00000000 100.00000000   0.19011407
 55.30000000 576.00000000 131.00000000   0.18528996
 55.40000000 587.00000000  77.00000000   0.11596386
 55.50000000 472.00000000  84.00000000   0.15107914
 55.60000000 400.00000000 210.00000000   0.34426230
 55.70000000 384.00000000  77.00000000   0.16702820
 55.80000000 360.00000000 174.00000000   0.32584270
 55.90000000 436.00000000  75.00000000   0.14677104
 56.00000000 418.00000000 155.00000000   0.27050611
 56.10000000 577.00000000 190.00000000   0.24771838
 56.20000000 483.00000000  90.00000000   0.15706806
 56.30000000 354.00000000 122.00000000   0.25630252
 56.40000000 515.00000000  84.00000000   0.14023372
 56.50000000 363.00000000  59.00000000   0.13981043
 56.60000000 490.00000000  77.00000000   0.13580247
 56.70000000 519.00000000  94.00000000   0.15334421
 56.80000000 438.00000000  41.00000000   0.08559499
 56.90000000 440.00000000 107.00000000   0.19561243
 57.00000000 405.00000000  94.00000000   0.18837675
 57.10000000 248.00000000  34.00000000   0.12056738
 57.20000000 -74.00000000 100.00000000   3.84615385
 57.30000000 -79.00000000 -11.00000000   0.12222222
 57.40000000 -95.00000000  46.00000000  -0.93877551
 57.50000000 -63.00000000  -5.00000000   0.07352941
 57.60000000 -102.00000000  70.00000000  -2.18750000
 57.70000000 -34.00000000  39.00000000   7.80000000
 57.80000000 -79.00000000  11.00000000  -0.16176471
 57.90000000 -46.00000000 102.00000000   1.82142857
 58.00000000 -64.00000000   3.00000000  -0.04918033
 58.10000000 -64.00000000  88.00000000   3.66666667
 58.20000000 -90.00000000  74.00000000  -4.62500000
 58.30000000 -101.00000000  65.00000000  -1.80555556
 58.40000000 -146.00000000  54.00000000  -0.58695652
 58.50000000 -75.00000000  57.00000000  -3.16666667
 58.60000000 -88.00000000  55.00000000  -1.66666667
 58.70000000 -91.00000000  47.00000000  -1.06818182
 58.80000000 -45.00000000   2.00000000  -0.04651163
 58.90000000 -120.00000000  -2.00000000   0.01639344
 59.00000000 -85.00000000  32.00000000  -0.60377358
 59.10000000  -3.00000000  93.00000000   1.03333333
 59.20000000 -109.00000000  21.00000000  -0.23863636
 59.30000000 -86.00000000  -2.00000000   0.02272727
 59.40000000 -112.00000000  74.00000000  -1.94736842
 59.50000000 -34.00000000  32.00000000 -16.00000000
 59.60000000 -21.00000000  53.00000000   1.65625000
 59.70000000 -106.00000000  49.00000000  -0.85964912
 59.80000000 -73.00000000  -5.00000000   0.06410256
 59.90000000 -52.00000000  22.00000000  -0.73333333
 60.00000000 -63.00000000  25.00000000  -0.65789474
 60.10000000 -90.00000000  47.00000000  -1.09302326
 60.20000000 -61.00000000  52.00000000  -5.77777778
 60.30000000  18.00000000  23.00000000   0.56097561
 60.40000000 -87.00000000  40.00000000  -0.85106383
 60.50000000 -64.00000000 -10.00000000   0.13513514
 60.60000000 -86.00000000  35.00000000  -0.68627451
 60.70000000 -72.00000000  21.00000000  -0.41176471
 60.80000000 -137.00000000  42.00000000  -0.44210526
 60.90000000 -93.00000000  51.00000000  -1.21428571
 61.00000000  -9.00000000 -10.00000000   0.52631579
 61.10000000 -30.00000000  41.00000000   3.72727273
 61.20000000 -98.00000000  41.00000000  -0.71929825
 61.30000000 -54.00000000  21.00000000  -0.63636364
 61.40000000 -105.00000000  39.00000000  -0.59090909
 61.50000000 -89.00000000  42.00000000  -0.89361702
 61.60000000 -75.00000000  79.00000000  19.75000000
 61.70000000 -112.00000000  11.00000000  -0.10891089
 61.80000000 -24.00000000  65.00000000   1.58536585
 61.90000000 -75.00000000  62.00000000  -4.76923077
 62.00000000 -57.00000000  25.00000000  -0.78125000
 62.10000000 -28.00000000   4.00000000  -0.16666667
 62.20000000 -80.00000000  57.00000000  -2.47826087
 62.30000000 -83.00000000  36.00000000  -0.76595745
 62.40000000 -153.00000000  42.00000000  -0.37837838
 62.50000000 -49.00000000   0.00000000  -0.00000000
 62.60000000 -88.00000000   1.00000000  -0.01149425
 62.70000000 -67.00000000  35.00000000  -1.09375000
 62.80000000 -142.00000000  33.00000000  -0.30275229
 62.90000000 -60.00000000  52.00000000  -6.50000000
 63.00000000 -100.00000000  30.00000000  -0.42857143
 63.10000000 -97.00000000  56.00000000  -1.36585366
 63.20000000 -56.00000000  42.00000000  -3.00000000
 63.30000000 -134.00000000  38.00000000  -0.39583333
 63.40000000 -41.00000000  48.00000000   6.85714286
 63.50000000 -39.00000000  88.00000000   1.79591837
 63.60000000 -66.00000000  43.00000000  -1.86956522
 63.70000000 -86.00000000  63.00000000  -2.73913043
 63.80000000 -94.00000000   4.00000000  -0.04444444
 63.90000000 -59.00000000  31.00000000  -1.10714286
 64.00000000 -15.00000000  44.00000000   1.51724138
 64.10000000 -64.00000000  41.00000000  -1.78260870
 64.20000000 -97.00000000  38.00000000  -0.64406780
 64.30000000 -40.00000000  91.00000000   1.78431373
 64.40000000 -35.00000000  31.00000000  -7.75000000
 64.50000000 -104.00000000  48.00000000  -0.85714286
 64.60000000 -86.00000000   8.00000000  -0.10256410
 64.70000000 -80.00000000  86.00000000  14.33333333
 64.80000000  16.00000000  48.00000000   0.75000000
 64.90000000 -61.00000000  46.00000000  -3.06666667
 65.00000000 -40.00000000   6.00000000  -0.17647059
 65.10000000 -117.00000000  46.00000000  -0.64788732
 65.20000000 -98.00000000  67.00000000  -2.16129032
 65.30000000 -55.00000000  59.00000000  14.75000000
 65.40000000 -54.00000000   5.00000000  -0.10204082
 65.50000000 -78.00000000   9.00000000  -0.13043478
 65.60000000 -72.00000000  45.00000000  -1.66666667
 65.70000000 -96.00000000 -29.00000000   0.23200000
 65.80000000 -79.00000000  49.00000000  -1.63333333
 65.90000000 -81.00000000  58.00000000  -2.52173913
 66.00000000 -83.00000000  23.00000000  -0.38333333
 66.10000000 -60.00000000  37.00000000  -1.60869565
 66.20000000 -105.00000000  35.00000000  -0.50000000
 66.30000000 -58.00000000  22.00000000  -0.61111111
 66.40000000 -40.00000000  76.00000000   2.11111111
 66.50000000 -94.00000000  34.00000000  -0.56666667
 66.60000000 -100.00000000  32.00000000  -0.47058824
 66.70000000 -63.00000000  32.00000000  -1.03225806
 66.80000000 -32.00000000   0.00000000  -0.00000000
 66.90000000 -22.00000000  88.00000000   1.33333333
 67.00000000 -110.00000000 -19.00000000   0.14728682
 67.10000000 -74.00000000  13.00000000  -0.21311475
 67.20000000 -35.00000000  38.00000000  12.66666667
 67.30000000 -32.00000000  38.00000000   6.33333333
 67.40000000 -64.00000000  61.00000000 -20.33333333
 67.50000000 -136.00000000  79.00000000  -1.38596491
 67.60000000 -77.00000000  77.00000000   0.50000000
 67.70000000 -40.00000000  74.00000000   2.17647059
 67.80000000 -97.00000000  30.00000000  -0.44776119
 67.90000000  -7.00000000  78.00000000   1.09859155
 68.00000000 -108.00000000  48.00000000  -0.80000000
 68.10000000 -52.00000000  72.00000000   3.60000000
 68.20000000 -90.00000000  36.00000000  -0.66666667
 68.30000000 -60.00000000  10.00000000  -0.20000000
 68.40000000 -83.00000000  96.00000000   7.38461538
 68.50000000 -81.00000000  55.00000000  -2.11538462
 68.60000000 -106.00000000  55.00000000  -1.07843137
 68.70000000 -36.00000000  64.00000000   2.28571429
 68.80000000 -109.00000000  52.00000000  -0.91228070
 68.90000000 -95.00000000  46.00000000  -0.93877551
 69.00000000 -72.00000000  26.00000000  -0.56521739
 69.10000000 -77.00000000  69.00000000  -8.62500000
 69.20000000 -68.00000000  49.00000000  -2.57894737
 69.30000000  19.00000000  68.00000000   0.78160920
 69.40000000 -57.00000000  71.00000000   5.07142857
 69.50000000 -44.00000000  27.00000000  -1.58823529
 69.60000000 -13.00000000  47.00000000   1.38235294
 69.70000000 -28.00000000  29.00000000  29.00000000
 69.80000000   7.00000000  57.00000000   0.89062500
 69.90000000   2.00000000  28.00000000   0.93333333
 70.00000000  -9.00000000  56.00000000   1.19148936
 70.10000000 -71.00000000  74.00000000  24.66666667
 70.20000000 -32.00000000  -7.00000000   0.17948718
 70.30000000 -28.00000000  41.00000000   3.15384615
 70.40000000   5.00000000  48.00000000   0.90566038
 70.50000000 -20.00000000  15.00000000  -3.00000000
 70.60000000   0.00000000  63.00000000   1.00000000
 70.70000000 -41.00000000  69.00000000   2.46428571
 70.80000000 -88.00000000 123.00000000   3.51428571
 70.90000000 -56.00000000 102.00000000   2.21739130
 71.00000000 -26.00000000  22.00000000  -5.50000000
 71.10000000 -22.00000000  -6.00000000   0.21428571
 71.20000000 -44.00000000  51.00000000   7.28571429
 71.30000000 -34.00000000  58.00000000   2.41666667
 71.40000000  -8.00000000  73.00000000   1.12307692
 71.50000000 -16.00000000   0.00000000  -0.00000000
 71.60000000  54.00000000  -5.00000000  -0.10204082
 71.70000000 -26.00000000  23.00000000  -7.66666667
 71.80000000   6.00000000 -14.00000000   1.75000000
 71.90000000 -98.00000000  39.00000000  -0.66101695
 72.00000000 -67.00000000  54.00000000  -4.15384615
 72.10000000 -29.00000000  60.00000000   1.93548387
 72.20000000  20.00000000   4.00000000   0.16666667
 72.30000000 -77.00000000  17.00000000  -0.28333333
 72.40000000 -77.00000000  55.00000000  -2.50000000
 72.50000000  37.00000000   9.00000000   0.19565217
 72.60000000  50.00000000  74.00000000   0.59677419
 72.70000000 -27.00000000  67.00000000   1.67500000
 72.80000000 -65.00000000  11.00000000  -0.20370370
 72.90000000 -62.00000000  17.00000000  -0.37777778
 73.00000000 -19.00000000  39.00000000   1.95000000
 73.10000000  -8.00000000  57.00000000   1.16326531
 73.20000000 -75.00000000  89.00000000   6.35714286
 73.30000000  68.00000000   0.00000000   0.00000000
 73.40000000 -62.00000000  -2.00000000   0.03125000
 73.50000000 -60.00000000  50.00000000  -5.00000000
 73.60000000 -90.00000000  45.00000000  -1.00000000
 73.70000000 -85.00000000 109.00000000   4.54166667
 73.80000000 -73.00000000  36.00000000  -0.97297297
 73.90000000 -60.00000000  -7.00000000   0.10447761
 74.00000000 -83.00000000  38.00000000  -0.84444444
 74.10000000 -56.00000000  41.00000000  -2.73333333
 74.20000000 -73.00000000 -22.00000000   0.23157895
 74.30000000 -68.00000000  -5.00000000   0.06849315
 74.40000000 -52.00000000  87.00000000   2.48571429
 74.50000000 -74.00000000   2.00000000  -0.02777778
 74.60000000 -81.00000000 -16.00000000   0.16494845
 74.70000000 -116.00000000  62.00000000  -1.14814815
 74.80000000 -68.00000000  69.00000000  69.00000000
 74.90000000  -7.00000000  38.00000000   1.22580645
 75.00000000 -57.00000000  -2.00000000   0.03389831
