# Supplementary material for: Functional 3D architecture in an intrinsically disordered E3 ligase domain facilitates ubiquitin transfer
Source: Nat Commun. 2020 Jul 30;11:3807. doi: 10.1038/s41467-020-17647-x (PMC7393505; doi:10.1038/s41467-020-17647-x)
Supplement: Supplementary file 4 — Source Data [file 41467_2020_17647_MOESM4_ESM.zip › Source data/Fig. 2/Figure 2B/SM traces - raw/30-57 (SIM1-2)/24_106.dat]

  0.00000000 123.00000000 269.00000000
  0.10000000 236.00000000 288.00000000
  0.20000000 140.00000000 274.00000000
  0.30000000 187.00000000 268.00000000
  0.40000000 192.00000000 325.00000000
  0.50000000 170.00000000 157.00000000
  0.60000000 143.00000000 363.00000000
  0.70000000 102.00000000 317.00000000
  0.80000000  79.00000000 213.00000000
  0.90000000 152.00000000 177.00000000
  1.00000000 122.00000000 274.00000000
  1.10000000 137.00000000 215.00000000
  1.20000000 194.00000000 161.00000000
  1.30000000 196.00000000 248.00000000
  1.40000000 111.00000000 306.00000000
  1.50000000 136.00000000 355.00000000
  1.60000000 223.00000000 349.00000000
  1.70000000 171.00000000 300.00000000
  1.80000000 144.00000000 407.00000000
  1.90000000 157.00000000 221.00000000
  2.00000000 171.00000000 343.00000000
  2.10000000 196.00000000 171.00000000
  2.20000000 161.00000000 344.00000000
  2.30000000  81.00000000 237.00000000
  2.40000000 138.00000000 302.00000000
  2.50000000 165.00000000 300.00000000
  2.60000000 164.00000000 331.00000000
  2.70000000 143.00000000 163.00000000
  2.80000000 159.00000000 258.00000000
  2.90000000 123.00000000 265.00000000
  3.00000000 213.00000000 256.00000000
  3.10000000 154.00000000 274.00000000
  3.20000000 217.00000000 269.00000000
  3.30000000 255.00000000 350.00000000
  3.40000000 187.00000000 228.00000000
  3.50000000 105.00000000 290.00000000
  3.60000000 155.00000000 250.00000000
  3.70000000 204.00000000 270.00000000
  3.80000000 158.00000000 333.00000000
  3.90000000 316.00000000 363.00000000
  4.00000000 124.00000000 211.00000000
  4.10000000 255.00000000 313.00000000
  4.20000000 221.00000000 211.00000000
  4.30000000 151.00000000 346.00000000
  4.40000000 300.00000000 236.00000000
  4.50000000 203.00000000 229.00000000
  4.60000000  74.00000000 397.00000000
  4.70000000 189.00000000 262.00000000
  4.80000000 211.00000000 253.00000000
  4.90000000 122.00000000 288.00000000
  5.00000000 144.00000000 288.00000000
  5.10000000 127.00000000 216.00000000
  5.20000000 136.00000000 272.00000000
  5.30000000 155.00000000 229.00000000
  5.40000000 103.00000000 193.00000000
  5.50000000 185.00000000 274.00000000
  5.60000000 108.00000000 179.00000000
  5.70000000 151.00000000 300.00000000
  5.80000000 162.00000000 244.00000000
  5.90000000 156.00000000 260.00000000
  6.00000000 154.00000000 181.00000000
  6.10000000 112.00000000 315.00000000
  6.20000000  85.00000000 236.00000000
  6.30000000 185.00000000 223.00000000
  6.40000000 151.00000000 204.00000000
  6.50000000 219.00000000 249.00000000
  6.60000000 183.00000000 198.00000000
  6.70000000 240.00000000 256.00000000
  6.80000000 135.00000000 260.00000000
  6.90000000 197.00000000 269.00000000
  7.00000000 306.00000000 378.00000000
  7.10000000 141.00000000 196.00000000
  7.20000000 151.00000000 350.00000000
  7.30000000 149.00000000 278.00000000
  7.40000000 110.00000000 186.00000000
  7.50000000 144.00000000 289.00000000
  7.60000000 228.00000000 257.00000000
  7.70000000 105.00000000 328.00000000
  7.80000000 169.00000000 274.00000000
  7.90000000 165.00000000 370.00000000
  8.00000000 150.00000000 180.00000000
  8.10000000  57.00000000 249.00000000
  8.20000000 141.00000000 229.00000000
  8.30000000 133.00000000 269.00000000
  8.40000000 170.00000000 194.00000000
  8.50000000 111.00000000 235.00000000
  8.60000000 132.00000000 184.00000000
  8.70000000  20.00000000 268.00000000
  8.80000000  68.00000000 309.00000000
  8.90000000 206.00000000 323.00000000
  9.00000000  72.00000000 202.00000000
  9.10000000 135.00000000 225.00000000
  9.20000000 155.00000000 271.00000000
  9.30000000 148.00000000 230.00000000
  9.40000000 101.00000000 225.00000000
  9.50000000 115.00000000 193.00000000
  9.60000000 158.00000000 256.00000000
  9.70000000 114.00000000 223.00000000
  9.80000000 182.00000000 268.00000000
  9.90000000 126.00000000 264.00000000
 10.00000000 177.00000000 291.00000000
 10.10000000 186.00000000 214.00000000
 10.20000000 202.00000000 227.00000000
 10.30000000 179.00000000 224.00000000
 10.40000000 179.00000000 271.00000000
 10.50000000 106.00000000 178.00000000
 10.60000000 110.00000000 299.00000000
 10.70000000 196.00000000 213.00000000
 10.80000000 102.00000000 264.00000000
 10.90000000 126.00000000 293.00000000
 11.00000000 186.00000000 246.00000000
 11.10000000 177.00000000 219.00000000
 11.20000000 201.00000000 209.00000000
 11.30000000 200.00000000 315.00000000
 11.40000000 110.00000000 233.00000000
 11.50000000 224.00000000 238.00000000
 11.60000000  65.00000000 214.00000000
 11.70000000 237.00000000 238.00000000
 11.80000000 164.00000000 175.00000000
 11.90000000 147.00000000 254.00000000
 12.00000000 504.00000000 173.00000000
 12.10000000 632.00000000  35.00000000
 12.20000000 669.00000000  87.00000000
 12.30000000 638.00000000  86.00000000
 12.40000000 686.00000000  24.00000000
 12.50000000 643.00000000  50.00000000
 12.60000000 686.00000000  57.00000000
 12.70000000 825.00000000 120.00000000
 12.80000000 866.00000000  46.00000000
 12.90000000 660.00000000  37.00000000
 13.00000000 555.00000000 170.00000000
 13.10000000 869.00000000  35.00000000
 13.20000000 645.00000000  48.00000000
 13.30000000 587.00000000  62.00000000
 13.40000000 736.00000000  23.00000000
 13.50000000 588.00000000  34.00000000
 13.60000000 589.00000000  25.00000000
 13.70000000 526.00000000  80.00000000
 13.80000000 651.00000000  58.00000000
 13.90000000 828.00000000  69.00000000
 14.00000000 869.00000000  86.00000000
 14.10000000 715.00000000  90.00000000
 14.20000000 719.00000000 102.00000000
 14.30000000 190.00000000  20.00000000
 14.40000000 625.00000000  47.00000000
 14.50000000 762.00000000  70.00000000
 14.60000000 779.00000000  68.00000000
 14.70000000 588.00000000  38.00000000
 14.80000000 640.00000000  90.00000000
 14.90000000 540.00000000 142.00000000
 15.00000000 778.00000000  71.00000000
 15.10000000 690.00000000  60.00000000
 15.20000000 688.00000000  35.00000000
 15.30000000 638.00000000 115.00000000
 15.40000000 922.00000000  51.00000000
 15.50000000 793.00000000  17.00000000
 15.60000000 703.00000000  28.00000000
 15.70000000 711.00000000  68.00000000
 15.80000000 704.00000000  78.00000000
 15.90000000 518.00000000  75.00000000
 16.00000000 678.00000000  70.00000000
 16.10000000 832.00000000 116.00000000
 16.20000000 923.00000000  47.00000000
 16.30000000 866.00000000  31.00000000
 16.40000000 709.00000000 118.00000000
 16.50000000 723.00000000  36.00000000
 16.60000000 623.00000000  50.00000000
 16.70000000 643.00000000  47.00000000
 16.80000000 652.00000000  93.00000000
 16.90000000 715.00000000  83.00000000
 17.00000000 490.00000000  54.00000000
 17.10000000 724.00000000   7.00000000
 17.20000000 515.00000000  77.00000000
 17.30000000 664.00000000  23.00000000
 17.40000000 484.00000000  -3.00000000
 17.50000000 506.00000000  27.00000000
 17.60000000 596.00000000  30.00000000
 17.70000000 658.00000000  65.00000000
 17.80000000 567.00000000  75.00000000
 17.90000000 445.00000000  63.00000000
 18.00000000 802.00000000  20.00000000
 18.10000000 604.00000000  78.00000000
 18.20000000 569.00000000  86.00000000
 18.30000000 695.00000000  12.00000000
 18.40000000 799.00000000  69.00000000
 18.50000000 808.00000000  18.00000000
 18.60000000 720.00000000  45.00000000
 18.70000000 759.00000000  98.00000000
 18.80000000 590.00000000  50.00000000
 18.90000000 708.00000000  43.00000000
 19.00000000 851.00000000  82.00000000
 19.10000000 627.00000000  90.00000000
 19.20000000 739.00000000 119.00000000
 19.30000000 831.00000000  23.00000000
 19.40000000 -28.00000000 -33.00000000
 19.50000000 -31.00000000   1.00000000
 19.60000000 -47.00000000 -14.00000000
 19.70000000 -26.00000000  25.00000000
 19.80000000 -38.00000000  18.00000000
 19.90000000   7.00000000 -18.00000000
 20.00000000  -5.00000000 -22.00000000
 20.10000000  29.00000000  -2.00000000
 20.20000000  62.00000000 -23.00000000
 20.30000000 -33.00000000  -1.00000000
 20.40000000   4.00000000  12.00000000
 20.50000000  -5.00000000   6.00000000
 20.60000000 -86.00000000  -4.00000000
 20.70000000 -10.00000000 -33.00000000
 20.80000000 -29.00000000   7.00000000
 20.90000000 -93.00000000  22.00000000
 21.00000000 -60.00000000  -6.00000000
 21.10000000   0.00000000 -17.00000000
 21.20000000 -67.00000000  -8.00000000
 21.30000000  10.00000000   2.00000000
 21.40000000 -29.00000000   9.00000000
 21.50000000  20.00000000  36.00000000
 21.60000000 -14.00000000   7.00000000
 21.70000000   9.00000000 -42.00000000
 21.80000000 -25.00000000   3.00000000
 21.90000000 -16.00000000 -17.00000000
 22.00000000  33.00000000 -11.00000000
 22.10000000 -28.00000000 -18.00000000
 22.20000000 -55.00000000 -61.00000000
 22.30000000 -11.00000000  10.00000000
 22.40000000 -67.00000000  21.00000000
 22.50000000 -68.00000000 -38.00000000
 22.60000000  13.00000000  10.00000000
 22.70000000  18.00000000  59.00000000
 22.80000000 -44.00000000  -3.00000000
 22.90000000 -20.00000000 -15.00000000
 23.00000000  -3.00000000 -23.00000000
 23.10000000 -33.00000000  13.00000000
 23.20000000 -18.00000000 -19.00000000
 23.30000000 -39.00000000 -18.00000000
 23.40000000 -93.00000000 -10.00000000
 23.50000000 -29.00000000  36.00000000
 23.60000000  22.00000000 -27.00000000
 23.70000000   8.00000000 -25.00000000
 23.80000000  43.00000000  10.00000000
 23.90000000  26.00000000  -9.00000000
 24.00000000 -43.00000000 -24.00000000
 24.10000000 -42.00000000 -23.00000000
 24.20000000 -34.00000000  65.00000000
 24.30000000 -52.00000000  12.00000000
 24.40000000 -26.00000000 -45.00000000
 24.50000000 -33.00000000  31.00000000
 24.60000000 -42.00000000 -25.00000000
 24.70000000 -67.00000000 -19.00000000
 24.80000000 -12.00000000 -32.00000000
 24.90000000  -1.00000000  24.00000000
 25.00000000  -6.00000000  -1.00000000
 25.10000000 -47.00000000  -7.00000000
 25.20000000 -75.00000000  21.00000000
 25.30000000 -12.00000000 -38.00000000
 25.40000000 -21.00000000 -16.00000000
 25.50000000   0.00000000  27.00000000
 25.60000000  -1.00000000 -12.00000000
 25.70000000 -97.00000000  15.00000000
 25.80000000 -46.00000000  49.00000000
 25.90000000 -23.00000000  23.00000000
 26.00000000 -25.00000000  -3.00000000
 26.10000000  -3.00000000 -37.00000000
 26.20000000 -29.00000000  13.00000000
 26.30000000 -82.00000000  16.00000000
 26.40000000 -25.00000000  -7.00000000
 26.50000000   9.00000000 -40.00000000
 26.60000000 -58.00000000 -29.00000000
 26.70000000 -36.00000000  -3.00000000
 26.80000000 -39.00000000  63.00000000
 26.90000000   3.00000000   9.00000000
 27.00000000 -44.00000000 -26.00000000
 27.10000000 -88.00000000 -22.00000000
 27.20000000 -98.00000000  -9.00000000
 27.30000000 -27.00000000  -4.00000000
 27.40000000 -32.00000000  15.00000000
 27.50000000 -44.00000000 -40.00000000
 27.60000000 -68.00000000  12.00000000
 27.70000000 -29.00000000  33.00000000
 27.80000000 -74.00000000   7.00000000
 27.90000000 -50.00000000  -7.00000000
 28.00000000  30.00000000  30.00000000
 28.10000000 -31.00000000  -3.00000000
 28.20000000 -35.00000000  42.00000000
 28.30000000 -56.00000000   3.00000000
 28.40000000 -48.00000000  14.00000000
 28.50000000 -66.00000000  -8.00000000
 28.60000000   5.00000000 -23.00000000
 28.70000000 -55.00000000 -19.00000000
 28.80000000 -70.00000000  -6.00000000
 28.90000000 -63.00000000  -4.00000000
 29.00000000 -35.00000000 -24.00000000
 29.10000000   5.00000000   8.00000000
 29.20000000 -73.00000000 -24.00000000
 29.30000000 -36.00000000 -22.00000000
 29.40000000  40.00000000   7.00000000
 29.50000000 -48.00000000  -3.00000000
 29.60000000  65.00000000   5.00000000
 29.70000000 -24.00000000 -26.00000000
 29.80000000 -25.00000000  -6.00000000
 29.90000000 -54.00000000 -37.00000000
 30.00000000 -101.00000000  12.00000000
 30.10000000   0.00000000 -17.00000000
 30.20000000 -39.00000000 -19.00000000
 30.30000000 -77.00000000  42.00000000
 30.40000000 -68.00000000  -1.00000000
 30.50000000 -16.00000000 -29.00000000
 30.60000000 -64.00000000  -2.00000000
 30.70000000 -12.00000000  34.00000000
 30.80000000   4.00000000  53.00000000
 30.90000000 -40.00000000  18.00000000
 31.00000000 -71.00000000 -20.00000000
 31.10000000 -63.00000000 -10.00000000
 31.20000000 -42.00000000   8.00000000
 31.30000000 -56.00000000  35.00000000
 31.40000000  26.00000000 -15.00000000
 31.50000000   9.00000000 -38.00000000
 31.60000000  31.00000000 -43.00000000
 31.70000000 -14.00000000 -10.00000000
 31.80000000  -3.00000000  -6.00000000
 31.90000000   8.00000000   8.00000000
 32.00000000  11.00000000   3.00000000
 32.10000000  -3.00000000 -20.00000000
 32.20000000 -58.00000000 -44.00000000
 32.30000000 -51.00000000  -9.00000000
 32.40000000 -54.00000000 -18.00000000
 32.50000000 -97.00000000  18.00000000
 32.60000000 -79.00000000  33.00000000
 32.70000000 -71.00000000 -49.00000000
 32.80000000 -67.00000000  24.00000000
 32.90000000 -70.00000000  16.00000000
 33.00000000 -26.00000000  31.00000000
 33.10000000 -36.00000000   6.00000000
 33.20000000 -80.00000000 -10.00000000
 33.30000000 -53.00000000 -62.00000000
 33.40000000 -46.00000000   2.00000000
 33.50000000 -64.00000000  -3.00000000
 33.60000000  -9.00000000 -17.00000000
 33.70000000 -69.00000000  23.00000000
 33.80000000 -15.00000000 -18.00000000
 33.90000000 -47.00000000 -23.00000000
 34.00000000 -46.00000000 -18.00000000
 34.10000000 -34.00000000 -22.00000000
 34.20000000 -59.00000000  14.00000000
 34.30000000 -80.00000000  44.00000000
 34.40000000 -29.00000000 -21.00000000
 34.50000000 -38.00000000 -26.00000000
 34.60000000 -35.00000000  29.00000000
 34.70000000 -115.00000000 -30.00000000
 34.80000000  -4.00000000 -29.00000000
 34.90000000 -42.00000000   3.00000000
 35.00000000 -21.00000000 -22.00000000
 35.10000000 -88.00000000 -22.00000000
 35.20000000 -86.00000000  23.00000000
 35.30000000 -95.00000000  -9.00000000
 35.40000000 -122.00000000  44.00000000
 35.50000000 -73.00000000 -24.00000000
 35.60000000 -46.00000000   6.00000000
 35.70000000 -27.00000000   2.00000000
 35.80000000 -60.00000000 -10.00000000
 35.90000000 -45.00000000  -3.00000000
 36.00000000 -99.00000000  19.00000000
 36.10000000 -66.00000000   8.00000000
 36.20000000 -47.00000000 -48.00000000
 36.30000000 -16.00000000 -29.00000000
 36.40000000 -33.00000000  -6.00000000
 36.50000000  -2.00000000  -4.00000000
 36.60000000 -43.00000000 -44.00000000
 36.70000000 -56.00000000 -49.00000000
 36.80000000 -28.00000000 -35.00000000
 36.90000000 -93.00000000 -17.00000000
 37.00000000 -36.00000000   6.00000000
 37.10000000 -38.00000000  82.00000000
 37.20000000 -102.00000000 -10.00000000
 37.30000000 -43.00000000 -25.00000000
 37.40000000   8.00000000 -44.00000000
 37.50000000 -45.00000000 -43.00000000
 37.60000000   4.00000000 -43.00000000
 37.70000000 -79.00000000  -1.00000000
 37.80000000 -72.00000000   4.00000000
 37.90000000 -38.00000000  -4.00000000
 38.00000000 -105.00000000 -17.00000000
 38.10000000 -25.00000000  -5.00000000
 38.20000000 -33.00000000  16.00000000
 38.30000000 -32.00000000  -5.00000000
 38.40000000  -2.00000000  -9.00000000
 38.50000000  30.00000000  11.00000000
 38.60000000 -53.00000000  -5.00000000
 38.70000000 -70.00000000  25.00000000
 38.80000000 -91.00000000 -12.00000000
 38.90000000 -23.00000000   4.00000000
 39.00000000 -47.00000000   2.00000000
 39.10000000 -83.00000000 -22.00000000
 39.20000000 -16.00000000 -12.00000000
 39.30000000 -30.00000000   3.00000000
 39.40000000 -111.00000000  49.00000000
 39.50000000 -43.00000000  -4.00000000
 39.60000000 -60.00000000  38.00000000
 39.70000000 -92.00000000 -16.00000000
 39.80000000 -119.00000000  45.00000000
 39.90000000 -55.00000000 -26.00000000
 40.00000000 -54.00000000 -18.00000000
 40.10000000 -102.00000000  11.00000000
 40.20000000 -50.00000000  65.00000000
 40.30000000 -15.00000000 -17.00000000
 40.40000000 -84.00000000 -12.00000000
 40.50000000 -47.00000000  12.00000000
 40.60000000 -84.00000000 -20.00000000
 40.70000000 -117.00000000 -30.00000000
 40.80000000 -52.00000000 -35.00000000
 40.90000000 -37.00000000  -3.00000000
 41.00000000 -103.00000000  58.00000000
 41.10000000 -38.00000000  16.00000000
 41.20000000 -21.00000000 -21.00000000
 41.30000000  -3.00000000   8.00000000
 41.40000000 -70.00000000  -3.00000000
 41.50000000 -76.00000000  35.00000000
 41.60000000 -92.00000000  35.00000000
 41.70000000 -17.00000000 -22.00000000
 41.80000000 -39.00000000 -22.00000000
 41.90000000 -81.00000000 -13.00000000
 42.00000000 -58.00000000  14.00000000
 42.10000000 -104.00000000  14.00000000
 42.20000000 -25.00000000 -10.00000000
 42.30000000 -23.00000000 -35.00000000
 42.40000000 -69.00000000   2.00000000
 42.50000000 -87.00000000   4.00000000
 42.60000000 -66.00000000  36.00000000
 42.70000000 -52.00000000 -12.00000000
 42.80000000 -22.00000000 -28.00000000
 42.90000000 -50.00000000  14.00000000
 43.00000000 -23.00000000  19.00000000
 43.10000000 -68.00000000  18.00000000
 43.20000000 -80.00000000 -43.00000000
 43.30000000 -102.00000000 -42.00000000
 43.40000000 -72.00000000  -8.00000000
 43.50000000 -69.00000000 -32.00000000
 43.60000000 -29.00000000  -8.00000000
 43.70000000  27.00000000   5.00000000
 43.80000000 -49.00000000  -4.00000000
 43.90000000 -89.00000000  27.00000000
 44.00000000 -67.00000000 -27.00000000
 44.10000000 -26.00000000 -15.00000000
 44.20000000 -95.00000000 -19.00000000
 44.30000000 -55.00000000 -35.00000000
 44.40000000  11.00000000  -5.00000000
 44.50000000   1.00000000  35.00000000
 44.60000000 -113.00000000 -27.00000000
 44.70000000 -103.00000000 -37.00000000
 44.80000000 -62.00000000  17.00000000
 44.90000000 -56.00000000   7.00000000
 45.00000000 -79.00000000   2.00000000
 45.10000000  -2.00000000   6.00000000
 45.20000000 -17.00000000  -8.00000000
 45.30000000 -36.00000000  -2.00000000
 45.40000000   7.00000000 -34.00000000
 45.50000000 -75.00000000  11.00000000
 45.60000000 -81.00000000  30.00000000
 45.70000000 -122.00000000  -9.00000000
 45.80000000 -85.00000000   3.00000000
 45.90000000 -103.00000000   0.00000000
 46.00000000 -91.00000000  43.00000000
 46.10000000 -66.00000000   7.00000000
 46.20000000 -89.00000000 -19.00000000
 46.30000000 -71.00000000 -33.00000000
 46.40000000 -68.00000000 -53.00000000
 46.50000000 -91.00000000  48.00000000
 46.60000000 -60.00000000  31.00000000
 46.70000000 -35.00000000   5.00000000
 46.80000000 -73.00000000   5.00000000
 46.90000000 -83.00000000  11.00000000
 47.00000000 -65.00000000   9.00000000
 47.10000000 -25.00000000  15.00000000
 47.20000000 -33.00000000  13.00000000
 47.30000000 -18.00000000 -40.00000000
 47.40000000 -95.00000000 -41.00000000
 47.50000000 -30.00000000   6.00000000
 47.60000000 -59.00000000  14.00000000
 47.70000000 -77.00000000 -13.00000000
 47.80000000 -77.00000000 -37.00000000
 47.90000000 -31.00000000   0.00000000
 48.00000000 -86.00000000 -20.00000000
 48.10000000 -50.00000000 -27.00000000
 48.20000000  32.00000000 -19.00000000
 48.30000000  -3.00000000  17.00000000
 48.40000000 -39.00000000 -51.00000000
 48.50000000 -29.00000000 -42.00000000
 48.60000000 -35.00000000  29.00000000
 48.70000000 -26.00000000  25.00000000
 48.80000000 -24.00000000 -24.00000000
 48.90000000 -82.00000000  21.00000000
 49.00000000 -90.00000000 -16.00000000
 49.10000000 -24.00000000  37.00000000
 49.20000000 -54.00000000 -18.00000000
 49.30000000 -45.00000000 -25.00000000
 49.40000000 -71.00000000 -11.00000000
 49.50000000 -61.00000000 -21.00000000
 49.60000000 -48.00000000  -3.00000000
 49.70000000 -77.00000000 -22.00000000
 49.80000000 -82.00000000 -37.00000000
 49.90000000 -75.00000000  20.00000000
 50.00000000 -19.00000000 -21.00000000
 50.10000000 -26.00000000 -37.00000000
 50.20000000 -78.00000000  31.00000000
 50.30000000 -42.00000000  13.00000000
 50.40000000 -48.00000000 -43.00000000
 50.50000000 -64.00000000  -1.00000000
 50.60000000 -55.00000000 -46.00000000
 50.70000000 -38.00000000 -23.00000000
 50.80000000 -84.00000000  22.00000000
 50.90000000 -10.00000000  -9.00000000
 51.00000000  19.00000000   7.00000000
 51.10000000 -39.00000000 -36.00000000
 51.20000000 -63.00000000 -13.00000000
 51.30000000 -35.00000000   0.00000000
 51.40000000 -66.00000000  10.00000000
 51.50000000 -54.00000000 -20.00000000
 51.60000000 -53.00000000  -8.00000000
 51.70000000 -85.00000000 -25.00000000
 51.80000000 -13.00000000  11.00000000
 51.90000000 -15.00000000  33.00000000
 52.00000000 -69.00000000 -19.00000000
 52.10000000   6.00000000  23.00000000
 52.20000000 -124.00000000   3.00000000
 52.30000000  23.00000000  26.00000000
 52.40000000 -84.00000000 -43.00000000
 52.50000000 -93.00000000 -29.00000000
 52.60000000 -47.00000000 -26.00000000
 52.70000000 -77.00000000   6.00000000
 52.80000000 -58.00000000   4.00000000
 52.90000000 -76.00000000 -54.00000000
 53.00000000 -41.00000000  -5.00000000
 53.10000000 -84.00000000  -3.00000000
 53.20000000 -117.00000000 -30.00000000
 53.30000000 -69.00000000   2.00000000
 53.40000000 -83.00000000   1.00000000
 53.50000000 -65.00000000   6.00000000
 53.60000000 -55.00000000  10.00000000
 53.70000000 -76.00000000 -16.00000000
 53.80000000 -62.00000000 -29.00000000
 53.90000000 -12.00000000   2.00000000
 54.00000000 -53.00000000 -49.00000000
 54.10000000 -108.00000000  -4.00000000
 54.20000000 -92.00000000 -46.00000000
 54.30000000 -62.00000000  12.00000000
 54.40000000 -46.00000000 -47.00000000
 54.50000000 -35.00000000  -7.00000000
 54.60000000 -29.00000000  38.00000000
 54.70000000 -89.00000000  -6.00000000
 54.80000000 -64.00000000   3.00000000
 54.90000000 -25.00000000  28.00000000
 55.00000000  -1.00000000   7.00000000
 55.10000000 -53.00000000 -18.00000000
 55.20000000 -67.00000000 -47.00000000
 55.30000000   8.00000000  29.00000000
 55.40000000 -53.00000000 -20.00000000
 55.50000000 -93.00000000  -6.00000000
 55.60000000 -46.00000000 -29.00000000
 55.70000000 -43.00000000 -19.00000000
 55.80000000  52.00000000 -22.00000000
 55.90000000 -13.00000000 -16.00000000
 56.00000000 -13.00000000   2.00000000
 56.10000000 -48.00000000   3.00000000
 56.20000000 -63.00000000 -18.00000000
 56.30000000 -65.00000000   1.00000000
 56.40000000 -29.00000000 -17.00000000
 56.50000000 -45.00000000 -37.00000000
 56.60000000  29.00000000 -10.00000000
 56.70000000  -5.00000000 -23.00000000
 56.80000000 -99.00000000  39.00000000
 56.90000000 -38.00000000  -1.00000000
 57.00000000 -66.00000000  -4.00000000
 57.10000000 -43.00000000 -16.00000000
 57.20000000 -44.00000000  16.00000000
 57.30000000 -67.00000000  -6.00000000
 57.40000000 -22.00000000 -36.00000000
 57.50000000 -45.00000000   9.00000000
 57.60000000 -52.00000000  13.00000000
 57.70000000 -49.00000000   1.00000000
 57.80000000 -74.00000000  -9.00000000
 57.90000000 -34.00000000  12.00000000
 58.00000000 -66.00000000  13.00000000
 58.10000000 -15.00000000   5.00000000
 58.20000000 -10.00000000  -6.00000000
 58.30000000 -61.00000000 -44.00000000
 58.40000000 -36.00000000  -7.00000000
 58.50000000 -62.00000000   1.00000000
 58.60000000 -98.00000000 -35.00000000
 58.70000000  47.00000000 -14.00000000
 58.80000000 -69.00000000 -27.00000000
 58.90000000 -140.00000000 -20.00000000
 59.00000000 -31.00000000  -4.00000000
 59.10000000 -66.00000000 -41.00000000
 59.20000000   9.00000000 -26.00000000
 59.30000000 -128.00000000   5.00000000
 59.40000000 -72.00000000 -25.00000000
 59.50000000 -85.00000000  -3.00000000
 59.60000000 -43.00000000 -28.00000000
 59.70000000 -72.00000000   1.00000000
 59.80000000 -82.00000000 -33.00000000
 59.90000000 -81.00000000  28.00000000
 60.00000000 -86.00000000 -32.00000000
 60.10000000 -16.00000000  19.00000000
 60.20000000  16.00000000 -23.00000000
 60.30000000 -65.00000000   4.00000000
 60.40000000 -31.00000000 -47.00000000
 60.50000000 -90.00000000   4.00000000
 60.60000000 -47.00000000 -29.00000000
 60.70000000 -77.00000000 -30.00000000
 60.80000000 -70.00000000   8.00000000
 60.90000000 -114.00000000 -53.00000000
 61.00000000 -38.00000000  -5.00000000
 61.10000000 -43.00000000 -33.00000000
 61.20000000 -50.00000000  38.00000000
 61.30000000 -53.00000000 -34.00000000
 61.40000000 -72.00000000 -28.00000000
 61.50000000   5.00000000 -10.00000000
 61.60000000 -49.00000000 -40.00000000
 61.70000000 -81.00000000 -23.00000000
 61.80000000 -82.00000000 -19.00000000
 61.90000000 -88.00000000  23.00000000
 62.00000000 -94.00000000 -31.00000000
 62.10000000 -100.00000000 -28.00000000
 62.20000000 -95.00000000 -44.00000000
 62.30000000 -84.00000000 -34.00000000
 62.40000000 -57.00000000  -4.00000000
 62.50000000 -73.00000000  -5.00000000
 62.60000000 -71.00000000 -14.00000000
 62.70000000 -59.00000000 -64.00000000
 62.80000000  18.00000000   3.00000000
 62.90000000 -67.00000000  -9.00000000
 63.00000000 -106.00000000   0.00000000
 63.10000000  -7.00000000  66.00000000
 63.20000000 -51.00000000  -1.00000000
 63.30000000  38.00000000  27.00000000
 63.40000000 -93.00000000 -20.00000000
 63.50000000 -78.00000000  33.00000000
 63.60000000 -86.00000000  23.00000000
 63.70000000 -81.00000000  15.00000000
 63.80000000 -102.00000000   5.00000000
 63.90000000 -59.00000000  20.00000000
 64.00000000   6.00000000 -15.00000000
 64.10000000 -51.00000000  10.00000000
 64.20000000 -74.00000000  -9.00000000
 64.30000000 -80.00000000   6.00000000
 64.40000000  27.00000000 -11.00000000
 64.50000000 -65.00000000 -52.00000000
 64.60000000 -65.00000000  23.00000000
 64.70000000 -123.00000000 -10.00000000
 64.80000000 -54.00000000   7.00000000
 64.90000000 -97.00000000 -27.00000000
 65.00000000 -46.00000000 -12.00000000
 65.10000000 -58.00000000 -21.00000000
 65.20000000 -41.00000000  24.00000000
 65.30000000 -10.00000000  29.00000000
 65.40000000 -35.00000000  -2.00000000
 65.50000000  -8.00000000 -16.00000000
 65.60000000  -9.00000000 -21.00000000
 65.70000000 -32.00000000 -38.00000000
 65.80000000 -105.00000000 -13.00000000
 65.90000000 -51.00000000 -10.00000000
 66.00000000 -68.00000000 -22.00000000
 66.10000000 -74.00000000 -38.00000000
 66.20000000 -115.00000000  33.00000000
 66.30000000 -69.00000000 -30.00000000
 66.40000000 -66.00000000  36.00000000
 66.50000000 -20.00000000 -39.00000000
 66.60000000 -86.00000000 -19.00000000
 66.70000000 -48.00000000   7.00000000
 66.80000000 -83.00000000 -17.00000000
 66.90000000 -27.00000000 -24.00000000
 67.00000000 -55.00000000 -25.00000000
 67.10000000 -27.00000000 -18.00000000
 67.20000000 -45.00000000 -39.00000000
 67.30000000 -65.00000000 -18.00000000
 67.40000000 -118.00000000 -21.00000000
 67.50000000 -76.00000000  62.00000000
 67.60000000 -56.00000000   7.00000000
 67.70000000 -103.00000000  41.00000000
 67.80000000 -93.00000000 -60.00000000
 67.90000000 -77.00000000   0.00000000
 68.00000000 -80.00000000 -30.00000000
 68.10000000 -13.00000000 -26.00000000
 68.20000000 -81.00000000  25.00000000
 68.30000000 -87.00000000  -1.00000000
 68.40000000 -20.00000000   9.00000000
 68.50000000 -78.00000000   7.00000000
 68.60000000 -52.00000000  17.00000000
 68.70000000 -56.00000000   9.00000000
 68.80000000 -86.00000000 -28.00000000
 68.90000000 -72.00000000  25.00000000
 69.00000000 -16.00000000 -29.00000000
 69.10000000 -129.00000000  18.00000000
 69.20000000 -46.00000000  -5.00000000
 69.30000000 -53.00000000   5.00000000
 69.40000000 -44.00000000 -18.00000000
 69.50000000 -48.00000000  18.00000000
 69.60000000 -80.00000000  30.00000000
 69.70000000 -33.00000000 -21.00000000
 69.80000000 -50.00000000 -28.00000000
 69.90000000 -51.00000000  11.00000000
 70.00000000 -58.00000000  22.00000000
 70.10000000 -101.00000000 -13.00000000
 70.20000000 -21.00000000 -15.00000000
 70.30000000 -54.00000000 -36.00000000
 70.40000000 -17.00000000  -2.00000000
 70.50000000 -84.00000000 -36.00000000
 70.60000000 -82.00000000 -23.00000000
 70.70000000 -98.00000000   9.00000000
 70.80000000 -127.00000000  -2.00000000
 70.90000000 -64.00000000   5.00000000
 71.00000000 -61.00000000 -20.00000000
 71.10000000 -93.00000000 -33.00000000
 71.20000000 -53.00000000 -24.00000000
 71.30000000 -12.00000000  -8.00000000
 71.40000000 -47.00000000 -20.00000000
 71.50000000 -21.00000000   2.00000000
 71.60000000 -94.00000000   8.00000000
 71.70000000 -88.00000000 -34.00000000
 71.80000000 -49.00000000  13.00000000
 71.90000000 -10.00000000 -49.00000000
 72.00000000 -62.00000000   5.00000000
 72.10000000 -42.00000000 -28.00000000
 72.20000000 -78.00000000 -25.00000000
 72.30000000 -43.00000000 -35.00000000
 72.40000000 -80.00000000 -17.00000000
 72.50000000 -77.00000000  32.00000000
 72.60000000 -96.00000000  -6.00000000
 72.70000000 -92.00000000 -38.00000000
 72.80000000 -97.00000000 -16.00000000
 72.90000000 -39.00000000   2.00000000
 73.00000000 -44.00000000  16.00000000
 73.10000000 -32.00000000  39.00000000
 73.20000000 -94.00000000  32.00000000
 73.30000000 -118.00000000 -19.00000000
 73.40000000 -68.00000000 -16.00000000
 73.50000000 -81.00000000  -2.00000000
 73.60000000 -104.00000000 -26.00000000
 73.70000000 -69.00000000  17.00000000
 73.80000000 -35.00000000   5.00000000
 73.90000000 -116.00000000 -35.00000000
 74.00000000 -98.00000000 -19.00000000
 74.10000000 -43.00000000 -31.00000000
 74.20000000 -40.00000000  -3.00000000
 74.30000000 -49.00000000  -4.00000000
 74.40000000 -68.00000000  10.00000000
 74.50000000 -35.00000000 -26.00000000
 74.60000000 -30.00000000 -25.00000000
 74.70000000 -52.00000000  18.00000000
 74.80000000  54.00000000 -29.00000000
 74.90000000 -28.00000000 -41.00000000
 75.00000000 -71.00000000 -32.00000000
