# Supplementary material for: Functional 3D architecture in an intrinsically disordered E3 ligase domain facilitates ubiquitin transfer
Source: Nat Commun. 2020 Jul 30;11:3807. doi: 10.1038/s41467-020-17647-x (PMC7393505; doi:10.1038/s41467-020-17647-x)
Supplement: Supplementary file 4 — Source Data [file 41467_2020_17647_MOESM4_ESM.zip › Source data/Fig. 2/Figure 2B/SM traces - raw/30-57 (SIM1-2)/24_106with_fret.dat]

  0.00000000 123.00000000 269.00000000   0.68622449
  0.10000000 236.00000000 288.00000000   0.54961832
  0.20000000 140.00000000 274.00000000   0.66183575
  0.30000000 187.00000000 268.00000000   0.58901099
  0.40000000 192.00000000 325.00000000   0.62862669
  0.50000000 170.00000000 157.00000000   0.48012232
  0.60000000 143.00000000 363.00000000   0.71739130
  0.70000000 102.00000000 317.00000000   0.75656325
  0.80000000  79.00000000 213.00000000   0.72945205
  0.90000000 152.00000000 177.00000000   0.53799392
  1.00000000 122.00000000 274.00000000   0.69191919
  1.10000000 137.00000000 215.00000000   0.61079545
  1.20000000 194.00000000 161.00000000   0.45352113
  1.30000000 196.00000000 248.00000000   0.55855856
  1.40000000 111.00000000 306.00000000   0.73381295
  1.50000000 136.00000000 355.00000000   0.72301426
  1.60000000 223.00000000 349.00000000   0.61013986
  1.70000000 171.00000000 300.00000000   0.63694268
  1.80000000 144.00000000 407.00000000   0.73865699
  1.90000000 157.00000000 221.00000000   0.58465608
  2.00000000 171.00000000 343.00000000   0.66731518
  2.10000000 196.00000000 171.00000000   0.46594005
  2.20000000 161.00000000 344.00000000   0.68118812
  2.30000000  81.00000000 237.00000000   0.74528302
  2.40000000 138.00000000 302.00000000   0.68636364
  2.50000000 165.00000000 300.00000000   0.64516129
  2.60000000 164.00000000 331.00000000   0.66868687
  2.70000000 143.00000000 163.00000000   0.53267974
  2.80000000 159.00000000 258.00000000   0.61870504
  2.90000000 123.00000000 265.00000000   0.68298969
  3.00000000 213.00000000 256.00000000   0.54584222
  3.10000000 154.00000000 274.00000000   0.64018692
  3.20000000 217.00000000 269.00000000   0.55349794
  3.30000000 255.00000000 350.00000000   0.57851240
  3.40000000 187.00000000 228.00000000   0.54939759
  3.50000000 105.00000000 290.00000000   0.73417722
  3.60000000 155.00000000 250.00000000   0.61728395
  3.70000000 204.00000000 270.00000000   0.56962025
  3.80000000 158.00000000 333.00000000   0.67820774
  3.90000000 316.00000000 363.00000000   0.53460972
  4.00000000 124.00000000 211.00000000   0.62985075
  4.10000000 255.00000000 313.00000000   0.55105634
  4.20000000 221.00000000 211.00000000   0.48842593
  4.30000000 151.00000000 346.00000000   0.69617706
  4.40000000 300.00000000 236.00000000   0.44029851
  4.50000000 203.00000000 229.00000000   0.53009259
  4.60000000  74.00000000 397.00000000   0.84288747
  4.70000000 189.00000000 262.00000000   0.58093126
  4.80000000 211.00000000 253.00000000   0.54525862
  4.90000000 122.00000000 288.00000000   0.70243902
  5.00000000 144.00000000 288.00000000   0.66666667
  5.10000000 127.00000000 216.00000000   0.62973761
  5.20000000 136.00000000 272.00000000   0.66666667
  5.30000000 155.00000000 229.00000000   0.59635417
  5.40000000 103.00000000 193.00000000   0.65202703
  5.50000000 185.00000000 274.00000000   0.59694989
  5.60000000 108.00000000 179.00000000   0.62369338
  5.70000000 151.00000000 300.00000000   0.66518847
  5.80000000 162.00000000 244.00000000   0.60098522
  5.90000000 156.00000000 260.00000000   0.62500000
  6.00000000 154.00000000 181.00000000   0.54029851
  6.10000000 112.00000000 315.00000000   0.73770492
  6.20000000  85.00000000 236.00000000   0.73520249
  6.30000000 185.00000000 223.00000000   0.54656863
  6.40000000 151.00000000 204.00000000   0.57464789
  6.50000000 219.00000000 249.00000000   0.53205128
  6.60000000 183.00000000 198.00000000   0.51968504
  6.70000000 240.00000000 256.00000000   0.51612903
  6.80000000 135.00000000 260.00000000   0.65822785
  6.90000000 197.00000000 269.00000000   0.57725322
  7.00000000 306.00000000 378.00000000   0.55263158
  7.10000000 141.00000000 196.00000000   0.58160237
  7.20000000 151.00000000 350.00000000   0.69860279
  7.30000000 149.00000000 278.00000000   0.65105386
  7.40000000 110.00000000 186.00000000   0.62837838
  7.50000000 144.00000000 289.00000000   0.66743649
  7.60000000 228.00000000 257.00000000   0.52989691
  7.70000000 105.00000000 328.00000000   0.75750577
  7.80000000 169.00000000 274.00000000   0.61851016
  7.90000000 165.00000000 370.00000000   0.69158879
  8.00000000 150.00000000 180.00000000   0.54545455
  8.10000000  57.00000000 249.00000000   0.81372549
  8.20000000 141.00000000 229.00000000   0.61891892
  8.30000000 133.00000000 269.00000000   0.66915423
  8.40000000 170.00000000 194.00000000   0.53296703
  8.50000000 111.00000000 235.00000000   0.67919075
  8.60000000 132.00000000 184.00000000   0.58227848
  8.70000000  20.00000000 268.00000000   0.93055556
  8.80000000  68.00000000 309.00000000   0.81962865
  8.90000000 206.00000000 323.00000000   0.61058601
  9.00000000  72.00000000 202.00000000   0.73722628
  9.10000000 135.00000000 225.00000000   0.62500000
  9.20000000 155.00000000 271.00000000   0.63615023
  9.30000000 148.00000000 230.00000000   0.60846561
  9.40000000 101.00000000 225.00000000   0.69018405
  9.50000000 115.00000000 193.00000000   0.62662338
  9.60000000 158.00000000 256.00000000   0.61835749
  9.70000000 114.00000000 223.00000000   0.66172107
  9.80000000 182.00000000 268.00000000   0.59555556
  9.90000000 126.00000000 264.00000000   0.67692308
 10.00000000 177.00000000 291.00000000   0.62179487
 10.10000000 186.00000000 214.00000000   0.53500000
 10.20000000 202.00000000 227.00000000   0.52913753
 10.30000000 179.00000000 224.00000000   0.55583127
 10.40000000 179.00000000 271.00000000   0.60222222
 10.50000000 106.00000000 178.00000000   0.62676056
 10.60000000 110.00000000 299.00000000   0.73105134
 10.70000000 196.00000000 213.00000000   0.52078240
 10.80000000 102.00000000 264.00000000   0.72131148
 10.90000000 126.00000000 293.00000000   0.69928401
 11.00000000 186.00000000 246.00000000   0.56944444
 11.10000000 177.00000000 219.00000000   0.55303030
 11.20000000 201.00000000 209.00000000   0.50975610
 11.30000000 200.00000000 315.00000000   0.61165049
 11.40000000 110.00000000 233.00000000   0.67930029
 11.50000000 224.00000000 238.00000000   0.51515152
 11.60000000  65.00000000 214.00000000   0.76702509
 11.70000000 237.00000000 238.00000000   0.50105263
 11.80000000 164.00000000 175.00000000   0.51622419
 11.90000000 147.00000000 254.00000000   0.63341646
 12.00000000 504.00000000 173.00000000   0.25553914
 12.10000000 632.00000000  35.00000000   0.05247376
 12.20000000 669.00000000  87.00000000   0.11507937
 12.30000000 638.00000000  86.00000000   0.11878453
 12.40000000 686.00000000  24.00000000   0.03380282
 12.50000000 643.00000000  50.00000000   0.07215007
 12.60000000 686.00000000  57.00000000   0.07671602
 12.70000000 825.00000000 120.00000000   0.12698413
 12.80000000 866.00000000  46.00000000   0.05043860
 12.90000000 660.00000000  37.00000000   0.05308465
 13.00000000 555.00000000 170.00000000   0.23448276
 13.10000000 869.00000000  35.00000000   0.03871681
 13.20000000 645.00000000  48.00000000   0.06926407
 13.30000000 587.00000000  62.00000000   0.09553159
 13.40000000 736.00000000  23.00000000   0.03030303
 13.50000000 588.00000000  34.00000000   0.05466238
 13.60000000 589.00000000  25.00000000   0.04071661
 13.70000000 526.00000000  80.00000000   0.13201320
 13.80000000 651.00000000  58.00000000   0.08180536
 13.90000000 828.00000000  69.00000000   0.07692308
 14.00000000 869.00000000  86.00000000   0.09005236
 14.10000000 715.00000000  90.00000000   0.11180124
 14.20000000 719.00000000 102.00000000   0.12423873
 14.30000000 190.00000000  20.00000000   0.09523810
 14.40000000 625.00000000  47.00000000   0.06994048
 14.50000000 762.00000000  70.00000000   0.08413462
 14.60000000 779.00000000  68.00000000   0.08028335
 14.70000000 588.00000000  38.00000000   0.06070288
 14.80000000 640.00000000  90.00000000   0.12328767
 14.90000000 540.00000000 142.00000000   0.20821114
 15.00000000 778.00000000  71.00000000   0.08362780
 15.10000000 690.00000000  60.00000000   0.08000000
 15.20000000 688.00000000  35.00000000   0.04840941
 15.30000000 638.00000000 115.00000000   0.15272244
 15.40000000 922.00000000  51.00000000   0.05241521
 15.50000000 793.00000000  17.00000000   0.02098765
 15.60000000 703.00000000  28.00000000   0.03830369
 15.70000000 711.00000000  68.00000000   0.08729140
 15.80000000 704.00000000  78.00000000   0.09974425
 15.90000000 518.00000000  75.00000000   0.12647555
 16.00000000 678.00000000  70.00000000   0.09358289
 16.10000000 832.00000000 116.00000000   0.12236287
 16.20000000 923.00000000  47.00000000   0.04845361
 16.30000000 866.00000000  31.00000000   0.03455964
 16.40000000 709.00000000 118.00000000   0.14268440
 16.50000000 723.00000000  36.00000000   0.04743083
 16.60000000 623.00000000  50.00000000   0.07429421
 16.70000000 643.00000000  47.00000000   0.06811594
 16.80000000 652.00000000  93.00000000   0.12483221
 16.90000000 715.00000000  83.00000000   0.10401003
 17.00000000 490.00000000  54.00000000   0.09926471
 17.10000000 724.00000000   7.00000000   0.00957592
 17.20000000 515.00000000  77.00000000   0.13006757
 17.30000000 664.00000000  23.00000000   0.03347889
 17.40000000 484.00000000  -3.00000000  -0.00623701
 17.50000000 506.00000000  27.00000000   0.05065666
 17.60000000 596.00000000  30.00000000   0.04792332
 17.70000000 658.00000000  65.00000000   0.08990318
 17.80000000 567.00000000  75.00000000   0.11682243
 17.90000000 445.00000000  63.00000000   0.12401575
 18.00000000 802.00000000  20.00000000   0.02433090
 18.10000000 604.00000000  78.00000000   0.11436950
 18.20000000 569.00000000  86.00000000   0.13129771
 18.30000000 695.00000000  12.00000000   0.01697313
 18.40000000 799.00000000  69.00000000   0.07949309
 18.50000000 808.00000000  18.00000000   0.02179177
 18.60000000 720.00000000  45.00000000   0.05882353
 18.70000000 759.00000000  98.00000000   0.11435239
 18.80000000 590.00000000  50.00000000   0.07812500
 18.90000000 708.00000000  43.00000000   0.05725699
 19.00000000 851.00000000  82.00000000   0.08788853
 19.10000000 627.00000000  90.00000000   0.12552301
 19.20000000 739.00000000 119.00000000   0.13869464
 19.30000000 831.00000000  23.00000000   0.02693208
 19.40000000 -28.00000000 -33.00000000   0.54098361
 19.50000000 -31.00000000   1.00000000  -0.03333333
 19.60000000 -47.00000000 -14.00000000   0.22950820
 19.70000000 -26.00000000  25.00000000 -25.00000000
 19.80000000 -38.00000000  18.00000000  -0.90000000
 19.90000000   7.00000000 -18.00000000   1.63636364
 20.00000000  -5.00000000 -22.00000000   0.81481481
 20.10000000  29.00000000  -2.00000000  -0.07407407
 20.20000000  62.00000000 -23.00000000  -0.58974359
 20.30000000 -33.00000000  -1.00000000   0.02941176
 20.40000000   4.00000000  12.00000000   0.75000000
 20.50000000  -5.00000000   6.00000000   6.00000000
 20.60000000 -86.00000000  -4.00000000   0.04444444
 20.70000000 -10.00000000 -33.00000000   0.76744186
 20.80000000 -29.00000000   7.00000000  -0.31818182
 20.90000000 -93.00000000  22.00000000  -0.30985915
 21.00000000 -60.00000000  -6.00000000   0.09090909
 21.10000000   0.00000000 -17.00000000   1.00000000
 21.20000000 -67.00000000  -8.00000000   0.10666667
 21.30000000  10.00000000   2.00000000   0.16666667
 21.40000000 -29.00000000   9.00000000  -0.45000000
 21.50000000  20.00000000  36.00000000   0.64285714
 21.60000000 -14.00000000   7.00000000  -1.00000000
 21.70000000   9.00000000 -42.00000000   1.27272727
 21.80000000 -25.00000000   3.00000000  -0.13636364
 21.90000000 -16.00000000 -17.00000000   0.51515152
 22.00000000  33.00000000 -11.00000000  -0.50000000
 22.10000000 -28.00000000 -18.00000000   0.39130435
 22.20000000 -55.00000000 -61.00000000   0.52586207
 22.30000000 -11.00000000  10.00000000 -10.00000000
 22.40000000 -67.00000000  21.00000000  -0.45652174
 22.50000000 -68.00000000 -38.00000000   0.35849057
 22.60000000  13.00000000  10.00000000   0.43478261
 22.70000000  18.00000000  59.00000000   0.76623377
 22.80000000 -44.00000000  -3.00000000   0.06382979
 22.90000000 -20.00000000 -15.00000000   0.42857143
 23.00000000  -3.00000000 -23.00000000   0.88461538
 23.10000000 -33.00000000  13.00000000  -0.65000000
 23.20000000 -18.00000000 -19.00000000   0.51351351
 23.30000000 -39.00000000 -18.00000000   0.31578947
 23.40000000 -93.00000000 -10.00000000   0.09708738
 23.50000000 -29.00000000  36.00000000   5.14285714
 23.60000000  22.00000000 -27.00000000   5.40000000
 23.70000000   8.00000000 -25.00000000   1.47058824
 23.80000000  43.00000000  10.00000000   0.18867925
 23.90000000  26.00000000  -9.00000000  -0.52941176
 24.00000000 -43.00000000 -24.00000000   0.35820896
 24.10000000 -42.00000000 -23.00000000   0.35384615
 24.20000000 -34.00000000  65.00000000   2.09677419
 24.30000000 -52.00000000  12.00000000  -0.30000000
 24.40000000 -26.00000000 -45.00000000   0.63380282
 24.50000000 -33.00000000  31.00000000 -15.50000000
 24.60000000 -42.00000000 -25.00000000   0.37313433
 24.70000000 -67.00000000 -19.00000000   0.22093023
 24.80000000 -12.00000000 -32.00000000   0.72727273
 24.90000000  -1.00000000  24.00000000   1.04347826
 25.00000000  -6.00000000  -1.00000000   0.14285714
 25.10000000 -47.00000000  -7.00000000   0.12962963
 25.20000000 -75.00000000  21.00000000  -0.38888889
 25.30000000 -12.00000000 -38.00000000   0.76000000
 25.40000000 -21.00000000 -16.00000000   0.43243243
 25.50000000   0.00000000  27.00000000   1.00000000
 25.60000000  -1.00000000 -12.00000000   0.92307692
 25.70000000 -97.00000000  15.00000000  -0.18292683
 25.80000000 -46.00000000  49.00000000  16.33333333
 25.90000000 -23.00000000  23.00000000   0.50000000
 26.00000000 -25.00000000  -3.00000000   0.10714286
 26.10000000  -3.00000000 -37.00000000   0.92500000
 26.20000000 -29.00000000  13.00000000  -0.81250000
 26.30000000 -82.00000000  16.00000000  -0.24242424
 26.40000000 -25.00000000  -7.00000000   0.21875000
 26.50000000   9.00000000 -40.00000000   1.29032258
 26.60000000 -58.00000000 -29.00000000   0.33333333
 26.70000000 -36.00000000  -3.00000000   0.07692308
 26.80000000 -39.00000000  63.00000000   2.62500000
 26.90000000   3.00000000   9.00000000   0.75000000
 27.00000000 -44.00000000 -26.00000000   0.37142857
 27.10000000 -88.00000000 -22.00000000   0.20000000
 27.20000000 -98.00000000  -9.00000000   0.08411215
 27.30000000 -27.00000000  -4.00000000   0.12903226
 27.40000000 -32.00000000  15.00000000  -0.88235294
 27.50000000 -44.00000000 -40.00000000   0.47619048
 27.60000000 -68.00000000  12.00000000  -0.21428571
 27.70000000 -29.00000000  33.00000000   8.25000000
 27.80000000 -74.00000000   7.00000000  -0.10447761
 27.90000000 -50.00000000  -7.00000000   0.12280702
 28.00000000  30.00000000  30.00000000   0.50000000
 28.10000000 -31.00000000  -3.00000000   0.08823529
 28.20000000 -35.00000000  42.00000000   6.00000000
 28.30000000 -56.00000000   3.00000000  -0.05660377
 28.40000000 -48.00000000  14.00000000  -0.41176471
 28.50000000 -66.00000000  -8.00000000   0.10810811
 28.60000000   5.00000000 -23.00000000   1.27777778
 28.70000000 -55.00000000 -19.00000000   0.25675676
 28.80000000 -70.00000000  -6.00000000   0.07894737
 28.90000000 -63.00000000  -4.00000000   0.05970149
 29.00000000 -35.00000000 -24.00000000   0.40677966
 29.10000000   5.00000000   8.00000000   0.61538462
 29.20000000 -73.00000000 -24.00000000   0.24742268
 29.30000000 -36.00000000 -22.00000000   0.37931034
 29.40000000  40.00000000   7.00000000   0.14893617
 29.50000000 -48.00000000  -3.00000000   0.05882353
 29.60000000  65.00000000   5.00000000   0.07142857
 29.70000000 -24.00000000 -26.00000000   0.52000000
 29.80000000 -25.00000000  -6.00000000   0.19354839
 29.90000000 -54.00000000 -37.00000000   0.40659341
 30.00000000 -101.00000000  12.00000000  -0.13483146
 30.10000000   0.00000000 -17.00000000   1.00000000
 30.20000000 -39.00000000 -19.00000000   0.32758621
 30.30000000 -77.00000000  42.00000000  -1.20000000
 30.40000000 -68.00000000  -1.00000000   0.01449275
 30.50000000 -16.00000000 -29.00000000   0.64444444
 30.60000000 -64.00000000  -2.00000000   0.03030303
 30.70000000 -12.00000000  34.00000000   1.54545455
 30.80000000   4.00000000  53.00000000   0.92982456
 30.90000000 -40.00000000  18.00000000  -0.81818182
 31.00000000 -71.00000000 -20.00000000   0.21978022
 31.10000000 -63.00000000 -10.00000000   0.13698630
 31.20000000 -42.00000000   8.00000000  -0.23529412
 31.30000000 -56.00000000  35.00000000  -1.66666667
 31.40000000  26.00000000 -15.00000000  -1.36363636
 31.50000000   9.00000000 -38.00000000   1.31034483
 31.60000000  31.00000000 -43.00000000   3.58333333
 31.70000000 -14.00000000 -10.00000000   0.41666667
 31.80000000  -3.00000000  -6.00000000   0.66666667
 31.90000000   8.00000000   8.00000000   0.50000000
 32.00000000  11.00000000   3.00000000   0.21428571
 32.10000000  -3.00000000 -20.00000000   0.86956522
 32.20000000 -58.00000000 -44.00000000   0.43137255
 32.30000000 -51.00000000  -9.00000000   0.15000000
 32.40000000 -54.00000000 -18.00000000   0.25000000
 32.50000000 -97.00000000  18.00000000  -0.22784810
 32.60000000 -79.00000000  33.00000000  -0.71739130
 32.70000000 -71.00000000 -49.00000000   0.40833333
 32.80000000 -67.00000000  24.00000000  -0.55813953
 32.90000000 -70.00000000  16.00000000  -0.29629630
 33.00000000 -26.00000000  31.00000000   6.20000000
 33.10000000 -36.00000000   6.00000000  -0.20000000
 33.20000000 -80.00000000 -10.00000000   0.11111111
 33.30000000 -53.00000000 -62.00000000   0.53913043
 33.40000000 -46.00000000   2.00000000  -0.04545455
 33.50000000 -64.00000000  -3.00000000   0.04477612
 33.60000000  -9.00000000 -17.00000000   0.65384615
 33.70000000 -69.00000000  23.00000000  -0.50000000
 33.80000000 -15.00000000 -18.00000000   0.54545455
 33.90000000 -47.00000000 -23.00000000   0.32857143
 34.00000000 -46.00000000 -18.00000000   0.28125000
 34.10000000 -34.00000000 -22.00000000   0.39285714
 34.20000000 -59.00000000  14.00000000  -0.31111111
 34.30000000 -80.00000000  44.00000000  -1.22222222
 34.40000000 -29.00000000 -21.00000000   0.42000000
 34.50000000 -38.00000000 -26.00000000   0.40625000
 34.60000000 -35.00000000  29.00000000  -4.83333333
 34.70000000 -115.00000000 -30.00000000   0.20689655
 34.80000000  -4.00000000 -29.00000000   0.87878788
 34.90000000 -42.00000000   3.00000000  -0.07692308
 35.00000000 -21.00000000 -22.00000000   0.51162791
 35.10000000 -88.00000000 -22.00000000   0.20000000
 35.20000000 -86.00000000  23.00000000  -0.36507937
 35.30000000 -95.00000000  -9.00000000   0.08653846
 35.40000000 -122.00000000  44.00000000  -0.56410256
 35.50000000 -73.00000000 -24.00000000   0.24742268
 35.60000000 -46.00000000   6.00000000  -0.15000000
 35.70000000 -27.00000000   2.00000000  -0.08000000
 35.80000000 -60.00000000 -10.00000000   0.14285714
 35.90000000 -45.00000000  -3.00000000   0.06250000
 36.00000000 -99.00000000  19.00000000  -0.23750000
 36.10000000 -66.00000000   8.00000000  -0.13793103
 36.20000000 -47.00000000 -48.00000000   0.50526316
 36.30000000 -16.00000000 -29.00000000   0.64444444
 36.40000000 -33.00000000  -6.00000000   0.15384615
 36.50000000  -2.00000000  -4.00000000   0.66666667
 36.60000000 -43.00000000 -44.00000000   0.50574713
 36.70000000 -56.00000000 -49.00000000   0.46666667
 36.80000000 -28.00000000 -35.00000000   0.55555556
 36.90000000 -93.00000000 -17.00000000   0.15454545
 37.00000000 -36.00000000   6.00000000  -0.20000000
 37.10000000 -38.00000000  82.00000000   1.86363636
 37.20000000 -102.00000000 -10.00000000   0.08928571
 37.30000000 -43.00000000 -25.00000000   0.36764706
 37.40000000   8.00000000 -44.00000000   1.22222222
 37.50000000 -45.00000000 -43.00000000   0.48863636
 37.60000000   4.00000000 -43.00000000   1.10256410
 37.70000000 -79.00000000  -1.00000000   0.01250000
 37.80000000 -72.00000000   4.00000000  -0.05882353
 37.90000000 -38.00000000  -4.00000000   0.09523810
 38.00000000 -105.00000000 -17.00000000   0.13934426
 38.10000000 -25.00000000  -5.00000000   0.16666667
 38.20000000 -33.00000000  16.00000000  -0.94117647
 38.30000000 -32.00000000  -5.00000000   0.13513514
 38.40000000  -2.00000000  -9.00000000   0.81818182
 38.50000000  30.00000000  11.00000000   0.26829268
 38.60000000 -53.00000000  -5.00000000   0.08620690
 38.70000000 -70.00000000  25.00000000  -0.55555556
 38.80000000 -91.00000000 -12.00000000   0.11650485
 38.90000000 -23.00000000   4.00000000  -0.21052632
 39.00000000 -47.00000000   2.00000000  -0.04444444
 39.10000000 -83.00000000 -22.00000000   0.20952381
 39.20000000 -16.00000000 -12.00000000   0.42857143
 39.30000000 -30.00000000   3.00000000  -0.11111111
 39.40000000 -111.00000000  49.00000000  -0.79032258
 39.50000000 -43.00000000  -4.00000000   0.08510638
 39.60000000 -60.00000000  38.00000000  -1.72727273
 39.70000000 -92.00000000 -16.00000000   0.14814815
 39.80000000 -119.00000000  45.00000000  -0.60810811
 39.90000000 -55.00000000 -26.00000000   0.32098765
 40.00000000 -54.00000000 -18.00000000   0.25000000
 40.10000000 -102.00000000  11.00000000  -0.12087912
 40.20000000 -50.00000000  65.00000000   4.33333333
 40.30000000 -15.00000000 -17.00000000   0.53125000
 40.40000000 -84.00000000 -12.00000000   0.12500000
 40.50000000 -47.00000000  12.00000000  -0.34285714
 40.60000000 -84.00000000 -20.00000000   0.19230769
 40.70000000 -117.00000000 -30.00000000   0.20408163
 40.80000000 -52.00000000 -35.00000000   0.40229885
 40.90000000 -37.00000000  -3.00000000   0.07500000
 41.00000000 -103.00000000  58.00000000  -1.28888889
 41.10000000 -38.00000000  16.00000000  -0.72727273
 41.20000000 -21.00000000 -21.00000000   0.50000000
 41.30000000  -3.00000000   8.00000000   1.60000000
 41.40000000 -70.00000000  -3.00000000   0.04109589
 41.50000000 -76.00000000  35.00000000  -0.85365854
 41.60000000 -92.00000000  35.00000000  -0.61403509
 41.70000000 -17.00000000 -22.00000000   0.56410256
 41.80000000 -39.00000000 -22.00000000   0.36065574
 41.90000000 -81.00000000 -13.00000000   0.13829787
 42.00000000 -58.00000000  14.00000000  -0.31818182
 42.10000000 -104.00000000  14.00000000  -0.15555556
 42.20000000 -25.00000000 -10.00000000   0.28571429
 42.30000000 -23.00000000 -35.00000000   0.60344828
 42.40000000 -69.00000000   2.00000000  -0.02985075
 42.50000000 -87.00000000   4.00000000  -0.04819277
 42.60000000 -66.00000000  36.00000000  -1.20000000
 42.70000000 -52.00000000 -12.00000000   0.18750000
 42.80000000 -22.00000000 -28.00000000   0.56000000
 42.90000000 -50.00000000  14.00000000  -0.38888889
 43.00000000 -23.00000000  19.00000000  -4.75000000
 43.10000000 -68.00000000  18.00000000  -0.36000000
 43.20000000 -80.00000000 -43.00000000   0.34959350
 43.30000000 -102.00000000 -42.00000000   0.29166667
 43.40000000 -72.00000000  -8.00000000   0.10000000
 43.50000000 -69.00000000 -32.00000000   0.31683168
 43.60000000 -29.00000000  -8.00000000   0.21621622
 43.70000000  27.00000000   5.00000000   0.15625000
 43.80000000 -49.00000000  -4.00000000   0.07547170
 43.90000000 -89.00000000  27.00000000  -0.43548387
 44.00000000 -67.00000000 -27.00000000   0.28723404
 44.10000000 -26.00000000 -15.00000000   0.36585366
 44.20000000 -95.00000000 -19.00000000   0.16666667
 44.30000000 -55.00000000 -35.00000000   0.38888889
 44.40000000  11.00000000  -5.00000000  -0.83333333
 44.50000000   1.00000000  35.00000000   0.97222222
 44.60000000 -113.00000000 -27.00000000   0.19285714
 44.70000000 -103.00000000 -37.00000000   0.26428571
 44.80000000 -62.00000000  17.00000000  -0.37777778
 44.90000000 -56.00000000   7.00000000  -0.14285714
 45.00000000 -79.00000000   2.00000000  -0.02597403
 45.10000000  -2.00000000   6.00000000   1.50000000
 45.20000000 -17.00000000  -8.00000000   0.32000000
 45.30000000 -36.00000000  -2.00000000   0.05263158
 45.40000000   7.00000000 -34.00000000   1.25925926
 45.50000000 -75.00000000  11.00000000  -0.17187500
 45.60000000 -81.00000000  30.00000000  -0.58823529
 45.70000000 -122.00000000  -9.00000000   0.06870229
 45.80000000 -85.00000000   3.00000000  -0.03658537
 45.90000000 -103.00000000   0.00000000  -0.00000000
 46.00000000 -91.00000000  43.00000000  -0.89583333
 46.10000000 -66.00000000   7.00000000  -0.11864407
 46.20000000 -89.00000000 -19.00000000   0.17592593
 46.30000000 -71.00000000 -33.00000000   0.31730769
 46.40000000 -68.00000000 -53.00000000   0.43801653
 46.50000000 -91.00000000  48.00000000  -1.11627907
 46.60000000 -60.00000000  31.00000000  -1.06896552
 46.70000000 -35.00000000   5.00000000  -0.16666667
 46.80000000 -73.00000000   5.00000000  -0.07352941
 46.90000000 -83.00000000  11.00000000  -0.15277778
 47.00000000 -65.00000000   9.00000000  -0.16071429
 47.10000000 -25.00000000  15.00000000  -1.50000000
 47.20000000 -33.00000000  13.00000000  -0.65000000
 47.30000000 -18.00000000 -40.00000000   0.68965517
 47.40000000 -95.00000000 -41.00000000   0.30147059
 47.50000000 -30.00000000   6.00000000  -0.25000000
 47.60000000 -59.00000000  14.00000000  -0.31111111
 47.70000000 -77.00000000 -13.00000000   0.14444444
 47.80000000 -77.00000000 -37.00000000   0.32456140
 47.90000000 -31.00000000   0.00000000  -0.00000000
 48.00000000 -86.00000000 -20.00000000   0.18867925
 48.10000000 -50.00000000 -27.00000000   0.35064935
 48.20000000  32.00000000 -19.00000000  -1.46153846
 48.30000000  -3.00000000  17.00000000   1.21428571
 48.40000000 -39.00000000 -51.00000000   0.56666667
 48.50000000 -29.00000000 -42.00000000   0.59154930
 48.60000000 -35.00000000  29.00000000  -4.83333333
 48.70000000 -26.00000000  25.00000000 -25.00000000
 48.80000000 -24.00000000 -24.00000000   0.50000000
 48.90000000 -82.00000000  21.00000000  -0.34426230
 49.00000000 -90.00000000 -16.00000000   0.15094340
 49.10000000 -24.00000000  37.00000000   2.84615385
 49.20000000 -54.00000000 -18.00000000   0.25000000
 49.30000000 -45.00000000 -25.00000000   0.35714286
 49.40000000 -71.00000000 -11.00000000   0.13414634
 49.50000000 -61.00000000 -21.00000000   0.25609756
 49.60000000 -48.00000000  -3.00000000   0.05882353
 49.70000000 -77.00000000 -22.00000000   0.22222222
 49.80000000 -82.00000000 -37.00000000   0.31092437
 49.90000000 -75.00000000  20.00000000  -0.36363636
 50.00000000 -19.00000000 -21.00000000   0.52500000
 50.10000000 -26.00000000 -37.00000000   0.58730159
 50.20000000 -78.00000000  31.00000000  -0.65957447
 50.30000000 -42.00000000  13.00000000  -0.44827586
 50.40000000 -48.00000000 -43.00000000   0.47252747
 50.50000000 -64.00000000  -1.00000000   0.01538462
 50.60000000 -55.00000000 -46.00000000   0.45544554
 50.70000000 -38.00000000 -23.00000000   0.37704918
 50.80000000 -84.00000000  22.00000000  -0.35483871
 50.90000000 -10.00000000  -9.00000000   0.47368421
 51.00000000  19.00000000   7.00000000   0.26923077
 51.10000000 -39.00000000 -36.00000000   0.48000000
 51.20000000 -63.00000000 -13.00000000   0.17105263
 51.30000000 -35.00000000   0.00000000  -0.00000000
 51.40000000 -66.00000000  10.00000000  -0.17857143
 51.50000000 -54.00000000 -20.00000000   0.27027027
 51.60000000 -53.00000000  -8.00000000   0.13114754
 51.70000000 -85.00000000 -25.00000000   0.22727273
 51.80000000 -13.00000000  11.00000000  -5.50000000
 51.90000000 -15.00000000  33.00000000   1.83333333
 52.00000000 -69.00000000 -19.00000000   0.21590909
 52.10000000   6.00000000  23.00000000   0.79310345
 52.20000000 -124.00000000   3.00000000  -0.02479339
 52.30000000  23.00000000  26.00000000   0.53061224
 52.40000000 -84.00000000 -43.00000000   0.33858268
 52.50000000 -93.00000000 -29.00000000   0.23770492
 52.60000000 -47.00000000 -26.00000000   0.35616438
 52.70000000 -77.00000000   6.00000000  -0.08450704
 52.80000000 -58.00000000   4.00000000  -0.07407407
 52.90000000 -76.00000000 -54.00000000   0.41538462
 53.00000000 -41.00000000  -5.00000000   0.10869565
 53.10000000 -84.00000000  -3.00000000   0.03448276
 53.20000000 -117.00000000 -30.00000000   0.20408163
 53.30000000 -69.00000000   2.00000000  -0.02985075
 53.40000000 -83.00000000   1.00000000  -0.01219512
 53.50000000 -65.00000000   6.00000000  -0.10169492
 53.60000000 -55.00000000  10.00000000  -0.22222222
 53.70000000 -76.00000000 -16.00000000   0.17391304
 53.80000000 -62.00000000 -29.00000000   0.31868132
 53.90000000 -12.00000000   2.00000000  -0.20000000
 54.00000000 -53.00000000 -49.00000000   0.48039216
 54.10000000 -108.00000000  -4.00000000   0.03571429
 54.20000000 -92.00000000 -46.00000000   0.33333333
 54.30000000 -62.00000000  12.00000000  -0.24000000
 54.40000000 -46.00000000 -47.00000000   0.50537634
 54.50000000 -35.00000000  -7.00000000   0.16666667
 54.60000000 -29.00000000  38.00000000   4.22222222
 54.70000000 -89.00000000  -6.00000000   0.06315789
 54.80000000 -64.00000000   3.00000000  -0.04918033
 54.90000000 -25.00000000  28.00000000   9.33333333
 55.00000000  -1.00000000   7.00000000   1.16666667
 55.10000000 -53.00000000 -18.00000000   0.25352113
 55.20000000 -67.00000000 -47.00000000   0.41228070
 55.30000000   8.00000000  29.00000000   0.78378378
 55.40000000 -53.00000000 -20.00000000   0.27397260
 55.50000000 -93.00000000  -6.00000000   0.06060606
 55.60000000 -46.00000000 -29.00000000   0.38666667
 55.70000000 -43.00000000 -19.00000000   0.30645161
 55.80000000  52.00000000 -22.00000000  -0.73333333
 55.90000000 -13.00000000 -16.00000000   0.55172414
 56.00000000 -13.00000000   2.00000000  -0.18181818
 56.10000000 -48.00000000   3.00000000  -0.06666667
 56.20000000 -63.00000000 -18.00000000   0.22222222
 56.30000000 -65.00000000   1.00000000  -0.01562500
 56.40000000 -29.00000000 -17.00000000   0.36956522
 56.50000000 -45.00000000 -37.00000000   0.45121951
 56.60000000  29.00000000 -10.00000000  -0.52631579
 56.70000000  -5.00000000 -23.00000000   0.82142857
 56.80000000 -99.00000000  39.00000000  -0.65000000
 56.90000000 -38.00000000  -1.00000000   0.02564103
 57.00000000 -66.00000000  -4.00000000   0.05714286
 57.10000000 -43.00000000 -16.00000000   0.27118644
 57.20000000 -44.00000000  16.00000000  -0.57142857
 57.30000000 -67.00000000  -6.00000000   0.08219178
 57.40000000 -22.00000000 -36.00000000   0.62068966
 57.50000000 -45.00000000   9.00000000  -0.25000000
 57.60000000 -52.00000000  13.00000000  -0.33333333
 57.70000000 -49.00000000   1.00000000  -0.02083333
 57.80000000 -74.00000000  -9.00000000   0.10843373
 57.90000000 -34.00000000  12.00000000  -0.54545455
 58.00000000 -66.00000000  13.00000000  -0.24528302
 58.10000000 -15.00000000   5.00000000  -0.50000000
 58.20000000 -10.00000000  -6.00000000   0.37500000
 58.30000000 -61.00000000 -44.00000000   0.41904762
 58.40000000 -36.00000000  -7.00000000   0.16279070
 58.50000000 -62.00000000   1.00000000  -0.01639344
 58.60000000 -98.00000000 -35.00000000   0.26315789
 58.70000000  47.00000000 -14.00000000  -0.42424242
 58.80000000 -69.00000000 -27.00000000   0.28125000
 58.90000000 -140.00000000 -20.00000000   0.12500000
 59.00000000 -31.00000000  -4.00000000   0.11428571
 59.10000000 -66.00000000 -41.00000000   0.38317757
 59.20000000   9.00000000 -26.00000000   1.52941176
 59.30000000 -128.00000000   5.00000000  -0.04065041
 59.40000000 -72.00000000 -25.00000000   0.25773196
 59.50000000 -85.00000000  -3.00000000   0.03409091
 59.60000000 -43.00000000 -28.00000000   0.39436620
 59.70000000 -72.00000000   1.00000000  -0.01408451
 59.80000000 -82.00000000 -33.00000000   0.28695652
 59.90000000 -81.00000000  28.00000000  -0.52830189
 60.00000000 -86.00000000 -32.00000000   0.27118644
 60.10000000 -16.00000000  19.00000000   6.33333333
 60.20000000  16.00000000 -23.00000000   3.28571429
 60.30000000 -65.00000000   4.00000000  -0.06557377
 60.40000000 -31.00000000 -47.00000000   0.60256410
 60.50000000 -90.00000000   4.00000000  -0.04651163
 60.60000000 -47.00000000 -29.00000000   0.38157895
 60.70000000 -77.00000000 -30.00000000   0.28037383
 60.80000000 -70.00000000   8.00000000  -0.12903226
 60.90000000 -114.00000000 -53.00000000   0.31736527
 61.00000000 -38.00000000  -5.00000000   0.11627907
 61.10000000 -43.00000000 -33.00000000   0.43421053
 61.20000000 -50.00000000  38.00000000  -3.16666667
 61.30000000 -53.00000000 -34.00000000   0.39080460
 61.40000000 -72.00000000 -28.00000000   0.28000000
 61.50000000   5.00000000 -10.00000000   2.00000000
 61.60000000 -49.00000000 -40.00000000   0.44943820
 61.70000000 -81.00000000 -23.00000000   0.22115385
 61.80000000 -82.00000000 -19.00000000   0.18811881
 61.90000000 -88.00000000  23.00000000  -0.35384615
 62.00000000 -94.00000000 -31.00000000   0.24800000
 62.10000000 -100.00000000 -28.00000000   0.21875000
 62.20000000 -95.00000000 -44.00000000   0.31654676
 62.30000000 -84.00000000 -34.00000000   0.28813559
 62.40000000 -57.00000000  -4.00000000   0.06557377
 62.50000000 -73.00000000  -5.00000000   0.06410256
 62.60000000 -71.00000000 -14.00000000   0.16470588
 62.70000000 -59.00000000 -64.00000000   0.52032520
 62.80000000  18.00000000   3.00000000   0.14285714
 62.90000000 -67.00000000  -9.00000000   0.11842105
 63.00000000 -106.00000000   0.00000000  -0.00000000
 63.10000000  -7.00000000  66.00000000   1.11864407
 63.20000000 -51.00000000  -1.00000000   0.01923077
 63.30000000  38.00000000  27.00000000   0.41538462
 63.40000000 -93.00000000 -20.00000000   0.17699115
 63.50000000 -78.00000000  33.00000000  -0.73333333
 63.60000000 -86.00000000  23.00000000  -0.36507937
 63.70000000 -81.00000000  15.00000000  -0.22727273
 63.80000000 -102.00000000   5.00000000  -0.05154639
 63.90000000 -59.00000000  20.00000000  -0.51282051
 64.00000000   6.00000000 -15.00000000   1.66666667
 64.10000000 -51.00000000  10.00000000  -0.24390244
 64.20000000 -74.00000000  -9.00000000   0.10843373
 64.30000000 -80.00000000   6.00000000  -0.08108108
 64.40000000  27.00000000 -11.00000000  -0.68750000
 64.50000000 -65.00000000 -52.00000000   0.44444444
 64.60000000 -65.00000000  23.00000000  -0.54761905
 64.70000000 -123.00000000 -10.00000000   0.07518797
 64.80000000 -54.00000000   7.00000000  -0.14893617
 64.90000000 -97.00000000 -27.00000000   0.21774194
 65.00000000 -46.00000000 -12.00000000   0.20689655
 65.10000000 -58.00000000 -21.00000000   0.26582278
 65.20000000 -41.00000000  24.00000000  -1.41176471
 65.30000000 -10.00000000  29.00000000   1.52631579
 65.40000000 -35.00000000  -2.00000000   0.05405405
 65.50000000  -8.00000000 -16.00000000   0.66666667
 65.60000000  -9.00000000 -21.00000000   0.70000000
 65.70000000 -32.00000000 -38.00000000   0.54285714
 65.80000000 -105.00000000 -13.00000000   0.11016949
 65.90000000 -51.00000000 -10.00000000   0.16393443
 66.00000000 -68.00000000 -22.00000000   0.24444444
 66.10000000 -74.00000000 -38.00000000   0.33928571
 66.20000000 -115.00000000  33.00000000  -0.40243902
 66.30000000 -69.00000000 -30.00000000   0.30303030
 66.40000000 -66.00000000  36.00000000  -1.20000000
 66.50000000 -20.00000000 -39.00000000   0.66101695
 66.60000000 -86.00000000 -19.00000000   0.18095238
 66.70000000 -48.00000000   7.00000000  -0.17073171
 66.80000000 -83.00000000 -17.00000000   0.17000000
 66.90000000 -27.00000000 -24.00000000   0.47058824
 67.00000000 -55.00000000 -25.00000000   0.31250000
 67.10000000 -27.00000000 -18.00000000   0.40000000
 67.20000000 -45.00000000 -39.00000000   0.46428571
 67.30000000 -65.00000000 -18.00000000   0.21686747
 67.40000000 -118.00000000 -21.00000000   0.15107914
 67.50000000 -76.00000000  62.00000000  -4.42857143
 67.60000000 -56.00000000   7.00000000  -0.14285714
 67.70000000 -103.00000000  41.00000000  -0.66129032
 67.80000000 -93.00000000 -60.00000000   0.39215686
 67.90000000 -77.00000000   0.00000000  -0.00000000
 68.00000000 -80.00000000 -30.00000000   0.27272727
 68.10000000 -13.00000000 -26.00000000   0.66666667
 68.20000000 -81.00000000  25.00000000  -0.44642857
 68.30000000 -87.00000000  -1.00000000   0.01136364
 68.40000000 -20.00000000   9.00000000  -0.81818182
 68.50000000 -78.00000000   7.00000000  -0.09859155
 68.60000000 -52.00000000  17.00000000  -0.48571429
 68.70000000 -56.00000000   9.00000000  -0.19148936
 68.80000000 -86.00000000 -28.00000000   0.24561404
 68.90000000 -72.00000000  25.00000000  -0.53191489
 69.00000000 -16.00000000 -29.00000000   0.64444444
 69.10000000 -129.00000000  18.00000000  -0.16216216
 69.20000000 -46.00000000  -5.00000000   0.09803922
 69.30000000 -53.00000000   5.00000000  -0.10416667
 69.40000000 -44.00000000 -18.00000000   0.29032258
 69.50000000 -48.00000000  18.00000000  -0.60000000
 69.60000000 -80.00000000  30.00000000  -0.60000000
 69.70000000 -33.00000000 -21.00000000   0.38888889
 69.80000000 -50.00000000 -28.00000000   0.35897436
 69.90000000 -51.00000000  11.00000000  -0.27500000
 70.00000000 -58.00000000  22.00000000  -0.61111111
 70.10000000 -101.00000000 -13.00000000   0.11403509
 70.20000000 -21.00000000 -15.00000000   0.41666667
 70.30000000 -54.00000000 -36.00000000   0.40000000
 70.40000000 -17.00000000  -2.00000000   0.10526316
 70.50000000 -84.00000000 -36.00000000   0.30000000
 70.60000000 -82.00000000 -23.00000000   0.21904762
 70.70000000 -98.00000000   9.00000000  -0.10112360
 70.80000000 -127.00000000  -2.00000000   0.01550388
 70.90000000 -64.00000000   5.00000000  -0.08474576
 71.00000000 -61.00000000 -20.00000000   0.24691358
 71.10000000 -93.00000000 -33.00000000   0.26190476
 71.20000000 -53.00000000 -24.00000000   0.31168831
 71.30000000 -12.00000000  -8.00000000   0.40000000
 71.40000000 -47.00000000 -20.00000000   0.29850746
 71.50000000 -21.00000000   2.00000000  -0.10526316
 71.60000000 -94.00000000   8.00000000  -0.09302326
 71.70000000 -88.00000000 -34.00000000   0.27868852
 71.80000000 -49.00000000  13.00000000  -0.36111111
 71.90000000 -10.00000000 -49.00000000   0.83050847
 72.00000000 -62.00000000   5.00000000  -0.08771930
 72.10000000 -42.00000000 -28.00000000   0.40000000
 72.20000000 -78.00000000 -25.00000000   0.24271845
 72.30000000 -43.00000000 -35.00000000   0.44871795
 72.40000000 -80.00000000 -17.00000000   0.17525773
 72.50000000 -77.00000000  32.00000000  -0.71111111
 72.60000000 -96.00000000  -6.00000000   0.05882353
 72.70000000 -92.00000000 -38.00000000   0.29230769
 72.80000000 -97.00000000 -16.00000000   0.14159292
 72.90000000 -39.00000000   2.00000000  -0.05405405
 73.00000000 -44.00000000  16.00000000  -0.57142857
 73.10000000 -32.00000000  39.00000000   5.57142857
 73.20000000 -94.00000000  32.00000000  -0.51612903
 73.30000000 -118.00000000 -19.00000000   0.13868613
 73.40000000 -68.00000000 -16.00000000   0.19047619
 73.50000000 -81.00000000  -2.00000000   0.02409639
 73.60000000 -104.00000000 -26.00000000   0.20000000
 73.70000000 -69.00000000  17.00000000  -0.32692308
 73.80000000 -35.00000000   5.00000000  -0.16666667
 73.90000000 -116.00000000 -35.00000000   0.23178808
 74.00000000 -98.00000000 -19.00000000   0.16239316
 74.10000000 -43.00000000 -31.00000000   0.41891892
 74.20000000 -40.00000000  -3.00000000   0.06976744
 74.30000000 -49.00000000  -4.00000000   0.07547170
 74.40000000 -68.00000000  10.00000000  -0.17241379
 74.50000000 -35.00000000 -26.00000000   0.42622951
 74.60000000 -30.00000000 -25.00000000   0.45454545
 74.70000000 -52.00000000  18.00000000  -0.52941176
 74.80000000  54.00000000 -29.00000000  -1.16000000
 74.90000000 -28.00000000 -41.00000000   0.59420290
 75.00000000 -71.00000000 -32.00000000   0.31067961
