# Supplementary material for: Functional 3D architecture in an intrinsically disordered E3 ligase domain facilitates ubiquitin transfer
Source: Nat Commun. 2020 Jul 30;11:3807. doi: 10.1038/s41467-020-17647-x (PMC7393505; doi:10.1038/s41467-020-17647-x)
Supplement: Supplementary file 4 — Source Data [file 41467_2020_17647_MOESM4_ESM.zip › Source data/Fig. 2/Figure 2B/SM traces - raw/30-57 (SIM1-2)/24_110with_fret.dat]

  0.00000000 1132.00000000 213.00000000   0.15836431
  0.20000000 1188.00000000 100.00000000   0.07763975
  0.40000000 1400.00000000 272.00000000   0.16267943
  0.60000000 1264.00000000  84.00000000   0.06231454
  0.80000000 1474.00000000 129.00000000   0.08047411
  1.00000000 1091.00000000 154.00000000   0.12369478
  1.20000000 1497.00000000 189.00000000   0.11209964
  1.40000000 1415.00000000 244.00000000   0.14707655
  1.60000000 1367.00000000 111.00000000   0.07510149
  1.80000000 1269.00000000 199.00000000   0.13555858
  2.00000000 1506.00000000 187.00000000   0.11045481
  2.20000000 1549.00000000 135.00000000   0.08016627
  2.40000000 1239.00000000 155.00000000   0.11119082
  2.60000000 1371.00000000 163.00000000   0.10625815
  2.80000000 1210.00000000 209.00000000   0.14728682
  3.00000000 1254.00000000 140.00000000   0.10043042
  3.20000000 1300.00000000 138.00000000   0.09596662
  3.40000000 1224.00000000 209.00000000   0.14584787
  3.60000000 975.00000000 226.00000000   0.18817652
  3.80000000 1084.00000000 195.00000000   0.15246286
  4.00000000 1030.00000000 242.00000000   0.19025157
  4.20000000 996.00000000 186.00000000   0.15736041
  4.40000000 1057.00000000 140.00000000   0.11695906
  4.60000000 828.00000000 213.00000000   0.20461095
  4.80000000 865.00000000 165.00000000   0.16019417
  5.00000000 982.00000000  86.00000000   0.08052434
  5.20000000 876.00000000  69.00000000   0.07301587
  5.40000000 925.00000000 112.00000000   0.10800386
  5.60000000 940.00000000 123.00000000   0.11571025
  5.80000000 858.00000000 179.00000000   0.17261331
  6.00000000 966.00000000  87.00000000   0.08262108
  6.20000000 997.00000000 167.00000000   0.14347079
  6.40000000 1079.00000000 162.00000000   0.13053989
  6.60000000 823.00000000 126.00000000   0.13277134
  6.80000000 1016.00000000 212.00000000   0.17263844
  7.00000000 942.00000000  98.00000000   0.09423077
  7.20000000 1109.00000000 138.00000000   0.11066560
  7.40000000 1002.00000000 161.00000000   0.13843508
  7.60000000 1064.00000000 110.00000000   0.09369676
  7.80000000 937.00000000 146.00000000   0.13481071
  8.00000000 774.00000000 170.00000000   0.18008475
  8.20000000 906.00000000 241.00000000   0.21011334
  8.40000000 1130.00000000 152.00000000   0.11856474
  8.60000000 918.00000000  67.00000000   0.06802030
  8.80000000 1122.00000000 161.00000000   0.12548714
  9.00000000 1012.00000000 106.00000000   0.09481216
  9.20000000 925.00000000 183.00000000   0.16516245
  9.40000000 958.00000000  87.00000000   0.08325359
  9.60000000 956.00000000 114.00000000   0.10654206
  9.80000000 972.00000000 155.00000000   0.13753327
 10.00000000 791.00000000 113.00000000   0.12500000
 10.20000000 1143.00000000  41.00000000   0.03462838
 10.40000000 834.00000000  97.00000000   0.10418904
 10.60000000 988.00000000 117.00000000   0.10588235
 10.80000000 1135.00000000  77.00000000   0.06353135
 11.00000000 1073.00000000  99.00000000   0.08447099
 11.20000000 938.00000000 218.00000000   0.18858131
 11.40000000 987.00000000 198.00000000   0.16708861
 11.60000000 994.00000000 151.00000000   0.13187773
 11.80000000 937.00000000  75.00000000   0.07411067
 12.00000000 1111.00000000 124.00000000   0.10040486
 12.20000000 1096.00000000 118.00000000   0.09719934
 12.40000000 899.00000000  50.00000000   0.05268704
 12.60000000 838.00000000  60.00000000   0.06681514
 12.80000000 859.00000000 144.00000000   0.14356929
 13.00000000 931.00000000 111.00000000   0.10652591
 13.20000000 1026.00000000 129.00000000   0.11168831
 13.40000000 778.00000000 125.00000000   0.13842746
 13.60000000 931.00000000 123.00000000   0.11669829
 13.80000000 874.00000000 115.00000000   0.11627907
 14.00000000 866.00000000 130.00000000   0.13052209
 14.20000000 794.00000000 128.00000000   0.13882863
 14.40000000 941.00000000 203.00000000   0.17744755
 14.60000000 967.00000000 111.00000000   0.10296846
 14.80000000 1147.00000000  88.00000000   0.07125506
 15.00000000 1058.00000000 146.00000000   0.12126246
 15.20000000 1058.00000000 102.00000000   0.08793103
 15.40000000 915.00000000  79.00000000   0.07947686
 15.60000000 1228.00000000  93.00000000   0.07040121
 15.80000000 1009.00000000 152.00000000   0.13092162
 16.00000000 981.00000000  82.00000000   0.07714017
 16.20000000 874.00000000 104.00000000   0.10633947
 16.40000000 968.00000000  85.00000000   0.08072175
 16.60000000 1017.00000000  85.00000000   0.07713249
 16.80000000 898.00000000  99.00000000   0.09929789
 17.00000000 960.00000000 161.00000000   0.14362177
 17.20000000 916.00000000 134.00000000   0.12761905
 17.40000000 767.00000000 169.00000000   0.18055556
 17.60000000 803.00000000 140.00000000   0.14846235
 17.80000000 721.00000000  93.00000000   0.11425061
 18.00000000 891.00000000 108.00000000   0.10810811
 18.20000000 1285.00000000 113.00000000   0.08082976
 18.40000000 1021.00000000 104.00000000   0.09244444
 18.60000000 999.00000000 102.00000000   0.09264305
 18.80000000 826.00000000 161.00000000   0.16312057
 19.00000000 1133.00000000  59.00000000   0.04949664
 19.20000000 1018.00000000  74.00000000   0.06776557
 19.40000000 919.00000000  70.00000000   0.07077856
 19.60000000 717.00000000  55.00000000   0.07124352
 19.80000000 1079.00000000 102.00000000   0.08636749
 20.00000000 899.00000000 162.00000000   0.15268615
 20.20000000 923.00000000 115.00000000   0.11078998
 20.40000000 893.00000000  87.00000000   0.08877551
 20.60000000 859.00000000 151.00000000   0.14950495
 20.80000000 970.00000000 114.00000000   0.10516605
 21.00000000 978.00000000 127.00000000   0.11493213
 21.20000000 1003.00000000 188.00000000   0.15785055
 21.40000000 822.00000000 106.00000000   0.11422414
 21.60000000 1006.00000000 208.00000000   0.17133443
 21.80000000 956.00000000 182.00000000   0.15992970
 22.00000000 806.00000000 113.00000000   0.12295974
 22.20000000 991.00000000 142.00000000   0.12533098
 22.40000000 774.00000000 139.00000000   0.15224535
 22.60000000 917.00000000 115.00000000   0.11143411
 22.80000000 863.00000000  78.00000000   0.08289054
 23.00000000 1149.00000000 136.00000000   0.10583658
 23.20000000 875.00000000  90.00000000   0.09326425
 23.40000000 943.00000000 112.00000000   0.10616114
 23.60000000 1118.00000000  78.00000000   0.06521739
 23.80000000 893.00000000  72.00000000   0.07461140
 24.00000000 983.00000000 108.00000000   0.09899175
 24.20000000 891.00000000  99.00000000   0.10000000
 24.40000000 993.00000000  60.00000000   0.05698006
 24.60000000 1023.00000000  93.00000000   0.08333333
 24.80000000 1004.00000000 102.00000000   0.09222423
 25.00000000 898.00000000  62.00000000   0.06458333
 25.20000000 1203.00000000 137.00000000   0.10223881
 25.40000000 857.00000000 118.00000000   0.12102564
 25.60000000 825.00000000  90.00000000   0.09836066
 25.80000000 775.00000000 130.00000000   0.14364641
 26.00000000 1075.00000000 122.00000000   0.10192147
 26.20000000 867.00000000  61.00000000   0.06573276
 26.40000000 1088.00000000  99.00000000   0.08340354
 26.60000000 1006.00000000  88.00000000   0.08043876
 26.80000000 962.00000000 125.00000000   0.11499540
 27.00000000 831.00000000  95.00000000   0.10259179
 27.20000000 1004.00000000 132.00000000   0.11619718
 27.40000000 864.00000000  92.00000000   0.09623431
 27.60000000 818.00000000  62.00000000   0.07045455
 27.80000000 938.00000000  86.00000000   0.08398438
 28.00000000 837.00000000 152.00000000   0.15369060
 28.20000000 929.00000000  80.00000000   0.07928642
 28.40000000 892.00000000  80.00000000   0.08230453
 28.60000000 887.00000000 131.00000000   0.12868369
 28.80000000 795.00000000  78.00000000   0.08934708
 29.00000000 770.00000000  74.00000000   0.08767773
 29.20000000 823.00000000 106.00000000   0.11410118
 29.40000000 988.00000000  68.00000000   0.06439394
 29.60000000 955.00000000 121.00000000   0.11245353
 29.80000000 1100.00000000  65.00000000   0.05579399
 30.00000000 957.00000000  95.00000000   0.09030418
 30.20000000 884.00000000  65.00000000   0.06849315
 30.40000000 1035.00000000  89.00000000   0.07918149
 30.60000000 890.00000000 126.00000000   0.12401575
 30.80000000 979.00000000  94.00000000   0.08760485
 31.00000000 1010.00000000 114.00000000   0.10142349
 31.20000000 834.00000000  36.00000000   0.04137931
 31.40000000 758.00000000 150.00000000   0.16519824
 31.60000000 842.00000000 115.00000000   0.12016719
 31.80000000 987.00000000 154.00000000   0.13496933
 32.00000000 1007.00000000  74.00000000   0.06845513
 32.20000000 839.00000000 164.00000000   0.16350947
 32.40000000 831.00000000 126.00000000   0.13166144
 32.60000000 1062.00000000 131.00000000   0.10980721
 32.80000000 1063.00000000 147.00000000   0.12148760
 33.00000000 900.00000000 164.00000000   0.15413534
 33.20000000 797.00000000 106.00000000   0.11738649
 33.40000000 938.00000000 169.00000000   0.15266486
 33.60000000 876.00000000 101.00000000   0.10337769
 33.80000000 969.00000000  73.00000000   0.07005758
 34.00000000 795.00000000 135.00000000   0.14516129
 34.20000000 898.00000000  91.00000000   0.09201213
 34.40000000 987.00000000  92.00000000   0.08526413
 34.60000000 880.00000000 130.00000000   0.12871287
 34.80000000 971.00000000 133.00000000   0.12047101
 35.00000000 1011.00000000  68.00000000   0.06302132
 35.20000000 954.00000000 115.00000000   0.10757717
 35.40000000 819.00000000 183.00000000   0.18263473
 35.60000000 849.00000000 121.00000000   0.12474227
 35.80000000 684.00000000 104.00000000   0.13197970
 36.00000000 710.00000000  92.00000000   0.11471322
 36.20000000 873.00000000  78.00000000   0.08201893
 36.40000000 939.00000000  97.00000000   0.09362934
 36.60000000 994.00000000 195.00000000   0.16400336
 36.80000000 962.00000000 156.00000000   0.13953488
 37.00000000 1063.00000000  61.00000000   0.05427046
 37.20000000 1069.00000000 126.00000000   0.10543933
 37.40000000 1071.00000000 110.00000000   0.09314141
 37.60000000 1008.00000000 104.00000000   0.09352518
 37.80000000 845.00000000 113.00000000   0.11795407
 38.00000000 1101.00000000  69.00000000   0.05897436
 38.20000000 860.00000000 142.00000000   0.14171657
 38.40000000 1112.00000000 114.00000000   0.09298532
 38.60000000 1018.00000000 148.00000000   0.12692967
 38.80000000 847.00000000 122.00000000   0.12590299
 39.00000000 1033.00000000  87.00000000   0.07767857
 39.20000000 852.00000000 130.00000000   0.13238289
 39.40000000 722.00000000  92.00000000   0.11302211
 39.60000000 859.00000000 143.00000000   0.14271457
 39.80000000 645.00000000  85.00000000   0.11643836
 40.00000000 751.00000000  93.00000000   0.11018957
 40.20000000 981.00000000 138.00000000   0.12332440
 40.40000000 988.00000000 145.00000000   0.12797882
 40.60000000 758.00000000 110.00000000   0.12672811
 40.80000000 986.00000000 100.00000000   0.09208103
 41.00000000 875.00000000 158.00000000   0.15295257
 41.20000000 872.00000000 100.00000000   0.10288066
 41.40000000 764.00000000  86.00000000   0.10117647
 41.60000000 881.00000000  34.00000000   0.03715847
 41.80000000 892.00000000  34.00000000   0.03671706
 42.00000000 897.00000000 148.00000000   0.14162679
 42.20000000 974.00000000  71.00000000   0.06794258
 42.40000000 945.00000000 100.00000000   0.09569378
 42.60000000 798.00000000 109.00000000   0.12017641
 42.80000000 816.00000000  44.00000000   0.05116279
 43.00000000 963.00000000 116.00000000   0.10750695
 43.20000000 918.00000000 195.00000000   0.17520216
 43.40000000 957.00000000 127.00000000   0.11715867
 43.60000000 844.00000000  88.00000000   0.09442060
 43.80000000 973.00000000  50.00000000   0.04887586
 44.00000000 956.00000000  53.00000000   0.05252725
 44.20000000 822.00000000 102.00000000   0.11038961
 44.40000000 956.00000000  87.00000000   0.08341323
 44.60000000 1004.00000000 120.00000000   0.10676157
 44.80000000 858.00000000  97.00000000   0.10157068
 45.00000000 793.00000000 137.00000000   0.14731183
 45.20000000 879.00000000  98.00000000   0.10030706
 45.40000000 973.00000000 165.00000000   0.14499121
 45.60000000 1036.00000000 102.00000000   0.08963093
 45.80000000 860.00000000 153.00000000   0.15103653
 46.00000000 911.00000000 164.00000000   0.15255814
 46.20000000 781.00000000 133.00000000   0.14551422
 46.40000000 757.00000000 150.00000000   0.16538037
 46.60000000 808.00000000  74.00000000   0.08390023
 46.80000000 856.00000000  66.00000000   0.07158351
 47.00000000 889.00000000 133.00000000   0.13013699
 47.20000000 956.00000000  84.00000000   0.08076923
 47.40000000 884.00000000 139.00000000   0.13587488
 47.60000000 1016.00000000 156.00000000   0.13310580
 47.80000000 975.00000000  95.00000000   0.08878505
 48.00000000 1063.00000000  96.00000000   0.08283003
 48.20000000 928.00000000  57.00000000   0.05786802
 48.40000000 960.00000000  96.00000000   0.09090909
 48.60000000 910.00000000 106.00000000   0.10433071
 48.80000000 969.00000000 105.00000000   0.09776536
 49.00000000 881.00000000 132.00000000   0.13030602
 49.20000000 808.00000000  88.00000000   0.09821429
 49.40000000 367.00000000  44.00000000   0.10705596
 49.60000000 439.00000000  45.00000000   0.09297521
 49.80000000 446.00000000 104.00000000   0.18909091
 50.00000000 485.00000000 103.00000000   0.17517007
 50.20000000 426.00000000  75.00000000   0.14970060
 50.40000000 447.00000000  83.00000000   0.15660377
 50.60000000 403.00000000  74.00000000   0.15513627
 50.80000000 334.00000000  23.00000000   0.06442577
 51.00000000 433.00000000  89.00000000   0.17049808
 51.20000000 401.00000000  38.00000000   0.08656036
 51.40000000 574.00000000  91.00000000   0.13684211
 51.60000000 423.00000000  74.00000000   0.14889336
 51.80000000 452.00000000  82.00000000   0.15355805
 52.00000000 468.00000000 113.00000000   0.19449225
 52.20000000 488.00000000  54.00000000   0.09963100
 52.40000000 530.00000000  50.00000000   0.08620690
 52.60000000 293.00000000  45.00000000   0.13313609
 52.80000000 462.00000000  35.00000000   0.07042254
 53.00000000 448.00000000  58.00000000   0.11462451
 53.20000000 548.00000000  28.00000000   0.04861111
 53.40000000 354.00000000  30.00000000   0.07812500
 53.60000000 394.00000000  92.00000000   0.18930041
 53.80000000 347.00000000  28.00000000   0.07466667
 54.00000000 420.00000000  44.00000000   0.09482759
 54.20000000 389.00000000  26.00000000   0.06265060
 54.40000000 354.00000000  24.00000000   0.06349206
 54.60000000 371.00000000  83.00000000   0.18281938
 54.80000000 373.00000000  40.00000000   0.09685230
 55.00000000 320.00000000  93.00000000   0.22518160
 55.20000000 381.00000000  18.00000000   0.04511278
 55.40000000 434.00000000  40.00000000   0.08438819
 55.60000000 269.00000000 112.00000000   0.29396325
 55.80000000 364.00000000  22.00000000   0.05699482
 56.00000000 375.00000000  57.00000000   0.13194444
 56.20000000 487.00000000  84.00000000   0.14711033
 56.40000000 492.00000000  50.00000000   0.09225092
 56.60000000 421.00000000  53.00000000   0.11181435
 56.80000000 405.00000000  82.00000000   0.16837782
 57.00000000 563.00000000  89.00000000   0.13650307
 57.20000000 539.00000000 113.00000000   0.17331288
 57.40000000 481.00000000  26.00000000   0.05128205
 57.60000000 481.00000000 105.00000000   0.17918089
 57.80000000 395.00000000  52.00000000   0.11633110
 58.00000000 336.00000000  75.00000000   0.18248175
 58.20000000 390.00000000  44.00000000   0.10138249
 58.40000000 372.00000000  14.00000000   0.03626943
 58.60000000 430.00000000 107.00000000   0.19925512
 58.80000000 545.00000000  46.00000000   0.07783418
 59.00000000 494.00000000  75.00000000   0.13181019
 59.20000000 400.00000000  74.00000000   0.15611814
 59.40000000 479.00000000 112.00000000   0.18950931
 59.60000000 325.00000000  16.00000000   0.04692082
 59.80000000 475.00000000  69.00000000   0.12683824
 60.00000000 526.00000000 134.00000000   0.20303030
 60.20000000 412.00000000  85.00000000   0.17102616
 60.40000000 508.00000000  42.00000000   0.07636364
 60.60000000 503.00000000  49.00000000   0.08876812
 60.80000000 324.00000000  28.00000000   0.07954545
 61.00000000 356.00000000  59.00000000   0.14216867
 61.20000000 464.00000000  41.00000000   0.08118812
 61.40000000 523.00000000 122.00000000   0.18914729
 61.60000000 468.00000000 117.00000000   0.20000000
 61.80000000 425.00000000  45.00000000   0.09574468
 62.00000000 456.00000000  47.00000000   0.09343936
 62.20000000 377.00000000  67.00000000   0.15090090
 62.40000000 496.00000000  54.00000000   0.09818182
 62.60000000 519.00000000  80.00000000   0.13355593
 62.80000000 401.00000000  18.00000000   0.04295943
 63.00000000 452.00000000  52.00000000   0.10317460
 63.20000000 357.00000000  72.00000000   0.16783217
 63.40000000 506.00000000 127.00000000   0.20063191
 63.60000000 393.00000000  52.00000000   0.11685393
 63.80000000 460.00000000  13.00000000   0.02748414
 64.00000000 426.00000000 145.00000000   0.25394046
 64.20000000 452.00000000  70.00000000   0.13409962
 64.40000000 437.00000000 106.00000000   0.19521179
 64.60000000 425.00000000  70.00000000   0.14141414
 64.80000000 387.00000000 110.00000000   0.22132797
 65.00000000 498.00000000  61.00000000   0.10912343
 65.20000000 464.00000000  53.00000000   0.10251451
 65.40000000 395.00000000  18.00000000   0.04358354
 65.60000000 412.00000000  83.00000000   0.16767677
 65.80000000 448.00000000  73.00000000   0.14011516
 66.00000000 332.00000000  34.00000000   0.09289617
 66.20000000 295.00000000  53.00000000   0.15229885
 66.40000000 449.00000000  42.00000000   0.08553971
 66.60000000 306.00000000  66.00000000   0.17741935
 66.80000000 490.00000000  47.00000000   0.08752328
 67.00000000 515.00000000  71.00000000   0.12116041
 67.20000000 539.00000000  53.00000000   0.08952703
 67.40000000 456.00000000  55.00000000   0.10763209
 67.60000000 404.00000000   4.00000000   0.00980392
 67.80000000 505.00000000  33.00000000   0.06133829
 68.00000000 441.00000000  69.00000000   0.13529412
 68.20000000 543.00000000  93.00000000   0.14622642
 68.40000000 527.00000000  80.00000000   0.13179572
 68.60000000 481.00000000 108.00000000   0.18336163
 68.80000000 288.00000000  37.00000000   0.11384615
 69.00000000 510.00000000  70.00000000   0.12068966
 69.20000000 483.00000000 113.00000000   0.18959732
 69.40000000 485.00000000  63.00000000   0.11496350
 69.60000000 510.00000000  49.00000000   0.08765653
 69.80000000 676.00000000  59.00000000   0.08027211
 70.00000000 506.00000000  86.00000000   0.14527027
 70.20000000 415.00000000  60.00000000   0.12631579
 70.40000000 425.00000000  13.00000000   0.02968037
 70.60000000 433.00000000  50.00000000   0.10351967
 70.80000000 438.00000000  56.00000000   0.11336032
 71.00000000 424.00000000  26.00000000   0.05777778
 71.20000000 464.00000000  77.00000000   0.14232902
 71.40000000 459.00000000 128.00000000   0.21805792
 71.60000000 478.00000000  73.00000000   0.13248639
 71.80000000 395.00000000  30.00000000   0.07058824
 72.00000000 378.00000000  56.00000000   0.12903226
 72.20000000 375.00000000  82.00000000   0.17943107
 72.40000000 465.00000000  31.00000000   0.06250000
 72.60000000 533.00000000  25.00000000   0.04480287
 72.80000000 382.00000000  63.00000000   0.14157303
 73.00000000 448.00000000  -2.00000000  -0.00448430
 73.20000000 287.00000000  77.00000000   0.21153846
 73.40000000 425.00000000  81.00000000   0.16007905
 73.60000000 443.00000000  46.00000000   0.09406953
 73.80000000 481.00000000  69.00000000   0.12545455
 74.00000000 508.00000000  49.00000000   0.08797127
 74.20000000 394.00000000  74.00000000   0.15811966
 74.40000000 598.00000000  63.00000000   0.09531014
 74.60000000 531.00000000  63.00000000   0.10606061
 74.80000000 386.00000000 121.00000000   0.23865878
 75.00000000 467.00000000  82.00000000   0.14936248
 75.20000000 391.00000000  47.00000000   0.10730594
 75.40000000 410.00000000  41.00000000   0.09090909
 75.60000000 384.00000000  83.00000000   0.17773019
 75.80000000 493.00000000  31.00000000   0.05916031
 76.00000000 535.00000000 103.00000000   0.16144201
 76.20000000 465.00000000  54.00000000   0.10404624
 76.40000000 472.00000000  50.00000000   0.09578544
 76.60000000 409.00000000  73.00000000   0.15145228
 76.80000000 418.00000000  90.00000000   0.17716535
 77.00000000 417.00000000  56.00000000   0.11839323
 77.20000000 552.00000000  59.00000000   0.09656301
 77.40000000 303.00000000  83.00000000   0.21502591
 77.60000000 531.00000000  55.00000000   0.09385666
 77.80000000 440.00000000  24.00000000   0.05172414
 78.00000000 505.00000000  20.00000000   0.03809524
 78.20000000 395.00000000  11.00000000   0.02709360
 78.40000000 329.00000000  47.00000000   0.12500000
 78.60000000 463.00000000  37.00000000   0.07400000
 78.80000000 472.00000000  61.00000000   0.11444653
 79.00000000 417.00000000   8.00000000   0.01882353
 79.20000000 469.00000000  58.00000000   0.11005693
 79.40000000 482.00000000  53.00000000   0.09906542
 79.60000000 569.00000000  52.00000000   0.08373591
 79.80000000 444.00000000  71.00000000   0.13786408
 80.00000000 588.00000000 101.00000000   0.14658926
 80.20000000 498.00000000  50.00000000   0.09124088
 80.40000000 449.00000000  82.00000000   0.15442561
 80.60000000 438.00000000  65.00000000   0.12922465
 80.80000000 451.00000000  89.00000000   0.16481481
 81.00000000 451.00000000  66.00000000   0.12765957
 81.20000000 377.00000000  64.00000000   0.14512472
 81.40000000 344.00000000  63.00000000   0.15479115
 81.60000000 325.00000000  46.00000000   0.12398922
 81.80000000 391.00000000  20.00000000   0.04866180
 82.00000000 512.00000000  52.00000000   0.09219858
 82.20000000 503.00000000  67.00000000   0.11754386
 82.40000000 592.00000000  80.00000000   0.11904762
 82.60000000 453.00000000  75.00000000   0.14204545
 82.80000000 280.00000000  30.00000000   0.09677419
 83.00000000 536.00000000  40.00000000   0.06944444
 83.20000000 522.00000000  50.00000000   0.08741259
 83.40000000 393.00000000  84.00000000   0.17610063
 83.60000000 435.00000000  54.00000000   0.11042945
 83.80000000 430.00000000  63.00000000   0.12778905
 84.00000000 402.00000000  96.00000000   0.19277108
 84.20000000 490.00000000  85.00000000   0.14782609
 84.40000000 346.00000000  88.00000000   0.20276498
 84.60000000 331.00000000  95.00000000   0.22300469
 84.80000000 334.00000000  52.00000000   0.13471503
 85.00000000 511.00000000  44.00000000   0.07927928
 85.20000000 453.00000000  81.00000000   0.15168539
 85.40000000 508.00000000  92.00000000   0.15333333
 85.60000000 430.00000000 109.00000000   0.20222635
 85.80000000 489.00000000  73.00000000   0.12989324
 86.00000000 436.00000000 156.00000000   0.26351351
 86.20000000 461.00000000  61.00000000   0.11685824
 86.40000000 413.00000000  48.00000000   0.10412148
 86.60000000 337.00000000  42.00000000   0.11081794
 86.80000000 400.00000000  36.00000000   0.08256881
 87.00000000 511.00000000  60.00000000   0.10507881
 87.20000000 365.00000000  31.00000000   0.07828283
 87.40000000 544.00000000  52.00000000   0.08724832
 87.60000000 532.00000000  66.00000000   0.11036789
 87.80000000 495.00000000  40.00000000   0.07476636
 88.00000000 510.00000000  26.00000000   0.04850746
 88.20000000 473.00000000  53.00000000   0.10076046
 88.40000000 691.00000000  36.00000000   0.04951857
 88.60000000 470.00000000  30.00000000   0.06000000
 88.80000000 501.00000000 108.00000000   0.17733990
 89.00000000 497.00000000  71.00000000   0.12500000
 89.20000000 362.00000000  26.00000000   0.06701031
 89.40000000 309.00000000  89.00000000   0.22361809
 89.60000000 640.00000000  19.00000000   0.02883156
 89.80000000 477.00000000  18.00000000   0.03636364
 90.00000000 461.00000000  67.00000000   0.12689394
 90.20000000 431.00000000  93.00000000   0.17748092
 90.40000000 364.00000000  38.00000000   0.09452736
 90.60000000 466.00000000   6.00000000   0.01271186
 90.80000000 563.00000000 104.00000000   0.15592204
 91.00000000 500.00000000  42.00000000   0.07749077
 91.20000000 499.00000000  45.00000000   0.08272059
 91.40000000 337.00000000  66.00000000   0.16377171
 91.60000000 427.00000000  66.00000000   0.13387424
 91.80000000 414.00000000  65.00000000   0.13569937
 92.00000000 507.00000000  90.00000000   0.15075377
 92.20000000 641.00000000  61.00000000   0.08689459
 92.40000000 468.00000000  49.00000000   0.09477756
 92.60000000 397.00000000  63.00000000   0.13695652
 92.80000000 422.00000000  87.00000000   0.17092338
 93.00000000 552.00000000  33.00000000   0.05641026
 93.20000000 399.00000000  63.00000000   0.13636364
 93.40000000 457.00000000  47.00000000   0.09325397
 93.60000000 379.00000000  92.00000000   0.19532909
 93.80000000 386.00000000  93.00000000   0.19415449
 94.00000000 393.00000000  55.00000000   0.12276786
 94.20000000 461.00000000  70.00000000   0.13182674
 94.40000000 483.00000000  22.00000000   0.04356436
 94.60000000 568.00000000  40.00000000   0.06578947
 94.80000000 475.00000000 106.00000000   0.18244406
 95.00000000 419.00000000  44.00000000   0.09503240
 95.20000000 480.00000000  92.00000000   0.16083916
 95.40000000 438.00000000  77.00000000   0.14951456
 95.60000000 341.00000000  64.00000000   0.15802469
 95.80000000 500.00000000  96.00000000   0.16107383
 96.00000000 468.00000000  89.00000000   0.15978456
 96.20000000 332.00000000  76.00000000   0.18627451
 96.40000000 394.00000000  89.00000000   0.18426501
 96.60000000 445.00000000  43.00000000   0.08811475
 96.80000000 372.00000000 123.00000000   0.24848485
 97.00000000 428.00000000  57.00000000   0.11752577
 97.20000000 514.00000000  25.00000000   0.04638219
 97.40000000 376.00000000  46.00000000   0.10900474
 97.60000000 364.00000000 150.00000000   0.29182879
 97.80000000 496.00000000  31.00000000   0.05882353
 98.00000000 571.00000000  22.00000000   0.03709949
 98.20000000 442.00000000  51.00000000   0.10344828
 98.40000000 474.00000000  83.00000000   0.14901257
 98.60000000 513.00000000  63.00000000   0.10937500
 98.80000000 425.00000000 110.00000000   0.20560748
 99.00000000 430.00000000  14.00000000   0.03153153
 99.20000000 360.00000000  78.00000000   0.17808219
 99.40000000 383.00000000  81.00000000   0.17456897
 99.60000000 436.00000000  24.00000000   0.05217391
 99.80000000 529.00000000  45.00000000   0.07839721
100.00000000 541.00000000  78.00000000   0.12600969
100.20000000 463.00000000  18.00000000   0.03742204
100.40000000 421.00000000 164.00000000   0.28034188
100.60000000 486.00000000  83.00000000   0.14586995
100.80000000 671.00000000  71.00000000   0.09568733
101.00000000 352.00000000   4.00000000   0.01123596
101.20000000 526.00000000  60.00000000   0.10238908
101.40000000 439.00000000  47.00000000   0.09670782
101.60000000 515.00000000  57.00000000   0.09965035
101.80000000 437.00000000  77.00000000   0.14980545
102.00000000 414.00000000  91.00000000   0.18019802
102.20000000 320.00000000  12.00000000   0.03614458
102.40000000 412.00000000 150.00000000   0.26690391
102.60000000 482.00000000  36.00000000   0.06949807
102.80000000 363.00000000  28.00000000   0.07161125
103.00000000 424.00000000 112.00000000   0.20895522
103.20000000 472.00000000  63.00000000   0.11775701
103.40000000 318.00000000  14.00000000   0.04216867
103.60000000 370.00000000  85.00000000   0.18681319
103.80000000 468.00000000  80.00000000   0.14598540
104.00000000 469.00000000  49.00000000   0.09459459
104.20000000 404.00000000  76.00000000   0.15833333
104.40000000 372.00000000  89.00000000   0.19305857
104.60000000 475.00000000 110.00000000   0.18803419
104.80000000 433.00000000  56.00000000   0.11451943
105.00000000 389.00000000  61.00000000   0.13555556
105.20000000 475.00000000  40.00000000   0.07766990
105.40000000 498.00000000   4.00000000   0.00796813
105.60000000 437.00000000  31.00000000   0.06623932
105.80000000 471.00000000  62.00000000   0.11632270
106.00000000 386.00000000  43.00000000   0.10023310
106.20000000 386.00000000  13.00000000   0.03258145
106.40000000 442.00000000  29.00000000   0.06157113
106.60000000 422.00000000  49.00000000   0.10403397
106.80000000 491.00000000  50.00000000   0.09242144
107.00000000 444.00000000  65.00000000   0.12770138
107.20000000 377.00000000  76.00000000   0.16777042
107.40000000 526.00000000  48.00000000   0.08362369
107.60000000 474.00000000  74.00000000   0.13503650
107.80000000 465.00000000  26.00000000   0.05295316
108.00000000 348.00000000  77.00000000   0.18117647
108.20000000 301.00000000 -12.00000000  -0.04152249
108.40000000 388.00000000 130.00000000   0.25096525
108.60000000 543.00000000  53.00000000   0.08892617
108.80000000 466.00000000  40.00000000   0.07905138
109.00000000 437.00000000 153.00000000   0.25932203
109.20000000 481.00000000  96.00000000   0.16637782
109.40000000 380.00000000  34.00000000   0.08212560
109.60000000 324.00000000  69.00000000   0.17557252
109.80000000 281.00000000  98.00000000   0.25857520
110.00000000 356.00000000 108.00000000   0.23275862
110.20000000 361.00000000  58.00000000   0.13842482
110.40000000 461.00000000 139.00000000   0.23166667
110.60000000 440.00000000  50.00000000   0.10204082
110.80000000 340.00000000  48.00000000   0.12371134
111.00000000 616.00000000 105.00000000   0.14563107
111.20000000 539.00000000  88.00000000   0.14035088
111.40000000 503.00000000  66.00000000   0.11599297
111.60000000 426.00000000  64.00000000   0.13061224
111.80000000 433.00000000  71.00000000   0.14087302
112.00000000 415.00000000  52.00000000   0.11134904
112.20000000 510.00000000  68.00000000   0.11764706
112.40000000 432.00000000  29.00000000   0.06290672
112.60000000 358.00000000 104.00000000   0.22510823
112.80000000 408.00000000  90.00000000   0.18072289
113.00000000 380.00000000  56.00000000   0.12844037
113.20000000 383.00000000 101.00000000   0.20867769
113.40000000 500.00000000  45.00000000   0.08256881
113.60000000 430.00000000  87.00000000   0.16827853
113.80000000 350.00000000  34.00000000   0.08854167
114.00000000 469.00000000  82.00000000   0.14882033
114.20000000 294.00000000  82.00000000   0.21808511
114.40000000 396.00000000  27.00000000   0.06382979
114.60000000 414.00000000  40.00000000   0.08810573
114.80000000 389.00000000  61.00000000   0.13555556
115.00000000 404.00000000  37.00000000   0.08390023
115.20000000 520.00000000 115.00000000   0.18110236
115.40000000 352.00000000  99.00000000   0.21951220
115.60000000 355.00000000  16.00000000   0.04312668
115.80000000 468.00000000  19.00000000   0.03901437
116.00000000 464.00000000  10.00000000   0.02109705
116.20000000 468.00000000  66.00000000   0.12359551
116.40000000 421.00000000 104.00000000   0.19809524
116.60000000 283.00000000  75.00000000   0.20949721
116.80000000 413.00000000  16.00000000   0.03729604
117.00000000 502.00000000 100.00000000   0.16611296
117.20000000 371.00000000  19.00000000   0.04871795
117.40000000 294.00000000   3.00000000   0.01010101
117.60000000 402.00000000  63.00000000   0.13548387
117.80000000 410.00000000  49.00000000   0.10675381
118.00000000 534.00000000  11.00000000   0.02018349
118.20000000 419.00000000  75.00000000   0.15182186
118.40000000 339.00000000  76.00000000   0.18313253
118.60000000 256.00000000   7.00000000   0.02661597
118.80000000 334.00000000  52.00000000   0.13471503
119.00000000 382.00000000 106.00000000   0.21721311
119.20000000 577.00000000  85.00000000   0.12839879
119.40000000 422.00000000  42.00000000   0.09051724
119.60000000 549.00000000  27.00000000   0.04687500
119.80000000 422.00000000  97.00000000   0.18689788
120.00000000 507.00000000  40.00000000   0.07312614
120.20000000 455.00000000 129.00000000   0.22089041
120.40000000 393.00000000  70.00000000   0.15118790
120.60000000 293.00000000   3.00000000   0.01013514
120.80000000 415.00000000  60.00000000   0.12631579
121.00000000 423.00000000  41.00000000   0.08836207
121.20000000 499.00000000  93.00000000   0.15709459
121.40000000 387.00000000  51.00000000   0.11643836
121.60000000 324.00000000 118.00000000   0.26696833
121.80000000 396.00000000  57.00000000   0.12582781
122.00000000 437.00000000  64.00000000   0.12774451
122.20000000 433.00000000  82.00000000   0.15922330
122.40000000 373.00000000  72.00000000   0.16179775
122.60000000 306.00000000  73.00000000   0.19261214
122.80000000 359.00000000  24.00000000   0.06266319
123.00000000 321.00000000  54.00000000   0.14400000
123.20000000 439.00000000  78.00000000   0.15087041
123.40000000 296.00000000  86.00000000   0.22513089
123.60000000 388.00000000  45.00000000   0.10392610
123.80000000 364.00000000  44.00000000   0.10784314
124.00000000 462.00000000  32.00000000   0.06477733
124.20000000 324.00000000  20.00000000   0.05813953
124.40000000 357.00000000  88.00000000   0.19775281
124.60000000 330.00000000  23.00000000   0.06515581
124.80000000 358.00000000  27.00000000   0.07012987
125.00000000 443.00000000  36.00000000   0.07515658
125.20000000 374.00000000 106.00000000   0.22083333
125.40000000 469.00000000  61.00000000   0.11509434
125.60000000 490.00000000  52.00000000   0.09594096
125.80000000 363.00000000  41.00000000   0.10148515
126.00000000 424.00000000  86.00000000   0.16862745
126.20000000 328.00000000 110.00000000   0.25114155
126.40000000 467.00000000  71.00000000   0.13197026
126.60000000 402.00000000  53.00000000   0.11648352
126.80000000 488.00000000  59.00000000   0.10786106
127.00000000 411.00000000  55.00000000   0.11802575
127.20000000 525.00000000  40.00000000   0.07079646
127.40000000 470.00000000  67.00000000   0.12476723
127.60000000 406.00000000  78.00000000   0.16115702
127.80000000 424.00000000  26.00000000   0.05777778
128.00000000 454.00000000  38.00000000   0.07723577
128.20000000 302.00000000  65.00000000   0.17711172
128.40000000 452.00000000  31.00000000   0.06418219
128.60000000 344.00000000  27.00000000   0.07277628
128.80000000 339.00000000  33.00000000   0.08870968
129.00000000 280.00000000  49.00000000   0.14893617
129.20000000 504.00000000  45.00000000   0.08196721
129.40000000 442.00000000 -10.00000000  -0.02314815
129.60000000 436.00000000  29.00000000   0.06236559
129.80000000 535.00000000 100.00000000   0.15748031
130.00000000 507.00000000  77.00000000   0.13184932
130.20000000 502.00000000  34.00000000   0.06343284
130.40000000 482.00000000  68.00000000   0.12363636
130.60000000 421.00000000  65.00000000   0.13374486
130.80000000 401.00000000  93.00000000   0.18825911
131.00000000 567.00000000  52.00000000   0.08400646
131.20000000 428.00000000  57.00000000   0.11752577
131.40000000 516.00000000  37.00000000   0.06690778
131.60000000 410.00000000  65.00000000   0.13684211
131.80000000 312.00000000  46.00000000   0.12849162
132.00000000 308.00000000  38.00000000   0.10982659
132.20000000 434.00000000  -8.00000000  -0.01877934
132.40000000 375.00000000  54.00000000   0.12587413
132.60000000 375.00000000 131.00000000   0.25889328
132.80000000 507.00000000  56.00000000   0.09946714
133.00000000 465.00000000  70.00000000   0.13084112
133.20000000 496.00000000 131.00000000   0.20893142
133.40000000 326.00000000  45.00000000   0.12129380
133.60000000 405.00000000  50.00000000   0.10989011
133.80000000 307.00000000  14.00000000   0.04361371
134.00000000 491.00000000   9.00000000   0.01800000
134.20000000 430.00000000  23.00000000   0.05077263
134.40000000 362.00000000  92.00000000   0.20264317
134.60000000 451.00000000  54.00000000   0.10693069
134.80000000 278.00000000  31.00000000   0.10032362
135.00000000 403.00000000 102.00000000   0.20198020
135.20000000 531.00000000  26.00000000   0.04667864
135.40000000 462.00000000  15.00000000   0.03144654
135.60000000 375.00000000 103.00000000   0.21548117
135.80000000 517.00000000  72.00000000   0.12224109
136.00000000 460.00000000  44.00000000   0.08730159
136.20000000 437.00000000  48.00000000   0.09896907
136.40000000 426.00000000  76.00000000   0.15139442
136.60000000 530.00000000  16.00000000   0.02930403
136.80000000 342.00000000   6.00000000   0.01724138
137.00000000 607.00000000  17.00000000   0.02724359
137.20000000 563.00000000   1.00000000   0.00177305
137.40000000 504.00000000  96.00000000   0.16000000
137.60000000 399.00000000  82.00000000   0.17047817
137.80000000 581.00000000  79.00000000   0.11969697
138.00000000 535.00000000  63.00000000   0.10535117
138.20000000 512.00000000   0.00000000   0.00000000
138.40000000 481.00000000  87.00000000   0.15316901
138.60000000 430.00000000  39.00000000   0.08315565
138.80000000 502.00000000  72.00000000   0.12543554
139.00000000 481.00000000  68.00000000   0.12386157
139.20000000 433.00000000  54.00000000   0.11088296
139.40000000 464.00000000  77.00000000   0.14232902
139.60000000 447.00000000  68.00000000   0.13203883
139.80000000 390.00000000  80.00000000   0.17021277
140.00000000 537.00000000  65.00000000   0.10797342
140.20000000 498.00000000  94.00000000   0.15878378
140.40000000 485.00000000  38.00000000   0.07265774
140.60000000 509.00000000  32.00000000   0.05914972
140.80000000 352.00000000  84.00000000   0.19266055
141.00000000 496.00000000  69.00000000   0.12212389
141.20000000 538.00000000  44.00000000   0.07560137
141.40000000 496.00000000  40.00000000   0.07462687
141.60000000 494.00000000  32.00000000   0.06083650
141.80000000 406.00000000   9.00000000   0.02168675
142.00000000 470.00000000  71.00000000   0.13123845
142.20000000 549.00000000 119.00000000   0.17814371
142.40000000 476.00000000  22.00000000   0.04417671
142.60000000 436.00000000  80.00000000   0.15503876
142.80000000 440.00000000  47.00000000   0.09650924
143.00000000 367.00000000 116.00000000   0.24016563
143.20000000 458.00000000   5.00000000   0.01079914
143.40000000 467.00000000  98.00000000   0.17345133
143.60000000 458.00000000  70.00000000   0.13257576
143.80000000 369.00000000   0.00000000   0.00000000
144.00000000 599.00000000  80.00000000   0.11782032
144.20000000 482.00000000  47.00000000   0.08884688
144.40000000 489.00000000 103.00000000   0.17398649
144.60000000 440.00000000  94.00000000   0.17602996
144.80000000 373.00000000  36.00000000   0.08801956
145.00000000 423.00000000  80.00000000   0.15904573
145.20000000 356.00000000  38.00000000   0.09644670
145.40000000 608.00000000  27.00000000   0.04251969
145.60000000 557.00000000  50.00000000   0.08237232
145.80000000 314.00000000  -9.00000000  -0.02950820
146.00000000 464.00000000  38.00000000   0.07569721
146.20000000 556.00000000  83.00000000   0.12989045
146.40000000 452.00000000  10.00000000   0.02164502
146.60000000 526.00000000  40.00000000   0.07067138
146.80000000 535.00000000  89.00000000   0.14262821
147.00000000 417.00000000  64.00000000   0.13305613
147.20000000 541.00000000  36.00000000   0.06239168
147.40000000 443.00000000  10.00000000   0.02207506
147.60000000 490.00000000  78.00000000   0.13732394
147.80000000 432.00000000  76.00000000   0.14960630
148.00000000 532.00000000  23.00000000   0.04144144
148.20000000 653.00000000  38.00000000   0.05499276
148.40000000 718.00000000  50.00000000   0.06510417
148.60000000 436.00000000  73.00000000   0.14341847
148.80000000 350.00000000  15.00000000   0.04109589
149.00000000 492.00000000   9.00000000   0.01796407
149.20000000 471.00000000  26.00000000   0.05231388
149.40000000 459.00000000  16.00000000   0.03368421
149.60000000 449.00000000  49.00000000   0.09839357
149.80000000 566.00000000  22.00000000   0.03741497
150.00000000 556.00000000  15.00000000   0.02626970
150.20000000 439.00000000 -17.00000000  -0.04028436
150.40000000 -58.00000000 -29.00000000   0.33333333
150.60000000 -68.00000000   3.00000000  -0.04615385
150.80000000 -56.00000000   0.00000000  -0.00000000
151.00000000  47.00000000  -6.00000000  -0.14634146
151.20000000 -57.00000000  12.00000000  -0.26666667
151.40000000 -67.00000000  33.00000000  -0.97058824
151.60000000  -9.00000000   7.00000000  -3.50000000
151.80000000   6.00000000   8.00000000   0.57142857
152.00000000 -50.00000000  20.00000000  -0.66666667
152.20000000 -17.00000000   8.00000000  -0.88888889
152.40000000 -27.00000000  -3.00000000   0.10000000
152.60000000 -34.00000000  19.00000000  -1.26666667
152.80000000 -42.00000000 -25.00000000   0.37313433
153.00000000 -12.00000000 -18.00000000   0.60000000
153.20000000  17.00000000  23.00000000   0.57500000
153.40000000 -51.00000000   0.00000000  -0.00000000
153.60000000   6.00000000   8.00000000   0.57142857
153.80000000 -57.00000000   2.00000000  -0.03636364
154.00000000 -19.00000000 -23.00000000   0.54761905
154.20000000 -93.00000000  30.00000000  -0.47619048
154.40000000 -45.00000000  29.00000000  -1.81250000
154.60000000 -52.00000000  26.00000000  -1.00000000
154.80000000 -70.00000000  23.00000000  -0.48936170
155.00000000  12.00000000  13.00000000   0.52000000
155.20000000 -26.00000000  43.00000000   2.52941176
155.40000000 -47.00000000 -40.00000000   0.45977011
155.60000000 -35.00000000  -4.00000000   0.10256410
155.80000000 -119.00000000  -5.00000000   0.04032258
156.00000000 -33.00000000  28.00000000  -5.60000000
156.20000000  -7.00000000  65.00000000   1.12068966
156.40000000 -37.00000000   8.00000000  -0.27586207
156.60000000 -21.00000000  37.00000000   2.31250000
156.80000000 -32.00000000  10.00000000  -0.45454545
157.00000000 -39.00000000  -5.00000000   0.11363636
157.20000000 -25.00000000  42.00000000   2.47058824
157.40000000 -65.00000000 -11.00000000   0.14473684
157.60000000 -41.00000000  37.00000000  -9.25000000
157.80000000 -44.00000000 -10.00000000   0.18518519
158.00000000  -1.00000000  96.00000000   1.01052632
158.20000000 -96.00000000  61.00000000  -1.74285714
158.40000000 -12.00000000  45.00000000   1.36363636
158.60000000 -69.00000000   6.00000000  -0.09523810
158.80000000 -39.00000000  -2.00000000   0.04878049
159.00000000 -38.00000000  29.00000000  -3.22222222
159.20000000 -53.00000000  -3.00000000   0.05357143
159.40000000 -67.00000000  36.00000000  -1.16129032
159.60000000  25.00000000  11.00000000   0.30555556
159.80000000 -93.00000000 -12.00000000   0.11428571
160.00000000 -24.00000000  -9.00000000   0.27272727
160.20000000 -41.00000000  45.00000000  11.25000000
160.40000000 -67.00000000 -11.00000000   0.14102564
160.60000000 -27.00000000  27.00000000   0.50000000
160.80000000 -35.00000000  14.00000000  -0.66666667
161.00000000 -37.00000000 -14.00000000   0.27450980
161.20000000 -81.00000000 -11.00000000   0.11956522
161.40000000 -54.00000000  -6.00000000   0.10000000
161.60000000 -50.00000000   7.00000000  -0.16279070
161.80000000 -18.00000000   8.00000000  -0.80000000
162.00000000  35.00000000  12.00000000   0.25531915
162.20000000 -81.00000000  44.00000000  -1.18918919
162.40000000 -12.00000000  23.00000000   2.09090909
162.60000000 -53.00000000  -1.00000000   0.01851852
162.80000000 -74.00000000  15.00000000  -0.25423729
163.00000000 -76.00000000  -4.00000000   0.05000000
163.20000000 -39.00000000  13.00000000  -0.50000000
163.40000000 -52.00000000  15.00000000  -0.40540541
163.60000000 -37.00000000  43.00000000   7.16666667
163.80000000 -43.00000000  31.00000000  -2.58333333
164.00000000   3.00000000 -29.00000000   1.11538462
164.20000000 -85.00000000  38.00000000  -0.80851064
164.40000000 -31.00000000   1.00000000  -0.03333333
164.60000000 -69.00000000  17.00000000  -0.32692308
164.80000000  41.00000000  17.00000000   0.29310345
165.00000000 -39.00000000 -15.00000000   0.27777778
165.20000000 -47.00000000 -11.00000000   0.18965517
165.40000000 -49.00000000  45.00000000 -11.25000000
165.60000000  24.00000000  -5.00000000  -0.26315789
165.80000000 -18.00000000   2.00000000  -0.12500000
166.00000000 -74.00000000  42.00000000  -1.31250000
166.20000000 -37.00000000  -1.00000000   0.02631579
166.40000000   8.00000000 -10.00000000   5.00000000
166.60000000 -58.00000000   4.00000000  -0.07407407
166.80000000 -48.00000000 -25.00000000   0.34246575
167.00000000 -94.00000000 -12.00000000   0.11320755
167.20000000  -6.00000000 -10.00000000   0.62500000
167.40000000 -81.00000000  14.00000000  -0.20895522
167.60000000  46.00000000   3.00000000   0.06122449
167.80000000 -91.00000000  15.00000000  -0.19736842
168.00000000  24.00000000   5.00000000   0.17241379
168.20000000 -72.00000000  -3.00000000   0.04000000
168.40000000 -43.00000000  -5.00000000   0.10416667
168.60000000 -64.00000000  -4.00000000   0.05882353
168.80000000 -36.00000000  28.00000000  -3.50000000
169.00000000 -62.00000000  -6.00000000   0.08823529
169.20000000 -41.00000000  19.00000000  -0.86363636
169.40000000 -34.00000000   8.00000000  -0.30769231
169.60000000 -56.00000000 -23.00000000   0.29113924
169.80000000 -48.00000000  30.00000000  -1.66666667
170.00000000 -61.00000000  33.00000000  -1.17857143
170.20000000 -45.00000000  16.00000000  -0.55172414
170.40000000 -54.00000000   6.00000000  -0.12500000
170.60000000 -24.00000000  10.00000000  -0.71428571
170.80000000 -16.00000000  40.00000000   1.66666667
171.00000000 -64.00000000   1.00000000  -0.01587302
171.20000000   9.00000000  -7.00000000  -3.50000000
171.40000000 -44.00000000  -7.00000000   0.13725490
171.60000000 -54.00000000 -12.00000000   0.18181818
171.80000000 -35.00000000   4.00000000  -0.12903226
172.00000000 -29.00000000 -10.00000000   0.25641026
172.20000000 -91.00000000   4.00000000  -0.04597701
172.40000000 -41.00000000 -29.00000000   0.41428571
172.60000000 -44.00000000  25.00000000  -1.31578947
172.80000000 -26.00000000  20.00000000  -3.33333333
173.00000000 -17.00000000 -17.00000000   0.50000000
173.20000000 -27.00000000 -25.00000000   0.48076923
173.40000000  18.00000000 -19.00000000  19.00000000
173.60000000  13.00000000  25.00000000   0.65789474
173.80000000 -36.00000000  14.00000000  -0.63636364
174.00000000 -50.00000000   8.00000000  -0.19047619
174.20000000 -55.00000000 -20.00000000   0.26666667
174.40000000 -83.00000000   9.00000000  -0.12162162
174.60000000  34.00000000  15.00000000   0.30612245
174.80000000 -82.00000000 -16.00000000   0.16326531
175.00000000 -31.00000000  19.00000000  -1.58333333
175.20000000 -16.00000000  -5.00000000   0.23809524
175.40000000  -5.00000000   9.00000000   2.25000000
175.60000000 -61.00000000   7.00000000  -0.12962963
175.80000000   1.00000000  -9.00000000   1.12500000
176.00000000 -80.00000000   0.00000000  -0.00000000
176.20000000 -31.00000000  22.00000000  -2.44444444
176.40000000  -4.00000000   1.00000000  -0.33333333
176.60000000  -4.00000000  12.00000000   1.50000000
176.80000000 -96.00000000  30.00000000  -0.45454545
177.00000000 -53.00000000  -1.00000000   0.01851852
177.20000000 -65.00000000  10.00000000  -0.18181818
177.40000000 -41.00000000  -4.00000000   0.08888889
177.60000000 -102.00000000  24.00000000  -0.30769231
177.80000000 -69.00000000   9.00000000  -0.15000000
178.00000000 -57.00000000  36.00000000  -1.71428571
178.20000000 -26.00000000  -1.00000000   0.03703704
178.40000000  -2.00000000 -29.00000000   0.93548387
178.60000000 -29.00000000  -9.00000000   0.23684211
178.80000000 -27.00000000  11.00000000  -0.68750000
179.00000000 -25.00000000 -14.00000000   0.35897436
179.20000000 -59.00000000  -3.00000000   0.04838710
179.40000000 -33.00000000  78.00000000   1.73333333
179.60000000 -61.00000000   5.00000000  -0.08928571
179.80000000 -97.00000000  46.00000000  -0.90196078
180.00000000 -76.00000000  -2.00000000   0.02564103
