# Supplementary material for: Functional 3D architecture in an intrinsically disordered E3 ligase domain facilitates ubiquitin transfer
Source: Nat Commun. 2020 Jul 30;11:3807. doi: 10.1038/s41467-020-17647-x (PMC7393505; doi:10.1038/s41467-020-17647-x)
Supplement: Supplementary file 4 — Source Data [file 41467_2020_17647_MOESM4_ESM.zip › Source data/Fig. 2/Figure 2B/SM traces - raw/30-57 (SIM1-2)/24_120.dat]

  0.00000000 122.00000000 215.00000000
  0.10000000  75.00000000 232.00000000
  0.20000000  57.00000000 274.00000000
  0.30000000 167.00000000 211.00000000
  0.40000000  94.00000000 214.00000000
  0.50000000  82.00000000 162.00000000
  0.60000000  83.00000000 146.00000000
  0.70000000  85.00000000 180.00000000
  0.80000000 118.00000000 257.00000000
  0.90000000  99.00000000 207.00000000
  1.00000000 203.00000000 202.00000000
  1.10000000 109.00000000 274.00000000
  1.20000000 177.00000000 192.00000000
  1.30000000  60.00000000 104.00000000
  1.40000000 216.00000000 243.00000000
  1.50000000 137.00000000 152.00000000
  1.60000000  91.00000000 178.00000000
  1.70000000 154.00000000 153.00000000
  1.80000000 171.00000000 170.00000000
  1.90000000   0.00000000 185.00000000
  2.00000000 148.00000000 280.00000000
  2.10000000 120.00000000 216.00000000
  2.20000000 211.00000000 172.00000000
  2.30000000  69.00000000 207.00000000
  2.40000000 106.00000000 172.00000000
  2.50000000  65.00000000 140.00000000
  2.60000000 200.00000000 220.00000000
  2.70000000 136.00000000 157.00000000
  2.80000000 107.00000000 174.00000000
  2.90000000  98.00000000 194.00000000
  3.00000000  79.00000000 260.00000000
  3.10000000  90.00000000 179.00000000
  3.20000000 213.00000000 272.00000000
  3.30000000 135.00000000 120.00000000
  3.40000000  39.00000000 166.00000000
  3.50000000 133.00000000 194.00000000
  3.60000000 112.00000000 181.00000000
  3.70000000 147.00000000 224.00000000
  3.80000000 117.00000000 132.00000000
  3.90000000  69.00000000 143.00000000
  4.00000000 193.00000000 222.00000000
  4.10000000 111.00000000 164.00000000
  4.20000000  88.00000000 200.00000000
  4.30000000 140.00000000 222.00000000
  4.40000000 217.00000000 191.00000000
  4.50000000 158.00000000 130.00000000
  4.60000000  67.00000000 187.00000000
  4.70000000 123.00000000 139.00000000
  4.80000000 105.00000000 168.00000000
  4.90000000 107.00000000 219.00000000
  5.00000000 162.00000000 130.00000000
  5.10000000 109.00000000 138.00000000
  5.20000000 177.00000000 218.00000000
  5.30000000 222.00000000 168.00000000
  5.40000000 120.00000000 214.00000000
  5.50000000 115.00000000 251.00000000
  5.60000000 164.00000000 221.00000000
  5.70000000  80.00000000 112.00000000
  5.80000000 147.00000000 228.00000000
  5.90000000 119.00000000 212.00000000
  6.00000000  69.00000000 229.00000000
  6.10000000 162.00000000 180.00000000
  6.20000000  99.00000000 271.00000000
  6.30000000 118.00000000 158.00000000
  6.40000000  99.00000000 238.00000000
  6.50000000 121.00000000 171.00000000
  6.60000000 100.00000000 162.00000000
  6.70000000 134.00000000 102.00000000
  6.80000000 100.00000000 301.00000000
  6.90000000  54.00000000 209.00000000
  7.00000000 149.00000000 169.00000000
  7.10000000  78.00000000  89.00000000
  7.20000000  17.00000000 205.00000000
  7.30000000  50.00000000 116.00000000
  7.40000000 136.00000000 126.00000000
  7.50000000 122.00000000 201.00000000
  7.60000000 157.00000000 124.00000000
  7.70000000 135.00000000 124.00000000
  7.80000000 146.00000000 171.00000000
  7.90000000  76.00000000 178.00000000
  8.00000000 109.00000000 307.00000000
  8.10000000 106.00000000 130.00000000
  8.20000000 143.00000000 145.00000000
  8.30000000 122.00000000 214.00000000
  8.40000000 190.00000000 149.00000000
  8.50000000 109.00000000 181.00000000
  8.60000000 137.00000000 198.00000000
  8.70000000 124.00000000 200.00000000
  8.80000000  32.00000000 178.00000000
  8.90000000 163.00000000  83.00000000
  9.00000000  75.00000000 157.00000000
  9.10000000 101.00000000 146.00000000
  9.20000000 166.00000000 120.00000000
  9.30000000 229.00000000 206.00000000
  9.40000000  71.00000000 174.00000000
  9.50000000 112.00000000 181.00000000
  9.60000000  67.00000000 246.00000000
  9.70000000  38.00000000 175.00000000
  9.80000000 190.00000000 231.00000000
  9.90000000  62.00000000 235.00000000
 10.00000000 167.00000000 207.00000000
 10.10000000 121.00000000 200.00000000
 10.20000000  88.00000000 232.00000000
 10.30000000  78.00000000 143.00000000
 10.40000000  84.00000000 170.00000000
 10.50000000 101.00000000 208.00000000
 10.60000000 113.00000000 125.00000000
 10.70000000  18.00000000 199.00000000
 10.80000000 195.00000000 158.00000000
 10.90000000  98.00000000 190.00000000
 11.00000000  94.00000000 172.00000000
 11.10000000 184.00000000 236.00000000
 11.20000000  83.00000000 214.00000000
 11.30000000  99.00000000 111.00000000
 11.40000000 444.00000000  49.00000000
 11.50000000 418.00000000  94.00000000
 11.60000000 354.00000000  47.00000000
 11.70000000 350.00000000  60.00000000
 11.80000000 327.00000000  44.00000000
 11.90000000 340.00000000  21.00000000
 12.00000000 554.00000000  21.00000000
 12.10000000 414.00000000  28.00000000
 12.20000000 350.00000000  78.00000000
 12.30000000 404.00000000  73.00000000
 12.40000000 269.00000000  66.00000000
 12.50000000 404.00000000  78.00000000
 12.60000000 265.00000000 -17.00000000
 12.70000000 364.00000000  67.00000000
 12.80000000 336.00000000  50.00000000
 12.90000000 343.00000000 100.00000000
 13.00000000 298.00000000  19.00000000
 13.10000000 345.00000000  80.00000000
 13.20000000 432.00000000  72.00000000
 13.30000000 331.00000000  30.00000000
 13.40000000 279.00000000  57.00000000
 13.50000000 416.00000000   7.00000000
 13.60000000 374.00000000  45.00000000
 13.70000000 288.00000000  26.00000000
 13.80000000 377.00000000  78.00000000
 13.90000000 370.00000000  90.00000000
 14.00000000 469.00000000  28.00000000
 14.10000000 421.00000000  35.00000000
 14.20000000 415.00000000 105.00000000
 14.30000000 310.00000000  35.00000000
 14.40000000 377.00000000  -4.00000000
 14.50000000 379.00000000  56.00000000
 14.60000000 341.00000000 -21.00000000
 14.70000000 316.00000000  45.00000000
 14.80000000 357.00000000  12.00000000
 14.90000000 285.00000000  10.00000000
 15.00000000 363.00000000  62.00000000
 15.10000000 347.00000000  65.00000000
 15.20000000 327.00000000  33.00000000
 15.30000000 239.00000000  52.00000000
 15.40000000 387.00000000  51.00000000
 15.50000000 307.00000000  82.00000000
 15.60000000 241.00000000  14.00000000
 15.70000000 297.00000000  20.00000000
 15.80000000 205.00000000   5.00000000
 15.90000000 306.00000000  40.00000000
 16.00000000 348.00000000  -5.00000000
 16.10000000 377.00000000 -27.00000000
 16.20000000 439.00000000  -5.00000000
 16.30000000 391.00000000  40.00000000
 16.40000000 292.00000000  84.00000000
 16.50000000 388.00000000  15.00000000
 16.60000000 397.00000000  29.00000000
 16.70000000 311.00000000 109.00000000
 16.80000000 427.00000000  83.00000000
 16.90000000 485.00000000  88.00000000
 17.00000000 332.00000000 110.00000000
 17.10000000 311.00000000  32.00000000
 17.20000000 375.00000000  74.00000000
 17.30000000 393.00000000  61.00000000
 17.40000000 338.00000000  50.00000000
 17.50000000 236.00000000  -1.00000000
 17.60000000 209.00000000  -8.00000000
 17.70000000 387.00000000  42.00000000
 17.80000000 250.00000000  84.00000000
 17.90000000 238.00000000  65.00000000
 18.00000000 235.00000000  -5.00000000
 18.10000000 258.00000000  24.00000000
 18.20000000 262.00000000  61.00000000
 18.30000000 258.00000000  22.00000000
 18.40000000 334.00000000  39.00000000
 18.50000000 263.00000000  32.00000000
 18.60000000 314.00000000  31.00000000
 18.70000000 126.00000000  19.00000000
 18.80000000 347.00000000  33.00000000
 18.90000000 362.00000000  50.00000000
 19.00000000 198.00000000  65.00000000
 19.10000000 328.00000000  15.00000000
 19.20000000 383.00000000  30.00000000
 19.30000000 211.00000000  78.00000000
 19.40000000 252.00000000  52.00000000
 19.50000000 359.00000000  73.00000000
 19.60000000 188.00000000  45.00000000
 19.70000000 203.00000000  10.00000000
 19.80000000 252.00000000  -2.00000000
 19.90000000 277.00000000  28.00000000
 20.00000000 326.00000000 118.00000000
 20.10000000 303.00000000   2.00000000
 20.20000000 277.00000000  41.00000000
 20.30000000 294.00000000  32.00000000
 20.40000000 289.00000000  17.00000000
 20.50000000 355.00000000  72.00000000
 20.60000000 174.00000000  39.00000000
 20.70000000 353.00000000  39.00000000
 20.80000000 226.00000000  88.00000000
 20.90000000 255.00000000 136.00000000
 21.00000000 337.00000000  65.00000000
 21.10000000 201.00000000   5.00000000
 21.20000000 154.00000000  26.00000000
 21.30000000 396.00000000  36.00000000
 21.40000000 285.00000000  38.00000000
 21.50000000 292.00000000 -10.00000000
 21.60000000 350.00000000  23.00000000
 21.70000000 294.00000000   5.00000000
 21.80000000 234.00000000  22.00000000
 21.90000000 314.00000000  29.00000000
 22.00000000 138.00000000 124.00000000
 22.10000000 155.00000000  11.00000000
 22.20000000 359.00000000  25.00000000
 22.30000000 282.00000000   2.00000000
 22.40000000 300.00000000  92.00000000
 22.50000000 245.00000000  65.00000000
 22.60000000 458.00000000  71.00000000
 22.70000000 285.00000000  93.00000000
 22.80000000 194.00000000  73.00000000
 22.90000000 266.00000000  51.00000000
 23.00000000 204.00000000  23.00000000
 23.10000000 191.00000000  64.00000000
 23.20000000 303.00000000   3.00000000
 23.30000000 280.00000000 106.00000000
 23.40000000 410.00000000  20.00000000
 23.50000000 308.00000000  -5.00000000
 23.60000000 342.00000000 -11.00000000
 23.70000000 195.00000000  87.00000000
 23.80000000 263.00000000  69.00000000
 23.90000000 134.00000000  38.00000000
 24.00000000 322.00000000 -13.00000000
 24.10000000 138.00000000  16.00000000
 24.20000000 219.00000000  47.00000000
 24.30000000 144.00000000  39.00000000
 24.40000000 326.00000000  18.00000000
 24.50000000 237.00000000  55.00000000
 24.60000000 360.00000000  -4.00000000
 24.70000000 365.00000000  12.00000000
 24.80000000 276.00000000  32.00000000
 24.90000000 216.00000000  11.00000000
 25.00000000 186.00000000  36.00000000
 25.10000000 258.00000000   8.00000000
 25.20000000 210.00000000  10.00000000
 25.30000000 230.00000000  38.00000000
 25.40000000 352.00000000   4.00000000
 25.50000000 306.00000000  17.00000000
 25.60000000 385.00000000  25.00000000
 25.70000000 267.00000000  39.00000000
 25.80000000 381.00000000  54.00000000
 25.90000000 307.00000000  11.00000000
 26.00000000 357.00000000  41.00000000
 26.10000000 322.00000000  67.00000000
 26.20000000 202.00000000  38.00000000
 26.30000000 236.00000000  17.00000000
 26.40000000 255.00000000  36.00000000
 26.50000000 319.00000000  68.00000000
 26.60000000 319.00000000 -12.00000000
 26.70000000 216.00000000  23.00000000
 26.80000000 221.00000000  -9.00000000
 26.90000000 167.00000000   8.00000000
 27.00000000 227.00000000  16.00000000
 27.10000000 144.00000000  53.00000000
 27.20000000 287.00000000   8.00000000
 27.30000000 225.00000000  13.00000000
 27.40000000 225.00000000   7.00000000
 27.50000000 195.00000000  70.00000000
 27.60000000 138.00000000  42.00000000
 27.70000000 259.00000000  30.00000000
 27.80000000 158.00000000  79.00000000
 27.90000000 180.00000000  38.00000000
 28.00000000 190.00000000   0.00000000
 28.10000000 186.00000000  24.00000000
 28.20000000 259.00000000  61.00000000
 28.30000000 145.00000000  -5.00000000
 28.40000000 265.00000000  56.00000000
 28.50000000 164.00000000   4.00000000
 28.60000000 233.00000000  47.00000000
 28.70000000 219.00000000  -1.00000000
 28.80000000 205.00000000  54.00000000
 28.90000000 298.00000000  86.00000000
 29.00000000 241.00000000 103.00000000
 29.10000000 200.00000000  99.00000000
 29.20000000 407.00000000  57.00000000
 29.30000000 333.00000000  37.00000000
 29.40000000 403.00000000  38.00000000
 29.50000000 282.00000000  11.00000000
 29.60000000 290.00000000  77.00000000
 29.70000000 374.00000000  24.00000000
 29.80000000 148.00000000  20.00000000
 29.90000000 247.00000000  89.00000000
 30.00000000 164.00000000  50.00000000
 30.10000000 437.00000000 124.00000000
 30.20000000 226.00000000  13.00000000
 30.30000000 267.00000000  70.00000000
 30.40000000 297.00000000  76.00000000
 30.50000000 353.00000000 -23.00000000
 30.60000000 289.00000000  -5.00000000
 30.70000000 235.00000000  43.00000000
 30.80000000 293.00000000  52.00000000
 30.90000000 185.00000000  21.00000000
 31.00000000 198.00000000  52.00000000
 31.10000000 365.00000000  52.00000000
 31.20000000 286.00000000  36.00000000
 31.30000000 264.00000000  -9.00000000
 31.40000000 296.00000000  36.00000000
 31.50000000 221.00000000  61.00000000
 31.60000000 201.00000000  68.00000000
 31.70000000 285.00000000  32.00000000
 31.80000000 272.00000000  52.00000000
 31.90000000 222.00000000  34.00000000
 32.00000000 288.00000000  15.00000000
 32.10000000 390.00000000  -1.00000000
 32.20000000 223.00000000 -12.00000000
 32.30000000 283.00000000  15.00000000
 32.40000000 288.00000000   0.00000000
 32.50000000 156.00000000  67.00000000
 32.60000000 192.00000000  33.00000000
 32.70000000 123.00000000   0.00000000
 32.80000000 221.00000000   1.00000000
 32.90000000 192.00000000  32.00000000
 33.00000000 228.00000000  53.00000000
 33.10000000 209.00000000  23.00000000
 33.20000000 260.00000000  40.00000000
 33.30000000 264.00000000  37.00000000
 33.40000000 175.00000000  70.00000000
 33.50000000 167.00000000  53.00000000
 33.60000000 238.00000000  30.00000000
 33.70000000 330.00000000  52.00000000
 33.80000000 317.00000000  28.00000000
 33.90000000 204.00000000  -2.00000000
 34.00000000 297.00000000 103.00000000
 34.10000000 320.00000000  43.00000000
 34.20000000 298.00000000  53.00000000
 34.30000000 402.00000000  54.00000000
 34.40000000 286.00000000  63.00000000
 34.50000000 308.00000000  64.00000000
 34.60000000 328.00000000  44.00000000
 34.70000000 443.00000000  46.00000000
 34.80000000 259.00000000  39.00000000
 34.90000000 352.00000000  37.00000000
 35.00000000 355.00000000 -23.00000000
 35.10000000 300.00000000  66.00000000
 35.20000000 213.00000000 118.00000000
 35.30000000 179.00000000   9.00000000
 35.40000000 194.00000000  69.00000000
 35.50000000 262.00000000  58.00000000
 35.60000000 264.00000000  41.00000000
 35.70000000 241.00000000   6.00000000
 35.80000000 225.00000000  22.00000000
 35.90000000 193.00000000  64.00000000
 36.00000000 170.00000000   2.00000000
 36.10000000 265.00000000  63.00000000
 36.20000000 283.00000000   8.00000000
 36.30000000 445.00000000  81.00000000
 36.40000000 255.00000000  35.00000000
 36.50000000 396.00000000  13.00000000
 36.60000000 183.00000000  90.00000000
 36.70000000 266.00000000  68.00000000
 36.80000000 249.00000000  78.00000000
 36.90000000 187.00000000  36.00000000
 37.00000000 270.00000000  30.00000000
 37.10000000 157.00000000  90.00000000
 37.20000000 198.00000000  54.00000000
 37.30000000 321.00000000  16.00000000
 37.40000000 255.00000000  13.00000000
 37.50000000 266.00000000  50.00000000
 37.60000000 222.00000000  21.00000000
 37.70000000 370.00000000  49.00000000
 37.80000000 273.00000000  18.00000000
 37.90000000 343.00000000  20.00000000
 38.00000000 317.00000000  20.00000000
 38.10000000 279.00000000  24.00000000
 38.20000000 319.00000000  40.00000000
 38.30000000 193.00000000  16.00000000
 38.40000000 398.00000000   4.00000000
 38.50000000 285.00000000   5.00000000
 38.60000000 210.00000000  18.00000000
 38.70000000 292.00000000  -3.00000000
 38.80000000 374.00000000  81.00000000
 38.90000000 387.00000000  20.00000000
 39.00000000 274.00000000  12.00000000
 39.10000000 262.00000000  38.00000000
 39.20000000 421.00000000  75.00000000
 39.30000000 260.00000000  51.00000000
 39.40000000 197.00000000  63.00000000
 39.50000000 235.00000000  67.00000000
 39.60000000 306.00000000  60.00000000
 39.70000000 272.00000000  36.00000000
 39.80000000 366.00000000   6.00000000
 39.90000000 198.00000000  13.00000000
 40.00000000 236.00000000  68.00000000
 40.10000000 222.00000000  46.00000000
 40.20000000 281.00000000  18.00000000
 40.30000000 419.00000000  76.00000000
 40.40000000 244.00000000  73.00000000
 40.50000000 299.00000000  14.00000000
 40.60000000 197.00000000  69.00000000
 40.70000000 266.00000000  64.00000000
 40.80000000 425.00000000  33.00000000
 40.90000000 323.00000000  16.00000000
 41.00000000 175.00000000  -4.00000000
 41.10000000 177.00000000  32.00000000
 41.20000000 187.00000000  27.00000000
 41.30000000 215.00000000  18.00000000
 41.40000000 267.00000000  55.00000000
 41.50000000 263.00000000  -3.00000000
 41.60000000 229.00000000  53.00000000
 41.70000000 284.00000000  47.00000000
 41.80000000 295.00000000 113.00000000
 41.90000000 330.00000000  44.00000000
 42.00000000 248.00000000  25.00000000
 42.10000000 221.00000000  55.00000000
 42.20000000 368.00000000  95.00000000
 42.30000000 341.00000000  13.00000000
 42.40000000 263.00000000  40.00000000
 42.50000000 318.00000000  46.00000000
 42.60000000 405.00000000  91.00000000
 42.70000000 260.00000000 109.00000000
 42.80000000 394.00000000  21.00000000
 42.90000000 324.00000000  62.00000000
 43.00000000 213.00000000  57.00000000
 43.10000000 416.00000000  46.00000000
 43.20000000 186.00000000  66.00000000
 43.30000000 299.00000000  65.00000000
 43.40000000 371.00000000  12.00000000
 43.50000000 284.00000000  40.00000000
 43.60000000 329.00000000  33.00000000
 43.70000000 346.00000000  45.00000000
 43.80000000 394.00000000  52.00000000
 43.90000000 305.00000000  71.00000000
 44.00000000 349.00000000  76.00000000
 44.10000000 495.00000000 132.00000000
 44.20000000 362.00000000  45.00000000
 44.30000000 295.00000000  40.00000000
 44.40000000 368.00000000  31.00000000
 44.50000000 258.00000000  12.00000000
 44.60000000 304.00000000  82.00000000
 44.70000000 393.00000000  59.00000000
 44.80000000 340.00000000  40.00000000
 44.90000000 421.00000000  24.00000000
 45.00000000 362.00000000  37.00000000
 45.10000000 315.00000000  26.00000000
 45.20000000 369.00000000 -17.00000000
 45.30000000 458.00000000  74.00000000
 45.40000000 353.00000000  12.00000000
 45.50000000 285.00000000  46.00000000
 45.60000000 268.00000000 129.00000000
 45.70000000 227.00000000  66.00000000
 45.80000000 489.00000000  22.00000000
 45.90000000 444.00000000  38.00000000
 46.00000000 441.00000000  57.00000000
 46.10000000 388.00000000  23.00000000
 46.20000000 305.00000000  60.00000000
 46.30000000 245.00000000  17.00000000
 46.40000000 344.00000000   3.00000000
 46.50000000 362.00000000  72.00000000
 46.60000000 381.00000000  15.00000000
 46.70000000 240.00000000   4.00000000
 46.80000000 410.00000000  80.00000000
 46.90000000 347.00000000  51.00000000
 47.00000000 235.00000000  79.00000000
 47.10000000 264.00000000  79.00000000
 47.20000000 211.00000000  34.00000000
 47.30000000 361.00000000  30.00000000
 47.40000000 187.00000000  11.00000000
 47.50000000 325.00000000 115.00000000
 47.60000000 316.00000000  21.00000000
 47.70000000 369.00000000  20.00000000
 47.80000000 286.00000000  93.00000000
 47.90000000 385.00000000  71.00000000
 48.00000000 343.00000000  26.00000000
 48.10000000 425.00000000  84.00000000
 48.20000000 409.00000000  93.00000000
 48.30000000 343.00000000  33.00000000
 48.40000000 254.00000000  42.00000000
 48.50000000 331.00000000  74.00000000
 48.60000000 410.00000000  27.00000000
 48.70000000 270.00000000  -7.00000000
 48.80000000 358.00000000  34.00000000
 48.90000000 348.00000000  60.00000000
 49.00000000 346.00000000  44.00000000
 49.10000000 263.00000000  80.00000000
 49.20000000   6.00000000 -24.00000000
 49.30000000  -6.00000000  49.00000000
 49.40000000 -63.00000000 -19.00000000
 49.50000000 -45.00000000  21.00000000
 49.60000000 -69.00000000  44.00000000
 49.70000000  84.00000000   1.00000000
 49.80000000 -69.00000000  -6.00000000
 49.90000000 -44.00000000 -11.00000000
 50.00000000 -23.00000000 -29.00000000
 50.10000000 -27.00000000  25.00000000
 50.20000000 -25.00000000 -15.00000000
 50.30000000 -29.00000000  -9.00000000
 50.40000000  37.00000000  64.00000000
 50.50000000 -55.00000000 -37.00000000
 50.60000000 -75.00000000 -33.00000000
 50.70000000  30.00000000  23.00000000
 50.80000000   6.00000000  37.00000000
 50.90000000 -64.00000000 -27.00000000
 51.00000000  50.00000000  -6.00000000
 51.10000000  43.00000000  -3.00000000
 51.20000000   4.00000000  29.00000000
 51.30000000  21.00000000  -9.00000000
 51.40000000 -18.00000000 -14.00000000
 51.50000000  17.00000000  -3.00000000
 51.60000000 -41.00000000  21.00000000
 51.70000000 -39.00000000  -9.00000000
 51.80000000   3.00000000  36.00000000
 51.90000000 -66.00000000 -12.00000000
 52.00000000  20.00000000  16.00000000
 52.10000000 -78.00000000  20.00000000
 52.20000000 -30.00000000 -20.00000000
 52.30000000 -33.00000000  10.00000000
 52.40000000 -51.00000000  28.00000000
 52.50000000 -19.00000000 -12.00000000
 52.60000000 -30.00000000  51.00000000
 52.70000000 -109.00000000  -9.00000000
 52.80000000  -7.00000000  39.00000000
 52.90000000 -71.00000000 -12.00000000
 53.00000000  27.00000000  -8.00000000
 53.10000000 -85.00000000  27.00000000
 53.20000000 -46.00000000  77.00000000
 53.30000000 -36.00000000  10.00000000
 53.40000000 -23.00000000  -9.00000000
 53.50000000 -20.00000000  -6.00000000
 53.60000000 -23.00000000  43.00000000
 53.70000000 -14.00000000  12.00000000
 53.80000000 -30.00000000 -24.00000000
 53.90000000 -44.00000000 -10.00000000
 54.00000000 -26.00000000  25.00000000
 54.10000000   3.00000000  34.00000000
 54.20000000 -50.00000000  15.00000000
 54.30000000  41.00000000   3.00000000
 54.40000000  10.00000000   3.00000000
 54.50000000  55.00000000  38.00000000
 54.60000000 -23.00000000 -15.00000000
 54.70000000 -51.00000000  10.00000000
 54.80000000 -20.00000000   5.00000000
 54.90000000 -79.00000000  -5.00000000
 55.00000000  12.00000000  14.00000000
 55.10000000  63.00000000   5.00000000
 55.20000000 -27.00000000 -13.00000000
 55.30000000 -55.00000000  20.00000000
 55.40000000 -45.00000000 -18.00000000
 55.50000000 -35.00000000  17.00000000
 55.60000000  17.00000000  10.00000000
 55.70000000 -66.00000000  30.00000000
 55.80000000 -39.00000000   1.00000000
 55.90000000 103.00000000  13.00000000
 56.00000000  -1.00000000  -1.00000000
 56.10000000 -31.00000000  34.00000000
 56.20000000 -31.00000000  -9.00000000
 56.30000000 -55.00000000  13.00000000
 56.40000000 -40.00000000  11.00000000
 56.50000000 -68.00000000 -23.00000000
 56.60000000  20.00000000  -9.00000000
 56.70000000   3.00000000  41.00000000
 56.80000000 -35.00000000 -14.00000000
 56.90000000   3.00000000  35.00000000
 57.00000000  16.00000000  32.00000000
 57.10000000 -60.00000000  23.00000000
 57.20000000 -55.00000000  23.00000000
 57.30000000  30.00000000   0.00000000
 57.40000000 -52.00000000  56.00000000
 57.50000000 -41.00000000  15.00000000
 57.60000000  30.00000000  24.00000000
 57.70000000 -26.00000000  66.00000000
 57.80000000 -29.00000000  50.00000000
 57.90000000 -28.00000000  68.00000000
 58.00000000 -23.00000000  42.00000000
 58.10000000 -58.00000000 -36.00000000
 58.20000000  11.00000000   6.00000000
 58.30000000  10.00000000  21.00000000
 58.40000000  27.00000000   0.00000000
 58.50000000 -73.00000000  21.00000000
 58.60000000 -70.00000000  24.00000000
 58.70000000 -35.00000000  -1.00000000
 58.80000000 -14.00000000  29.00000000
 58.90000000 -62.00000000  10.00000000
 59.00000000 -67.00000000  19.00000000
 59.10000000 -14.00000000   0.00000000
 59.20000000 -22.00000000 -14.00000000
 59.30000000 -53.00000000  27.00000000
 59.40000000 -20.00000000  42.00000000
 59.50000000 -63.00000000 -44.00000000
 59.60000000  39.00000000  -6.00000000
 59.70000000   0.00000000 -24.00000000
 59.80000000  14.00000000 -13.00000000
 59.90000000  -8.00000000  44.00000000
 60.00000000 -28.00000000   8.00000000
 60.10000000 -25.00000000  -3.00000000
 60.20000000  -1.00000000  19.00000000
 60.30000000  -5.00000000   4.00000000
 60.40000000 -36.00000000  57.00000000
 60.50000000 -39.00000000  49.00000000
 60.60000000  19.00000000  22.00000000
 60.70000000 -41.00000000  67.00000000
 60.80000000  24.00000000  -4.00000000
 60.90000000  65.00000000  40.00000000
 61.00000000  -8.00000000  15.00000000
 61.10000000  16.00000000  28.00000000
 61.20000000  15.00000000 -22.00000000
 61.30000000 -35.00000000  28.00000000
 61.40000000  -2.00000000  11.00000000
 61.50000000 -34.00000000  49.00000000
 61.60000000   8.00000000 -22.00000000
 61.70000000 -18.00000000 -22.00000000
 61.80000000 -37.00000000 -25.00000000
 61.90000000  -8.00000000  20.00000000
 62.00000000 -56.00000000  35.00000000
 62.10000000 -43.00000000   5.00000000
 62.20000000 -52.00000000  21.00000000
 62.30000000 -49.00000000  29.00000000
 62.40000000 -44.00000000 -44.00000000
 62.50000000 -10.00000000  26.00000000
 62.60000000  38.00000000   8.00000000
 62.70000000 -87.00000000  -8.00000000
 62.80000000 -19.00000000  -9.00000000
 62.90000000 -14.00000000 -31.00000000
 63.00000000  -2.00000000  61.00000000
 63.10000000 -42.00000000  18.00000000
 63.20000000 -54.00000000   2.00000000
 63.30000000  29.00000000 -11.00000000
 63.40000000  40.00000000  -9.00000000
 63.50000000  -3.00000000 -20.00000000
 63.60000000 -43.00000000  24.00000000
 63.70000000 -12.00000000   4.00000000
 63.80000000 -18.00000000  -4.00000000
 63.90000000 -62.00000000 -17.00000000
 64.00000000 -84.00000000 -15.00000000
 64.10000000  33.00000000  81.00000000
 64.20000000 -32.00000000 -15.00000000
 64.30000000 -92.00000000 -32.00000000
 64.40000000  -5.00000000  15.00000000
 64.50000000  -6.00000000  -1.00000000
 64.60000000 -60.00000000 -10.00000000
 64.70000000  -5.00000000  29.00000000
 64.80000000 -55.00000000  16.00000000
 64.90000000 -59.00000000  20.00000000
 65.00000000  52.00000000  51.00000000
 65.10000000 -48.00000000 -23.00000000
 65.20000000   9.00000000  34.00000000
 65.30000000 -71.00000000  12.00000000
 65.40000000 -20.00000000 -40.00000000
 65.50000000 -14.00000000  15.00000000
 65.60000000 -97.00000000  41.00000000
 65.70000000  48.00000000  27.00000000
 65.80000000  -2.00000000 -12.00000000
 65.90000000 -46.00000000  -8.00000000
 66.00000000 -102.00000000  31.00000000
 66.10000000   6.00000000  10.00000000
 66.20000000   8.00000000 -16.00000000
 66.30000000 -57.00000000  11.00000000
 66.40000000 -40.00000000  46.00000000
 66.50000000 -24.00000000  -3.00000000
 66.60000000 -39.00000000 -18.00000000
 66.70000000 -53.00000000  -2.00000000
 66.80000000 -45.00000000 -19.00000000
 66.90000000 -27.00000000  21.00000000
 67.00000000 -20.00000000   8.00000000
 67.10000000 -89.00000000   9.00000000
 67.20000000 -40.00000000 -33.00000000
 67.30000000 -77.00000000 -11.00000000
 67.40000000  -9.00000000 -16.00000000
 67.50000000  12.00000000  58.00000000
 67.60000000  58.00000000  56.00000000
 67.70000000 -15.00000000 -29.00000000
 67.80000000 -48.00000000  17.00000000
 67.90000000 -21.00000000  23.00000000
 68.00000000  43.00000000 -11.00000000
 68.10000000 -28.00000000 -11.00000000
 68.20000000  43.00000000 -13.00000000
 68.30000000 -29.00000000 -25.00000000
 68.40000000 -59.00000000   1.00000000
 68.50000000 -67.00000000  12.00000000
 68.60000000 -57.00000000  20.00000000
 68.70000000 -45.00000000  19.00000000
 68.80000000 -56.00000000  17.00000000
 68.90000000 -17.00000000  -5.00000000
 69.00000000  23.00000000  11.00000000
 69.10000000  -9.00000000  21.00000000
 69.20000000 -56.00000000  -8.00000000
 69.30000000 -17.00000000   6.00000000
 69.40000000   4.00000000  84.00000000
 69.50000000 -83.00000000   0.00000000
 69.60000000 -33.00000000  13.00000000
 69.70000000 -33.00000000  12.00000000
 69.80000000 -40.00000000  -8.00000000
 69.90000000   2.00000000 -16.00000000
 70.00000000 -20.00000000  48.00000000
 70.10000000 -63.00000000 -12.00000000
 70.20000000 -20.00000000   1.00000000
 70.30000000 -34.00000000   5.00000000
 70.40000000 -82.00000000  -3.00000000
 70.50000000 -50.00000000  -8.00000000
 70.60000000 -52.00000000  -8.00000000
 70.70000000 -16.00000000 -27.00000000
 70.80000000 -31.00000000  -1.00000000
 70.90000000 -32.00000000  94.00000000
 71.00000000   1.00000000  25.00000000
 71.10000000 -17.00000000   9.00000000
 71.20000000  -1.00000000   7.00000000
 71.30000000 -66.00000000 -17.00000000
 71.40000000 -64.00000000 -10.00000000
 71.50000000  28.00000000  35.00000000
 71.60000000   9.00000000  55.00000000
 71.70000000  -6.00000000 -32.00000000
 71.80000000 -53.00000000  14.00000000
 71.90000000 -72.00000000   5.00000000
 72.00000000 -26.00000000  -7.00000000
 72.10000000 -76.00000000 -11.00000000
 72.20000000 -21.00000000  13.00000000
 72.30000000 -27.00000000   3.00000000
 72.40000000  39.00000000  56.00000000
 72.50000000 -13.00000000  -6.00000000
 72.60000000 -29.00000000  10.00000000
 72.70000000   8.00000000  40.00000000
 72.80000000 -47.00000000  23.00000000
 72.90000000 -56.00000000  21.00000000
 73.00000000  11.00000000  38.00000000
 73.10000000 -17.00000000  27.00000000
 73.20000000 -10.00000000   4.00000000
 73.30000000 -23.00000000 -42.00000000
 73.40000000 -77.00000000  13.00000000
 73.50000000  50.00000000  20.00000000
 73.60000000   4.00000000 -18.00000000
 73.70000000 -61.00000000  22.00000000
 73.80000000 -107.00000000  15.00000000
 73.90000000 -37.00000000   6.00000000
 74.00000000   8.00000000 -11.00000000
 74.10000000 -27.00000000 -16.00000000
 74.20000000 -32.00000000 -19.00000000
 74.30000000 -39.00000000   5.00000000
 74.40000000 -56.00000000  11.00000000
 74.50000000  84.00000000  13.00000000
 74.60000000 -16.00000000  11.00000000
 74.70000000 -86.00000000  63.00000000
 74.80000000 -67.00000000  14.00000000
 74.90000000 -68.00000000 -28.00000000
 75.00000000 -56.00000000  38.00000000
