# Supplementary material for: Functional 3D architecture in an intrinsically disordered E3 ligase domain facilitates ubiquitin transfer
Source: Nat Commun. 2020 Jul 30;11:3807. doi: 10.1038/s41467-020-17647-x (PMC7393505; doi:10.1038/s41467-020-17647-x)
Supplement: Supplementary file 4 — Source Data [file 41467_2020_17647_MOESM4_ESM.zip › Source data/Fig. 2/Figure 2B/SM traces - raw/30-57 (SIM1-2)/24_120with_fret.dat]

  0.00000000 122.00000000 215.00000000   0.63798220
  0.10000000  75.00000000 232.00000000   0.75570033
  0.20000000  57.00000000 274.00000000   0.82779456
  0.30000000 167.00000000 211.00000000   0.55820106
  0.40000000  94.00000000 214.00000000   0.69480519
  0.50000000  82.00000000 162.00000000   0.66393443
  0.60000000  83.00000000 146.00000000   0.63755459
  0.70000000  85.00000000 180.00000000   0.67924528
  0.80000000 118.00000000 257.00000000   0.68533333
  0.90000000  99.00000000 207.00000000   0.67647059
  1.00000000 203.00000000 202.00000000   0.49876543
  1.10000000 109.00000000 274.00000000   0.71540470
  1.20000000 177.00000000 192.00000000   0.52032520
  1.30000000  60.00000000 104.00000000   0.63414634
  1.40000000 216.00000000 243.00000000   0.52941176
  1.50000000 137.00000000 152.00000000   0.52595156
  1.60000000  91.00000000 178.00000000   0.66171004
  1.70000000 154.00000000 153.00000000   0.49837134
  1.80000000 171.00000000 170.00000000   0.49853372
  1.90000000   0.00000000 185.00000000   1.00000000
  2.00000000 148.00000000 280.00000000   0.65420561
  2.10000000 120.00000000 216.00000000   0.64285714
  2.20000000 211.00000000 172.00000000   0.44908616
  2.30000000  69.00000000 207.00000000   0.75000000
  2.40000000 106.00000000 172.00000000   0.61870504
  2.50000000  65.00000000 140.00000000   0.68292683
  2.60000000 200.00000000 220.00000000   0.52380952
  2.70000000 136.00000000 157.00000000   0.53583618
  2.80000000 107.00000000 174.00000000   0.61921708
  2.90000000  98.00000000 194.00000000   0.66438356
  3.00000000  79.00000000 260.00000000   0.76696165
  3.10000000  90.00000000 179.00000000   0.66542751
  3.20000000 213.00000000 272.00000000   0.56082474
  3.30000000 135.00000000 120.00000000   0.47058824
  3.40000000  39.00000000 166.00000000   0.80975610
  3.50000000 133.00000000 194.00000000   0.59327217
  3.60000000 112.00000000 181.00000000   0.61774744
  3.70000000 147.00000000 224.00000000   0.60377358
  3.80000000 117.00000000 132.00000000   0.53012048
  3.90000000  69.00000000 143.00000000   0.67452830
  4.00000000 193.00000000 222.00000000   0.53493976
  4.10000000 111.00000000 164.00000000   0.59636364
  4.20000000  88.00000000 200.00000000   0.69444444
  4.30000000 140.00000000 222.00000000   0.61325967
  4.40000000 217.00000000 191.00000000   0.46813725
  4.50000000 158.00000000 130.00000000   0.45138889
  4.60000000  67.00000000 187.00000000   0.73622047
  4.70000000 123.00000000 139.00000000   0.53053435
  4.80000000 105.00000000 168.00000000   0.61538462
  4.90000000 107.00000000 219.00000000   0.67177914
  5.00000000 162.00000000 130.00000000   0.44520548
  5.10000000 109.00000000 138.00000000   0.55870445
  5.20000000 177.00000000 218.00000000   0.55189873
  5.30000000 222.00000000 168.00000000   0.43076923
  5.40000000 120.00000000 214.00000000   0.64071856
  5.50000000 115.00000000 251.00000000   0.68579235
  5.60000000 164.00000000 221.00000000   0.57402597
  5.70000000  80.00000000 112.00000000   0.58333333
  5.80000000 147.00000000 228.00000000   0.60800000
  5.90000000 119.00000000 212.00000000   0.64048338
  6.00000000  69.00000000 229.00000000   0.76845638
  6.10000000 162.00000000 180.00000000   0.52631579
  6.20000000  99.00000000 271.00000000   0.73243243
  6.30000000 118.00000000 158.00000000   0.57246377
  6.40000000  99.00000000 238.00000000   0.70623145
  6.50000000 121.00000000 171.00000000   0.58561644
  6.60000000 100.00000000 162.00000000   0.61832061
  6.70000000 134.00000000 102.00000000   0.43220339
  6.80000000 100.00000000 301.00000000   0.75062344
  6.90000000  54.00000000 209.00000000   0.79467681
  7.00000000 149.00000000 169.00000000   0.53144654
  7.10000000  78.00000000  89.00000000   0.53293413
  7.20000000  17.00000000 205.00000000   0.92342342
  7.30000000  50.00000000 116.00000000   0.69879518
  7.40000000 136.00000000 126.00000000   0.48091603
  7.50000000 122.00000000 201.00000000   0.62229102
  7.60000000 157.00000000 124.00000000   0.44128114
  7.70000000 135.00000000 124.00000000   0.47876448
  7.80000000 146.00000000 171.00000000   0.53943218
  7.90000000  76.00000000 178.00000000   0.70078740
  8.00000000 109.00000000 307.00000000   0.73798077
  8.10000000 106.00000000 130.00000000   0.55084746
  8.20000000 143.00000000 145.00000000   0.50347222
  8.30000000 122.00000000 214.00000000   0.63690476
  8.40000000 190.00000000 149.00000000   0.43952802
  8.50000000 109.00000000 181.00000000   0.62413793
  8.60000000 137.00000000 198.00000000   0.59104478
  8.70000000 124.00000000 200.00000000   0.61728395
  8.80000000  32.00000000 178.00000000   0.84761905
  8.90000000 163.00000000  83.00000000   0.33739837
  9.00000000  75.00000000 157.00000000   0.67672414
  9.10000000 101.00000000 146.00000000   0.59109312
  9.20000000 166.00000000 120.00000000   0.41958042
  9.30000000 229.00000000 206.00000000   0.47356322
  9.40000000  71.00000000 174.00000000   0.71020408
  9.50000000 112.00000000 181.00000000   0.61774744
  9.60000000  67.00000000 246.00000000   0.78594249
  9.70000000  38.00000000 175.00000000   0.82159624
  9.80000000 190.00000000 231.00000000   0.54869359
  9.90000000  62.00000000 235.00000000   0.79124579
 10.00000000 167.00000000 207.00000000   0.55347594
 10.10000000 121.00000000 200.00000000   0.62305296
 10.20000000  88.00000000 232.00000000   0.72500000
 10.30000000  78.00000000 143.00000000   0.64705882
 10.40000000  84.00000000 170.00000000   0.66929134
 10.50000000 101.00000000 208.00000000   0.67313916
 10.60000000 113.00000000 125.00000000   0.52521008
 10.70000000  18.00000000 199.00000000   0.91705069
 10.80000000 195.00000000 158.00000000   0.44759207
 10.90000000  98.00000000 190.00000000   0.65972222
 11.00000000  94.00000000 172.00000000   0.64661654
 11.10000000 184.00000000 236.00000000   0.56190476
 11.20000000  83.00000000 214.00000000   0.72053872
 11.30000000  99.00000000 111.00000000   0.52857143
 11.40000000 444.00000000  49.00000000   0.09939148
 11.50000000 418.00000000  94.00000000   0.18359375
 11.60000000 354.00000000  47.00000000   0.11720698
 11.70000000 350.00000000  60.00000000   0.14634146
 11.80000000 327.00000000  44.00000000   0.11859838
 11.90000000 340.00000000  21.00000000   0.05817175
 12.00000000 554.00000000  21.00000000   0.03652174
 12.10000000 414.00000000  28.00000000   0.06334842
 12.20000000 350.00000000  78.00000000   0.18224299
 12.30000000 404.00000000  73.00000000   0.15303983
 12.40000000 269.00000000  66.00000000   0.19701493
 12.50000000 404.00000000  78.00000000   0.16182573
 12.60000000 265.00000000 -17.00000000  -0.06854839
 12.70000000 364.00000000  67.00000000   0.15545244
 12.80000000 336.00000000  50.00000000   0.12953368
 12.90000000 343.00000000 100.00000000   0.22573363
 13.00000000 298.00000000  19.00000000   0.05993691
 13.10000000 345.00000000  80.00000000   0.18823529
 13.20000000 432.00000000  72.00000000   0.14285714
 13.30000000 331.00000000  30.00000000   0.08310249
 13.40000000 279.00000000  57.00000000   0.16964286
 13.50000000 416.00000000   7.00000000   0.01654846
 13.60000000 374.00000000  45.00000000   0.10739857
 13.70000000 288.00000000  26.00000000   0.08280255
 13.80000000 377.00000000  78.00000000   0.17142857
 13.90000000 370.00000000  90.00000000   0.19565217
 14.00000000 469.00000000  28.00000000   0.05633803
 14.10000000 421.00000000  35.00000000   0.07675439
 14.20000000 415.00000000 105.00000000   0.20192308
 14.30000000 310.00000000  35.00000000   0.10144928
 14.40000000 377.00000000  -4.00000000  -0.01072386
 14.50000000 379.00000000  56.00000000   0.12873563
 14.60000000 341.00000000 -21.00000000  -0.06562500
 14.70000000 316.00000000  45.00000000   0.12465374
 14.80000000 357.00000000  12.00000000   0.03252033
 14.90000000 285.00000000  10.00000000   0.03389831
 15.00000000 363.00000000  62.00000000   0.14588235
 15.10000000 347.00000000  65.00000000   0.15776699
 15.20000000 327.00000000  33.00000000   0.09166667
 15.30000000 239.00000000  52.00000000   0.17869416
 15.40000000 387.00000000  51.00000000   0.11643836
 15.50000000 307.00000000  82.00000000   0.21079692
 15.60000000 241.00000000  14.00000000   0.05490196
 15.70000000 297.00000000  20.00000000   0.06309148
 15.80000000 205.00000000   5.00000000   0.02380952
 15.90000000 306.00000000  40.00000000   0.11560694
 16.00000000 348.00000000  -5.00000000  -0.01457726
 16.10000000 377.00000000 -27.00000000  -0.07714286
 16.20000000 439.00000000  -5.00000000  -0.01152074
 16.30000000 391.00000000  40.00000000   0.09280742
 16.40000000 292.00000000  84.00000000   0.22340426
 16.50000000 388.00000000  15.00000000   0.03722084
 16.60000000 397.00000000  29.00000000   0.06807512
 16.70000000 311.00000000 109.00000000   0.25952381
 16.80000000 427.00000000  83.00000000   0.16274510
 16.90000000 485.00000000  88.00000000   0.15357766
 17.00000000 332.00000000 110.00000000   0.24886878
 17.10000000 311.00000000  32.00000000   0.09329446
 17.20000000 375.00000000  74.00000000   0.16481069
 17.30000000 393.00000000  61.00000000   0.13436123
 17.40000000 338.00000000  50.00000000   0.12886598
 17.50000000 236.00000000  -1.00000000  -0.00425532
 17.60000000 209.00000000  -8.00000000  -0.03980100
 17.70000000 387.00000000  42.00000000   0.09790210
 17.80000000 250.00000000  84.00000000   0.25149701
 17.90000000 238.00000000  65.00000000   0.21452145
 18.00000000 235.00000000  -5.00000000  -0.02173913
 18.10000000 258.00000000  24.00000000   0.08510638
 18.20000000 262.00000000  61.00000000   0.18885449
 18.30000000 258.00000000  22.00000000   0.07857143
 18.40000000 334.00000000  39.00000000   0.10455764
 18.50000000 263.00000000  32.00000000   0.10847458
 18.60000000 314.00000000  31.00000000   0.08985507
 18.70000000 126.00000000  19.00000000   0.13103448
 18.80000000 347.00000000  33.00000000   0.08684211
 18.90000000 362.00000000  50.00000000   0.12135922
 19.00000000 198.00000000  65.00000000   0.24714829
 19.10000000 328.00000000  15.00000000   0.04373178
 19.20000000 383.00000000  30.00000000   0.07263923
 19.30000000 211.00000000  78.00000000   0.26989619
 19.40000000 252.00000000  52.00000000   0.17105263
 19.50000000 359.00000000  73.00000000   0.16898148
 19.60000000 188.00000000  45.00000000   0.19313305
 19.70000000 203.00000000  10.00000000   0.04694836
 19.80000000 252.00000000  -2.00000000  -0.00800000
 19.90000000 277.00000000  28.00000000   0.09180328
 20.00000000 326.00000000 118.00000000   0.26576577
 20.10000000 303.00000000   2.00000000   0.00655738
 20.20000000 277.00000000  41.00000000   0.12893082
 20.30000000 294.00000000  32.00000000   0.09815951
 20.40000000 289.00000000  17.00000000   0.05555556
 20.50000000 355.00000000  72.00000000   0.16861827
 20.60000000 174.00000000  39.00000000   0.18309859
 20.70000000 353.00000000  39.00000000   0.09948980
 20.80000000 226.00000000  88.00000000   0.28025478
 20.90000000 255.00000000 136.00000000   0.34782609
 21.00000000 337.00000000  65.00000000   0.16169154
 21.10000000 201.00000000   5.00000000   0.02427184
 21.20000000 154.00000000  26.00000000   0.14444444
 21.30000000 396.00000000  36.00000000   0.08333333
 21.40000000 285.00000000  38.00000000   0.11764706
 21.50000000 292.00000000 -10.00000000  -0.03546099
 21.60000000 350.00000000  23.00000000   0.06166220
 21.70000000 294.00000000   5.00000000   0.01672241
 21.80000000 234.00000000  22.00000000   0.08593750
 21.90000000 314.00000000  29.00000000   0.08454810
 22.00000000 138.00000000 124.00000000   0.47328244
 22.10000000 155.00000000  11.00000000   0.06626506
 22.20000000 359.00000000  25.00000000   0.06510417
 22.30000000 282.00000000   2.00000000   0.00704225
 22.40000000 300.00000000  92.00000000   0.23469388
 22.50000000 245.00000000  65.00000000   0.20967742
 22.60000000 458.00000000  71.00000000   0.13421550
 22.70000000 285.00000000  93.00000000   0.24603175
 22.80000000 194.00000000  73.00000000   0.27340824
 22.90000000 266.00000000  51.00000000   0.16088328
 23.00000000 204.00000000  23.00000000   0.10132159
 23.10000000 191.00000000  64.00000000   0.25098039
 23.20000000 303.00000000   3.00000000   0.00980392
 23.30000000 280.00000000 106.00000000   0.27461140
 23.40000000 410.00000000  20.00000000   0.04651163
 23.50000000 308.00000000  -5.00000000  -0.01650165
 23.60000000 342.00000000 -11.00000000  -0.03323263
 23.70000000 195.00000000  87.00000000   0.30851064
 23.80000000 263.00000000  69.00000000   0.20783133
 23.90000000 134.00000000  38.00000000   0.22093023
 24.00000000 322.00000000 -13.00000000  -0.04207120
 24.10000000 138.00000000  16.00000000   0.10389610
 24.20000000 219.00000000  47.00000000   0.17669173
 24.30000000 144.00000000  39.00000000   0.21311475
 24.40000000 326.00000000  18.00000000   0.05232558
 24.50000000 237.00000000  55.00000000   0.18835616
 24.60000000 360.00000000  -4.00000000  -0.01123596
 24.70000000 365.00000000  12.00000000   0.03183024
 24.80000000 276.00000000  32.00000000   0.10389610
 24.90000000 216.00000000  11.00000000   0.04845815
 25.00000000 186.00000000  36.00000000   0.16216216
 25.10000000 258.00000000   8.00000000   0.03007519
 25.20000000 210.00000000  10.00000000   0.04545455
 25.30000000 230.00000000  38.00000000   0.14179104
 25.40000000 352.00000000   4.00000000   0.01123596
 25.50000000 306.00000000  17.00000000   0.05263158
 25.60000000 385.00000000  25.00000000   0.06097561
 25.70000000 267.00000000  39.00000000   0.12745098
 25.80000000 381.00000000  54.00000000   0.12413793
 25.90000000 307.00000000  11.00000000   0.03459119
 26.00000000 357.00000000  41.00000000   0.10301508
 26.10000000 322.00000000  67.00000000   0.17223650
 26.20000000 202.00000000  38.00000000   0.15833333
 26.30000000 236.00000000  17.00000000   0.06719368
 26.40000000 255.00000000  36.00000000   0.12371134
 26.50000000 319.00000000  68.00000000   0.17571059
 26.60000000 319.00000000 -12.00000000  -0.03908795
 26.70000000 216.00000000  23.00000000   0.09623431
 26.80000000 221.00000000  -9.00000000  -0.04245283
 26.90000000 167.00000000   8.00000000   0.04571429
 27.00000000 227.00000000  16.00000000   0.06584362
 27.10000000 144.00000000  53.00000000   0.26903553
 27.20000000 287.00000000   8.00000000   0.02711864
 27.30000000 225.00000000  13.00000000   0.05462185
 27.40000000 225.00000000   7.00000000   0.03017241
 27.50000000 195.00000000  70.00000000   0.26415094
 27.60000000 138.00000000  42.00000000   0.23333333
 27.70000000 259.00000000  30.00000000   0.10380623
 27.80000000 158.00000000  79.00000000   0.33333333
 27.90000000 180.00000000  38.00000000   0.17431193
 28.00000000 190.00000000   0.00000000   0.00000000
 28.10000000 186.00000000  24.00000000   0.11428571
 28.20000000 259.00000000  61.00000000   0.19062500
 28.30000000 145.00000000  -5.00000000  -0.03571429
 28.40000000 265.00000000  56.00000000   0.17445483
 28.50000000 164.00000000   4.00000000   0.02380952
 28.60000000 233.00000000  47.00000000   0.16785714
 28.70000000 219.00000000  -1.00000000  -0.00458716
 28.80000000 205.00000000  54.00000000   0.20849421
 28.90000000 298.00000000  86.00000000   0.22395833
 29.00000000 241.00000000 103.00000000   0.29941860
 29.10000000 200.00000000  99.00000000   0.33110368
 29.20000000 407.00000000  57.00000000   0.12284483
 29.30000000 333.00000000  37.00000000   0.10000000
 29.40000000 403.00000000  38.00000000   0.08616780
 29.50000000 282.00000000  11.00000000   0.03754266
 29.60000000 290.00000000  77.00000000   0.20980926
 29.70000000 374.00000000  24.00000000   0.06030151
 29.80000000 148.00000000  20.00000000   0.11904762
 29.90000000 247.00000000  89.00000000   0.26488095
 30.00000000 164.00000000  50.00000000   0.23364486
 30.10000000 437.00000000 124.00000000   0.22103387
 30.20000000 226.00000000  13.00000000   0.05439331
 30.30000000 267.00000000  70.00000000   0.20771513
 30.40000000 297.00000000  76.00000000   0.20375335
 30.50000000 353.00000000 -23.00000000  -0.06969697
 30.60000000 289.00000000  -5.00000000  -0.01760563
 30.70000000 235.00000000  43.00000000   0.15467626
 30.80000000 293.00000000  52.00000000   0.15072464
 30.90000000 185.00000000  21.00000000   0.10194175
 31.00000000 198.00000000  52.00000000   0.20800000
 31.10000000 365.00000000  52.00000000   0.12470024
 31.20000000 286.00000000  36.00000000   0.11180124
 31.30000000 264.00000000  -9.00000000  -0.03529412
 31.40000000 296.00000000  36.00000000   0.10843373
 31.50000000 221.00000000  61.00000000   0.21631206
 31.60000000 201.00000000  68.00000000   0.25278810
 31.70000000 285.00000000  32.00000000   0.10094637
 31.80000000 272.00000000  52.00000000   0.16049383
 31.90000000 222.00000000  34.00000000   0.13281250
 32.00000000 288.00000000  15.00000000   0.04950495
 32.10000000 390.00000000  -1.00000000  -0.00257069
 32.20000000 223.00000000 -12.00000000  -0.05687204
 32.30000000 283.00000000  15.00000000   0.05033557
 32.40000000 288.00000000   0.00000000   0.00000000
 32.50000000 156.00000000  67.00000000   0.30044843
 32.60000000 192.00000000  33.00000000   0.14666667
 32.70000000 123.00000000   0.00000000   0.00000000
 32.80000000 221.00000000   1.00000000   0.00450450
 32.90000000 192.00000000  32.00000000   0.14285714
 33.00000000 228.00000000  53.00000000   0.18861210
 33.10000000 209.00000000  23.00000000   0.09913793
 33.20000000 260.00000000  40.00000000   0.13333333
 33.30000000 264.00000000  37.00000000   0.12292359
 33.40000000 175.00000000  70.00000000   0.28571429
 33.50000000 167.00000000  53.00000000   0.24090909
 33.60000000 238.00000000  30.00000000   0.11194030
 33.70000000 330.00000000  52.00000000   0.13612565
 33.80000000 317.00000000  28.00000000   0.08115942
 33.90000000 204.00000000  -2.00000000  -0.00990099
 34.00000000 297.00000000 103.00000000   0.25750000
 34.10000000 320.00000000  43.00000000   0.11845730
 34.20000000 298.00000000  53.00000000   0.15099715
 34.30000000 402.00000000  54.00000000   0.11842105
 34.40000000 286.00000000  63.00000000   0.18051576
 34.50000000 308.00000000  64.00000000   0.17204301
 34.60000000 328.00000000  44.00000000   0.11827957
 34.70000000 443.00000000  46.00000000   0.09406953
 34.80000000 259.00000000  39.00000000   0.13087248
 34.90000000 352.00000000  37.00000000   0.09511568
 35.00000000 355.00000000 -23.00000000  -0.06927711
 35.10000000 300.00000000  66.00000000   0.18032787
 35.20000000 213.00000000 118.00000000   0.35649547
 35.30000000 179.00000000   9.00000000   0.04787234
 35.40000000 194.00000000  69.00000000   0.26235741
 35.50000000 262.00000000  58.00000000   0.18125000
 35.60000000 264.00000000  41.00000000   0.13442623
 35.70000000 241.00000000   6.00000000   0.02429150
 35.80000000 225.00000000  22.00000000   0.08906883
 35.90000000 193.00000000  64.00000000   0.24902724
 36.00000000 170.00000000   2.00000000   0.01162791
 36.10000000 265.00000000  63.00000000   0.19207317
 36.20000000 283.00000000   8.00000000   0.02749141
 36.30000000 445.00000000  81.00000000   0.15399240
 36.40000000 255.00000000  35.00000000   0.12068966
 36.50000000 396.00000000  13.00000000   0.03178484
 36.60000000 183.00000000  90.00000000   0.32967033
 36.70000000 266.00000000  68.00000000   0.20359281
 36.80000000 249.00000000  78.00000000   0.23853211
 36.90000000 187.00000000  36.00000000   0.16143498
 37.00000000 270.00000000  30.00000000   0.10000000
 37.10000000 157.00000000  90.00000000   0.36437247
 37.20000000 198.00000000  54.00000000   0.21428571
 37.30000000 321.00000000  16.00000000   0.04747774
 37.40000000 255.00000000  13.00000000   0.04850746
 37.50000000 266.00000000  50.00000000   0.15822785
 37.60000000 222.00000000  21.00000000   0.08641975
 37.70000000 370.00000000  49.00000000   0.11694511
 37.80000000 273.00000000  18.00000000   0.06185567
 37.90000000 343.00000000  20.00000000   0.05509642
 38.00000000 317.00000000  20.00000000   0.05934718
 38.10000000 279.00000000  24.00000000   0.07920792
 38.20000000 319.00000000  40.00000000   0.11142061
 38.30000000 193.00000000  16.00000000   0.07655502
 38.40000000 398.00000000   4.00000000   0.00995025
 38.50000000 285.00000000   5.00000000   0.01724138
 38.60000000 210.00000000  18.00000000   0.07894737
 38.70000000 292.00000000  -3.00000000  -0.01038062
 38.80000000 374.00000000  81.00000000   0.17802198
 38.90000000 387.00000000  20.00000000   0.04914005
 39.00000000 274.00000000  12.00000000   0.04195804
 39.10000000 262.00000000  38.00000000   0.12666667
 39.20000000 421.00000000  75.00000000   0.15120968
 39.30000000 260.00000000  51.00000000   0.16398714
 39.40000000 197.00000000  63.00000000   0.24230769
 39.50000000 235.00000000  67.00000000   0.22185430
 39.60000000 306.00000000  60.00000000   0.16393443
 39.70000000 272.00000000  36.00000000   0.11688312
 39.80000000 366.00000000   6.00000000   0.01612903
 39.90000000 198.00000000  13.00000000   0.06161137
 40.00000000 236.00000000  68.00000000   0.22368421
 40.10000000 222.00000000  46.00000000   0.17164179
 40.20000000 281.00000000  18.00000000   0.06020067
 40.30000000 419.00000000  76.00000000   0.15353535
 40.40000000 244.00000000  73.00000000   0.23028391
 40.50000000 299.00000000  14.00000000   0.04472843
 40.60000000 197.00000000  69.00000000   0.25939850
 40.70000000 266.00000000  64.00000000   0.19393939
 40.80000000 425.00000000  33.00000000   0.07205240
 40.90000000 323.00000000  16.00000000   0.04719764
 41.00000000 175.00000000  -4.00000000  -0.02339181
 41.10000000 177.00000000  32.00000000   0.15311005
 41.20000000 187.00000000  27.00000000   0.12616822
 41.30000000 215.00000000  18.00000000   0.07725322
 41.40000000 267.00000000  55.00000000   0.17080745
 41.50000000 263.00000000  -3.00000000  -0.01153846
 41.60000000 229.00000000  53.00000000   0.18794326
 41.70000000 284.00000000  47.00000000   0.14199396
 41.80000000 295.00000000 113.00000000   0.27696078
 41.90000000 330.00000000  44.00000000   0.11764706
 42.00000000 248.00000000  25.00000000   0.09157509
 42.10000000 221.00000000  55.00000000   0.19927536
 42.20000000 368.00000000  95.00000000   0.20518359
 42.30000000 341.00000000  13.00000000   0.03672316
 42.40000000 263.00000000  40.00000000   0.13201320
 42.50000000 318.00000000  46.00000000   0.12637363
 42.60000000 405.00000000  91.00000000   0.18346774
 42.70000000 260.00000000 109.00000000   0.29539295
 42.80000000 394.00000000  21.00000000   0.05060241
 42.90000000 324.00000000  62.00000000   0.16062176
 43.00000000 213.00000000  57.00000000   0.21111111
 43.10000000 416.00000000  46.00000000   0.09956710
 43.20000000 186.00000000  66.00000000   0.26190476
 43.30000000 299.00000000  65.00000000   0.17857143
 43.40000000 371.00000000  12.00000000   0.03133159
 43.50000000 284.00000000  40.00000000   0.12345679
 43.60000000 329.00000000  33.00000000   0.09116022
 43.70000000 346.00000000  45.00000000   0.11508951
 43.80000000 394.00000000  52.00000000   0.11659193
 43.90000000 305.00000000  71.00000000   0.18882979
 44.00000000 349.00000000  76.00000000   0.17882353
 44.10000000 495.00000000 132.00000000   0.21052632
 44.20000000 362.00000000  45.00000000   0.11056511
 44.30000000 295.00000000  40.00000000   0.11940299
 44.40000000 368.00000000  31.00000000   0.07769424
 44.50000000 258.00000000  12.00000000   0.04444444
 44.60000000 304.00000000  82.00000000   0.21243523
 44.70000000 393.00000000  59.00000000   0.13053097
 44.80000000 340.00000000  40.00000000   0.10526316
 44.90000000 421.00000000  24.00000000   0.05393258
 45.00000000 362.00000000  37.00000000   0.09273183
 45.10000000 315.00000000  26.00000000   0.07624633
 45.20000000 369.00000000 -17.00000000  -0.04829545
 45.30000000 458.00000000  74.00000000   0.13909774
 45.40000000 353.00000000  12.00000000   0.03287671
 45.50000000 285.00000000  46.00000000   0.13897281
 45.60000000 268.00000000 129.00000000   0.32493703
 45.70000000 227.00000000  66.00000000   0.22525597
 45.80000000 489.00000000  22.00000000   0.04305284
 45.90000000 444.00000000  38.00000000   0.07883817
 46.00000000 441.00000000  57.00000000   0.11445783
 46.10000000 388.00000000  23.00000000   0.05596107
 46.20000000 305.00000000  60.00000000   0.16438356
 46.30000000 245.00000000  17.00000000   0.06488550
 46.40000000 344.00000000   3.00000000   0.00864553
 46.50000000 362.00000000  72.00000000   0.16589862
 46.60000000 381.00000000  15.00000000   0.03787879
 46.70000000 240.00000000   4.00000000   0.01639344
 46.80000000 410.00000000  80.00000000   0.16326531
 46.90000000 347.00000000  51.00000000   0.12814070
 47.00000000 235.00000000  79.00000000   0.25159236
 47.10000000 264.00000000  79.00000000   0.23032070
 47.20000000 211.00000000  34.00000000   0.13877551
 47.30000000 361.00000000  30.00000000   0.07672634
 47.40000000 187.00000000  11.00000000   0.05555556
 47.50000000 325.00000000 115.00000000   0.26136364
 47.60000000 316.00000000  21.00000000   0.06231454
 47.70000000 369.00000000  20.00000000   0.05141388
 47.80000000 286.00000000  93.00000000   0.24538259
 47.90000000 385.00000000  71.00000000   0.15570175
 48.00000000 343.00000000  26.00000000   0.07046070
 48.10000000 425.00000000  84.00000000   0.16502947
 48.20000000 409.00000000  93.00000000   0.18525896
 48.30000000 343.00000000  33.00000000   0.08776596
 48.40000000 254.00000000  42.00000000   0.14189189
 48.50000000 331.00000000  74.00000000   0.18271605
 48.60000000 410.00000000  27.00000000   0.06178490
 48.70000000 270.00000000  -7.00000000  -0.02661597
 48.80000000 358.00000000  34.00000000   0.08673469
 48.90000000 348.00000000  60.00000000   0.14705882
 49.00000000 346.00000000  44.00000000   0.11282051
 49.10000000 263.00000000  80.00000000   0.23323615
 49.20000000   6.00000000 -24.00000000   1.33333333
 49.30000000  -6.00000000  49.00000000   1.13953488
 49.40000000 -63.00000000 -19.00000000   0.23170732
 49.50000000 -45.00000000  21.00000000  -0.87500000
 49.60000000 -69.00000000  44.00000000  -1.76000000
 49.70000000  84.00000000   1.00000000   0.01176471
 49.80000000 -69.00000000  -6.00000000   0.08000000
 49.90000000 -44.00000000 -11.00000000   0.20000000
 50.00000000 -23.00000000 -29.00000000   0.55769231
 50.10000000 -27.00000000  25.00000000 -12.50000000
 50.20000000 -25.00000000 -15.00000000   0.37500000
 50.30000000 -29.00000000  -9.00000000   0.23684211
 50.40000000  37.00000000  64.00000000   0.63366337
 50.50000000 -55.00000000 -37.00000000   0.40217391
 50.60000000 -75.00000000 -33.00000000   0.30555556
 50.70000000  30.00000000  23.00000000   0.43396226
 50.80000000   6.00000000  37.00000000   0.86046512
 50.90000000 -64.00000000 -27.00000000   0.29670330
 51.00000000  50.00000000  -6.00000000  -0.13636364
 51.10000000  43.00000000  -3.00000000  -0.07500000
 51.20000000   4.00000000  29.00000000   0.87878788
 51.30000000  21.00000000  -9.00000000  -0.75000000
 51.40000000 -18.00000000 -14.00000000   0.43750000
 51.50000000  17.00000000  -3.00000000  -0.21428571
 51.60000000 -41.00000000  21.00000000  -1.05000000
 51.70000000 -39.00000000  -9.00000000   0.18750000
 51.80000000   3.00000000  36.00000000   0.92307692
 51.90000000 -66.00000000 -12.00000000   0.15384615
 52.00000000  20.00000000  16.00000000   0.44444444
 52.10000000 -78.00000000  20.00000000  -0.34482759
 52.20000000 -30.00000000 -20.00000000   0.40000000
 52.30000000 -33.00000000  10.00000000  -0.43478261
 52.40000000 -51.00000000  28.00000000  -1.21739130
 52.50000000 -19.00000000 -12.00000000   0.38709677
 52.60000000 -30.00000000  51.00000000   2.42857143
 52.70000000 -109.00000000  -9.00000000   0.07627119
 52.80000000  -7.00000000  39.00000000   1.21875000
 52.90000000 -71.00000000 -12.00000000   0.14457831
 53.00000000  27.00000000  -8.00000000  -0.42105263
 53.10000000 -85.00000000  27.00000000  -0.46551724
 53.20000000 -46.00000000  77.00000000   2.48387097
 53.30000000 -36.00000000  10.00000000  -0.38461538
 53.40000000 -23.00000000  -9.00000000   0.28125000
 53.50000000 -20.00000000  -6.00000000   0.23076923
 53.60000000 -23.00000000  43.00000000   2.15000000
 53.70000000 -14.00000000  12.00000000  -6.00000000
 53.80000000 -30.00000000 -24.00000000   0.44444444
 53.90000000 -44.00000000 -10.00000000   0.18518519
 54.00000000 -26.00000000  25.00000000 -25.00000000
 54.10000000   3.00000000  34.00000000   0.91891892
 54.20000000 -50.00000000  15.00000000  -0.42857143
 54.30000000  41.00000000   3.00000000   0.06818182
 54.40000000  10.00000000   3.00000000   0.23076923
 54.50000000  55.00000000  38.00000000   0.40860215
 54.60000000 -23.00000000 -15.00000000   0.39473684
 54.70000000 -51.00000000  10.00000000  -0.24390244
 54.80000000 -20.00000000   5.00000000  -0.33333333
 54.90000000 -79.00000000  -5.00000000   0.05952381
 55.00000000  12.00000000  14.00000000   0.53846154
 55.10000000  63.00000000   5.00000000   0.07352941
 55.20000000 -27.00000000 -13.00000000   0.32500000
 55.30000000 -55.00000000  20.00000000  -0.57142857
 55.40000000 -45.00000000 -18.00000000   0.28571429
 55.50000000 -35.00000000  17.00000000  -0.94444444
 55.60000000  17.00000000  10.00000000   0.37037037
 55.70000000 -66.00000000  30.00000000  -0.83333333
 55.80000000 -39.00000000   1.00000000  -0.02631579
 55.90000000 103.00000000  13.00000000   0.11206897
 56.00000000  -1.00000000  -1.00000000   0.50000000
 56.10000000 -31.00000000  34.00000000  11.33333333
 56.20000000 -31.00000000  -9.00000000   0.22500000
 56.30000000 -55.00000000  13.00000000  -0.30952381
 56.40000000 -40.00000000  11.00000000  -0.37931034
 56.50000000 -68.00000000 -23.00000000   0.25274725
 56.60000000  20.00000000  -9.00000000  -0.81818182
 56.70000000   3.00000000  41.00000000   0.93181818
 56.80000000 -35.00000000 -14.00000000   0.28571429
 56.90000000   3.00000000  35.00000000   0.92105263
 57.00000000  16.00000000  32.00000000   0.66666667
 57.10000000 -60.00000000  23.00000000  -0.62162162
 57.20000000 -55.00000000  23.00000000  -0.71875000
 57.30000000  30.00000000   0.00000000   0.00000000
 57.40000000 -52.00000000  56.00000000  14.00000000
 57.50000000 -41.00000000  15.00000000  -0.57692308
 57.60000000  30.00000000  24.00000000   0.44444444
 57.70000000 -26.00000000  66.00000000   1.65000000
 57.80000000 -29.00000000  50.00000000   2.38095238
 57.90000000 -28.00000000  68.00000000   1.70000000
 58.00000000 -23.00000000  42.00000000   2.21052632
 58.10000000 -58.00000000 -36.00000000   0.38297872
 58.20000000  11.00000000   6.00000000   0.35294118
 58.30000000  10.00000000  21.00000000   0.67741935
 58.40000000  27.00000000   0.00000000   0.00000000
 58.50000000 -73.00000000  21.00000000  -0.40384615
 58.60000000 -70.00000000  24.00000000  -0.52173913
 58.70000000 -35.00000000  -1.00000000   0.02777778
 58.80000000 -14.00000000  29.00000000   1.93333333
 58.90000000 -62.00000000  10.00000000  -0.19230769
 59.00000000 -67.00000000  19.00000000  -0.39583333
 59.10000000 -14.00000000   0.00000000  -0.00000000
 59.20000000 -22.00000000 -14.00000000   0.38888889
 59.30000000 -53.00000000  27.00000000  -1.03846154
 59.40000000 -20.00000000  42.00000000   1.90909091
 59.50000000 -63.00000000 -44.00000000   0.41121495
 59.60000000  39.00000000  -6.00000000  -0.18181818
 59.70000000   0.00000000 -24.00000000   1.00000000
 59.80000000  14.00000000 -13.00000000 -13.00000000
 59.90000000  -8.00000000  44.00000000   1.22222222
 60.00000000 -28.00000000   8.00000000  -0.40000000
 60.10000000 -25.00000000  -3.00000000   0.10714286
 60.20000000  -1.00000000  19.00000000   1.05555556
 60.30000000  -5.00000000   4.00000000  -4.00000000
 60.40000000 -36.00000000  57.00000000   2.71428571
 60.50000000 -39.00000000  49.00000000   4.90000000
 60.60000000  19.00000000  22.00000000   0.53658537
 60.70000000 -41.00000000  67.00000000   2.57692308
 60.80000000  24.00000000  -4.00000000  -0.20000000
 60.90000000  65.00000000  40.00000000   0.38095238
 61.00000000  -8.00000000  15.00000000   2.14285714
 61.10000000  16.00000000  28.00000000   0.63636364
 61.20000000  15.00000000 -22.00000000   3.14285714
 61.30000000 -35.00000000  28.00000000  -4.00000000
 61.40000000  -2.00000000  11.00000000   1.22222222
 61.50000000 -34.00000000  49.00000000   3.26666667
 61.60000000   8.00000000 -22.00000000   1.57142857
 61.70000000 -18.00000000 -22.00000000   0.55000000
 61.80000000 -37.00000000 -25.00000000   0.40322581
 61.90000000  -8.00000000  20.00000000   1.66666667
 62.00000000 -56.00000000  35.00000000  -1.66666667
 62.10000000 -43.00000000   5.00000000  -0.13157895
 62.20000000 -52.00000000  21.00000000  -0.67741935
 62.30000000 -49.00000000  29.00000000  -1.45000000
 62.40000000 -44.00000000 -44.00000000   0.50000000
 62.50000000 -10.00000000  26.00000000   1.62500000
 62.60000000  38.00000000   8.00000000   0.17391304
 62.70000000 -87.00000000  -8.00000000   0.08421053
 62.80000000 -19.00000000  -9.00000000   0.32142857
 62.90000000 -14.00000000 -31.00000000   0.68888889
 63.00000000  -2.00000000  61.00000000   1.03389831
 63.10000000 -42.00000000  18.00000000  -0.75000000
 63.20000000 -54.00000000   2.00000000  -0.03846154
 63.30000000  29.00000000 -11.00000000  -0.61111111
 63.40000000  40.00000000  -9.00000000  -0.29032258
 63.50000000  -3.00000000 -20.00000000   0.86956522
 63.60000000 -43.00000000  24.00000000  -1.26315789
 63.70000000 -12.00000000   4.00000000  -0.50000000
 63.80000000 -18.00000000  -4.00000000   0.18181818
 63.90000000 -62.00000000 -17.00000000   0.21518987
 64.00000000 -84.00000000 -15.00000000   0.15151515
 64.10000000  33.00000000  81.00000000   0.71052632
 64.20000000 -32.00000000 -15.00000000   0.31914894
 64.30000000 -92.00000000 -32.00000000   0.25806452
 64.40000000  -5.00000000  15.00000000   1.50000000
 64.50000000  -6.00000000  -1.00000000   0.14285714
 64.60000000 -60.00000000 -10.00000000   0.14285714
 64.70000000  -5.00000000  29.00000000   1.20833333
 64.80000000 -55.00000000  16.00000000  -0.41025641
 64.90000000 -59.00000000  20.00000000  -0.51282051
 65.00000000  52.00000000  51.00000000   0.49514563
 65.10000000 -48.00000000 -23.00000000   0.32394366
 65.20000000   9.00000000  34.00000000   0.79069767
 65.30000000 -71.00000000  12.00000000  -0.20338983
 65.40000000 -20.00000000 -40.00000000   0.66666667
 65.50000000 -14.00000000  15.00000000  15.00000000
 65.60000000 -97.00000000  41.00000000  -0.73214286
 65.70000000  48.00000000  27.00000000   0.36000000
 65.80000000  -2.00000000 -12.00000000   0.85714286
 65.90000000 -46.00000000  -8.00000000   0.14814815
 66.00000000 -102.00000000  31.00000000  -0.43661972
 66.10000000   6.00000000  10.00000000   0.62500000
 66.20000000   8.00000000 -16.00000000   2.00000000
 66.30000000 -57.00000000  11.00000000  -0.23913043
 66.40000000 -40.00000000  46.00000000   7.66666667
 66.50000000 -24.00000000  -3.00000000   0.11111111
 66.60000000 -39.00000000 -18.00000000   0.31578947
 66.70000000 -53.00000000  -2.00000000   0.03636364
 66.80000000 -45.00000000 -19.00000000   0.29687500
 66.90000000 -27.00000000  21.00000000  -3.50000000
 67.00000000 -20.00000000   8.00000000  -0.66666667
 67.10000000 -89.00000000   9.00000000  -0.11250000
 67.20000000 -40.00000000 -33.00000000   0.45205479
 67.30000000 -77.00000000 -11.00000000   0.12500000
 67.40000000  -9.00000000 -16.00000000   0.64000000
 67.50000000  12.00000000  58.00000000   0.82857143
 67.60000000  58.00000000  56.00000000   0.49122807
 67.70000000 -15.00000000 -29.00000000   0.65909091
 67.80000000 -48.00000000  17.00000000  -0.54838710
 67.90000000 -21.00000000  23.00000000  11.50000000
 68.00000000  43.00000000 -11.00000000  -0.34375000
 68.10000000 -28.00000000 -11.00000000   0.28205128
 68.20000000  43.00000000 -13.00000000  -0.43333333
 68.30000000 -29.00000000 -25.00000000   0.46296296
 68.40000000 -59.00000000   1.00000000  -0.01724138
 68.50000000 -67.00000000  12.00000000  -0.21818182
 68.60000000 -57.00000000  20.00000000  -0.54054054
 68.70000000 -45.00000000  19.00000000  -0.73076923
 68.80000000 -56.00000000  17.00000000  -0.43589744
 68.90000000 -17.00000000  -5.00000000   0.22727273
 69.00000000  23.00000000  11.00000000   0.32352941
 69.10000000  -9.00000000  21.00000000   1.75000000
 69.20000000 -56.00000000  -8.00000000   0.12500000
 69.30000000 -17.00000000   6.00000000  -0.54545455
 69.40000000   4.00000000  84.00000000   0.95454545
 69.50000000 -83.00000000   0.00000000  -0.00000000
 69.60000000 -33.00000000  13.00000000  -0.65000000
 69.70000000 -33.00000000  12.00000000  -0.57142857
 69.80000000 -40.00000000  -8.00000000   0.16666667
 69.90000000   2.00000000 -16.00000000   1.14285714
 70.00000000 -20.00000000  48.00000000   1.71428571
 70.10000000 -63.00000000 -12.00000000   0.16000000
 70.20000000 -20.00000000   1.00000000  -0.05263158
 70.30000000 -34.00000000   5.00000000  -0.17241379
 70.40000000 -82.00000000  -3.00000000   0.03529412
 70.50000000 -50.00000000  -8.00000000   0.13793103
 70.60000000 -52.00000000  -8.00000000   0.13333333
 70.70000000 -16.00000000 -27.00000000   0.62790698
 70.80000000 -31.00000000  -1.00000000   0.03125000
 70.90000000 -32.00000000  94.00000000   1.51612903
 71.00000000   1.00000000  25.00000000   0.96153846
 71.10000000 -17.00000000   9.00000000  -1.12500000
 71.20000000  -1.00000000   7.00000000   1.16666667
 71.30000000 -66.00000000 -17.00000000   0.20481928
 71.40000000 -64.00000000 -10.00000000   0.13513514
 71.50000000  28.00000000  35.00000000   0.55555556
 71.60000000   9.00000000  55.00000000   0.85937500
 71.70000000  -6.00000000 -32.00000000   0.84210526
 71.80000000 -53.00000000  14.00000000  -0.35897436
 71.90000000 -72.00000000   5.00000000  -0.07462687
 72.00000000 -26.00000000  -7.00000000   0.21212121
 72.10000000 -76.00000000 -11.00000000   0.12643678
 72.20000000 -21.00000000  13.00000000  -1.62500000
 72.30000000 -27.00000000   3.00000000  -0.12500000
 72.40000000  39.00000000  56.00000000   0.58947368
 72.50000000 -13.00000000  -6.00000000   0.31578947
 72.60000000 -29.00000000  10.00000000  -0.52631579
 72.70000000   8.00000000  40.00000000   0.83333333
 72.80000000 -47.00000000  23.00000000  -0.95833333
 72.90000000 -56.00000000  21.00000000  -0.60000000
 73.00000000  11.00000000  38.00000000   0.77551020
 73.10000000 -17.00000000  27.00000000   2.70000000
 73.20000000 -10.00000000   4.00000000  -0.66666667
 73.30000000 -23.00000000 -42.00000000   0.64615385
 73.40000000 -77.00000000  13.00000000  -0.20312500
 73.50000000  50.00000000  20.00000000   0.28571429
 73.60000000   4.00000000 -18.00000000   1.28571429
 73.70000000 -61.00000000  22.00000000  -0.56410256
 73.80000000 -107.00000000  15.00000000  -0.16304348
 73.90000000 -37.00000000   6.00000000  -0.19354839
 74.00000000   8.00000000 -11.00000000   3.66666667
 74.10000000 -27.00000000 -16.00000000   0.37209302
 74.20000000 -32.00000000 -19.00000000   0.37254902
 74.30000000 -39.00000000   5.00000000  -0.14705882
 74.40000000 -56.00000000  11.00000000  -0.24444444
 74.50000000  84.00000000  13.00000000   0.13402062
 74.60000000 -16.00000000  11.00000000  -2.20000000
 74.70000000 -86.00000000  63.00000000  -2.73913043
 74.80000000 -67.00000000  14.00000000  -0.26415094
 74.90000000 -68.00000000 -28.00000000   0.29166667
 75.00000000 -56.00000000  38.00000000  -2.11111111
