# Supplementary material for: Functional 3D architecture in an intrinsically disordered E3 ligase domain facilitates ubiquitin transfer
Source: Nat Commun. 2020 Jul 30;11:3807. doi: 10.1038/s41467-020-17647-x (PMC7393505; doi:10.1038/s41467-020-17647-x)
Supplement: Supplementary file 4 — Source Data [file 41467_2020_17647_MOESM4_ESM.zip › Source data/Fig. 2/Figure 2B/SM traces - raw/30-57 (SIM1-2)/24_131.dat]

  0.00000000 170.00000000 227.00000000
  0.10000000  61.00000000 166.00000000
  0.20000000  68.00000000 223.00000000
  0.30000000  86.00000000 175.00000000
  0.40000000 160.00000000 183.00000000
  0.50000000 102.00000000 354.00000000
  0.60000000 130.00000000 237.00000000
  0.70000000  99.00000000 184.00000000
  0.80000000 123.00000000 229.00000000
  0.90000000 108.00000000 207.00000000
  1.00000000  91.00000000 316.00000000
  1.10000000  73.00000000 256.00000000
  1.20000000 170.00000000 293.00000000
  1.30000000  62.00000000 174.00000000
  1.40000000 187.00000000 294.00000000
  1.50000000 170.00000000 269.00000000
  1.60000000 272.00000000 329.00000000
  1.70000000 153.00000000 355.00000000
  1.80000000 116.00000000 302.00000000
  1.90000000  90.00000000 315.00000000
  2.00000000  17.00000000 252.00000000
  2.10000000  83.00000000 263.00000000
  2.20000000  93.00000000 225.00000000
  2.30000000 169.00000000 368.00000000
  2.40000000 146.00000000 270.00000000
  2.50000000 122.00000000 266.00000000
  2.60000000  91.00000000 272.00000000
  2.70000000 198.00000000 324.00000000
  2.80000000 181.00000000 328.00000000
  2.90000000 108.00000000 332.00000000
  3.00000000 138.00000000 262.00000000
  3.10000000  50.00000000 186.00000000
  3.20000000  96.00000000 235.00000000
  3.30000000 112.00000000 244.00000000
  3.40000000 127.00000000 250.00000000
  3.50000000 148.00000000 353.00000000
  3.60000000  66.00000000 248.00000000
  3.70000000 169.00000000 313.00000000
  3.80000000 237.00000000 360.00000000
  3.90000000 203.00000000 224.00000000
  4.00000000 191.00000000 289.00000000
  4.10000000 159.00000000 286.00000000
  4.20000000 117.00000000 319.00000000
  4.30000000 138.00000000 250.00000000
  4.40000000 129.00000000 294.00000000
  4.50000000 187.00000000 374.00000000
  4.60000000 103.00000000 284.00000000
  4.70000000 138.00000000 284.00000000
  4.80000000  81.00000000 298.00000000
  4.90000000  65.00000000 364.00000000
  5.00000000  78.00000000 208.00000000
  5.10000000 130.00000000 300.00000000
  5.20000000 124.00000000 219.00000000
  5.30000000  97.00000000 264.00000000
  5.40000000 115.00000000 310.00000000
  5.50000000 115.00000000 333.00000000
  5.60000000  87.00000000 185.00000000
  5.70000000  84.00000000 200.00000000
  5.80000000 118.00000000 299.00000000
  5.90000000 156.00000000 289.00000000
  6.00000000 138.00000000 306.00000000
  6.10000000 129.00000000 346.00000000
  6.20000000 106.00000000 304.00000000
  6.30000000 180.00000000 254.00000000
  6.40000000 255.00000000 232.00000000
  6.50000000  86.00000000 362.00000000
  6.60000000 135.00000000 270.00000000
  6.70000000 189.00000000 264.00000000
  6.80000000 166.00000000 324.00000000
  6.90000000 122.00000000 293.00000000
  7.00000000  81.00000000 260.00000000
  7.10000000 100.00000000 288.00000000
  7.20000000 170.00000000 236.00000000
  7.30000000 228.00000000 295.00000000
  7.40000000 111.00000000 192.00000000
  7.50000000  79.00000000 230.00000000
  7.60000000 106.00000000 255.00000000
  7.70000000 176.00000000 310.00000000
  7.80000000  76.00000000 344.00000000
  7.90000000 142.00000000 228.00000000
  8.00000000 118.00000000 380.00000000
  8.10000000 105.00000000 272.00000000
  8.20000000 128.00000000 171.00000000
  8.30000000 152.00000000 258.00000000
  8.40000000 134.00000000 262.00000000
  8.50000000 167.00000000 277.00000000
  8.60000000  86.00000000 326.00000000
  8.70000000 153.00000000 247.00000000
  8.80000000 119.00000000 348.00000000
  8.90000000 103.00000000 214.00000000
  9.00000000 102.00000000 319.00000000
  9.10000000  47.00000000 288.00000000
  9.20000000 179.00000000 245.00000000
  9.30000000  94.00000000 267.00000000
  9.40000000  58.00000000 257.00000000
  9.50000000 102.00000000 238.00000000
  9.60000000 169.00000000 324.00000000
  9.70000000 121.00000000 226.00000000
  9.80000000 137.00000000 223.00000000
  9.90000000 544.00000000  98.00000000
 10.00000000 628.00000000  66.00000000
 10.10000000 490.00000000  29.00000000
 10.20000000 593.00000000  35.00000000
 10.30000000 461.00000000  95.00000000
 10.40000000 677.00000000  46.00000000
 10.50000000 595.00000000  32.00000000
 10.60000000 534.00000000  47.00000000
 10.70000000 651.00000000  82.00000000
 10.80000000 557.00000000  67.00000000
 10.90000000 597.00000000  60.00000000
 11.00000000 497.00000000  65.00000000
 11.10000000 568.00000000  78.00000000
 11.20000000 498.00000000  67.00000000
 11.30000000 652.00000000  67.00000000
 11.40000000 590.00000000  88.00000000
 11.50000000 680.00000000 104.00000000
 11.60000000 459.00000000  49.00000000
 11.70000000 545.00000000  55.00000000
 11.80000000 539.00000000  55.00000000
 11.90000000 590.00000000  17.00000000
 12.00000000 587.00000000 111.00000000
 12.10000000 635.00000000  79.00000000
 12.20000000 672.00000000  59.00000000
 12.30000000 432.00000000  79.00000000
 12.40000000 665.00000000  94.00000000
 12.50000000 663.00000000  84.00000000
 12.60000000 621.00000000  83.00000000
 12.70000000 559.00000000  80.00000000
 12.80000000 463.00000000  60.00000000
 12.90000000 531.00000000  72.00000000
 13.00000000 541.00000000  87.00000000
 13.10000000 543.00000000  81.00000000
 13.20000000 550.00000000  91.00000000
 13.30000000 467.00000000  37.00000000
 13.40000000 492.00000000 129.00000000
 13.50000000 429.00000000  88.00000000
 13.60000000 550.00000000  77.00000000
 13.70000000 542.00000000 148.00000000
 13.80000000 453.00000000  53.00000000
 13.90000000 533.00000000  57.00000000
 14.00000000 490.00000000  86.00000000
 14.10000000 409.00000000  95.00000000
 14.20000000 661.00000000  80.00000000
 14.30000000 560.00000000  35.00000000
 14.40000000 489.00000000  31.00000000
 14.50000000 647.00000000  88.00000000
 14.60000000 576.00000000  88.00000000
 14.70000000 566.00000000  81.00000000
 14.80000000 578.00000000  75.00000000
 14.90000000 650.00000000  77.00000000
 15.00000000 650.00000000  33.00000000
 15.10000000 586.00000000  87.00000000
 15.20000000 540.00000000  84.00000000
 15.30000000 591.00000000  42.00000000
 15.40000000 704.00000000  42.00000000
 15.50000000 589.00000000  56.00000000
 15.60000000 601.00000000  28.00000000
 15.70000000 681.00000000  82.00000000
 15.80000000 453.00000000  87.00000000
 15.90000000 690.00000000  99.00000000
 16.00000000 645.00000000  58.00000000
 16.10000000 646.00000000  19.00000000
 16.20000000 528.00000000 115.00000000
 16.30000000 609.00000000  50.00000000
 16.40000000 462.00000000  42.00000000
 16.50000000 446.00000000  49.00000000
 16.60000000 566.00000000  74.00000000
 16.70000000 337.00000000  60.00000000
 16.80000000 434.00000000  36.00000000
 16.90000000 446.00000000  53.00000000
 17.00000000 518.00000000  -2.00000000
 17.10000000 525.00000000 109.00000000
 17.20000000 699.00000000  95.00000000
 17.30000000 502.00000000 106.00000000
 17.40000000 525.00000000  53.00000000
 17.50000000 540.00000000  45.00000000
 17.60000000 561.00000000  54.00000000
 17.70000000 552.00000000  -8.00000000
 17.80000000 517.00000000 113.00000000
 17.90000000 557.00000000  25.00000000
 18.00000000 515.00000000  49.00000000
 18.10000000 488.00000000  31.00000000
 18.20000000 587.00000000  48.00000000
 18.30000000 467.00000000  48.00000000
 18.40000000 473.00000000  72.00000000
 18.50000000 503.00000000  40.00000000
 18.60000000 564.00000000 102.00000000
 18.70000000 380.00000000  74.00000000
 18.80000000 572.00000000  81.00000000
 18.90000000 418.00000000  92.00000000
 19.00000000 557.00000000  -5.00000000
 19.10000000 432.00000000  57.00000000
 19.20000000 571.00000000  44.00000000
 19.30000000 657.00000000  50.00000000
 19.40000000 480.00000000  59.00000000
 19.50000000 538.00000000  76.00000000
 19.60000000 575.00000000  82.00000000
 19.70000000 632.00000000  47.00000000
 19.80000000 541.00000000  34.00000000
 19.90000000 436.00000000  48.00000000
 20.00000000 677.00000000  16.00000000
 20.10000000 517.00000000   0.00000000
 20.20000000 529.00000000  44.00000000
 20.30000000 536.00000000  83.00000000
 20.40000000 407.00000000  48.00000000
 20.50000000 405.00000000  16.00000000
 20.60000000 427.00000000  33.00000000
 20.70000000 552.00000000  68.00000000
 20.80000000 544.00000000  98.00000000
 20.90000000 554.00000000  66.00000000
 21.00000000 586.00000000  65.00000000
 21.10000000 518.00000000  64.00000000
 21.20000000 526.00000000 122.00000000
 21.30000000 650.00000000  33.00000000
 21.40000000 632.00000000  86.00000000
 21.50000000 709.00000000  13.00000000
 21.60000000 594.00000000  81.00000000
 21.70000000 560.00000000  55.00000000
 21.80000000 495.00000000 101.00000000
 21.90000000 644.00000000  41.00000000
 22.00000000 488.00000000  60.00000000
 22.10000000 627.00000000  46.00000000
 22.20000000 412.00000000  77.00000000
 22.30000000 531.00000000  54.00000000
 22.40000000 631.00000000   8.00000000
 22.50000000 575.00000000 119.00000000
 22.60000000 616.00000000  57.00000000
 22.70000000 524.00000000   9.00000000
 22.80000000 458.00000000  27.00000000
 22.90000000 539.00000000   1.00000000
 23.00000000 584.00000000  42.00000000
 23.10000000 567.00000000  93.00000000
 23.20000000 625.00000000  75.00000000
 23.30000000 646.00000000   0.00000000
 23.40000000 539.00000000  69.00000000
 23.50000000 615.00000000  54.00000000
 23.60000000 624.00000000  71.00000000
 23.70000000 663.00000000  67.00000000
 23.80000000 572.00000000  46.00000000
 23.90000000 525.00000000  69.00000000
 24.00000000 486.00000000  76.00000000
 24.10000000 632.00000000  49.00000000
 24.20000000 462.00000000  19.00000000
 24.30000000 451.00000000  48.00000000
 24.40000000 551.00000000 107.00000000
 24.50000000 720.00000000 104.00000000
 24.60000000 620.00000000  29.00000000
 24.70000000 502.00000000 101.00000000
 24.80000000 569.00000000  72.00000000
 24.90000000 547.00000000  77.00000000
 25.00000000 629.00000000  11.00000000
 25.10000000 710.00000000  53.00000000
 25.20000000 476.00000000  63.00000000
 25.30000000 443.00000000  61.00000000
 25.40000000 546.00000000  81.00000000
 25.50000000 572.00000000  63.00000000
 25.60000000 467.00000000  95.00000000
 25.70000000 601.00000000  14.00000000
 25.80000000 532.00000000  83.00000000
 25.90000000 655.00000000  79.00000000
 26.00000000 667.00000000  47.00000000
 26.10000000 643.00000000  24.00000000
 26.20000000 470.00000000  36.00000000
 26.30000000 673.00000000  32.00000000
 26.40000000 530.00000000  39.00000000
 26.50000000 505.00000000  29.00000000
 26.60000000 375.00000000  35.00000000
 26.70000000 526.00000000 105.00000000
 26.80000000 556.00000000  24.00000000
 26.90000000 524.00000000  62.00000000
 27.00000000 598.00000000  92.00000000
 27.10000000 615.00000000  25.00000000
 27.20000000 646.00000000  58.00000000
 27.30000000 752.00000000  55.00000000
 27.40000000 618.00000000  82.00000000
 27.50000000 617.00000000  86.00000000
 27.60000000 491.00000000  80.00000000
 27.70000000 635.00000000  78.00000000
 27.80000000 612.00000000  31.00000000
 27.90000000 604.00000000  72.00000000
 28.00000000 435.00000000  77.00000000
 28.10000000 576.00000000  40.00000000
 28.20000000 433.00000000  17.00000000
 28.30000000 428.00000000  60.00000000
 28.40000000 536.00000000  51.00000000
 28.50000000 524.00000000  45.00000000
 28.60000000 455.00000000  52.00000000
 28.70000000 500.00000000  23.00000000
 28.80000000 451.00000000   3.00000000
 28.90000000 508.00000000  76.00000000
 29.00000000 617.00000000   8.00000000
 29.10000000 546.00000000  69.00000000
 29.20000000 553.00000000  93.00000000
 29.30000000 518.00000000  64.00000000
 29.40000000 610.00000000 103.00000000
 29.50000000 466.00000000  46.00000000
 29.60000000 662.00000000  57.00000000
 29.70000000 511.00000000  63.00000000
 29.80000000 571.00000000  40.00000000
 29.90000000 686.00000000  66.00000000
 30.00000000 561.00000000 -11.00000000
 30.10000000 503.00000000  94.00000000
 30.20000000 588.00000000  29.00000000
 30.30000000 605.00000000  93.00000000
 30.40000000 534.00000000  58.00000000
 30.50000000 688.00000000  58.00000000
 30.60000000 545.00000000  90.00000000
 30.70000000 663.00000000  44.00000000
 30.80000000 578.00000000 107.00000000
 30.90000000 612.00000000  74.00000000
 31.00000000 587.00000000  89.00000000
 31.10000000 605.00000000  24.00000000
 31.20000000 671.00000000  70.00000000
 31.30000000 663.00000000  46.00000000
 31.40000000 600.00000000  63.00000000
 31.50000000 512.00000000  46.00000000
 31.60000000 544.00000000  42.00000000
 31.70000000 501.00000000  49.00000000
 31.80000000 511.00000000  30.00000000
 31.90000000 491.00000000  17.00000000
 32.00000000 604.00000000 103.00000000
 32.10000000 645.00000000  25.00000000
 32.20000000 648.00000000  41.00000000
 32.30000000 535.00000000  27.00000000
 32.40000000 482.00000000  94.00000000
 32.50000000 692.00000000  70.00000000
 32.60000000 610.00000000  56.00000000
 32.70000000 555.00000000  45.00000000
 32.80000000 456.00000000  30.00000000
 32.90000000 566.00000000  54.00000000
 33.00000000 604.00000000  87.00000000
 33.10000000 576.00000000  27.00000000
 33.20000000 571.00000000  56.00000000
 33.30000000 431.00000000  26.00000000
 33.40000000 697.00000000  42.00000000
 33.50000000 758.00000000  10.00000000
 33.60000000 419.00000000  84.00000000
 33.70000000 507.00000000  66.00000000
 33.80000000 529.00000000  64.00000000
 33.90000000 448.00000000  -7.00000000
 34.00000000 616.00000000  70.00000000
 34.10000000 524.00000000  48.00000000
 34.20000000 624.00000000  50.00000000
 34.30000000 701.00000000  86.00000000
 34.40000000 639.00000000  66.00000000
 34.50000000 445.00000000  24.00000000
 34.60000000 472.00000000  55.00000000
 34.70000000 517.00000000 137.00000000
 34.80000000 427.00000000  57.00000000
 34.90000000 568.00000000  88.00000000
 35.00000000 455.00000000  67.00000000
 35.10000000 472.00000000  36.00000000
 35.20000000 487.00000000  71.00000000
 35.30000000 485.00000000  58.00000000
 35.40000000 604.00000000  57.00000000
 35.50000000 545.00000000 135.00000000
 35.60000000 446.00000000  84.00000000
 35.70000000 647.00000000  68.00000000
 35.80000000 533.00000000  47.00000000
 35.90000000 580.00000000  16.00000000
 36.00000000 602.00000000  56.00000000
 36.10000000 625.00000000  71.00000000
 36.20000000 522.00000000 159.00000000
 36.30000000 468.00000000  56.00000000
 36.40000000 625.00000000  70.00000000
 36.50000000 574.00000000  28.00000000
 36.60000000 410.00000000  42.00000000
 36.70000000 493.00000000  72.00000000
 36.80000000 736.00000000 111.00000000
 36.90000000 661.00000000  60.00000000
 37.00000000 671.00000000  69.00000000
 37.10000000 447.00000000  86.00000000
 37.20000000 585.00000000  73.00000000
 37.30000000 546.00000000  72.00000000
 37.40000000 329.00000000  59.00000000
 37.50000000 537.00000000  47.00000000
 37.60000000 546.00000000  38.00000000
 37.70000000 516.00000000  24.00000000
 37.80000000 461.00000000  85.00000000
 37.90000000 514.00000000  57.00000000
 38.00000000 539.00000000 108.00000000
 38.10000000 514.00000000   6.00000000
 38.20000000 536.00000000  71.00000000
 38.30000000 651.00000000 134.00000000
 38.40000000 583.00000000  44.00000000
 38.50000000 479.00000000  69.00000000
 38.60000000 529.00000000  59.00000000
 38.70000000 484.00000000  10.00000000
 38.80000000 509.00000000  19.00000000
 38.90000000 559.00000000  77.00000000
 39.00000000 512.00000000  37.00000000
 39.10000000 680.00000000  29.00000000
 39.20000000 475.00000000  26.00000000
 39.30000000 579.00000000  72.00000000
 39.40000000 563.00000000  44.00000000
 39.50000000 518.00000000  30.00000000
 39.60000000 533.00000000  83.00000000
 39.70000000 748.00000000  42.00000000
 39.80000000 579.00000000  29.00000000
 39.90000000 543.00000000  61.00000000
 40.00000000 593.00000000  68.00000000
 40.10000000 557.00000000  53.00000000
 40.20000000 685.00000000  44.00000000
 40.30000000 544.00000000  39.00000000
 40.40000000 644.00000000  29.00000000
 40.50000000 394.00000000  15.00000000
 40.60000000 490.00000000  32.00000000
 40.70000000 489.00000000  13.00000000
 40.80000000 601.00000000  82.00000000
 40.90000000 657.00000000  44.00000000
 41.00000000 505.00000000  66.00000000
 41.10000000 470.00000000  44.00000000
 41.20000000 393.00000000  25.00000000
 41.30000000 437.00000000  56.00000000
 41.40000000 500.00000000  30.00000000
 41.50000000 581.00000000  67.00000000
 41.60000000 759.00000000   0.00000000
 41.70000000 622.00000000  43.00000000
 41.80000000 564.00000000  86.00000000
 41.90000000 652.00000000  40.00000000
 42.00000000 501.00000000  61.00000000
 42.10000000 497.00000000 124.00000000
 42.20000000 682.00000000  69.00000000
 42.30000000 614.00000000  30.00000000
 42.40000000 483.00000000  51.00000000
 42.50000000 476.00000000  35.00000000
 42.60000000 460.00000000  55.00000000
 42.70000000 624.00000000  35.00000000
 42.80000000 513.00000000   1.00000000
 42.90000000 530.00000000  52.00000000
 43.00000000 555.00000000  64.00000000
 43.10000000 457.00000000  58.00000000
 43.20000000 405.00000000  53.00000000
 43.30000000 394.00000000  90.00000000
 43.40000000 527.00000000  42.00000000
 43.50000000 465.00000000  79.00000000
 43.60000000 360.00000000  87.00000000
 43.70000000 366.00000000  20.00000000
 43.80000000 505.00000000  87.00000000
 43.90000000 506.00000000  30.00000000
 44.00000000 707.00000000  51.00000000
 44.10000000 664.00000000  60.00000000
 44.20000000 632.00000000  41.00000000
 44.30000000 604.00000000  65.00000000
 44.40000000 504.00000000  65.00000000
 44.50000000 554.00000000  30.00000000
 44.60000000 509.00000000  57.00000000
 44.70000000 537.00000000  29.00000000
 44.80000000 740.00000000  87.00000000
 44.90000000 430.00000000  87.00000000
 45.00000000 511.00000000  71.00000000
 45.10000000 584.00000000  82.00000000
 45.20000000 520.00000000  31.00000000
 45.30000000 587.00000000  53.00000000
 45.40000000 427.00000000 109.00000000
 45.50000000 440.00000000  47.00000000
 45.60000000 607.00000000  37.00000000
 45.70000000 659.00000000  81.00000000
 45.80000000 444.00000000 125.00000000
 45.90000000 551.00000000  27.00000000
 46.00000000 513.00000000  55.00000000
 46.10000000 520.00000000  26.00000000
 46.20000000 582.00000000  71.00000000
 46.30000000 645.00000000  10.00000000
 46.40000000 473.00000000  67.00000000
 46.50000000 478.00000000  97.00000000
 46.60000000 454.00000000  47.00000000
 46.70000000 456.00000000  63.00000000
 46.80000000 475.00000000  10.00000000
 46.90000000 681.00000000   4.00000000
 47.00000000 479.00000000  22.00000000
 47.10000000 612.00000000  45.00000000
 47.20000000 422.00000000  81.00000000
 47.30000000 439.00000000   7.00000000
 47.40000000 562.00000000  78.00000000
 47.50000000 466.00000000  29.00000000
 47.60000000 653.00000000  80.00000000
 47.70000000 546.00000000  54.00000000
 47.80000000 560.00000000  90.00000000
 47.90000000 482.00000000  50.00000000
 48.00000000 461.00000000  93.00000000
 48.10000000 679.00000000  33.00000000
 48.20000000 562.00000000  92.00000000
 48.30000000 451.00000000  51.00000000
 48.40000000 339.00000000  92.00000000
 48.50000000 600.00000000  39.00000000
 48.60000000 506.00000000  22.00000000
 48.70000000 319.00000000  97.00000000
 48.80000000 416.00000000  55.00000000
 48.90000000 537.00000000  19.00000000
 49.00000000 559.00000000  42.00000000
 49.10000000 485.00000000 101.00000000
 49.20000000 514.00000000  56.00000000
 49.30000000 553.00000000  55.00000000
 49.40000000 397.00000000 117.00000000
 49.50000000 615.00000000  79.00000000
 49.60000000 450.00000000 100.00000000
 49.70000000 618.00000000  65.00000000
 49.80000000 524.00000000 109.00000000
 49.90000000 506.00000000  68.00000000
 50.00000000 366.00000000  57.00000000
 50.10000000 509.00000000  47.00000000
 50.20000000 449.00000000  91.00000000
 50.30000000 548.00000000  47.00000000
 50.40000000 757.00000000  19.00000000
 50.50000000 615.00000000  -2.00000000
 50.60000000 653.00000000  61.00000000
 50.70000000 619.00000000  57.00000000
 50.80000000 656.00000000  78.00000000
 50.90000000 675.00000000  22.00000000
 51.00000000 537.00000000  48.00000000
 51.10000000 475.00000000  23.00000000
 51.20000000 466.00000000  74.00000000
 51.30000000 377.00000000 134.00000000
 51.40000000 564.00000000  15.00000000
 51.50000000 452.00000000  12.00000000
 51.60000000 682.00000000  38.00000000
 51.70000000 434.00000000  61.00000000
 51.80000000 562.00000000  95.00000000
 51.90000000 506.00000000  42.00000000
 52.00000000 536.00000000  40.00000000
 52.10000000 607.00000000  96.00000000
 52.20000000 690.00000000  71.00000000
 52.30000000 520.00000000 108.00000000
 52.40000000 511.00000000  86.00000000
 52.50000000 470.00000000  28.00000000
 52.60000000 553.00000000  75.00000000
 52.70000000 498.00000000 101.00000000
 52.80000000 500.00000000  49.00000000
 52.90000000 495.00000000  10.00000000
 53.00000000 433.00000000  15.00000000
 53.10000000 564.00000000  31.00000000
 53.20000000 470.00000000  43.00000000
 53.30000000 565.00000000  96.00000000
 53.40000000 599.00000000  41.00000000
 53.50000000 641.00000000 122.00000000
 53.60000000 570.00000000  33.00000000
 53.70000000 551.00000000  38.00000000
 53.80000000 432.00000000  88.00000000
 53.90000000 587.00000000  66.00000000
 54.00000000 588.00000000  99.00000000
 54.10000000 557.00000000  43.00000000
 54.20000000 389.00000000  21.00000000
 54.30000000 485.00000000  12.00000000
 54.40000000 650.00000000  59.00000000
 54.50000000 555.00000000  30.00000000
 54.60000000 488.00000000  35.00000000
 54.70000000 565.00000000  36.00000000
 54.80000000 517.00000000 101.00000000
 54.90000000 398.00000000  29.00000000
 55.00000000 540.00000000  76.00000000
 55.10000000 517.00000000  23.00000000
 55.20000000 464.00000000 123.00000000
 55.30000000 509.00000000  88.00000000
 55.40000000 585.00000000  73.00000000
 55.50000000 559.00000000  64.00000000
 55.60000000 516.00000000  87.00000000
 55.70000000 642.00000000  76.00000000
 55.80000000 463.00000000  12.00000000
 55.90000000 543.00000000  60.00000000
 56.00000000 653.00000000  34.00000000
 56.10000000 647.00000000  44.00000000
 56.20000000 537.00000000  92.00000000
 56.30000000 572.00000000  87.00000000
 56.40000000 438.00000000 161.00000000
 56.50000000 534.00000000  60.00000000
 56.60000000 560.00000000  74.00000000
 56.70000000 405.00000000  70.00000000
 56.80000000 590.00000000  28.00000000
 56.90000000 531.00000000 106.00000000
 57.00000000 466.00000000  63.00000000
 57.10000000 516.00000000  45.00000000
 57.20000000 675.00000000  29.00000000
 57.30000000 622.00000000  34.00000000
 57.40000000 716.00000000  66.00000000
 57.50000000 483.00000000  45.00000000
 57.60000000 512.00000000  49.00000000
 57.70000000 568.00000000  99.00000000
 57.80000000 488.00000000  20.00000000
 57.90000000 606.00000000  36.00000000
 58.00000000 466.00000000  28.00000000
 58.10000000 591.00000000  54.00000000
 58.20000000 603.00000000  94.00000000
 58.30000000 539.00000000  52.00000000
 58.40000000 479.00000000  21.00000000
 58.50000000 501.00000000  58.00000000
 58.60000000 622.00000000  52.00000000
 58.70000000 601.00000000  51.00000000
 58.80000000 572.00000000  95.00000000
 58.90000000 646.00000000  35.00000000
 59.00000000 731.00000000  12.00000000
 59.10000000 820.00000000  34.00000000
 59.20000000 558.00000000  62.00000000
 59.30000000 557.00000000  77.00000000
 59.40000000 547.00000000  42.00000000
 59.50000000 514.00000000  46.00000000
 59.60000000 701.00000000 124.00000000
 59.70000000 600.00000000  17.00000000
 59.80000000 512.00000000  59.00000000
 59.90000000 623.00000000  68.00000000
 60.00000000 659.00000000  67.00000000
 60.10000000 503.00000000  29.00000000
 60.20000000 450.00000000   6.00000000
 60.30000000 537.00000000  41.00000000
 60.40000000 573.00000000  29.00000000
 60.50000000 489.00000000  76.00000000
 60.60000000 506.00000000  38.00000000
 60.70000000 566.00000000  43.00000000
 60.80000000 561.00000000  77.00000000
 60.90000000 622.00000000  48.00000000
 61.00000000 659.00000000  90.00000000
 61.10000000 585.00000000  90.00000000
 61.20000000 666.00000000  86.00000000
 61.30000000 445.00000000  75.00000000
 61.40000000 475.00000000 130.00000000
 61.50000000 683.00000000  62.00000000
 61.60000000 585.00000000  45.00000000
 61.70000000 715.00000000  81.00000000
 61.80000000 493.00000000  68.00000000
 61.90000000 601.00000000  55.00000000
 62.00000000 582.00000000  51.00000000
 62.10000000 628.00000000  26.00000000
 62.20000000 539.00000000  73.00000000
 62.30000000 500.00000000  98.00000000
 62.40000000 577.00000000  53.00000000
 62.50000000 537.00000000  53.00000000
 62.60000000 468.00000000   4.00000000
 62.70000000 521.00000000  55.00000000
 62.80000000 537.00000000  56.00000000
 62.90000000 557.00000000  29.00000000
 63.00000000 517.00000000  18.00000000
 63.10000000 522.00000000  77.00000000
 63.20000000 461.00000000  56.00000000
 63.30000000 644.00000000  11.00000000
 63.40000000 597.00000000  69.00000000
 63.50000000 549.00000000  32.00000000
 63.60000000 450.00000000  64.00000000
 63.70000000 466.00000000  88.00000000
 63.80000000 452.00000000   8.00000000
 63.90000000 677.00000000  -2.00000000
 64.00000000 473.00000000  92.00000000
 64.10000000 494.00000000  72.00000000
 64.20000000 574.00000000  21.00000000
 64.30000000 525.00000000  66.00000000
 64.40000000 406.00000000  62.00000000
 64.50000000 600.00000000  10.00000000
 64.60000000 493.00000000  17.00000000
 64.70000000 477.00000000  55.00000000
 64.80000000 432.00000000  27.00000000
 64.90000000 558.00000000 -20.00000000
 65.00000000 530.00000000  66.00000000
 65.10000000 583.00000000  48.00000000
 65.20000000 524.00000000  82.00000000
 65.30000000 531.00000000  50.00000000
 65.40000000 650.00000000  95.00000000
 65.50000000 496.00000000  38.00000000
 65.60000000 527.00000000  47.00000000
 65.70000000 529.00000000  27.00000000
 65.80000000 423.00000000  61.00000000
 65.90000000 562.00000000  41.00000000
 66.00000000 597.00000000  20.00000000
 66.10000000 432.00000000  52.00000000
 66.20000000 526.00000000  56.00000000
 66.30000000 535.00000000 117.00000000
 66.40000000 708.00000000  25.00000000
 66.50000000 506.00000000  69.00000000
 66.60000000 646.00000000  46.00000000
 66.70000000 397.00000000  26.00000000
 66.80000000 469.00000000  74.00000000
 66.90000000 472.00000000   6.00000000
 67.00000000 658.00000000  67.00000000
 67.10000000 649.00000000  68.00000000
 67.20000000 697.00000000  64.00000000
 67.30000000 468.00000000  23.00000000
 67.40000000 494.00000000  17.00000000
 67.50000000 553.00000000  38.00000000
 67.60000000 537.00000000   0.00000000
 67.70000000 517.00000000  79.00000000
 67.80000000 622.00000000  74.00000000
 67.90000000 398.00000000  51.00000000
 68.00000000 552.00000000  57.00000000
 68.10000000 488.00000000  78.00000000
 68.20000000 464.00000000  36.00000000
 68.30000000 413.00000000   3.00000000
 68.40000000 635.00000000  59.00000000
 68.50000000 468.00000000  81.00000000
 68.60000000 701.00000000  53.00000000
 68.70000000 670.00000000  64.00000000
 68.80000000 598.00000000   5.00000000
 68.90000000 583.00000000  75.00000000
 69.00000000 588.00000000  -5.00000000
 69.10000000 545.00000000  57.00000000
 69.20000000 596.00000000  85.00000000
 69.30000000 667.00000000  21.00000000
 69.40000000 453.00000000  22.00000000
 69.50000000 502.00000000  60.00000000
 69.60000000 523.00000000  58.00000000
 69.70000000 478.00000000  10.00000000
 69.80000000 292.00000000  29.00000000
 69.90000000 555.00000000  39.00000000
 70.00000000 474.00000000  67.00000000
 70.10000000 561.00000000  17.00000000
 70.20000000 647.00000000  72.00000000
 70.30000000 544.00000000  62.00000000
 70.40000000 453.00000000  22.00000000
 70.50000000 400.00000000  23.00000000
 70.60000000 622.00000000  32.00000000
 70.70000000 480.00000000  72.00000000
 70.80000000 507.00000000  51.00000000
 70.90000000 489.00000000  58.00000000
 71.00000000 550.00000000  84.00000000
 71.10000000 623.00000000  63.00000000
 71.20000000 489.00000000  61.00000000
 71.30000000 671.00000000  24.00000000
 71.40000000 500.00000000  52.00000000
 71.50000000 569.00000000 100.00000000
 71.60000000 582.00000000 114.00000000
 71.70000000 533.00000000  61.00000000
 71.80000000 434.00000000  19.00000000
 71.90000000 453.00000000  59.00000000
 72.00000000 349.00000000  72.00000000
 72.10000000 467.00000000  44.00000000
 72.20000000 611.00000000  69.00000000
 72.30000000 481.00000000  13.00000000
 72.40000000 461.00000000  19.00000000
 72.50000000 452.00000000  44.00000000
 72.60000000 515.00000000  62.00000000
 72.70000000 570.00000000  46.00000000
 72.80000000 493.00000000  84.00000000
 72.90000000 435.00000000  53.00000000
 73.00000000 625.00000000  32.00000000
 73.10000000 407.00000000 103.00000000
 73.20000000 670.00000000  96.00000000
 73.30000000 834.00000000  32.00000000
 73.40000000 655.00000000  63.00000000
 73.50000000 621.00000000  69.00000000
 73.60000000 631.00000000  50.00000000
 73.70000000 487.00000000  97.00000000
 73.80000000 614.00000000  89.00000000
 73.90000000 475.00000000  51.00000000
 74.00000000 629.00000000  58.00000000
 74.10000000 514.00000000  96.00000000
 74.20000000 583.00000000  56.00000000
 74.30000000 553.00000000  63.00000000
 74.40000000 576.00000000  69.00000000
 74.50000000 458.00000000  65.00000000
 74.60000000 515.00000000  75.00000000
 74.70000000 673.00000000  70.00000000
 74.80000000 458.00000000  36.00000000
 74.90000000 654.00000000 139.00000000
 75.00000000 455.00000000  53.00000000
