# Supplementary material for: Functional 3D architecture in an intrinsically disordered E3 ligase domain facilitates ubiquitin transfer
Source: Nat Commun. 2020 Jul 30;11:3807. doi: 10.1038/s41467-020-17647-x (PMC7393505; doi:10.1038/s41467-020-17647-x)
Supplement: Supplementary file 4 — Source Data [file 41467_2020_17647_MOESM4_ESM.zip › Source data/Fig. 2/Figure 2B/SM traces - raw/30-57 (SIM1-2)/24_131with_fret.dat]

  0.00000000 170.00000000 227.00000000   0.57178841
  0.10000000  61.00000000 166.00000000   0.73127753
  0.20000000  68.00000000 223.00000000   0.76632302
  0.30000000  86.00000000 175.00000000   0.67049808
  0.40000000 160.00000000 183.00000000   0.53352770
  0.50000000 102.00000000 354.00000000   0.77631579
  0.60000000 130.00000000 237.00000000   0.64577657
  0.70000000  99.00000000 184.00000000   0.65017668
  0.80000000 123.00000000 229.00000000   0.65056818
  0.90000000 108.00000000 207.00000000   0.65714286
  1.00000000  91.00000000 316.00000000   0.77641278
  1.10000000  73.00000000 256.00000000   0.77811550
  1.20000000 170.00000000 293.00000000   0.63282937
  1.30000000  62.00000000 174.00000000   0.73728814
  1.40000000 187.00000000 294.00000000   0.61122661
  1.50000000 170.00000000 269.00000000   0.61275626
  1.60000000 272.00000000 329.00000000   0.54742097
  1.70000000 153.00000000 355.00000000   0.69881890
  1.80000000 116.00000000 302.00000000   0.72248804
  1.90000000  90.00000000 315.00000000   0.77777778
  2.00000000  17.00000000 252.00000000   0.93680297
  2.10000000  83.00000000 263.00000000   0.76011561
  2.20000000  93.00000000 225.00000000   0.70754717
  2.30000000 169.00000000 368.00000000   0.68528864
  2.40000000 146.00000000 270.00000000   0.64903846
  2.50000000 122.00000000 266.00000000   0.68556701
  2.60000000  91.00000000 272.00000000   0.74931129
  2.70000000 198.00000000 324.00000000   0.62068966
  2.80000000 181.00000000 328.00000000   0.64440079
  2.90000000 108.00000000 332.00000000   0.75454545
  3.00000000 138.00000000 262.00000000   0.65500000
  3.10000000  50.00000000 186.00000000   0.78813559
  3.20000000  96.00000000 235.00000000   0.70996979
  3.30000000 112.00000000 244.00000000   0.68539326
  3.40000000 127.00000000 250.00000000   0.66312997
  3.50000000 148.00000000 353.00000000   0.70459082
  3.60000000  66.00000000 248.00000000   0.78980892
  3.70000000 169.00000000 313.00000000   0.64937759
  3.80000000 237.00000000 360.00000000   0.60301508
  3.90000000 203.00000000 224.00000000   0.52459016
  4.00000000 191.00000000 289.00000000   0.60208333
  4.10000000 159.00000000 286.00000000   0.64269663
  4.20000000 117.00000000 319.00000000   0.73165138
  4.30000000 138.00000000 250.00000000   0.64432990
  4.40000000 129.00000000 294.00000000   0.69503546
  4.50000000 187.00000000 374.00000000   0.66666667
  4.60000000 103.00000000 284.00000000   0.73385013
  4.70000000 138.00000000 284.00000000   0.67298578
  4.80000000  81.00000000 298.00000000   0.78627968
  4.90000000  65.00000000 364.00000000   0.84848485
  5.00000000  78.00000000 208.00000000   0.72727273
  5.10000000 130.00000000 300.00000000   0.69767442
  5.20000000 124.00000000 219.00000000   0.63848397
  5.30000000  97.00000000 264.00000000   0.73130194
  5.40000000 115.00000000 310.00000000   0.72941176
  5.50000000 115.00000000 333.00000000   0.74330357
  5.60000000  87.00000000 185.00000000   0.68014706
  5.70000000  84.00000000 200.00000000   0.70422535
  5.80000000 118.00000000 299.00000000   0.71702638
  5.90000000 156.00000000 289.00000000   0.64943820
  6.00000000 138.00000000 306.00000000   0.68918919
  6.10000000 129.00000000 346.00000000   0.72842105
  6.20000000 106.00000000 304.00000000   0.74146341
  6.30000000 180.00000000 254.00000000   0.58525346
  6.40000000 255.00000000 232.00000000   0.47638604
  6.50000000  86.00000000 362.00000000   0.80803571
  6.60000000 135.00000000 270.00000000   0.66666667
  6.70000000 189.00000000 264.00000000   0.58278146
  6.80000000 166.00000000 324.00000000   0.66122449
  6.90000000 122.00000000 293.00000000   0.70602410
  7.00000000  81.00000000 260.00000000   0.76246334
  7.10000000 100.00000000 288.00000000   0.74226804
  7.20000000 170.00000000 236.00000000   0.58128079
  7.30000000 228.00000000 295.00000000   0.56405354
  7.40000000 111.00000000 192.00000000   0.63366337
  7.50000000  79.00000000 230.00000000   0.74433657
  7.60000000 106.00000000 255.00000000   0.70637119
  7.70000000 176.00000000 310.00000000   0.63786008
  7.80000000  76.00000000 344.00000000   0.81904762
  7.90000000 142.00000000 228.00000000   0.61621622
  8.00000000 118.00000000 380.00000000   0.76305221
  8.10000000 105.00000000 272.00000000   0.72148541
  8.20000000 128.00000000 171.00000000   0.57190635
  8.30000000 152.00000000 258.00000000   0.62926829
  8.40000000 134.00000000 262.00000000   0.66161616
  8.50000000 167.00000000 277.00000000   0.62387387
  8.60000000  86.00000000 326.00000000   0.79126214
  8.70000000 153.00000000 247.00000000   0.61750000
  8.80000000 119.00000000 348.00000000   0.74518201
  8.90000000 103.00000000 214.00000000   0.67507886
  9.00000000 102.00000000 319.00000000   0.75771971
  9.10000000  47.00000000 288.00000000   0.85970149
  9.20000000 179.00000000 245.00000000   0.57783019
  9.30000000  94.00000000 267.00000000   0.73961219
  9.40000000  58.00000000 257.00000000   0.81587302
  9.50000000 102.00000000 238.00000000   0.70000000
  9.60000000 169.00000000 324.00000000   0.65720081
  9.70000000 121.00000000 226.00000000   0.65129683
  9.80000000 137.00000000 223.00000000   0.61944444
  9.90000000 544.00000000  98.00000000   0.15264798
 10.00000000 628.00000000  66.00000000   0.09510086
 10.10000000 490.00000000  29.00000000   0.05587669
 10.20000000 593.00000000  35.00000000   0.05573248
 10.30000000 461.00000000  95.00000000   0.17086331
 10.40000000 677.00000000  46.00000000   0.06362379
 10.50000000 595.00000000  32.00000000   0.05103668
 10.60000000 534.00000000  47.00000000   0.08089501
 10.70000000 651.00000000  82.00000000   0.11186903
 10.80000000 557.00000000  67.00000000   0.10737179
 10.90000000 597.00000000  60.00000000   0.09132420
 11.00000000 497.00000000  65.00000000   0.11565836
 11.10000000 568.00000000  78.00000000   0.12074303
 11.20000000 498.00000000  67.00000000   0.11858407
 11.30000000 652.00000000  67.00000000   0.09318498
 11.40000000 590.00000000  88.00000000   0.12979351
 11.50000000 680.00000000 104.00000000   0.13265306
 11.60000000 459.00000000  49.00000000   0.09645669
 11.70000000 545.00000000  55.00000000   0.09166667
 11.80000000 539.00000000  55.00000000   0.09259259
 11.90000000 590.00000000  17.00000000   0.02800659
 12.00000000 587.00000000 111.00000000   0.15902579
 12.10000000 635.00000000  79.00000000   0.11064426
 12.20000000 672.00000000  59.00000000   0.08071135
 12.30000000 432.00000000  79.00000000   0.15459883
 12.40000000 665.00000000  94.00000000   0.12384717
 12.50000000 663.00000000  84.00000000   0.11244980
 12.60000000 621.00000000  83.00000000   0.11789773
 12.70000000 559.00000000  80.00000000   0.12519562
 12.80000000 463.00000000  60.00000000   0.11472275
 12.90000000 531.00000000  72.00000000   0.11940299
 13.00000000 541.00000000  87.00000000   0.13853503
 13.10000000 543.00000000  81.00000000   0.12980769
 13.20000000 550.00000000  91.00000000   0.14196568
 13.30000000 467.00000000  37.00000000   0.07341270
 13.40000000 492.00000000 129.00000000   0.20772947
 13.50000000 429.00000000  88.00000000   0.17021277
 13.60000000 550.00000000  77.00000000   0.12280702
 13.70000000 542.00000000 148.00000000   0.21449275
 13.80000000 453.00000000  53.00000000   0.10474308
 13.90000000 533.00000000  57.00000000   0.09661017
 14.00000000 490.00000000  86.00000000   0.14930556
 14.10000000 409.00000000  95.00000000   0.18849206
 14.20000000 661.00000000  80.00000000   0.10796221
 14.30000000 560.00000000  35.00000000   0.05882353
 14.40000000 489.00000000  31.00000000   0.05961538
 14.50000000 647.00000000  88.00000000   0.11972789
 14.60000000 576.00000000  88.00000000   0.13253012
 14.70000000 566.00000000  81.00000000   0.12519320
 14.80000000 578.00000000  75.00000000   0.11485452
 14.90000000 650.00000000  77.00000000   0.10591472
 15.00000000 650.00000000  33.00000000   0.04831625
 15.10000000 586.00000000  87.00000000   0.12927192
 15.20000000 540.00000000  84.00000000   0.13461538
 15.30000000 591.00000000  42.00000000   0.06635071
 15.40000000 704.00000000  42.00000000   0.05630027
 15.50000000 589.00000000  56.00000000   0.08682171
 15.60000000 601.00000000  28.00000000   0.04451510
 15.70000000 681.00000000  82.00000000   0.10747051
 15.80000000 453.00000000  87.00000000   0.16111111
 15.90000000 690.00000000  99.00000000   0.12547529
 16.00000000 645.00000000  58.00000000   0.08250356
 16.10000000 646.00000000  19.00000000   0.02857143
 16.20000000 528.00000000 115.00000000   0.17884914
 16.30000000 609.00000000  50.00000000   0.07587253
 16.40000000 462.00000000  42.00000000   0.08333333
 16.50000000 446.00000000  49.00000000   0.09898990
 16.60000000 566.00000000  74.00000000   0.11562500
 16.70000000 337.00000000  60.00000000   0.15113350
 16.80000000 434.00000000  36.00000000   0.07659574
 16.90000000 446.00000000  53.00000000   0.10621242
 17.00000000 518.00000000  -2.00000000  -0.00387597
 17.10000000 525.00000000 109.00000000   0.17192429
 17.20000000 699.00000000  95.00000000   0.11964736
 17.30000000 502.00000000 106.00000000   0.17434211
 17.40000000 525.00000000  53.00000000   0.09169550
 17.50000000 540.00000000  45.00000000   0.07692308
 17.60000000 561.00000000  54.00000000   0.08780488
 17.70000000 552.00000000  -8.00000000  -0.01470588
 17.80000000 517.00000000 113.00000000   0.17936508
 17.90000000 557.00000000  25.00000000   0.04295533
 18.00000000 515.00000000  49.00000000   0.08687943
 18.10000000 488.00000000  31.00000000   0.05973025
 18.20000000 587.00000000  48.00000000   0.07559055
 18.30000000 467.00000000  48.00000000   0.09320388
 18.40000000 473.00000000  72.00000000   0.13211009
 18.50000000 503.00000000  40.00000000   0.07366483
 18.60000000 564.00000000 102.00000000   0.15315315
 18.70000000 380.00000000  74.00000000   0.16299559
 18.80000000 572.00000000  81.00000000   0.12404288
 18.90000000 418.00000000  92.00000000   0.18039216
 19.00000000 557.00000000  -5.00000000  -0.00905797
 19.10000000 432.00000000  57.00000000   0.11656442
 19.20000000 571.00000000  44.00000000   0.07154472
 19.30000000 657.00000000  50.00000000   0.07072136
 19.40000000 480.00000000  59.00000000   0.10946197
 19.50000000 538.00000000  76.00000000   0.12377850
 19.60000000 575.00000000  82.00000000   0.12480974
 19.70000000 632.00000000  47.00000000   0.06921944
 19.80000000 541.00000000  34.00000000   0.05913043
 19.90000000 436.00000000  48.00000000   0.09917355
 20.00000000 677.00000000  16.00000000   0.02308802
 20.10000000 517.00000000   0.00000000   0.00000000
 20.20000000 529.00000000  44.00000000   0.07678883
 20.30000000 536.00000000  83.00000000   0.13408724
 20.40000000 407.00000000  48.00000000   0.10549451
 20.50000000 405.00000000  16.00000000   0.03800475
 20.60000000 427.00000000  33.00000000   0.07173913
 20.70000000 552.00000000  68.00000000   0.10967742
 20.80000000 544.00000000  98.00000000   0.15264798
 20.90000000 554.00000000  66.00000000   0.10645161
 21.00000000 586.00000000  65.00000000   0.09984639
 21.10000000 518.00000000  64.00000000   0.10996564
 21.20000000 526.00000000 122.00000000   0.18827160
 21.30000000 650.00000000  33.00000000   0.04831625
 21.40000000 632.00000000  86.00000000   0.11977716
 21.50000000 709.00000000  13.00000000   0.01800554
 21.60000000 594.00000000  81.00000000   0.12000000
 21.70000000 560.00000000  55.00000000   0.08943089
 21.80000000 495.00000000 101.00000000   0.16946309
 21.90000000 644.00000000  41.00000000   0.05985401
 22.00000000 488.00000000  60.00000000   0.10948905
 22.10000000 627.00000000  46.00000000   0.06835067
 22.20000000 412.00000000  77.00000000   0.15746421
 22.30000000 531.00000000  54.00000000   0.09230769
 22.40000000 631.00000000   8.00000000   0.01251956
 22.50000000 575.00000000 119.00000000   0.17146974
 22.60000000 616.00000000  57.00000000   0.08469539
 22.70000000 524.00000000   9.00000000   0.01688555
 22.80000000 458.00000000  27.00000000   0.05567010
 22.90000000 539.00000000   1.00000000   0.00185185
 23.00000000 584.00000000  42.00000000   0.06709265
 23.10000000 567.00000000  93.00000000   0.14090909
 23.20000000 625.00000000  75.00000000   0.10714286
 23.30000000 646.00000000   0.00000000   0.00000000
 23.40000000 539.00000000  69.00000000   0.11348684
 23.50000000 615.00000000  54.00000000   0.08071749
 23.60000000 624.00000000  71.00000000   0.10215827
 23.70000000 663.00000000  67.00000000   0.09178082
 23.80000000 572.00000000  46.00000000   0.07443366
 23.90000000 525.00000000  69.00000000   0.11616162
 24.00000000 486.00000000  76.00000000   0.13523132
 24.10000000 632.00000000  49.00000000   0.07195301
 24.20000000 462.00000000  19.00000000   0.03950104
 24.30000000 451.00000000  48.00000000   0.09619238
 24.40000000 551.00000000 107.00000000   0.16261398
 24.50000000 720.00000000 104.00000000   0.12621359
 24.60000000 620.00000000  29.00000000   0.04468413
 24.70000000 502.00000000 101.00000000   0.16749585
 24.80000000 569.00000000  72.00000000   0.11232449
 24.90000000 547.00000000  77.00000000   0.12339744
 25.00000000 629.00000000  11.00000000   0.01718750
 25.10000000 710.00000000  53.00000000   0.06946265
 25.20000000 476.00000000  63.00000000   0.11688312
 25.30000000 443.00000000  61.00000000   0.12103175
 25.40000000 546.00000000  81.00000000   0.12918660
 25.50000000 572.00000000  63.00000000   0.09921260
 25.60000000 467.00000000  95.00000000   0.16903915
 25.70000000 601.00000000  14.00000000   0.02276423
 25.80000000 532.00000000  83.00000000   0.13495935
 25.90000000 655.00000000  79.00000000   0.10762943
 26.00000000 667.00000000  47.00000000   0.06582633
 26.10000000 643.00000000  24.00000000   0.03598201
 26.20000000 470.00000000  36.00000000   0.07114625
 26.30000000 673.00000000  32.00000000   0.04539007
 26.40000000 530.00000000  39.00000000   0.06854130
 26.50000000 505.00000000  29.00000000   0.05430712
 26.60000000 375.00000000  35.00000000   0.08536585
 26.70000000 526.00000000 105.00000000   0.16640254
 26.80000000 556.00000000  24.00000000   0.04137931
 26.90000000 524.00000000  62.00000000   0.10580205
 27.00000000 598.00000000  92.00000000   0.13333333
 27.10000000 615.00000000  25.00000000   0.03906250
 27.20000000 646.00000000  58.00000000   0.08238636
 27.30000000 752.00000000  55.00000000   0.06815366
 27.40000000 618.00000000  82.00000000   0.11714286
 27.50000000 617.00000000  86.00000000   0.12233286
 27.60000000 491.00000000  80.00000000   0.14010508
 27.70000000 635.00000000  78.00000000   0.10939691
 27.80000000 612.00000000  31.00000000   0.04821151
 27.90000000 604.00000000  72.00000000   0.10650888
 28.00000000 435.00000000  77.00000000   0.15039063
 28.10000000 576.00000000  40.00000000   0.06493506
 28.20000000 433.00000000  17.00000000   0.03777778
 28.30000000 428.00000000  60.00000000   0.12295082
 28.40000000 536.00000000  51.00000000   0.08688245
 28.50000000 524.00000000  45.00000000   0.07908612
 28.60000000 455.00000000  52.00000000   0.10256410
 28.70000000 500.00000000  23.00000000   0.04397706
 28.80000000 451.00000000   3.00000000   0.00660793
 28.90000000 508.00000000  76.00000000   0.13013699
 29.00000000 617.00000000   8.00000000   0.01280000
 29.10000000 546.00000000  69.00000000   0.11219512
 29.20000000 553.00000000  93.00000000   0.14396285
 29.30000000 518.00000000  64.00000000   0.10996564
 29.40000000 610.00000000 103.00000000   0.14446003
 29.50000000 466.00000000  46.00000000   0.08984375
 29.60000000 662.00000000  57.00000000   0.07927677
 29.70000000 511.00000000  63.00000000   0.10975610
 29.80000000 571.00000000  40.00000000   0.06546645
 29.90000000 686.00000000  66.00000000   0.08776596
 30.00000000 561.00000000 -11.00000000  -0.02000000
 30.10000000 503.00000000  94.00000000   0.15745394
 30.20000000 588.00000000  29.00000000   0.04700162
 30.30000000 605.00000000  93.00000000   0.13323782
 30.40000000 534.00000000  58.00000000   0.09797297
 30.50000000 688.00000000  58.00000000   0.07774799
 30.60000000 545.00000000  90.00000000   0.14173228
 30.70000000 663.00000000  44.00000000   0.06223479
 30.80000000 578.00000000 107.00000000   0.15620438
 30.90000000 612.00000000  74.00000000   0.10787172
 31.00000000 587.00000000  89.00000000   0.13165680
 31.10000000 605.00000000  24.00000000   0.03815580
 31.20000000 671.00000000  70.00000000   0.09446694
 31.30000000 663.00000000  46.00000000   0.06488011
 31.40000000 600.00000000  63.00000000   0.09502262
 31.50000000 512.00000000  46.00000000   0.08243728
 31.60000000 544.00000000  42.00000000   0.07167235
 31.70000000 501.00000000  49.00000000   0.08909091
 31.80000000 511.00000000  30.00000000   0.05545287
 31.90000000 491.00000000  17.00000000   0.03346457
 32.00000000 604.00000000 103.00000000   0.14568600
 32.10000000 645.00000000  25.00000000   0.03731343
 32.20000000 648.00000000  41.00000000   0.05950653
 32.30000000 535.00000000  27.00000000   0.04804270
 32.40000000 482.00000000  94.00000000   0.16319444
 32.50000000 692.00000000  70.00000000   0.09186352
 32.60000000 610.00000000  56.00000000   0.08408408
 32.70000000 555.00000000  45.00000000   0.07500000
 32.80000000 456.00000000  30.00000000   0.06172840
 32.90000000 566.00000000  54.00000000   0.08709677
 33.00000000 604.00000000  87.00000000   0.12590449
 33.10000000 576.00000000  27.00000000   0.04477612
 33.20000000 571.00000000  56.00000000   0.08931419
 33.30000000 431.00000000  26.00000000   0.05689278
 33.40000000 697.00000000  42.00000000   0.05683356
 33.50000000 758.00000000  10.00000000   0.01302083
 33.60000000 419.00000000  84.00000000   0.16699801
 33.70000000 507.00000000  66.00000000   0.11518325
 33.80000000 529.00000000  64.00000000   0.10792580
 33.90000000 448.00000000  -7.00000000  -0.01587302
 34.00000000 616.00000000  70.00000000   0.10204082
 34.10000000 524.00000000  48.00000000   0.08391608
 34.20000000 624.00000000  50.00000000   0.07418398
 34.30000000 701.00000000  86.00000000   0.10927573
 34.40000000 639.00000000  66.00000000   0.09361702
 34.50000000 445.00000000  24.00000000   0.05117271
 34.60000000 472.00000000  55.00000000   0.10436433
 34.70000000 517.00000000 137.00000000   0.20948012
 34.80000000 427.00000000  57.00000000   0.11776860
 34.90000000 568.00000000  88.00000000   0.13414634
 35.00000000 455.00000000  67.00000000   0.12835249
 35.10000000 472.00000000  36.00000000   0.07086614
 35.20000000 487.00000000  71.00000000   0.12724014
 35.30000000 485.00000000  58.00000000   0.10681400
 35.40000000 604.00000000  57.00000000   0.08623298
 35.50000000 545.00000000 135.00000000   0.19852941
 35.60000000 446.00000000  84.00000000   0.15849057
 35.70000000 647.00000000  68.00000000   0.09510490
 35.80000000 533.00000000  47.00000000   0.08103448
 35.90000000 580.00000000  16.00000000   0.02684564
 36.00000000 602.00000000  56.00000000   0.08510638
 36.10000000 625.00000000  71.00000000   0.10201149
 36.20000000 522.00000000 159.00000000   0.23348018
 36.30000000 468.00000000  56.00000000   0.10687023
 36.40000000 625.00000000  70.00000000   0.10071942
 36.50000000 574.00000000  28.00000000   0.04651163
 36.60000000 410.00000000  42.00000000   0.09292035
 36.70000000 493.00000000  72.00000000   0.12743363
 36.80000000 736.00000000 111.00000000   0.13105077
 36.90000000 661.00000000  60.00000000   0.08321775
 37.00000000 671.00000000  69.00000000   0.09324324
 37.10000000 447.00000000  86.00000000   0.16135084
 37.20000000 585.00000000  73.00000000   0.11094225
 37.30000000 546.00000000  72.00000000   0.11650485
 37.40000000 329.00000000  59.00000000   0.15206186
 37.50000000 537.00000000  47.00000000   0.08047945
 37.60000000 546.00000000  38.00000000   0.06506849
 37.70000000 516.00000000  24.00000000   0.04444444
 37.80000000 461.00000000  85.00000000   0.15567766
 37.90000000 514.00000000  57.00000000   0.09982487
 38.00000000 539.00000000 108.00000000   0.16692427
 38.10000000 514.00000000   6.00000000   0.01153846
 38.20000000 536.00000000  71.00000000   0.11696870
 38.30000000 651.00000000 134.00000000   0.17070064
 38.40000000 583.00000000  44.00000000   0.07017544
 38.50000000 479.00000000  69.00000000   0.12591241
 38.60000000 529.00000000  59.00000000   0.10034014
 38.70000000 484.00000000  10.00000000   0.02024291
 38.80000000 509.00000000  19.00000000   0.03598485
 38.90000000 559.00000000  77.00000000   0.12106918
 39.00000000 512.00000000  37.00000000   0.06739526
 39.10000000 680.00000000  29.00000000   0.04090268
 39.20000000 475.00000000  26.00000000   0.05189621
 39.30000000 579.00000000  72.00000000   0.11059908
 39.40000000 563.00000000  44.00000000   0.07248764
 39.50000000 518.00000000  30.00000000   0.05474453
 39.60000000 533.00000000  83.00000000   0.13474026
 39.70000000 748.00000000  42.00000000   0.05316456
 39.80000000 579.00000000  29.00000000   0.04769737
 39.90000000 543.00000000  61.00000000   0.10099338
 40.00000000 593.00000000  68.00000000   0.10287443
 40.10000000 557.00000000  53.00000000   0.08688525
 40.20000000 685.00000000  44.00000000   0.06035665
 40.30000000 544.00000000  39.00000000   0.06689537
 40.40000000 644.00000000  29.00000000   0.04309064
 40.50000000 394.00000000  15.00000000   0.03667482
 40.60000000 490.00000000  32.00000000   0.06130268
 40.70000000 489.00000000  13.00000000   0.02589641
 40.80000000 601.00000000  82.00000000   0.12005857
 40.90000000 657.00000000  44.00000000   0.06276748
 41.00000000 505.00000000  66.00000000   0.11558669
 41.10000000 470.00000000  44.00000000   0.08560311
 41.20000000 393.00000000  25.00000000   0.05980861
 41.30000000 437.00000000  56.00000000   0.11359026
 41.40000000 500.00000000  30.00000000   0.05660377
 41.50000000 581.00000000  67.00000000   0.10339506
 41.60000000 759.00000000   0.00000000   0.00000000
 41.70000000 622.00000000  43.00000000   0.06466165
 41.80000000 564.00000000  86.00000000   0.13230769
 41.90000000 652.00000000  40.00000000   0.05780347
 42.00000000 501.00000000  61.00000000   0.10854093
 42.10000000 497.00000000 124.00000000   0.19967794
 42.20000000 682.00000000  69.00000000   0.09187750
 42.30000000 614.00000000  30.00000000   0.04658385
 42.40000000 483.00000000  51.00000000   0.09550562
 42.50000000 476.00000000  35.00000000   0.06849315
 42.60000000 460.00000000  55.00000000   0.10679612
 42.70000000 624.00000000  35.00000000   0.05311077
 42.80000000 513.00000000   1.00000000   0.00194553
 42.90000000 530.00000000  52.00000000   0.08934708
 43.00000000 555.00000000  64.00000000   0.10339257
 43.10000000 457.00000000  58.00000000   0.11262136
 43.20000000 405.00000000  53.00000000   0.11572052
 43.30000000 394.00000000  90.00000000   0.18595041
 43.40000000 527.00000000  42.00000000   0.07381371
 43.50000000 465.00000000  79.00000000   0.14522059
 43.60000000 360.00000000  87.00000000   0.19463087
 43.70000000 366.00000000  20.00000000   0.05181347
 43.80000000 505.00000000  87.00000000   0.14695946
 43.90000000 506.00000000  30.00000000   0.05597015
 44.00000000 707.00000000  51.00000000   0.06728232
 44.10000000 664.00000000  60.00000000   0.08287293
 44.20000000 632.00000000  41.00000000   0.06092125
 44.30000000 604.00000000  65.00000000   0.09715994
 44.40000000 504.00000000  65.00000000   0.11423550
 44.50000000 554.00000000  30.00000000   0.05136986
 44.60000000 509.00000000  57.00000000   0.10070671
 44.70000000 537.00000000  29.00000000   0.05123675
 44.80000000 740.00000000  87.00000000   0.10519952
 44.90000000 430.00000000  87.00000000   0.16827853
 45.00000000 511.00000000  71.00000000   0.12199313
 45.10000000 584.00000000  82.00000000   0.12312312
 45.20000000 520.00000000  31.00000000   0.05626134
 45.30000000 587.00000000  53.00000000   0.08281250
 45.40000000 427.00000000 109.00000000   0.20335821
 45.50000000 440.00000000  47.00000000   0.09650924
 45.60000000 607.00000000  37.00000000   0.05745342
 45.70000000 659.00000000  81.00000000   0.10945946
 45.80000000 444.00000000 125.00000000   0.21968366
 45.90000000 551.00000000  27.00000000   0.04671280
 46.00000000 513.00000000  55.00000000   0.09683099
 46.10000000 520.00000000  26.00000000   0.04761905
 46.20000000 582.00000000  71.00000000   0.10872894
 46.30000000 645.00000000  10.00000000   0.01526718
 46.40000000 473.00000000  67.00000000   0.12407407
 46.50000000 478.00000000  97.00000000   0.16869565
 46.60000000 454.00000000  47.00000000   0.09381238
 46.70000000 456.00000000  63.00000000   0.12138728
 46.80000000 475.00000000  10.00000000   0.02061856
 46.90000000 681.00000000   4.00000000   0.00583942
 47.00000000 479.00000000  22.00000000   0.04391218
 47.10000000 612.00000000  45.00000000   0.06849315
 47.20000000 422.00000000  81.00000000   0.16103380
 47.30000000 439.00000000   7.00000000   0.01569507
 47.40000000 562.00000000  78.00000000   0.12187500
 47.50000000 466.00000000  29.00000000   0.05858586
 47.60000000 653.00000000  80.00000000   0.10914052
 47.70000000 546.00000000  54.00000000   0.09000000
 47.80000000 560.00000000  90.00000000   0.13846154
 47.90000000 482.00000000  50.00000000   0.09398496
 48.00000000 461.00000000  93.00000000   0.16787004
 48.10000000 679.00000000  33.00000000   0.04634831
 48.20000000 562.00000000  92.00000000   0.14067278
 48.30000000 451.00000000  51.00000000   0.10159363
 48.40000000 339.00000000  92.00000000   0.21345708
 48.50000000 600.00000000  39.00000000   0.06103286
 48.60000000 506.00000000  22.00000000   0.04166667
 48.70000000 319.00000000  97.00000000   0.23317308
 48.80000000 416.00000000  55.00000000   0.11677282
 48.90000000 537.00000000  19.00000000   0.03417266
 49.00000000 559.00000000  42.00000000   0.06988353
 49.10000000 485.00000000 101.00000000   0.17235495
 49.20000000 514.00000000  56.00000000   0.09824561
 49.30000000 553.00000000  55.00000000   0.09046053
 49.40000000 397.00000000 117.00000000   0.22762646
 49.50000000 615.00000000  79.00000000   0.11383285
 49.60000000 450.00000000 100.00000000   0.18181818
 49.70000000 618.00000000  65.00000000   0.09516837
 49.80000000 524.00000000 109.00000000   0.17219589
 49.90000000 506.00000000  68.00000000   0.11846690
 50.00000000 366.00000000  57.00000000   0.13475177
 50.10000000 509.00000000  47.00000000   0.08453237
 50.20000000 449.00000000  91.00000000   0.16851852
 50.30000000 548.00000000  47.00000000   0.07899160
 50.40000000 757.00000000  19.00000000   0.02448454
 50.50000000 615.00000000  -2.00000000  -0.00326264
 50.60000000 653.00000000  61.00000000   0.08543417
 50.70000000 619.00000000  57.00000000   0.08431953
 50.80000000 656.00000000  78.00000000   0.10626703
 50.90000000 675.00000000  22.00000000   0.03156385
 51.00000000 537.00000000  48.00000000   0.08205128
 51.10000000 475.00000000  23.00000000   0.04618474
 51.20000000 466.00000000  74.00000000   0.13703704
 51.30000000 377.00000000 134.00000000   0.26223092
 51.40000000 564.00000000  15.00000000   0.02590674
 51.50000000 452.00000000  12.00000000   0.02586207
 51.60000000 682.00000000  38.00000000   0.05277778
 51.70000000 434.00000000  61.00000000   0.12323232
 51.80000000 562.00000000  95.00000000   0.14459665
 51.90000000 506.00000000  42.00000000   0.07664234
 52.00000000 536.00000000  40.00000000   0.06944444
 52.10000000 607.00000000  96.00000000   0.13655761
 52.20000000 690.00000000  71.00000000   0.09329829
 52.30000000 520.00000000 108.00000000   0.17197452
 52.40000000 511.00000000  86.00000000   0.14405360
 52.50000000 470.00000000  28.00000000   0.05622490
 52.60000000 553.00000000  75.00000000   0.11942675
 52.70000000 498.00000000 101.00000000   0.16861436
 52.80000000 500.00000000  49.00000000   0.08925319
 52.90000000 495.00000000  10.00000000   0.01980198
 53.00000000 433.00000000  15.00000000   0.03348214
 53.10000000 564.00000000  31.00000000   0.05210084
 53.20000000 470.00000000  43.00000000   0.08382066
 53.30000000 565.00000000  96.00000000   0.14523449
 53.40000000 599.00000000  41.00000000   0.06406250
 53.50000000 641.00000000 122.00000000   0.15989515
 53.60000000 570.00000000  33.00000000   0.05472637
 53.70000000 551.00000000  38.00000000   0.06451613
 53.80000000 432.00000000  88.00000000   0.16923077
 53.90000000 587.00000000  66.00000000   0.10107198
 54.00000000 588.00000000  99.00000000   0.14410480
 54.10000000 557.00000000  43.00000000   0.07166667
 54.20000000 389.00000000  21.00000000   0.05121951
 54.30000000 485.00000000  12.00000000   0.02414487
 54.40000000 650.00000000  59.00000000   0.08321580
 54.50000000 555.00000000  30.00000000   0.05128205
 54.60000000 488.00000000  35.00000000   0.06692161
 54.70000000 565.00000000  36.00000000   0.05990017
 54.80000000 517.00000000 101.00000000   0.16343042
 54.90000000 398.00000000  29.00000000   0.06791569
 55.00000000 540.00000000  76.00000000   0.12337662
 55.10000000 517.00000000  23.00000000   0.04259259
 55.20000000 464.00000000 123.00000000   0.20954003
 55.30000000 509.00000000  88.00000000   0.14740369
 55.40000000 585.00000000  73.00000000   0.11094225
 55.50000000 559.00000000  64.00000000   0.10272873
 55.60000000 516.00000000  87.00000000   0.14427861
 55.70000000 642.00000000  76.00000000   0.10584958
 55.80000000 463.00000000  12.00000000   0.02526316
 55.90000000 543.00000000  60.00000000   0.09950249
 56.00000000 653.00000000  34.00000000   0.04949054
 56.10000000 647.00000000  44.00000000   0.06367583
 56.20000000 537.00000000  92.00000000   0.14626391
 56.30000000 572.00000000  87.00000000   0.13201821
 56.40000000 438.00000000 161.00000000   0.26878130
 56.50000000 534.00000000  60.00000000   0.10101010
 56.60000000 560.00000000  74.00000000   0.11671924
 56.70000000 405.00000000  70.00000000   0.14736842
 56.80000000 590.00000000  28.00000000   0.04530744
 56.90000000 531.00000000 106.00000000   0.16640502
 57.00000000 466.00000000  63.00000000   0.11909263
 57.10000000 516.00000000  45.00000000   0.08021390
 57.20000000 675.00000000  29.00000000   0.04119318
 57.30000000 622.00000000  34.00000000   0.05182927
 57.40000000 716.00000000  66.00000000   0.08439898
 57.50000000 483.00000000  45.00000000   0.08522727
 57.60000000 512.00000000  49.00000000   0.08734403
 57.70000000 568.00000000  99.00000000   0.14842579
 57.80000000 488.00000000  20.00000000   0.03937008
 57.90000000 606.00000000  36.00000000   0.05607477
 58.00000000 466.00000000  28.00000000   0.05668016
 58.10000000 591.00000000  54.00000000   0.08372093
 58.20000000 603.00000000  94.00000000   0.13486370
 58.30000000 539.00000000  52.00000000   0.08798646
 58.40000000 479.00000000  21.00000000   0.04200000
 58.50000000 501.00000000  58.00000000   0.10375671
 58.60000000 622.00000000  52.00000000   0.07715134
 58.70000000 601.00000000  51.00000000   0.07822086
 58.80000000 572.00000000  95.00000000   0.14242879
 58.90000000 646.00000000  35.00000000   0.05139501
 59.00000000 731.00000000  12.00000000   0.01615074
 59.10000000 820.00000000  34.00000000   0.03981265
 59.20000000 558.00000000  62.00000000   0.10000000
 59.30000000 557.00000000  77.00000000   0.12145110
 59.40000000 547.00000000  42.00000000   0.07130730
 59.50000000 514.00000000  46.00000000   0.08214286
 59.60000000 701.00000000 124.00000000   0.15030303
 59.70000000 600.00000000  17.00000000   0.02755267
 59.80000000 512.00000000  59.00000000   0.10332750
 59.90000000 623.00000000  68.00000000   0.09840810
 60.00000000 659.00000000  67.00000000   0.09228650
 60.10000000 503.00000000  29.00000000   0.05451128
 60.20000000 450.00000000   6.00000000   0.01315789
 60.30000000 537.00000000  41.00000000   0.07093426
 60.40000000 573.00000000  29.00000000   0.04817276
 60.50000000 489.00000000  76.00000000   0.13451327
 60.60000000 506.00000000  38.00000000   0.06985294
 60.70000000 566.00000000  43.00000000   0.07060755
 60.80000000 561.00000000  77.00000000   0.12068966
 60.90000000 622.00000000  48.00000000   0.07164179
 61.00000000 659.00000000  90.00000000   0.12016021
 61.10000000 585.00000000  90.00000000   0.13333333
 61.20000000 666.00000000  86.00000000   0.11436170
 61.30000000 445.00000000  75.00000000   0.14423077
 61.40000000 475.00000000 130.00000000   0.21487603
 61.50000000 683.00000000  62.00000000   0.08322148
 61.60000000 585.00000000  45.00000000   0.07142857
 61.70000000 715.00000000  81.00000000   0.10175879
 61.80000000 493.00000000  68.00000000   0.12121212
 61.90000000 601.00000000  55.00000000   0.08384146
 62.00000000 582.00000000  51.00000000   0.08056872
 62.10000000 628.00000000  26.00000000   0.03975535
 62.20000000 539.00000000  73.00000000   0.11928105
 62.30000000 500.00000000  98.00000000   0.16387960
 62.40000000 577.00000000  53.00000000   0.08412698
 62.50000000 537.00000000  53.00000000   0.08983051
 62.60000000 468.00000000   4.00000000   0.00847458
 62.70000000 521.00000000  55.00000000   0.09548611
 62.80000000 537.00000000  56.00000000   0.09443508
 62.90000000 557.00000000  29.00000000   0.04948805
 63.00000000 517.00000000  18.00000000   0.03364486
 63.10000000 522.00000000  77.00000000   0.12854758
 63.20000000 461.00000000  56.00000000   0.10831721
 63.30000000 644.00000000  11.00000000   0.01679389
 63.40000000 597.00000000  69.00000000   0.10360360
 63.50000000 549.00000000  32.00000000   0.05507745
 63.60000000 450.00000000  64.00000000   0.12451362
 63.70000000 466.00000000  88.00000000   0.15884477
 63.80000000 452.00000000   8.00000000   0.01739130
 63.90000000 677.00000000  -2.00000000  -0.00296296
 64.00000000 473.00000000  92.00000000   0.16283186
 64.10000000 494.00000000  72.00000000   0.12720848
 64.20000000 574.00000000  21.00000000   0.03529412
 64.30000000 525.00000000  66.00000000   0.11167513
 64.40000000 406.00000000  62.00000000   0.13247863
 64.50000000 600.00000000  10.00000000   0.01639344
 64.60000000 493.00000000  17.00000000   0.03333333
 64.70000000 477.00000000  55.00000000   0.10338346
 64.80000000 432.00000000  27.00000000   0.05882353
 64.90000000 558.00000000 -20.00000000  -0.03717472
 65.00000000 530.00000000  66.00000000   0.11073826
 65.10000000 583.00000000  48.00000000   0.07606973
 65.20000000 524.00000000  82.00000000   0.13531353
 65.30000000 531.00000000  50.00000000   0.08605852
 65.40000000 650.00000000  95.00000000   0.12751678
 65.50000000 496.00000000  38.00000000   0.07116105
 65.60000000 527.00000000  47.00000000   0.08188153
 65.70000000 529.00000000  27.00000000   0.04856115
 65.80000000 423.00000000  61.00000000   0.12603306
 65.90000000 562.00000000  41.00000000   0.06799337
 66.00000000 597.00000000  20.00000000   0.03241491
 66.10000000 432.00000000  52.00000000   0.10743802
 66.20000000 526.00000000  56.00000000   0.09621993
 66.30000000 535.00000000 117.00000000   0.17944785
 66.40000000 708.00000000  25.00000000   0.03410641
 66.50000000 506.00000000  69.00000000   0.12000000
 66.60000000 646.00000000  46.00000000   0.06647399
 66.70000000 397.00000000  26.00000000   0.06146572
 66.80000000 469.00000000  74.00000000   0.13627993
 66.90000000 472.00000000   6.00000000   0.01255230
 67.00000000 658.00000000  67.00000000   0.09241379
 67.10000000 649.00000000  68.00000000   0.09483961
 67.20000000 697.00000000  64.00000000   0.08409987
 67.30000000 468.00000000  23.00000000   0.04684318
 67.40000000 494.00000000  17.00000000   0.03326810
 67.50000000 553.00000000  38.00000000   0.06429780
 67.60000000 537.00000000   0.00000000   0.00000000
 67.70000000 517.00000000  79.00000000   0.13255034
 67.80000000 622.00000000  74.00000000   0.10632184
 67.90000000 398.00000000  51.00000000   0.11358575
 68.00000000 552.00000000  57.00000000   0.09359606
 68.10000000 488.00000000  78.00000000   0.13780919
 68.20000000 464.00000000  36.00000000   0.07200000
 68.30000000 413.00000000   3.00000000   0.00721154
 68.40000000 635.00000000  59.00000000   0.08501441
 68.50000000 468.00000000  81.00000000   0.14754098
 68.60000000 701.00000000  53.00000000   0.07029178
 68.70000000 670.00000000  64.00000000   0.08719346
 68.80000000 598.00000000   5.00000000   0.00829187
 68.90000000 583.00000000  75.00000000   0.11398176
 69.00000000 588.00000000  -5.00000000  -0.00857633
 69.10000000 545.00000000  57.00000000   0.09468439
 69.20000000 596.00000000  85.00000000   0.12481645
 69.30000000 667.00000000  21.00000000   0.03052326
 69.40000000 453.00000000  22.00000000   0.04631579
 69.50000000 502.00000000  60.00000000   0.10676157
 69.60000000 523.00000000  58.00000000   0.09982788
 69.70000000 478.00000000  10.00000000   0.02049180
 69.80000000 292.00000000  29.00000000   0.09034268
 69.90000000 555.00000000  39.00000000   0.06565657
 70.00000000 474.00000000  67.00000000   0.12384473
 70.10000000 561.00000000  17.00000000   0.02941176
 70.20000000 647.00000000  72.00000000   0.10013908
 70.30000000 544.00000000  62.00000000   0.10231023
 70.40000000 453.00000000  22.00000000   0.04631579
 70.50000000 400.00000000  23.00000000   0.05437352
 70.60000000 622.00000000  32.00000000   0.04892966
 70.70000000 480.00000000  72.00000000   0.13043478
 70.80000000 507.00000000  51.00000000   0.09139785
 70.90000000 489.00000000  58.00000000   0.10603291
 71.00000000 550.00000000  84.00000000   0.13249211
 71.10000000 623.00000000  63.00000000   0.09183673
 71.20000000 489.00000000  61.00000000   0.11090909
 71.30000000 671.00000000  24.00000000   0.03453237
 71.40000000 500.00000000  52.00000000   0.09420290
 71.50000000 569.00000000 100.00000000   0.14947683
 71.60000000 582.00000000 114.00000000   0.16379310
 71.70000000 533.00000000  61.00000000   0.10269360
 71.80000000 434.00000000  19.00000000   0.04194260
 71.90000000 453.00000000  59.00000000   0.11523438
 72.00000000 349.00000000  72.00000000   0.17102138
 72.10000000 467.00000000  44.00000000   0.08610568
 72.20000000 611.00000000  69.00000000   0.10147059
 72.30000000 481.00000000  13.00000000   0.02631579
 72.40000000 461.00000000  19.00000000   0.03958333
 72.50000000 452.00000000  44.00000000   0.08870968
 72.60000000 515.00000000  62.00000000   0.10745234
 72.70000000 570.00000000  46.00000000   0.07467532
 72.80000000 493.00000000  84.00000000   0.14558059
 72.90000000 435.00000000  53.00000000   0.10860656
 73.00000000 625.00000000  32.00000000   0.04870624
 73.10000000 407.00000000 103.00000000   0.20196078
 73.20000000 670.00000000  96.00000000   0.12532637
 73.30000000 834.00000000  32.00000000   0.03695150
 73.40000000 655.00000000  63.00000000   0.08774373
 73.50000000 621.00000000  69.00000000   0.10000000
 73.60000000 631.00000000  50.00000000   0.07342144
 73.70000000 487.00000000  97.00000000   0.16609589
 73.80000000 614.00000000  89.00000000   0.12660028
 73.90000000 475.00000000  51.00000000   0.09695817
 74.00000000 629.00000000  58.00000000   0.08442504
 74.10000000 514.00000000  96.00000000   0.15737705
 74.20000000 583.00000000  56.00000000   0.08763693
 74.30000000 553.00000000  63.00000000   0.10227273
 74.40000000 576.00000000  69.00000000   0.10697674
 74.50000000 458.00000000  65.00000000   0.12428298
 74.60000000 515.00000000  75.00000000   0.12711864
 74.70000000 673.00000000  70.00000000   0.09421265
 74.80000000 458.00000000  36.00000000   0.07287449
 74.90000000 654.00000000 139.00000000   0.17528373
 75.00000000 455.00000000  53.00000000   0.10433071
