# Supplementary material for: Functional 3D architecture in an intrinsically disordered E3 ligase domain facilitates ubiquitin transfer
Source: Nat Commun. 2020 Jul 30;11:3807. doi: 10.1038/s41467-020-17647-x (PMC7393505; doi:10.1038/s41467-020-17647-x)
Supplement: Supplementary file 4 — Source Data [file 41467_2020_17647_MOESM4_ESM.zip › Source data/Fig. 2/Figure 2B/SM traces - raw/30-57 (SIM1-2)/24_244.dat]

  0.00000000 102.00000000 230.00000000
  0.10000000  60.00000000 100.00000000
  0.20000000 139.00000000 314.00000000
  0.30000000 111.00000000 162.00000000
  0.40000000 116.00000000 173.00000000
  0.50000000  60.00000000 151.00000000
  0.60000000 216.00000000 263.00000000
  0.70000000  73.00000000 205.00000000
  0.80000000 118.00000000 258.00000000
  0.90000000  45.00000000 161.00000000
  1.00000000 120.00000000 144.00000000
  1.10000000  37.00000000 211.00000000
  1.20000000  46.00000000 130.00000000
  1.30000000 103.00000000 183.00000000
  1.40000000 162.00000000 236.00000000
  1.50000000 135.00000000 138.00000000
  1.60000000  75.00000000 231.00000000
  1.70000000 102.00000000 184.00000000
  1.80000000 254.00000000 153.00000000
  1.90000000  72.00000000 149.00000000
  2.00000000 101.00000000 206.00000000
  2.10000000  79.00000000 205.00000000
  2.20000000 123.00000000 167.00000000
  2.30000000  55.00000000 200.00000000
  2.40000000  91.00000000 180.00000000
  2.50000000 142.00000000 151.00000000
  2.60000000  24.00000000 298.00000000
  2.70000000 100.00000000  80.00000000
  2.80000000 135.00000000  52.00000000
  2.90000000 104.00000000 163.00000000
  3.00000000 100.00000000 178.00000000
  3.10000000 105.00000000 179.00000000
  3.20000000 142.00000000 214.00000000
  3.30000000 129.00000000 267.00000000
  3.40000000 117.00000000 224.00000000
  3.50000000  67.00000000 227.00000000
  3.60000000  71.00000000 216.00000000
  3.70000000 150.00000000 183.00000000
  3.80000000 120.00000000 242.00000000
  3.90000000 102.00000000 238.00000000
  4.00000000  57.00000000 125.00000000
  4.10000000 155.00000000 206.00000000
  4.20000000 131.00000000 181.00000000
  4.30000000 126.00000000 191.00000000
  4.40000000 205.00000000 159.00000000
  4.50000000 103.00000000 148.00000000
  4.60000000  84.00000000 160.00000000
  4.70000000 125.00000000 210.00000000
  4.80000000 125.00000000 213.00000000
  4.90000000  70.00000000 118.00000000
  5.00000000  91.00000000 175.00000000
  5.10000000 159.00000000 250.00000000
  5.20000000  62.00000000 246.00000000
  5.30000000 112.00000000 174.00000000
  5.40000000 154.00000000 157.00000000
  5.50000000  73.00000000 162.00000000
  5.60000000 146.00000000 163.00000000
  5.70000000 -20.00000000 164.00000000
  5.80000000 169.00000000 167.00000000
  5.90000000  64.00000000 197.00000000
  6.00000000  44.00000000  94.00000000
  6.10000000 130.00000000 217.00000000
  6.20000000 121.00000000 122.00000000
  6.30000000  87.00000000 185.00000000
  6.40000000 189.00000000  86.00000000
  6.50000000  44.00000000 176.00000000
  6.60000000  48.00000000 254.00000000
  6.70000000 126.00000000 159.00000000
  6.80000000 111.00000000 235.00000000
  6.90000000  95.00000000 228.00000000
  7.00000000  54.00000000 214.00000000
  7.10000000 208.00000000 226.00000000
  7.20000000  46.00000000 230.00000000
  7.30000000  95.00000000 182.00000000
  7.40000000 184.00000000 151.00000000
  7.50000000 186.00000000 154.00000000
  7.60000000 182.00000000 274.00000000
  7.70000000 128.00000000 195.00000000
  7.80000000 135.00000000 187.00000000
  7.90000000 154.00000000 204.00000000
  8.00000000 113.00000000 221.00000000
  8.10000000 154.00000000 119.00000000
  8.20000000 160.00000000 179.00000000
  8.30000000 138.00000000 252.00000000
  8.40000000 102.00000000 121.00000000
  8.50000000  62.00000000 135.00000000
  8.60000000  13.00000000 226.00000000
  8.70000000 120.00000000 153.00000000
  8.80000000  97.00000000 125.00000000
  8.90000000  97.00000000 214.00000000
  9.00000000 185.00000000 249.00000000
  9.10000000 132.00000000 197.00000000
  9.20000000 153.00000000 209.00000000
  9.30000000  85.00000000 225.00000000
  9.40000000  76.00000000 177.00000000
  9.50000000 114.00000000 190.00000000
  9.60000000 106.00000000 257.00000000
  9.70000000  62.00000000 188.00000000
  9.80000000  78.00000000 178.00000000
  9.90000000  62.00000000 173.00000000
 10.00000000 105.00000000 202.00000000
 10.10000000  85.00000000 113.00000000
 10.20000000  64.00000000 179.00000000
 10.30000000  79.00000000 144.00000000
 10.40000000 129.00000000 205.00000000
 10.50000000 124.00000000 117.00000000
 10.60000000 190.00000000 238.00000000
 10.70000000  79.00000000 273.00000000
 10.80000000  85.00000000 116.00000000
 10.90000000  82.00000000 129.00000000
 11.00000000  75.00000000  88.00000000
 11.10000000  50.00000000 182.00000000
 11.20000000  63.00000000  88.00000000
 11.30000000  98.00000000 210.00000000
 11.40000000  85.00000000 273.00000000
 11.50000000  79.00000000 269.00000000
 11.60000000  76.00000000 187.00000000
 11.70000000 165.00000000 262.00000000
 11.80000000  92.00000000 156.00000000
 11.90000000 177.00000000 150.00000000
 12.00000000 156.00000000 148.00000000
 12.10000000 179.00000000 188.00000000
 12.20000000  18.00000000 163.00000000
 12.30000000 226.00000000  98.00000000
 12.40000000  23.00000000 180.00000000
 12.50000000 116.00000000 223.00000000
 12.60000000 112.00000000 139.00000000
 12.70000000 122.00000000 128.00000000
 12.80000000 122.00000000 157.00000000
 12.90000000  65.00000000 161.00000000
 13.00000000  86.00000000 255.00000000
 13.10000000 175.00000000 135.00000000
 13.20000000 110.00000000 209.00000000
 13.30000000 128.00000000 133.00000000
 13.40000000 171.00000000 260.00000000
 13.50000000  93.00000000 181.00000000
 13.60000000 226.00000000 212.00000000
 13.70000000 164.00000000 244.00000000
 13.80000000 116.00000000 228.00000000
 13.90000000 190.00000000 227.00000000
 14.00000000 133.00000000 198.00000000
 14.10000000 207.00000000 192.00000000
 14.20000000 105.00000000 235.00000000
 14.30000000 115.00000000 199.00000000
 14.40000000 133.00000000 196.00000000
 14.50000000  94.00000000 204.00000000
 14.60000000 170.00000000 182.00000000
 14.70000000 146.00000000 195.00000000
 14.80000000 139.00000000 189.00000000
 14.90000000  82.00000000 149.00000000
 15.00000000  -6.00000000 202.00000000
 15.10000000  68.00000000 301.00000000
 15.20000000 213.00000000 254.00000000
 15.30000000 128.00000000 133.00000000
 15.40000000 195.00000000 164.00000000
 15.50000000 123.00000000 198.00000000
 15.60000000  48.00000000 207.00000000
 15.70000000  94.00000000 193.00000000
 15.80000000  80.00000000 284.00000000
 15.90000000 136.00000000 175.00000000
 16.00000000 137.00000000 134.00000000
 16.10000000  81.00000000 185.00000000
 16.20000000  87.00000000 200.00000000
 16.30000000 153.00000000 189.00000000
 16.40000000  32.00000000 215.00000000
 16.50000000 124.00000000 221.00000000
 16.60000000   2.00000000 136.00000000
 16.70000000 134.00000000 313.00000000
 16.80000000  95.00000000 140.00000000
 16.90000000 110.00000000 224.00000000
 17.00000000 166.00000000 200.00000000
 17.10000000  73.00000000 192.00000000
 17.20000000  96.00000000 251.00000000
 17.30000000 150.00000000 228.00000000
 17.40000000 145.00000000 127.00000000
 17.50000000  59.00000000 268.00000000
 17.60000000 139.00000000 199.00000000
 17.70000000 132.00000000 155.00000000
 17.80000000  88.00000000 152.00000000
 17.90000000  62.00000000 166.00000000
 18.00000000 137.00000000 183.00000000
 18.10000000 166.00000000 137.00000000
 18.20000000  94.00000000 238.00000000
 18.30000000 151.00000000 173.00000000
 18.40000000 144.00000000 162.00000000
 18.50000000 137.00000000 195.00000000
 18.60000000 135.00000000 196.00000000
 18.70000000 193.00000000 210.00000000
 18.80000000  95.00000000 196.00000000
 18.90000000 123.00000000 135.00000000
 19.00000000 121.00000000 212.00000000
 19.10000000  72.00000000 216.00000000
 19.20000000 154.00000000 183.00000000
 19.30000000  74.00000000 256.00000000
 19.40000000 180.00000000 113.00000000
 19.50000000  76.00000000 156.00000000
 19.60000000 193.00000000 213.00000000
 19.70000000 140.00000000 213.00000000
 19.80000000  49.00000000 215.00000000
 19.90000000 108.00000000 236.00000000
 20.00000000 162.00000000 192.00000000
 20.10000000  39.00000000  98.00000000
 20.20000000  89.00000000 215.00000000
 20.30000000  75.00000000 227.00000000
 20.40000000  85.00000000 237.00000000
 20.50000000 115.00000000 120.00000000
 20.60000000  54.00000000 246.00000000
 20.70000000  98.00000000 115.00000000
 20.80000000  93.00000000 260.00000000
 20.90000000  58.00000000 142.00000000
 21.00000000 132.00000000 191.00000000
 21.10000000  92.00000000 174.00000000
 21.20000000  54.00000000 204.00000000
 21.30000000 187.00000000 179.00000000
 21.40000000  65.00000000 195.00000000
 21.50000000  62.00000000 241.00000000
 21.60000000  87.00000000 241.00000000
 21.70000000  -4.00000000 223.00000000
 21.80000000 101.00000000 159.00000000
 21.90000000 119.00000000 151.00000000
 22.00000000 158.00000000 177.00000000
 22.10000000  98.00000000 208.00000000
 22.20000000 109.00000000 128.00000000
 22.30000000  63.00000000 233.00000000
 22.40000000 131.00000000 119.00000000
 22.50000000  75.00000000 147.00000000
 22.60000000 181.00000000 277.00000000
 22.70000000  85.00000000 185.00000000
 22.80000000  78.00000000 162.00000000
 22.90000000  22.00000000 208.00000000
 23.00000000 106.00000000 221.00000000
 23.10000000  28.00000000 262.00000000
 23.20000000 101.00000000 172.00000000
 23.30000000 192.00000000 252.00000000
 23.40000000 107.00000000 199.00000000
 23.50000000  13.00000000 210.00000000
 23.60000000  81.00000000 105.00000000
 23.70000000 132.00000000 252.00000000
 23.80000000  95.00000000 144.00000000
 23.90000000 167.00000000 259.00000000
 24.00000000  98.00000000 144.00000000
 24.10000000  87.00000000 133.00000000
 24.20000000  26.00000000 191.00000000
 24.30000000 129.00000000 143.00000000
 24.40000000  70.00000000 167.00000000
 24.50000000 177.00000000 158.00000000
 24.60000000  92.00000000 242.00000000
 24.70000000  98.00000000 164.00000000
 24.80000000  98.00000000 123.00000000
 24.90000000  74.00000000 223.00000000
 25.00000000 177.00000000 145.00000000
 25.10000000  85.00000000 161.00000000
 25.20000000 136.00000000 202.00000000
 25.30000000  25.00000000 305.00000000
 25.40000000  60.00000000 134.00000000
 25.50000000  35.00000000 181.00000000
 25.60000000 115.00000000 195.00000000
 25.70000000   8.00000000 177.00000000
 25.80000000 105.00000000 164.00000000
 25.90000000  41.00000000 161.00000000
 26.00000000 131.00000000 195.00000000
 26.10000000  92.00000000 189.00000000
 26.20000000  98.00000000 131.00000000
 26.30000000 118.00000000 255.00000000
 26.40000000  47.00000000 297.00000000
 26.50000000 158.00000000 205.00000000
 26.60000000 160.00000000 139.00000000
 26.70000000  46.00000000 101.00000000
 26.80000000 118.00000000 122.00000000
 26.90000000  74.00000000 179.00000000
 27.00000000 161.00000000  82.00000000
 27.10000000  74.00000000 154.00000000
 27.20000000 135.00000000 123.00000000
 27.30000000  88.00000000 184.00000000
 27.40000000  41.00000000 179.00000000
 27.50000000 189.00000000 197.00000000
 27.60000000 117.00000000 177.00000000
 27.70000000  27.00000000 173.00000000
 27.80000000 106.00000000 178.00000000
 27.90000000  98.00000000  85.00000000
 28.00000000 109.00000000 193.00000000
 28.10000000   5.00000000 190.00000000
 28.20000000 169.00000000 190.00000000
 28.30000000  46.00000000 268.00000000
 28.40000000  34.00000000 154.00000000
 28.50000000  85.00000000 218.00000000
 28.60000000 180.00000000 203.00000000
 28.70000000  45.00000000 167.00000000
 28.80000000  78.00000000 167.00000000
 28.90000000 129.00000000 149.00000000
 29.00000000  23.00000000 245.00000000
 29.10000000 160.00000000 128.00000000
 29.20000000  65.00000000 238.00000000
 29.30000000 113.00000000 168.00000000
 29.40000000  76.00000000 280.00000000
 29.50000000  50.00000000 163.00000000
 29.60000000 142.00000000 189.00000000
 29.70000000 118.00000000 220.00000000
 29.80000000 129.00000000 166.00000000
 29.90000000 171.00000000 156.00000000
 30.00000000  53.00000000 137.00000000
 30.10000000  68.00000000 263.00000000
 30.20000000  88.00000000 206.00000000
 30.30000000 117.00000000 190.00000000
 30.40000000  74.00000000 235.00000000
 30.50000000 120.00000000 193.00000000
 30.60000000  90.00000000 109.00000000
 30.70000000  93.00000000 107.00000000
 30.80000000  12.00000000 168.00000000
 30.90000000 136.00000000 193.00000000
 31.00000000  83.00000000 139.00000000
 31.10000000  16.00000000 215.00000000
 31.20000000  72.00000000 154.00000000
 31.30000000 117.00000000 166.00000000
 31.40000000  42.00000000 171.00000000
 31.50000000  57.00000000 156.00000000
 31.60000000 132.00000000 235.00000000
 31.70000000 132.00000000 193.00000000
 31.80000000   2.00000000 169.00000000
 31.90000000 209.00000000 151.00000000
 32.00000000 139.00000000 209.00000000
 32.10000000 133.00000000 288.00000000
 32.20000000  80.00000000 165.00000000
 32.30000000  63.00000000 257.00000000
 32.40000000 146.00000000 183.00000000
 32.50000000  23.00000000 179.00000000
 32.60000000 152.00000000 150.00000000
 32.70000000 114.00000000 116.00000000
 32.80000000  95.00000000 145.00000000
 32.90000000 157.00000000 189.00000000
 33.00000000  37.00000000 187.00000000
 33.10000000  79.00000000 129.00000000
 33.20000000  27.00000000 180.00000000
 33.30000000 107.00000000 197.00000000
 33.40000000  63.00000000 193.00000000
 33.50000000  54.00000000 158.00000000
 33.60000000 149.00000000 236.00000000
 33.70000000  52.00000000 117.00000000
 33.80000000  47.00000000 178.00000000
 33.90000000 107.00000000 147.00000000
 34.00000000  18.00000000 134.00000000
 34.10000000  82.00000000 144.00000000
 34.20000000 111.00000000 170.00000000
 34.30000000  11.00000000 198.00000000
 34.40000000  77.00000000 171.00000000
 34.50000000 115.00000000 199.00000000
 34.60000000 116.00000000 255.00000000
 34.70000000  83.00000000 189.00000000
 34.80000000  97.00000000 207.00000000
 34.90000000  96.00000000 187.00000000
 35.00000000 106.00000000 187.00000000
 35.10000000 134.00000000 210.00000000
 35.20000000 166.00000000 228.00000000
 35.30000000 121.00000000 227.00000000
 35.40000000  73.00000000 220.00000000
 35.50000000 141.00000000 230.00000000
 35.60000000  15.00000000 144.00000000
 35.70000000  74.00000000 167.00000000
 35.80000000 118.00000000 157.00000000
 35.90000000 169.00000000 302.00000000
 36.00000000  90.00000000 110.00000000
 36.10000000  82.00000000 223.00000000
 36.20000000  43.00000000 164.00000000
 36.30000000  18.00000000 187.00000000
 36.40000000  77.00000000 163.00000000
 36.50000000 130.00000000 181.00000000
 36.60000000  62.00000000 235.00000000
 36.70000000  99.00000000 134.00000000
 36.80000000 504.00000000  63.00000000
 36.90000000 415.00000000  38.00000000
 37.00000000 650.00000000  45.00000000
 37.10000000 396.00000000 111.00000000
 37.20000000 415.00000000  93.00000000
 37.30000000 422.00000000  76.00000000
 37.40000000 318.00000000  88.00000000
 37.50000000 420.00000000  37.00000000
 37.60000000 488.00000000 102.00000000
 37.70000000 485.00000000  45.00000000
 37.80000000 338.00000000  21.00000000
 37.90000000 466.00000000  35.00000000
 38.00000000 545.00000000  73.00000000
 38.10000000 526.00000000   7.00000000
 38.20000000 518.00000000  71.00000000
 38.30000000 438.00000000  38.00000000
 38.40000000 376.00000000  48.00000000
 38.50000000 459.00000000  94.00000000
 38.60000000 551.00000000  60.00000000
 38.70000000 402.00000000  30.00000000
 38.80000000 566.00000000  24.00000000
 38.90000000 584.00000000  53.00000000
 39.00000000 458.00000000  59.00000000
 39.10000000 458.00000000  59.00000000
 39.20000000 496.00000000  70.00000000
 39.30000000 421.00000000  31.00000000
 39.40000000 509.00000000  88.00000000
 39.50000000 500.00000000  32.00000000
 39.60000000 567.00000000  73.00000000
 39.70000000 493.00000000  80.00000000
 39.80000000 349.00000000  80.00000000
 39.90000000 512.00000000  19.00000000
 40.00000000 434.00000000  11.00000000
 40.10000000 555.00000000 119.00000000
 40.20000000 424.00000000  90.00000000
 40.30000000 494.00000000  70.00000000
 40.40000000 552.00000000  13.00000000
 40.50000000 511.00000000  61.00000000
 40.60000000 489.00000000  27.00000000
 40.70000000 541.00000000  41.00000000
 40.80000000 377.00000000  76.00000000
 40.90000000 576.00000000  37.00000000
 41.00000000 394.00000000  53.00000000
 41.10000000 357.00000000  21.00000000
 41.20000000 428.00000000  64.00000000
 41.30000000 328.00000000  44.00000000
 41.40000000 355.00000000  23.00000000
 41.50000000 470.00000000  77.00000000
 41.60000000 414.00000000  47.00000000
 41.70000000 390.00000000  51.00000000
 41.80000000 466.00000000  77.00000000
 41.90000000 576.00000000  67.00000000
 42.00000000 479.00000000 113.00000000
 42.10000000 415.00000000  60.00000000
 42.20000000 463.00000000  34.00000000
 42.30000000 279.00000000  66.00000000
 42.40000000 404.00000000  22.00000000
 42.50000000 447.00000000  12.00000000
 42.60000000 415.00000000  33.00000000
 42.70000000 386.00000000  87.00000000
 42.80000000 331.00000000  16.00000000
 42.90000000 318.00000000  54.00000000
 43.00000000 434.00000000  44.00000000
 43.10000000 401.00000000  48.00000000
 43.20000000 402.00000000  48.00000000
 43.30000000 332.00000000  23.00000000
 43.40000000 451.00000000  23.00000000
 43.50000000 403.00000000  20.00000000
 43.60000000 359.00000000  19.00000000
 43.70000000 315.00000000  22.00000000
 43.80000000 334.00000000 106.00000000
 43.90000000 438.00000000  49.00000000
 44.00000000 601.00000000  26.00000000
 44.10000000 503.00000000  77.00000000
 44.20000000 391.00000000  49.00000000
 44.30000000 472.00000000  20.00000000
 44.40000000 456.00000000  38.00000000
 44.50000000 273.00000000  47.00000000
 44.60000000 372.00000000  28.00000000
 44.70000000 341.00000000  24.00000000
 44.80000000 437.00000000  44.00000000
 44.90000000 412.00000000  46.00000000
 45.00000000 460.00000000  17.00000000
 45.10000000 436.00000000  42.00000000
 45.20000000 334.00000000 108.00000000
 45.30000000 402.00000000 113.00000000
 45.40000000 356.00000000  93.00000000
 45.50000000 456.00000000  44.00000000
 45.60000000 440.00000000  -6.00000000
 45.70000000 417.00000000  82.00000000
 45.80000000 352.00000000  64.00000000
 45.90000000 325.00000000  32.00000000
 46.00000000 332.00000000  31.00000000
 46.10000000 530.00000000  63.00000000
 46.20000000 391.00000000  49.00000000
 46.30000000 394.00000000  49.00000000
 46.40000000 534.00000000  95.00000000
 46.50000000 340.00000000  93.00000000
 46.60000000 485.00000000  18.00000000
 46.70000000 392.00000000  31.00000000
 46.80000000 436.00000000  91.00000000
 46.90000000 569.00000000  83.00000000
 47.00000000 383.00000000  65.00000000
 47.10000000 326.00000000 127.00000000
 47.20000000 527.00000000  86.00000000
 47.30000000 326.00000000  53.00000000
 47.40000000 472.00000000  33.00000000
 47.50000000 443.00000000  22.00000000
 47.60000000 433.00000000  47.00000000
 47.70000000 536.00000000  60.00000000
 47.80000000 522.00000000  49.00000000
 47.90000000 343.00000000   6.00000000
 48.00000000 411.00000000  32.00000000
 48.10000000 310.00000000 103.00000000
 48.20000000 442.00000000  45.00000000
 48.30000000 478.00000000  40.00000000
 48.40000000 472.00000000  65.00000000
 48.50000000 365.00000000  46.00000000
 48.60000000 518.00000000  29.00000000
 48.70000000 398.00000000  58.00000000
 48.80000000 383.00000000  35.00000000
 48.90000000 522.00000000  20.00000000
 49.00000000 550.00000000  37.00000000
 49.10000000 576.00000000  78.00000000
 49.20000000 463.00000000  52.00000000
 49.30000000 381.00000000  15.00000000
 49.40000000 404.00000000  26.00000000
 49.50000000 -67.00000000   6.00000000
 49.60000000 -22.00000000   0.00000000
 49.70000000 -36.00000000   5.00000000
 49.80000000   1.00000000  -5.00000000
 49.90000000  -9.00000000  21.00000000
 50.00000000 -17.00000000 -17.00000000
 50.10000000 -51.00000000 -21.00000000
 50.20000000  -6.00000000  10.00000000
 50.30000000 -41.00000000  -8.00000000
 50.40000000 -29.00000000 -27.00000000
 50.50000000 -47.00000000  34.00000000
 50.60000000  98.00000000   5.00000000
 50.70000000  15.00000000  21.00000000
 50.80000000   2.00000000 -16.00000000
 50.90000000  40.00000000  85.00000000
 51.00000000 -26.00000000  15.00000000
 51.10000000  18.00000000  27.00000000
 51.20000000 -23.00000000  21.00000000
 51.30000000   8.00000000  38.00000000
 51.40000000 -25.00000000  24.00000000
 51.50000000   0.00000000  -4.00000000
 51.60000000  62.00000000  -7.00000000
 51.70000000  -1.00000000  30.00000000
 51.80000000  81.00000000  44.00000000
 51.90000000 -15.00000000   5.00000000
 52.00000000 -14.00000000   7.00000000
 52.10000000   2.00000000  30.00000000
 52.20000000   5.00000000 -12.00000000
 52.30000000  34.00000000  17.00000000
 52.40000000   7.00000000  54.00000000
 52.50000000  36.00000000   6.00000000
 52.60000000  -6.00000000  42.00000000
 52.70000000   0.00000000  32.00000000
 52.80000000 -43.00000000  -1.00000000
 52.90000000   9.00000000   9.00000000
 53.00000000 -15.00000000  37.00000000
 53.10000000 -26.00000000  -2.00000000
 53.20000000  20.00000000   3.00000000
 53.30000000 -41.00000000  17.00000000
 53.40000000 -23.00000000  20.00000000
 53.50000000 -33.00000000   0.00000000
 53.60000000 -18.00000000  -2.00000000
 53.70000000 -31.00000000  -6.00000000
 53.80000000 -36.00000000  -6.00000000
 53.90000000  36.00000000  19.00000000
 54.00000000  45.00000000  -4.00000000
 54.10000000 -26.00000000  -9.00000000
 54.20000000 -36.00000000   1.00000000
 54.30000000  26.00000000  24.00000000
 54.40000000  -9.00000000  45.00000000
 54.50000000 -33.00000000  -1.00000000
 54.60000000  91.00000000  37.00000000
 54.70000000  66.00000000  33.00000000
 54.80000000 -52.00000000   0.00000000
 54.90000000 -24.00000000  42.00000000
 55.00000000  26.00000000   2.00000000
 55.10000000 -77.00000000  35.00000000
 55.20000000  26.00000000  22.00000000
 55.30000000  -3.00000000 -12.00000000
 55.40000000  71.00000000  21.00000000
 55.50000000   5.00000000   8.00000000
 55.60000000  86.00000000  60.00000000
 55.70000000  -7.00000000  25.00000000
 55.80000000 -22.00000000  18.00000000
 55.90000000  13.00000000  16.00000000
 56.00000000  -6.00000000   3.00000000
 56.10000000  -1.00000000  45.00000000
 56.20000000  13.00000000   0.00000000
 56.30000000  26.00000000   8.00000000
 56.40000000 -22.00000000  17.00000000
 56.50000000   9.00000000   7.00000000
 56.60000000 -40.00000000  14.00000000
 56.70000000  -4.00000000  10.00000000
 56.80000000  29.00000000 -17.00000000
 56.90000000 -36.00000000  11.00000000
 57.00000000 -27.00000000 -23.00000000
 57.10000000  18.00000000  14.00000000
 57.20000000  23.00000000  -4.00000000
 57.30000000 -66.00000000  41.00000000
 57.40000000   2.00000000  41.00000000
 57.50000000   3.00000000 -11.00000000
 57.60000000 -53.00000000  -8.00000000
 57.70000000 -11.00000000  32.00000000
 57.80000000  44.00000000  26.00000000
 57.90000000   7.00000000 -25.00000000
 58.00000000 -34.00000000 -18.00000000
 58.10000000  -5.00000000  10.00000000
 58.20000000  -2.00000000 -14.00000000
 58.30000000 -38.00000000  18.00000000
 58.40000000  -8.00000000  13.00000000
 58.50000000   2.00000000 -11.00000000
 58.60000000  17.00000000  34.00000000
 58.70000000 -57.00000000   0.00000000
 58.80000000 -79.00000000 -13.00000000
 58.90000000   3.00000000  13.00000000
 59.00000000 -26.00000000  13.00000000
 59.10000000  -5.00000000   3.00000000
 59.20000000 -55.00000000  44.00000000
 59.30000000  79.00000000  57.00000000
 59.40000000  -5.00000000  -8.00000000
 59.50000000 -18.00000000  15.00000000
 59.60000000 -49.00000000  15.00000000
 59.70000000  13.00000000 -13.00000000
 59.80000000 -13.00000000  40.00000000
 59.90000000  20.00000000  26.00000000
 60.00000000  22.00000000  50.00000000
 60.10000000  98.00000000  18.00000000
 60.20000000  37.00000000  30.00000000
 60.30000000 -34.00000000  40.00000000
 60.40000000 -18.00000000 -10.00000000
 60.50000000  25.00000000  22.00000000
 60.60000000 -24.00000000  -4.00000000
 60.70000000  -3.00000000 -19.00000000
 60.80000000 -31.00000000  -4.00000000
 60.90000000  44.00000000   1.00000000
 61.00000000  39.00000000 -18.00000000
 61.10000000 -63.00000000 -30.00000000
 61.20000000  11.00000000  11.00000000
 61.30000000  10.00000000   1.00000000
 61.40000000  -7.00000000  19.00000000
 61.50000000 -17.00000000 -18.00000000
 61.60000000 -10.00000000  32.00000000
 61.70000000  11.00000000  30.00000000
 61.80000000 -35.00000000   4.00000000
 61.90000000  -2.00000000  30.00000000
 62.00000000   0.00000000   4.00000000
 62.10000000 -39.00000000   6.00000000
 62.20000000 -11.00000000  23.00000000
 62.30000000 -19.00000000  -2.00000000
 62.40000000  16.00000000 -29.00000000
 62.50000000  28.00000000   1.00000000
 62.60000000 -37.00000000 -19.00000000
 62.70000000 -23.00000000  56.00000000
 62.80000000 -86.00000000  -3.00000000
 62.90000000  32.00000000 -23.00000000
 63.00000000 -14.00000000  14.00000000
 63.10000000  -1.00000000   9.00000000
 63.20000000  39.00000000 -22.00000000
 63.30000000 -10.00000000  12.00000000
 63.40000000 -39.00000000  -7.00000000
 63.50000000 -97.00000000 -22.00000000
 63.60000000 -11.00000000  18.00000000
 63.70000000 -19.00000000 -16.00000000
 63.80000000  18.00000000  -3.00000000
 63.90000000  67.00000000  20.00000000
 64.00000000 -29.00000000 -16.00000000
 64.10000000   0.00000000  -6.00000000
 64.20000000  -2.00000000   0.00000000
 64.30000000  -3.00000000  25.00000000
 64.40000000  -3.00000000   3.00000000
 64.50000000 -28.00000000 -13.00000000
 64.60000000  50.00000000  20.00000000
 64.70000000  22.00000000   6.00000000
 64.80000000  -3.00000000  10.00000000
 64.90000000  72.00000000  -1.00000000
 65.00000000  35.00000000  11.00000000
 65.10000000 -47.00000000   0.00000000
 65.20000000  61.00000000  23.00000000
 65.30000000 -44.00000000  -3.00000000
 65.40000000   3.00000000   7.00000000
 65.50000000  -2.00000000  -6.00000000
 65.60000000 -10.00000000  37.00000000
 65.70000000   8.00000000 -21.00000000
 65.80000000  45.00000000  -9.00000000
 65.90000000  41.00000000  20.00000000
 66.00000000 -19.00000000  18.00000000
 66.10000000 -30.00000000  14.00000000
 66.20000000 -17.00000000  36.00000000
 66.30000000  -9.00000000   4.00000000
 66.40000000  26.00000000  -4.00000000
 66.50000000 -14.00000000  -8.00000000
 66.60000000  39.00000000   2.00000000
 66.70000000   7.00000000 -22.00000000
 66.80000000 -31.00000000  27.00000000
 66.90000000 -15.00000000  69.00000000
 67.00000000 -37.00000000  -2.00000000
 67.10000000 -51.00000000 -39.00000000
 67.20000000   3.00000000  16.00000000
 67.30000000 -24.00000000 -45.00000000
 67.40000000  14.00000000  29.00000000
 67.50000000   0.00000000  24.00000000
 67.60000000   3.00000000  14.00000000
 67.70000000  30.00000000   8.00000000
 67.80000000  25.00000000  18.00000000
 67.90000000  11.00000000   2.00000000
 68.00000000 -46.00000000  14.00000000
 68.10000000 -49.00000000  -7.00000000
 68.20000000   7.00000000  20.00000000
 68.30000000 -17.00000000  46.00000000
 68.40000000  37.00000000  42.00000000
 68.50000000  39.00000000  -4.00000000
 68.60000000 -24.00000000 -44.00000000
 68.70000000 -41.00000000   6.00000000
 68.80000000 -32.00000000   4.00000000
 68.90000000 -30.00000000  34.00000000
 69.00000000 -10.00000000  16.00000000
 69.10000000  66.00000000 -14.00000000
 69.20000000  -8.00000000 -39.00000000
 69.30000000  11.00000000  25.00000000
 69.40000000  42.00000000 -21.00000000
 69.50000000   9.00000000  26.00000000
 69.60000000 -29.00000000   3.00000000
 69.70000000 -33.00000000  24.00000000
 69.80000000 -22.00000000  23.00000000
 69.90000000 -51.00000000  11.00000000
 70.00000000  -2.00000000   0.00000000
 70.10000000 -77.00000000  -8.00000000
 70.20000000  29.00000000  14.00000000
 70.30000000 130.00000000  10.00000000
 70.40000000  18.00000000  25.00000000
 70.50000000  -4.00000000 -22.00000000
 70.60000000  -2.00000000 -19.00000000
 70.70000000  11.00000000  63.00000000
 70.80000000 -18.00000000  34.00000000
 70.90000000  12.00000000 -28.00000000
 71.00000000 -43.00000000  -9.00000000
 71.10000000  -6.00000000  13.00000000
 71.20000000 -20.00000000   4.00000000
 71.30000000  14.00000000  17.00000000
 71.40000000  21.00000000   1.00000000
 71.50000000 -17.00000000  -7.00000000
 71.60000000  -6.00000000  23.00000000
 71.70000000  22.00000000  -7.00000000
 71.80000000  -2.00000000 -34.00000000
 71.90000000  39.00000000  50.00000000
 72.00000000  14.00000000   4.00000000
 72.10000000 -19.00000000  -4.00000000
 72.20000000  -5.00000000  13.00000000
 72.30000000 -25.00000000   0.00000000
 72.40000000 -30.00000000  68.00000000
 72.50000000  17.00000000  -9.00000000
 72.60000000  11.00000000 -16.00000000
 72.70000000  24.00000000  -8.00000000
 72.80000000 -75.00000000  16.00000000
 72.90000000   7.00000000 -19.00000000
 73.00000000 -23.00000000  46.00000000
 73.10000000  -6.00000000   1.00000000
 73.20000000 -15.00000000  -6.00000000
 73.30000000 -10.00000000   4.00000000
 73.40000000  -3.00000000  17.00000000
 73.50000000 -12.00000000 -16.00000000
 73.60000000  25.00000000  28.00000000
 73.70000000   8.00000000  33.00000000
 73.80000000 -42.00000000  -7.00000000
 73.90000000 -57.00000000 -10.00000000
 74.00000000  10.00000000 -29.00000000
 74.10000000  11.00000000  -7.00000000
 74.20000000 -64.00000000   1.00000000
 74.30000000 -30.00000000 -17.00000000
 74.40000000 -16.00000000  15.00000000
 74.50000000  26.00000000 -16.00000000
 74.60000000 -26.00000000   4.00000000
 74.70000000  -5.00000000   0.00000000
 74.80000000 -69.00000000   5.00000000
 74.90000000  37.00000000  13.00000000
 75.00000000  -7.00000000 -14.00000000
