# Supplementary material for: Functional 3D architecture in an intrinsically disordered E3 ligase domain facilitates ubiquitin transfer
Source: Nat Commun. 2020 Jul 30;11:3807. doi: 10.1038/s41467-020-17647-x (PMC7393505; doi:10.1038/s41467-020-17647-x)
Supplement: Supplementary file 4 — Source Data [file 41467_2020_17647_MOESM4_ESM.zip › Source data/Fig. 2/Figure 2B/SM traces - raw/30-57 (SIM1-2)/24_244with_fret.dat]

  0.00000000 102.00000000 230.00000000   0.69277108
  0.10000000  60.00000000 100.00000000   0.62500000
  0.20000000 139.00000000 314.00000000   0.69315673
  0.30000000 111.00000000 162.00000000   0.59340659
  0.40000000 116.00000000 173.00000000   0.59861592
  0.50000000  60.00000000 151.00000000   0.71563981
  0.60000000 216.00000000 263.00000000   0.54906054
  0.70000000  73.00000000 205.00000000   0.73741007
  0.80000000 118.00000000 258.00000000   0.68617021
  0.90000000  45.00000000 161.00000000   0.78155340
  1.00000000 120.00000000 144.00000000   0.54545455
  1.10000000  37.00000000 211.00000000   0.85080645
  1.20000000  46.00000000 130.00000000   0.73863636
  1.30000000 103.00000000 183.00000000   0.63986014
  1.40000000 162.00000000 236.00000000   0.59296482
  1.50000000 135.00000000 138.00000000   0.50549451
  1.60000000  75.00000000 231.00000000   0.75490196
  1.70000000 102.00000000 184.00000000   0.64335664
  1.80000000 254.00000000 153.00000000   0.37592138
  1.90000000  72.00000000 149.00000000   0.67420814
  2.00000000 101.00000000 206.00000000   0.67100977
  2.10000000  79.00000000 205.00000000   0.72183099
  2.20000000 123.00000000 167.00000000   0.57586207
  2.30000000  55.00000000 200.00000000   0.78431373
  2.40000000  91.00000000 180.00000000   0.66420664
  2.50000000 142.00000000 151.00000000   0.51535836
  2.60000000  24.00000000 298.00000000   0.92546584
  2.70000000 100.00000000  80.00000000   0.44444444
  2.80000000 135.00000000  52.00000000   0.27807487
  2.90000000 104.00000000 163.00000000   0.61048689
  3.00000000 100.00000000 178.00000000   0.64028777
  3.10000000 105.00000000 179.00000000   0.63028169
  3.20000000 142.00000000 214.00000000   0.60112360
  3.30000000 129.00000000 267.00000000   0.67424242
  3.40000000 117.00000000 224.00000000   0.65689150
  3.50000000  67.00000000 227.00000000   0.77210884
  3.60000000  71.00000000 216.00000000   0.75261324
  3.70000000 150.00000000 183.00000000   0.54954955
  3.80000000 120.00000000 242.00000000   0.66850829
  3.90000000 102.00000000 238.00000000   0.70000000
  4.00000000  57.00000000 125.00000000   0.68681319
  4.10000000 155.00000000 206.00000000   0.57063712
  4.20000000 131.00000000 181.00000000   0.58012821
  4.30000000 126.00000000 191.00000000   0.60252366
  4.40000000 205.00000000 159.00000000   0.43681319
  4.50000000 103.00000000 148.00000000   0.58964143
  4.60000000  84.00000000 160.00000000   0.65573770
  4.70000000 125.00000000 210.00000000   0.62686567
  4.80000000 125.00000000 213.00000000   0.63017751
  4.90000000  70.00000000 118.00000000   0.62765957
  5.00000000  91.00000000 175.00000000   0.65789474
  5.10000000 159.00000000 250.00000000   0.61124694
  5.20000000  62.00000000 246.00000000   0.79870130
  5.30000000 112.00000000 174.00000000   0.60839161
  5.40000000 154.00000000 157.00000000   0.50482315
  5.50000000  73.00000000 162.00000000   0.68936170
  5.60000000 146.00000000 163.00000000   0.52750809
  5.70000000 -20.00000000 164.00000000   1.13888889
  5.80000000 169.00000000 167.00000000   0.49702381
  5.90000000  64.00000000 197.00000000   0.75478927
  6.00000000  44.00000000  94.00000000   0.68115942
  6.10000000 130.00000000 217.00000000   0.62536023
  6.20000000 121.00000000 122.00000000   0.50205761
  6.30000000  87.00000000 185.00000000   0.68014706
  6.40000000 189.00000000  86.00000000   0.31272727
  6.50000000  44.00000000 176.00000000   0.80000000
  6.60000000  48.00000000 254.00000000   0.84105960
  6.70000000 126.00000000 159.00000000   0.55789474
  6.80000000 111.00000000 235.00000000   0.67919075
  6.90000000  95.00000000 228.00000000   0.70588235
  7.00000000  54.00000000 214.00000000   0.79850746
  7.10000000 208.00000000 226.00000000   0.52073733
  7.20000000  46.00000000 230.00000000   0.83333333
  7.30000000  95.00000000 182.00000000   0.65703971
  7.40000000 184.00000000 151.00000000   0.45074627
  7.50000000 186.00000000 154.00000000   0.45294118
  7.60000000 182.00000000 274.00000000   0.60087719
  7.70000000 128.00000000 195.00000000   0.60371517
  7.80000000 135.00000000 187.00000000   0.58074534
  7.90000000 154.00000000 204.00000000   0.56983240
  8.00000000 113.00000000 221.00000000   0.66167665
  8.10000000 154.00000000 119.00000000   0.43589744
  8.20000000 160.00000000 179.00000000   0.52802360
  8.30000000 138.00000000 252.00000000   0.64615385
  8.40000000 102.00000000 121.00000000   0.54260090
  8.50000000  62.00000000 135.00000000   0.68527919
  8.60000000  13.00000000 226.00000000   0.94560669
  8.70000000 120.00000000 153.00000000   0.56043956
  8.80000000  97.00000000 125.00000000   0.56306306
  8.90000000  97.00000000 214.00000000   0.68810289
  9.00000000 185.00000000 249.00000000   0.57373272
  9.10000000 132.00000000 197.00000000   0.59878419
  9.20000000 153.00000000 209.00000000   0.57734807
  9.30000000  85.00000000 225.00000000   0.72580645
  9.40000000  76.00000000 177.00000000   0.69960474
  9.50000000 114.00000000 190.00000000   0.62500000
  9.60000000 106.00000000 257.00000000   0.70798898
  9.70000000  62.00000000 188.00000000   0.75200000
  9.80000000  78.00000000 178.00000000   0.69531250
  9.90000000  62.00000000 173.00000000   0.73617021
 10.00000000 105.00000000 202.00000000   0.65798046
 10.10000000  85.00000000 113.00000000   0.57070707
 10.20000000  64.00000000 179.00000000   0.73662551
 10.30000000  79.00000000 144.00000000   0.64573991
 10.40000000 129.00000000 205.00000000   0.61377246
 10.50000000 124.00000000 117.00000000   0.48547718
 10.60000000 190.00000000 238.00000000   0.55607477
 10.70000000  79.00000000 273.00000000   0.77556818
 10.80000000  85.00000000 116.00000000   0.57711443
 10.90000000  82.00000000 129.00000000   0.61137441
 11.00000000  75.00000000  88.00000000   0.53987730
 11.10000000  50.00000000 182.00000000   0.78448276
 11.20000000  63.00000000  88.00000000   0.58278146
 11.30000000  98.00000000 210.00000000   0.68181818
 11.40000000  85.00000000 273.00000000   0.76256983
 11.50000000  79.00000000 269.00000000   0.77298851
 11.60000000  76.00000000 187.00000000   0.71102662
 11.70000000 165.00000000 262.00000000   0.61358314
 11.80000000  92.00000000 156.00000000   0.62903226
 11.90000000 177.00000000 150.00000000   0.45871560
 12.00000000 156.00000000 148.00000000   0.48684211
 12.10000000 179.00000000 188.00000000   0.51226158
 12.20000000  18.00000000 163.00000000   0.90055249
 12.30000000 226.00000000  98.00000000   0.30246914
 12.40000000  23.00000000 180.00000000   0.88669951
 12.50000000 116.00000000 223.00000000   0.65781711
 12.60000000 112.00000000 139.00000000   0.55378486
 12.70000000 122.00000000 128.00000000   0.51200000
 12.80000000 122.00000000 157.00000000   0.56272401
 12.90000000  65.00000000 161.00000000   0.71238938
 13.00000000  86.00000000 255.00000000   0.74780059
 13.10000000 175.00000000 135.00000000   0.43548387
 13.20000000 110.00000000 209.00000000   0.65517241
 13.30000000 128.00000000 133.00000000   0.50957854
 13.40000000 171.00000000 260.00000000   0.60324826
 13.50000000  93.00000000 181.00000000   0.66058394
 13.60000000 226.00000000 212.00000000   0.48401826
 13.70000000 164.00000000 244.00000000   0.59803922
 13.80000000 116.00000000 228.00000000   0.66279070
 13.90000000 190.00000000 227.00000000   0.54436451
 14.00000000 133.00000000 198.00000000   0.59818731
 14.10000000 207.00000000 192.00000000   0.48120301
 14.20000000 105.00000000 235.00000000   0.69117647
 14.30000000 115.00000000 199.00000000   0.63375796
 14.40000000 133.00000000 196.00000000   0.59574468
 14.50000000  94.00000000 204.00000000   0.68456376
 14.60000000 170.00000000 182.00000000   0.51704545
 14.70000000 146.00000000 195.00000000   0.57184751
 14.80000000 139.00000000 189.00000000   0.57621951
 14.90000000  82.00000000 149.00000000   0.64502165
 15.00000000  -6.00000000 202.00000000   1.03061224
 15.10000000  68.00000000 301.00000000   0.81571816
 15.20000000 213.00000000 254.00000000   0.54389722
 15.30000000 128.00000000 133.00000000   0.50957854
 15.40000000 195.00000000 164.00000000   0.45682451
 15.50000000 123.00000000 198.00000000   0.61682243
 15.60000000  48.00000000 207.00000000   0.81176471
 15.70000000  94.00000000 193.00000000   0.67247387
 15.80000000  80.00000000 284.00000000   0.78021978
 15.90000000 136.00000000 175.00000000   0.56270096
 16.00000000 137.00000000 134.00000000   0.49446494
 16.10000000  81.00000000 185.00000000   0.69548872
 16.20000000  87.00000000 200.00000000   0.69686411
 16.30000000 153.00000000 189.00000000   0.55263158
 16.40000000  32.00000000 215.00000000   0.87044534
 16.50000000 124.00000000 221.00000000   0.64057971
 16.60000000   2.00000000 136.00000000   0.98550725
 16.70000000 134.00000000 313.00000000   0.70022371
 16.80000000  95.00000000 140.00000000   0.59574468
 16.90000000 110.00000000 224.00000000   0.67065868
 17.00000000 166.00000000 200.00000000   0.54644809
 17.10000000  73.00000000 192.00000000   0.72452830
 17.20000000  96.00000000 251.00000000   0.72334294
 17.30000000 150.00000000 228.00000000   0.60317460
 17.40000000 145.00000000 127.00000000   0.46691176
 17.50000000  59.00000000 268.00000000   0.81957187
 17.60000000 139.00000000 199.00000000   0.58875740
 17.70000000 132.00000000 155.00000000   0.54006969
 17.80000000  88.00000000 152.00000000   0.63333333
 17.90000000  62.00000000 166.00000000   0.72807018
 18.00000000 137.00000000 183.00000000   0.57187500
 18.10000000 166.00000000 137.00000000   0.45214521
 18.20000000  94.00000000 238.00000000   0.71686747
 18.30000000 151.00000000 173.00000000   0.53395062
 18.40000000 144.00000000 162.00000000   0.52941176
 18.50000000 137.00000000 195.00000000   0.58734940
 18.60000000 135.00000000 196.00000000   0.59214502
 18.70000000 193.00000000 210.00000000   0.52109181
 18.80000000  95.00000000 196.00000000   0.67353952
 18.90000000 123.00000000 135.00000000   0.52325581
 19.00000000 121.00000000 212.00000000   0.63663664
 19.10000000  72.00000000 216.00000000   0.75000000
 19.20000000 154.00000000 183.00000000   0.54302671
 19.30000000  74.00000000 256.00000000   0.77575758
 19.40000000 180.00000000 113.00000000   0.38566553
 19.50000000  76.00000000 156.00000000   0.67241379
 19.60000000 193.00000000 213.00000000   0.52463054
 19.70000000 140.00000000 213.00000000   0.60339943
 19.80000000  49.00000000 215.00000000   0.81439394
 19.90000000 108.00000000 236.00000000   0.68604651
 20.00000000 162.00000000 192.00000000   0.54237288
 20.10000000  39.00000000  98.00000000   0.71532847
 20.20000000  89.00000000 215.00000000   0.70723684
 20.30000000  75.00000000 227.00000000   0.75165563
 20.40000000  85.00000000 237.00000000   0.73602484
 20.50000000 115.00000000 120.00000000   0.51063830
 20.60000000  54.00000000 246.00000000   0.82000000
 20.70000000  98.00000000 115.00000000   0.53990610
 20.80000000  93.00000000 260.00000000   0.73654391
 20.90000000  58.00000000 142.00000000   0.71000000
 21.00000000 132.00000000 191.00000000   0.59133127
 21.10000000  92.00000000 174.00000000   0.65413534
 21.20000000  54.00000000 204.00000000   0.79069767
 21.30000000 187.00000000 179.00000000   0.48907104
 21.40000000  65.00000000 195.00000000   0.75000000
 21.50000000  62.00000000 241.00000000   0.79537954
 21.60000000  87.00000000 241.00000000   0.73475610
 21.70000000  -4.00000000 223.00000000   1.01826484
 21.80000000 101.00000000 159.00000000   0.61153846
 21.90000000 119.00000000 151.00000000   0.55925926
 22.00000000 158.00000000 177.00000000   0.52835821
 22.10000000  98.00000000 208.00000000   0.67973856
 22.20000000 109.00000000 128.00000000   0.54008439
 22.30000000  63.00000000 233.00000000   0.78716216
 22.40000000 131.00000000 119.00000000   0.47600000
 22.50000000  75.00000000 147.00000000   0.66216216
 22.60000000 181.00000000 277.00000000   0.60480349
 22.70000000  85.00000000 185.00000000   0.68518519
 22.80000000  78.00000000 162.00000000   0.67500000
 22.90000000  22.00000000 208.00000000   0.90434783
 23.00000000 106.00000000 221.00000000   0.67584098
 23.10000000  28.00000000 262.00000000   0.90344828
 23.20000000 101.00000000 172.00000000   0.63003663
 23.30000000 192.00000000 252.00000000   0.56756757
 23.40000000 107.00000000 199.00000000   0.65032680
 23.50000000  13.00000000 210.00000000   0.94170404
 23.60000000  81.00000000 105.00000000   0.56451613
 23.70000000 132.00000000 252.00000000   0.65625000
 23.80000000  95.00000000 144.00000000   0.60251046
 23.90000000 167.00000000 259.00000000   0.60798122
 24.00000000  98.00000000 144.00000000   0.59504132
 24.10000000  87.00000000 133.00000000   0.60454545
 24.20000000  26.00000000 191.00000000   0.88018433
 24.30000000 129.00000000 143.00000000   0.52573529
 24.40000000  70.00000000 167.00000000   0.70464135
 24.50000000 177.00000000 158.00000000   0.47164179
 24.60000000  92.00000000 242.00000000   0.72455090
 24.70000000  98.00000000 164.00000000   0.62595420
 24.80000000  98.00000000 123.00000000   0.55656109
 24.90000000  74.00000000 223.00000000   0.75084175
 25.00000000 177.00000000 145.00000000   0.45031056
 25.10000000  85.00000000 161.00000000   0.65447154
 25.20000000 136.00000000 202.00000000   0.59763314
 25.30000000  25.00000000 305.00000000   0.92424242
 25.40000000  60.00000000 134.00000000   0.69072165
 25.50000000  35.00000000 181.00000000   0.83796296
 25.60000000 115.00000000 195.00000000   0.62903226
 25.70000000   8.00000000 177.00000000   0.95675676
 25.80000000 105.00000000 164.00000000   0.60966543
 25.90000000  41.00000000 161.00000000   0.79702970
 26.00000000 131.00000000 195.00000000   0.59815951
 26.10000000  92.00000000 189.00000000   0.67259786
 26.20000000  98.00000000 131.00000000   0.57205240
 26.30000000 118.00000000 255.00000000   0.68364611
 26.40000000  47.00000000 297.00000000   0.86337209
 26.50000000 158.00000000 205.00000000   0.56473829
 26.60000000 160.00000000 139.00000000   0.46488294
 26.70000000  46.00000000 101.00000000   0.68707483
 26.80000000 118.00000000 122.00000000   0.50833333
 26.90000000  74.00000000 179.00000000   0.70750988
 27.00000000 161.00000000  82.00000000   0.33744856
 27.10000000  74.00000000 154.00000000   0.67543860
 27.20000000 135.00000000 123.00000000   0.47674419
 27.30000000  88.00000000 184.00000000   0.67647059
 27.40000000  41.00000000 179.00000000   0.81363636
 27.50000000 189.00000000 197.00000000   0.51036269
 27.60000000 117.00000000 177.00000000   0.60204082
 27.70000000  27.00000000 173.00000000   0.86500000
 27.80000000 106.00000000 178.00000000   0.62676056
 27.90000000  98.00000000  85.00000000   0.46448087
 28.00000000 109.00000000 193.00000000   0.63907285
 28.10000000   5.00000000 190.00000000   0.97435897
 28.20000000 169.00000000 190.00000000   0.52924791
 28.30000000  46.00000000 268.00000000   0.85350318
 28.40000000  34.00000000 154.00000000   0.81914894
 28.50000000  85.00000000 218.00000000   0.71947195
 28.60000000 180.00000000 203.00000000   0.53002611
 28.70000000  45.00000000 167.00000000   0.78773585
 28.80000000  78.00000000 167.00000000   0.68163265
 28.90000000 129.00000000 149.00000000   0.53597122
 29.00000000  23.00000000 245.00000000   0.91417910
 29.10000000 160.00000000 128.00000000   0.44444444
 29.20000000  65.00000000 238.00000000   0.78547855
 29.30000000 113.00000000 168.00000000   0.59786477
 29.40000000  76.00000000 280.00000000   0.78651685
 29.50000000  50.00000000 163.00000000   0.76525822
 29.60000000 142.00000000 189.00000000   0.57099698
 29.70000000 118.00000000 220.00000000   0.65088757
 29.80000000 129.00000000 166.00000000   0.56271186
 29.90000000 171.00000000 156.00000000   0.47706422
 30.00000000  53.00000000 137.00000000   0.72105263
 30.10000000  68.00000000 263.00000000   0.79456193
 30.20000000  88.00000000 206.00000000   0.70068027
 30.30000000 117.00000000 190.00000000   0.61889251
 30.40000000  74.00000000 235.00000000   0.76051780
 30.50000000 120.00000000 193.00000000   0.61661342
 30.60000000  90.00000000 109.00000000   0.54773869
 30.70000000  93.00000000 107.00000000   0.53500000
 30.80000000  12.00000000 168.00000000   0.93333333
 30.90000000 136.00000000 193.00000000   0.58662614
 31.00000000  83.00000000 139.00000000   0.62612613
 31.10000000  16.00000000 215.00000000   0.93073593
 31.20000000  72.00000000 154.00000000   0.68141593
 31.30000000 117.00000000 166.00000000   0.58657244
 31.40000000  42.00000000 171.00000000   0.80281690
 31.50000000  57.00000000 156.00000000   0.73239437
 31.60000000 132.00000000 235.00000000   0.64032698
 31.70000000 132.00000000 193.00000000   0.59384615
 31.80000000   2.00000000 169.00000000   0.98830409
 31.90000000 209.00000000 151.00000000   0.41944444
 32.00000000 139.00000000 209.00000000   0.60057471
 32.10000000 133.00000000 288.00000000   0.68408551
 32.20000000  80.00000000 165.00000000   0.67346939
 32.30000000  63.00000000 257.00000000   0.80312500
 32.40000000 146.00000000 183.00000000   0.55623100
 32.50000000  23.00000000 179.00000000   0.88613861
 32.60000000 152.00000000 150.00000000   0.49668874
 32.70000000 114.00000000 116.00000000   0.50434783
 32.80000000  95.00000000 145.00000000   0.60416667
 32.90000000 157.00000000 189.00000000   0.54624277
 33.00000000  37.00000000 187.00000000   0.83482143
 33.10000000  79.00000000 129.00000000   0.62019231
 33.20000000  27.00000000 180.00000000   0.86956522
 33.30000000 107.00000000 197.00000000   0.64802632
 33.40000000  63.00000000 193.00000000   0.75390625
 33.50000000  54.00000000 158.00000000   0.74528302
 33.60000000 149.00000000 236.00000000   0.61298701
 33.70000000  52.00000000 117.00000000   0.69230769
 33.80000000  47.00000000 178.00000000   0.79111111
 33.90000000 107.00000000 147.00000000   0.57874016
 34.00000000  18.00000000 134.00000000   0.88157895
 34.10000000  82.00000000 144.00000000   0.63716814
 34.20000000 111.00000000 170.00000000   0.60498221
 34.30000000  11.00000000 198.00000000   0.94736842
 34.40000000  77.00000000 171.00000000   0.68951613
 34.50000000 115.00000000 199.00000000   0.63375796
 34.60000000 116.00000000 255.00000000   0.68733154
 34.70000000  83.00000000 189.00000000   0.69485294
 34.80000000  97.00000000 207.00000000   0.68092105
 34.90000000  96.00000000 187.00000000   0.66077739
 35.00000000 106.00000000 187.00000000   0.63822526
 35.10000000 134.00000000 210.00000000   0.61046512
 35.20000000 166.00000000 228.00000000   0.57868020
 35.30000000 121.00000000 227.00000000   0.65229885
 35.40000000  73.00000000 220.00000000   0.75085324
 35.50000000 141.00000000 230.00000000   0.61994609
 35.60000000  15.00000000 144.00000000   0.90566038
 35.70000000  74.00000000 167.00000000   0.69294606
 35.80000000 118.00000000 157.00000000   0.57090909
 35.90000000 169.00000000 302.00000000   0.64118896
 36.00000000  90.00000000 110.00000000   0.55000000
 36.10000000  82.00000000 223.00000000   0.73114754
 36.20000000  43.00000000 164.00000000   0.79227053
 36.30000000  18.00000000 187.00000000   0.91219512
 36.40000000  77.00000000 163.00000000   0.67916667
 36.50000000 130.00000000 181.00000000   0.58199357
 36.60000000  62.00000000 235.00000000   0.79124579
 36.70000000  99.00000000 134.00000000   0.57510730
 36.80000000 504.00000000  63.00000000   0.11111111
 36.90000000 415.00000000  38.00000000   0.08388521
 37.00000000 650.00000000  45.00000000   0.06474820
 37.10000000 396.00000000 111.00000000   0.21893491
 37.20000000 415.00000000  93.00000000   0.18307087
 37.30000000 422.00000000  76.00000000   0.15261044
 37.40000000 318.00000000  88.00000000   0.21674877
 37.50000000 420.00000000  37.00000000   0.08096280
 37.60000000 488.00000000 102.00000000   0.17288136
 37.70000000 485.00000000  45.00000000   0.08490566
 37.80000000 338.00000000  21.00000000   0.05849582
 37.90000000 466.00000000  35.00000000   0.06986028
 38.00000000 545.00000000  73.00000000   0.11812298
 38.10000000 526.00000000   7.00000000   0.01313321
 38.20000000 518.00000000  71.00000000   0.12054329
 38.30000000 438.00000000  38.00000000   0.07983193
 38.40000000 376.00000000  48.00000000   0.11320755
 38.50000000 459.00000000  94.00000000   0.16998192
 38.60000000 551.00000000  60.00000000   0.09819967
 38.70000000 402.00000000  30.00000000   0.06944444
 38.80000000 566.00000000  24.00000000   0.04067797
 38.90000000 584.00000000  53.00000000   0.08320251
 39.00000000 458.00000000  59.00000000   0.11411992
 39.10000000 458.00000000  59.00000000   0.11411992
 39.20000000 496.00000000  70.00000000   0.12367491
 39.30000000 421.00000000  31.00000000   0.06858407
 39.40000000 509.00000000  88.00000000   0.14740369
 39.50000000 500.00000000  32.00000000   0.06015038
 39.60000000 567.00000000  73.00000000   0.11406250
 39.70000000 493.00000000  80.00000000   0.13961606
 39.80000000 349.00000000  80.00000000   0.18648019
 39.90000000 512.00000000  19.00000000   0.03578154
 40.00000000 434.00000000  11.00000000   0.02471910
 40.10000000 555.00000000 119.00000000   0.17655786
 40.20000000 424.00000000  90.00000000   0.17509728
 40.30000000 494.00000000  70.00000000   0.12411348
 40.40000000 552.00000000  13.00000000   0.02300885
 40.50000000 511.00000000  61.00000000   0.10664336
 40.60000000 489.00000000  27.00000000   0.05232558
 40.70000000 541.00000000  41.00000000   0.07044674
 40.80000000 377.00000000  76.00000000   0.16777042
 40.90000000 576.00000000  37.00000000   0.06035889
 41.00000000 394.00000000  53.00000000   0.11856823
 41.10000000 357.00000000  21.00000000   0.05555556
 41.20000000 428.00000000  64.00000000   0.13008130
 41.30000000 328.00000000  44.00000000   0.11827957
 41.40000000 355.00000000  23.00000000   0.06084656
 41.50000000 470.00000000  77.00000000   0.14076782
 41.60000000 414.00000000  47.00000000   0.10195228
 41.70000000 390.00000000  51.00000000   0.11564626
 41.80000000 466.00000000  77.00000000   0.14180479
 41.90000000 576.00000000  67.00000000   0.10419907
 42.00000000 479.00000000 113.00000000   0.19087838
 42.10000000 415.00000000  60.00000000   0.12631579
 42.20000000 463.00000000  34.00000000   0.06841046
 42.30000000 279.00000000  66.00000000   0.19130435
 42.40000000 404.00000000  22.00000000   0.05164319
 42.50000000 447.00000000  12.00000000   0.02614379
 42.60000000 415.00000000  33.00000000   0.07366071
 42.70000000 386.00000000  87.00000000   0.18393235
 42.80000000 331.00000000  16.00000000   0.04610951
 42.90000000 318.00000000  54.00000000   0.14516129
 43.00000000 434.00000000  44.00000000   0.09205021
 43.10000000 401.00000000  48.00000000   0.10690423
 43.20000000 402.00000000  48.00000000   0.10666667
 43.30000000 332.00000000  23.00000000   0.06478873
 43.40000000 451.00000000  23.00000000   0.04852321
 43.50000000 403.00000000  20.00000000   0.04728132
 43.60000000 359.00000000  19.00000000   0.05026455
 43.70000000 315.00000000  22.00000000   0.06528190
 43.80000000 334.00000000 106.00000000   0.24090909
 43.90000000 438.00000000  49.00000000   0.10061602
 44.00000000 601.00000000  26.00000000   0.04146730
 44.10000000 503.00000000  77.00000000   0.13275862
 44.20000000 391.00000000  49.00000000   0.11136364
 44.30000000 472.00000000  20.00000000   0.04065041
 44.40000000 456.00000000  38.00000000   0.07692308
 44.50000000 273.00000000  47.00000000   0.14687500
 44.60000000 372.00000000  28.00000000   0.07000000
 44.70000000 341.00000000  24.00000000   0.06575342
 44.80000000 437.00000000  44.00000000   0.09147609
 44.90000000 412.00000000  46.00000000   0.10043668
 45.00000000 460.00000000  17.00000000   0.03563941
 45.10000000 436.00000000  42.00000000   0.08786611
 45.20000000 334.00000000 108.00000000   0.24434389
 45.30000000 402.00000000 113.00000000   0.21941748
 45.40000000 356.00000000  93.00000000   0.20712695
 45.50000000 456.00000000  44.00000000   0.08800000
 45.60000000 440.00000000  -6.00000000  -0.01382488
 45.70000000 417.00000000  82.00000000   0.16432866
 45.80000000 352.00000000  64.00000000   0.15384615
 45.90000000 325.00000000  32.00000000   0.08963585
 46.00000000 332.00000000  31.00000000   0.08539945
 46.10000000 530.00000000  63.00000000   0.10623946
 46.20000000 391.00000000  49.00000000   0.11136364
 46.30000000 394.00000000  49.00000000   0.11060948
 46.40000000 534.00000000  95.00000000   0.15103339
 46.50000000 340.00000000  93.00000000   0.21478060
 46.60000000 485.00000000  18.00000000   0.03578529
 46.70000000 392.00000000  31.00000000   0.07328605
 46.80000000 436.00000000  91.00000000   0.17267552
 46.90000000 569.00000000  83.00000000   0.12730061
 47.00000000 383.00000000  65.00000000   0.14508929
 47.10000000 326.00000000 127.00000000   0.28035320
 47.20000000 527.00000000  86.00000000   0.14029364
 47.30000000 326.00000000  53.00000000   0.13984169
 47.40000000 472.00000000  33.00000000   0.06534653
 47.50000000 443.00000000  22.00000000   0.04731183
 47.60000000 433.00000000  47.00000000   0.09791667
 47.70000000 536.00000000  60.00000000   0.10067114
 47.80000000 522.00000000  49.00000000   0.08581436
 47.90000000 343.00000000   6.00000000   0.01719198
 48.00000000 411.00000000  32.00000000   0.07223476
 48.10000000 310.00000000 103.00000000   0.24939467
 48.20000000 442.00000000  45.00000000   0.09240246
 48.30000000 478.00000000  40.00000000   0.07722008
 48.40000000 472.00000000  65.00000000   0.12104283
 48.50000000 365.00000000  46.00000000   0.11192214
 48.60000000 518.00000000  29.00000000   0.05301645
 48.70000000 398.00000000  58.00000000   0.12719298
 48.80000000 383.00000000  35.00000000   0.08373206
 48.90000000 522.00000000  20.00000000   0.03690037
 49.00000000 550.00000000  37.00000000   0.06303237
 49.10000000 576.00000000  78.00000000   0.11926606
 49.20000000 463.00000000  52.00000000   0.10097087
 49.30000000 381.00000000  15.00000000   0.03787879
 49.40000000 404.00000000  26.00000000   0.06046512
 49.50000000 -67.00000000   6.00000000  -0.09836066
 49.60000000 -22.00000000   0.00000000  -0.00000000
 49.70000000 -36.00000000   5.00000000  -0.16129032
 49.80000000   1.00000000  -5.00000000   1.25000000
 49.90000000  -9.00000000  21.00000000   1.75000000
 50.00000000 -17.00000000 -17.00000000   0.50000000
 50.10000000 -51.00000000 -21.00000000   0.29166667
 50.20000000  -6.00000000  10.00000000   2.50000000
 50.30000000 -41.00000000  -8.00000000   0.16326531
 50.40000000 -29.00000000 -27.00000000   0.48214286
 50.50000000 -47.00000000  34.00000000  -2.61538462
 50.60000000  98.00000000   5.00000000   0.04854369
 50.70000000  15.00000000  21.00000000   0.58333333
 50.80000000   2.00000000 -16.00000000   1.14285714
 50.90000000  40.00000000  85.00000000   0.68000000
 51.00000000 -26.00000000  15.00000000  -1.36363636
 51.10000000  18.00000000  27.00000000   0.60000000
 51.20000000 -23.00000000  21.00000000 -10.50000000
 51.30000000   8.00000000  38.00000000   0.82608696
 51.40000000 -25.00000000  24.00000000 -24.00000000
 51.50000000   0.00000000  -4.00000000   1.00000000
 51.60000000  62.00000000  -7.00000000  -0.12727273
 51.70000000  -1.00000000  30.00000000   1.03448276
 51.80000000  81.00000000  44.00000000   0.35200000
 51.90000000 -15.00000000   5.00000000  -0.50000000
 52.00000000 -14.00000000   7.00000000  -1.00000000
 52.10000000   2.00000000  30.00000000   0.93750000
 52.20000000   5.00000000 -12.00000000   1.71428571
 52.30000000  34.00000000  17.00000000   0.33333333
 52.40000000   7.00000000  54.00000000   0.88524590
 52.50000000  36.00000000   6.00000000   0.14285714
 52.60000000  -6.00000000  42.00000000   1.16666667
 52.70000000   0.00000000  32.00000000   1.00000000
 52.80000000 -43.00000000  -1.00000000   0.02272727
 52.90000000   9.00000000   9.00000000   0.50000000
 53.00000000 -15.00000000  37.00000000   1.68181818
 53.10000000 -26.00000000  -2.00000000   0.07142857
 53.20000000  20.00000000   3.00000000   0.13043478
 53.30000000 -41.00000000  17.00000000  -0.70833333
 53.40000000 -23.00000000  20.00000000  -6.66666667
 53.50000000 -33.00000000   0.00000000  -0.00000000
 53.60000000 -18.00000000  -2.00000000   0.10000000
 53.70000000 -31.00000000  -6.00000000   0.16216216
 53.80000000 -36.00000000  -6.00000000   0.14285714
 53.90000000  36.00000000  19.00000000   0.34545455
 54.00000000  45.00000000  -4.00000000  -0.09756098
 54.10000000 -26.00000000  -9.00000000   0.25714286
 54.20000000 -36.00000000   1.00000000  -0.02857143
 54.30000000  26.00000000  24.00000000   0.48000000
 54.40000000  -9.00000000  45.00000000   1.25000000
 54.50000000 -33.00000000  -1.00000000   0.02941176
 54.60000000  91.00000000  37.00000000   0.28906250
 54.70000000  66.00000000  33.00000000   0.33333333
 54.80000000 -52.00000000   0.00000000  -0.00000000
 54.90000000 -24.00000000  42.00000000   2.33333333
 55.00000000  26.00000000   2.00000000   0.07142857
 55.10000000 -77.00000000  35.00000000  -0.83333333
 55.20000000  26.00000000  22.00000000   0.45833333
 55.30000000  -3.00000000 -12.00000000   0.80000000
 55.40000000  71.00000000  21.00000000   0.22826087
 55.50000000   5.00000000   8.00000000   0.61538462
 55.60000000  86.00000000  60.00000000   0.41095890
 55.70000000  -7.00000000  25.00000000   1.38888889
 55.80000000 -22.00000000  18.00000000  -4.50000000
 55.90000000  13.00000000  16.00000000   0.55172414
 56.00000000  -6.00000000   3.00000000  -1.00000000
 56.10000000  -1.00000000  45.00000000   1.02272727
 56.20000000  13.00000000   0.00000000   0.00000000
 56.30000000  26.00000000   8.00000000   0.23529412
 56.40000000 -22.00000000  17.00000000  -3.40000000
 56.50000000   9.00000000   7.00000000   0.43750000
 56.60000000 -40.00000000  14.00000000  -0.53846154
 56.70000000  -4.00000000  10.00000000   1.66666667
 56.80000000  29.00000000 -17.00000000  -1.41666667
 56.90000000 -36.00000000  11.00000000  -0.44000000
 57.00000000 -27.00000000 -23.00000000   0.46000000
 57.10000000  18.00000000  14.00000000   0.43750000
 57.20000000  23.00000000  -4.00000000  -0.21052632
 57.30000000 -66.00000000  41.00000000  -1.64000000
 57.40000000   2.00000000  41.00000000   0.95348837
 57.50000000   3.00000000 -11.00000000   1.37500000
 57.60000000 -53.00000000  -8.00000000   0.13114754
 57.70000000 -11.00000000  32.00000000   1.52380952
 57.80000000  44.00000000  26.00000000   0.37142857
 57.90000000   7.00000000 -25.00000000   1.38888889
 58.00000000 -34.00000000 -18.00000000   0.34615385
 58.10000000  -5.00000000  10.00000000   2.00000000
 58.20000000  -2.00000000 -14.00000000   0.87500000
 58.30000000 -38.00000000  18.00000000  -0.90000000
 58.40000000  -8.00000000  13.00000000   2.60000000
 58.50000000   2.00000000 -11.00000000   1.22222222
 58.60000000  17.00000000  34.00000000   0.66666667
 58.70000000 -57.00000000   0.00000000  -0.00000000
 58.80000000 -79.00000000 -13.00000000   0.14130435
 58.90000000   3.00000000  13.00000000   0.81250000
 59.00000000 -26.00000000  13.00000000  -1.00000000
 59.10000000  -5.00000000   3.00000000  -1.50000000
 59.20000000 -55.00000000  44.00000000  -4.00000000
 59.30000000  79.00000000  57.00000000   0.41911765
 59.40000000  -5.00000000  -8.00000000   0.61538462
 59.50000000 -18.00000000  15.00000000  -5.00000000
 59.60000000 -49.00000000  15.00000000  -0.44117647
 59.70000000  13.00000000 -13.00000000   0.50000000
 59.80000000 -13.00000000  40.00000000   1.48148148
 59.90000000  20.00000000  26.00000000   0.56521739
 60.00000000  22.00000000  50.00000000   0.69444444
 60.10000000  98.00000000  18.00000000   0.15517241
 60.20000000  37.00000000  30.00000000   0.44776119
 60.30000000 -34.00000000  40.00000000   6.66666667
 60.40000000 -18.00000000 -10.00000000   0.35714286
 60.50000000  25.00000000  22.00000000   0.46808511
 60.60000000 -24.00000000  -4.00000000   0.14285714
 60.70000000  -3.00000000 -19.00000000   0.86363636
 60.80000000 -31.00000000  -4.00000000   0.11428571
 60.90000000  44.00000000   1.00000000   0.02222222
 61.00000000  39.00000000 -18.00000000  -0.85714286
 61.10000000 -63.00000000 -30.00000000   0.32258065
 61.20000000  11.00000000  11.00000000   0.50000000
 61.30000000  10.00000000   1.00000000   0.09090909
 61.40000000  -7.00000000  19.00000000   1.58333333
 61.50000000 -17.00000000 -18.00000000   0.51428571
 61.60000000 -10.00000000  32.00000000   1.45454545
 61.70000000  11.00000000  30.00000000   0.73170732
 61.80000000 -35.00000000   4.00000000  -0.12903226
 61.90000000  -2.00000000  30.00000000   1.07142857
 62.00000000   0.00000000   4.00000000   1.00000000
 62.10000000 -39.00000000   6.00000000  -0.18181818
 62.20000000 -11.00000000  23.00000000   1.91666667
 62.30000000 -19.00000000  -2.00000000   0.09523810
 62.40000000  16.00000000 -29.00000000   2.23076923
 62.50000000  28.00000000   1.00000000   0.03448276
 62.60000000 -37.00000000 -19.00000000   0.33928571
 62.70000000 -23.00000000  56.00000000   1.69696970
 62.80000000 -86.00000000  -3.00000000   0.03370787
 62.90000000  32.00000000 -23.00000000  -2.55555556
 63.00000000 -14.00000000  14.00000000   0.50000000
 63.10000000  -1.00000000   9.00000000   1.12500000
 63.20000000  39.00000000 -22.00000000  -1.29411765
 63.30000000 -10.00000000  12.00000000   6.00000000
 63.40000000 -39.00000000  -7.00000000   0.15217391
 63.50000000 -97.00000000 -22.00000000   0.18487395
 63.60000000 -11.00000000  18.00000000   2.57142857
 63.70000000 -19.00000000 -16.00000000   0.45714286
 63.80000000  18.00000000  -3.00000000  -0.20000000
 63.90000000  67.00000000  20.00000000   0.22988506
 64.00000000 -29.00000000 -16.00000000   0.35555556
 64.10000000   0.00000000  -6.00000000   1.00000000
 64.20000000  -2.00000000   0.00000000  -0.00000000
 64.30000000  -3.00000000  25.00000000   1.13636364
 64.40000000  -3.00000000   3.00000000   0.50000000
 64.50000000 -28.00000000 -13.00000000   0.31707317
 64.60000000  50.00000000  20.00000000   0.28571429
 64.70000000  22.00000000   6.00000000   0.21428571
 64.80000000  -3.00000000  10.00000000   1.42857143
 64.90000000  72.00000000  -1.00000000  -0.01408451
 65.00000000  35.00000000  11.00000000   0.23913043
 65.10000000 -47.00000000   0.00000000  -0.00000000
 65.20000000  61.00000000  23.00000000   0.27380952
 65.30000000 -44.00000000  -3.00000000   0.06382979
 65.40000000   3.00000000   7.00000000   0.70000000
 65.50000000  -2.00000000  -6.00000000   0.75000000
 65.60000000 -10.00000000  37.00000000   1.37037037
 65.70000000   8.00000000 -21.00000000   1.61538462
 65.80000000  45.00000000  -9.00000000  -0.25000000
 65.90000000  41.00000000  20.00000000   0.32786885
 66.00000000 -19.00000000  18.00000000 -18.00000000
 66.10000000 -30.00000000  14.00000000  -0.87500000
 66.20000000 -17.00000000  36.00000000   1.89473684
 66.30000000  -9.00000000   4.00000000  -0.80000000
 66.40000000  26.00000000  -4.00000000  -0.18181818
 66.50000000 -14.00000000  -8.00000000   0.36363636
 66.60000000  39.00000000   2.00000000   0.04878049
 66.70000000   7.00000000 -22.00000000   1.46666667
 66.80000000 -31.00000000  27.00000000  -6.75000000
 66.90000000 -15.00000000  69.00000000   1.27777778
 67.00000000 -37.00000000  -2.00000000   0.05128205
 67.10000000 -51.00000000 -39.00000000   0.43333333
 67.20000000   3.00000000  16.00000000   0.84210526
 67.30000000 -24.00000000 -45.00000000   0.65217391
 67.40000000  14.00000000  29.00000000   0.67441860
 67.50000000   0.00000000  24.00000000   1.00000000
 67.60000000   3.00000000  14.00000000   0.82352941
 67.70000000  30.00000000   8.00000000   0.21052632
 67.80000000  25.00000000  18.00000000   0.41860465
 67.90000000  11.00000000   2.00000000   0.15384615
 68.00000000 -46.00000000  14.00000000  -0.43750000
 68.10000000 -49.00000000  -7.00000000   0.12500000
 68.20000000   7.00000000  20.00000000   0.74074074
 68.30000000 -17.00000000  46.00000000   1.58620690
 68.40000000  37.00000000  42.00000000   0.53164557
 68.50000000  39.00000000  -4.00000000  -0.11428571
 68.60000000 -24.00000000 -44.00000000   0.64705882
 68.70000000 -41.00000000   6.00000000  -0.17142857
 68.80000000 -32.00000000   4.00000000  -0.14285714
 68.90000000 -30.00000000  34.00000000   8.50000000
 69.00000000 -10.00000000  16.00000000   2.66666667
 69.10000000  66.00000000 -14.00000000  -0.26923077
 69.20000000  -8.00000000 -39.00000000   0.82978723
 69.30000000  11.00000000  25.00000000   0.69444444
 69.40000000  42.00000000 -21.00000000  -1.00000000
 69.50000000   9.00000000  26.00000000   0.74285714
 69.60000000 -29.00000000   3.00000000  -0.11538462
 69.70000000 -33.00000000  24.00000000  -2.66666667
 69.80000000 -22.00000000  23.00000000  23.00000000
 69.90000000 -51.00000000  11.00000000  -0.27500000
 70.00000000  -2.00000000   0.00000000  -0.00000000
 70.10000000 -77.00000000  -8.00000000   0.09411765
 70.20000000  29.00000000  14.00000000   0.32558140
 70.30000000 130.00000000  10.00000000   0.07142857
 70.40000000  18.00000000  25.00000000   0.58139535
 70.50000000  -4.00000000 -22.00000000   0.84615385
 70.60000000  -2.00000000 -19.00000000   0.90476190
 70.70000000  11.00000000  63.00000000   0.85135135
 70.80000000 -18.00000000  34.00000000   2.12500000
 70.90000000  12.00000000 -28.00000000   1.75000000
 71.00000000 -43.00000000  -9.00000000   0.17307692
 71.10000000  -6.00000000  13.00000000   1.85714286
 71.20000000 -20.00000000   4.00000000  -0.25000000
 71.30000000  14.00000000  17.00000000   0.54838710
 71.40000000  21.00000000   1.00000000   0.04545455
 71.50000000 -17.00000000  -7.00000000   0.29166667
 71.60000000  -6.00000000  23.00000000   1.35294118
 71.70000000  22.00000000  -7.00000000  -0.46666667
 71.80000000  -2.00000000 -34.00000000   0.94444444
 71.90000000  39.00000000  50.00000000   0.56179775
 72.00000000  14.00000000   4.00000000   0.22222222
 72.10000000 -19.00000000  -4.00000000   0.17391304
 72.20000000  -5.00000000  13.00000000   1.62500000
 72.30000000 -25.00000000   0.00000000  -0.00000000
 72.40000000 -30.00000000  68.00000000   1.78947368
 72.50000000  17.00000000  -9.00000000  -1.12500000
 72.60000000  11.00000000 -16.00000000   3.20000000
 72.70000000  24.00000000  -8.00000000  -0.50000000
 72.80000000 -75.00000000  16.00000000  -0.27118644
 72.90000000   7.00000000 -19.00000000   1.58333333
 73.00000000 -23.00000000  46.00000000   2.00000000
 73.10000000  -6.00000000   1.00000000  -0.20000000
 73.20000000 -15.00000000  -6.00000000   0.28571429
 73.30000000 -10.00000000   4.00000000  -0.66666667
 73.40000000  -3.00000000  17.00000000   1.21428571
 73.50000000 -12.00000000 -16.00000000   0.57142857
 73.60000000  25.00000000  28.00000000   0.52830189
 73.70000000   8.00000000  33.00000000   0.80487805
 73.80000000 -42.00000000  -7.00000000   0.14285714
 73.90000000 -57.00000000 -10.00000000   0.14925373
 74.00000000  10.00000000 -29.00000000   1.52631579
 74.10000000  11.00000000  -7.00000000  -1.75000000
 74.20000000 -64.00000000   1.00000000  -0.01587302
 74.30000000 -30.00000000 -17.00000000   0.36170213
 74.40000000 -16.00000000  15.00000000 -15.00000000
 74.50000000  26.00000000 -16.00000000  -1.60000000
 74.60000000 -26.00000000   4.00000000  -0.18181818
 74.70000000  -5.00000000   0.00000000  -0.00000000
 74.80000000 -69.00000000   5.00000000  -0.07812500
 74.90000000  37.00000000  13.00000000   0.26000000
 75.00000000  -7.00000000 -14.00000000   0.66666667
