# Supplementary material for: Functional 3D architecture in an intrinsically disordered E3 ligase domain facilitates ubiquitin transfer
Source: Nat Commun. 2020 Jul 30;11:3807. doi: 10.1038/s41467-020-17647-x (PMC7393505; doi:10.1038/s41467-020-17647-x)
Supplement: Supplementary file 4 — Source Data [file 41467_2020_17647_MOESM4_ESM.zip › Source data/Fig. 2/Figure 2B/SM traces - raw/30-57 (SIM1-2)/24_250.dat]

  0.00000000 120.00000000 113.00000000
  0.10000000  63.00000000 179.00000000
  0.20000000  99.00000000 196.00000000
  0.30000000  39.00000000 143.00000000
  0.40000000  10.00000000 132.00000000
  0.50000000  92.00000000 148.00000000
  0.60000000 106.00000000 141.00000000
  0.70000000  95.00000000 156.00000000
  0.80000000  68.00000000 111.00000000
  0.90000000  46.00000000 141.00000000
  1.00000000  55.00000000 125.00000000
  1.10000000  46.00000000 158.00000000
  1.20000000 173.00000000 118.00000000
  1.30000000 128.00000000 153.00000000
  1.40000000 128.00000000 114.00000000
  1.50000000  73.00000000 186.00000000
  1.60000000  77.00000000 117.00000000
  1.70000000  63.00000000 148.00000000
  1.80000000  61.00000000 186.00000000
  1.90000000 108.00000000 212.00000000
  2.00000000  62.00000000 314.00000000
  2.10000000 119.00000000 156.00000000
  2.20000000  85.00000000 179.00000000
  2.30000000 136.00000000 190.00000000
  2.40000000  55.00000000  99.00000000
  2.50000000  95.00000000 225.00000000
  2.60000000 112.00000000 178.00000000
  2.70000000  50.00000000 134.00000000
  2.80000000 126.00000000 118.00000000
  2.90000000 106.00000000 158.00000000
  3.00000000 157.00000000 150.00000000
  3.10000000 162.00000000 144.00000000
  3.20000000 145.00000000 195.00000000
  3.30000000  94.00000000 166.00000000
  3.40000000  86.00000000 210.00000000
  3.50000000  53.00000000 223.00000000
  3.60000000  50.00000000 142.00000000
  3.70000000  64.00000000 143.00000000
  3.80000000  60.00000000 195.00000000
  3.90000000 168.00000000 166.00000000
  4.00000000 155.00000000 236.00000000
  4.10000000 131.00000000 157.00000000
  4.20000000 105.00000000 178.00000000
  4.30000000  89.00000000 191.00000000
  4.40000000  66.00000000 189.00000000
  4.50000000  39.00000000 153.00000000
  4.60000000 -17.00000000 160.00000000
  4.70000000 145.00000000  98.00000000
  4.80000000  56.00000000 159.00000000
  4.90000000  83.00000000 240.00000000
  5.00000000 112.00000000 119.00000000
  5.10000000  80.00000000 162.00000000
  5.20000000  60.00000000 218.00000000
  5.30000000 143.00000000 111.00000000
  5.40000000 143.00000000 118.00000000
  5.50000000 121.00000000 151.00000000
  5.60000000  53.00000000 158.00000000
  5.70000000 130.00000000  90.00000000
  5.80000000  76.00000000 188.00000000
  5.90000000 113.00000000 253.00000000
  6.00000000 118.00000000 114.00000000
  6.10000000 126.00000000 199.00000000
  6.20000000  79.00000000 260.00000000
  6.30000000  62.00000000 194.00000000
  6.40000000 116.00000000 140.00000000
  6.50000000 200.00000000 162.00000000
  6.60000000 115.00000000 168.00000000
  6.70000000  43.00000000 189.00000000
  6.80000000  76.00000000 192.00000000
  6.90000000 100.00000000 198.00000000
  7.00000000 102.00000000 181.00000000
  7.10000000  74.00000000 222.00000000
  7.20000000  50.00000000  72.00000000
  7.30000000  96.00000000 171.00000000
  7.40000000  80.00000000 182.00000000
  7.50000000  23.00000000 186.00000000
  7.60000000  60.00000000 126.00000000
  7.70000000  40.00000000 192.00000000
  7.80000000  47.00000000 103.00000000
  7.90000000  44.00000000 147.00000000
  8.00000000  96.00000000 165.00000000
  8.10000000  95.00000000 188.00000000
  8.20000000  40.00000000 191.00000000
  8.30000000 150.00000000 133.00000000
  8.40000000 126.00000000 210.00000000
  8.50000000  91.00000000 156.00000000
  8.60000000  86.00000000 188.00000000
  8.70000000  44.00000000 180.00000000
  8.80000000  84.00000000 118.00000000
  8.90000000  95.00000000 199.00000000
  9.00000000  31.00000000 129.00000000
  9.10000000 132.00000000 166.00000000
  9.20000000 121.00000000 188.00000000
  9.30000000   9.00000000 173.00000000
  9.40000000  75.00000000 176.00000000
  9.50000000  89.00000000 181.00000000
  9.60000000  53.00000000 259.00000000
  9.70000000  47.00000000 151.00000000
  9.80000000  75.00000000  95.00000000
  9.90000000 126.00000000 191.00000000
 10.00000000  23.00000000 119.00000000
 10.10000000 104.00000000 178.00000000
 10.20000000  42.00000000 229.00000000
 10.30000000  60.00000000 123.00000000
 10.40000000  53.00000000 197.00000000
 10.50000000  70.00000000 166.00000000
 10.60000000   0.00000000 180.00000000
 10.70000000  50.00000000 221.00000000
 10.80000000 174.00000000 179.00000000
 10.90000000   7.00000000 107.00000000
 11.00000000  77.00000000 104.00000000
 11.10000000  84.00000000 154.00000000
 11.20000000   6.00000000 101.00000000
 11.30000000  41.00000000 182.00000000
 11.40000000  41.00000000 159.00000000
 11.50000000  87.00000000 144.00000000
 11.60000000 121.00000000 215.00000000
 11.70000000 115.00000000 166.00000000
 11.80000000  98.00000000 140.00000000
 11.90000000 183.00000000 160.00000000
 12.00000000  65.00000000 170.00000000
 12.10000000 174.00000000 117.00000000
 12.20000000 122.00000000 120.00000000
 12.30000000  41.00000000 126.00000000
 12.40000000  50.00000000 166.00000000
 12.50000000  -4.00000000 162.00000000
 12.60000000  97.00000000 156.00000000
 12.70000000 133.00000000 272.00000000
 12.80000000 134.00000000 165.00000000
 12.90000000 163.00000000 138.00000000
 13.00000000 109.00000000 123.00000000
 13.10000000 103.00000000  81.00000000
 13.20000000 170.00000000 182.00000000
 13.30000000  36.00000000 116.00000000
 13.40000000 117.00000000 139.00000000
 13.50000000 157.00000000 143.00000000
 13.60000000  93.00000000 252.00000000
 13.70000000  55.00000000 187.00000000
 13.80000000  57.00000000 162.00000000
 13.90000000  71.00000000 128.00000000
 14.00000000  18.00000000 178.00000000
 14.10000000 122.00000000 126.00000000
 14.20000000  43.00000000 167.00000000
 14.30000000 159.00000000 208.00000000
 14.40000000 121.00000000 110.00000000
 14.50000000  54.00000000 184.00000000
 14.60000000 112.00000000 187.00000000
 14.70000000  43.00000000 147.00000000
 14.80000000 101.00000000 134.00000000
 14.90000000 102.00000000 140.00000000
 15.00000000  71.00000000  98.00000000
 15.10000000  19.00000000 139.00000000
 15.20000000  89.00000000 133.00000000
 15.30000000  77.00000000 139.00000000
 15.40000000 111.00000000 174.00000000
 15.50000000 111.00000000 172.00000000
 15.60000000  85.00000000 108.00000000
 15.70000000  57.00000000  96.00000000
 15.80000000  79.00000000 132.00000000
 15.90000000 122.00000000 192.00000000
 16.00000000 137.00000000 206.00000000
 16.10000000 180.00000000 183.00000000
 16.20000000 114.00000000 111.00000000
 16.30000000  91.00000000 150.00000000
 16.40000000 112.00000000 160.00000000
 16.50000000 239.00000000 197.00000000
 16.60000000 222.00000000 101.00000000
 16.70000000  92.00000000 122.00000000
 16.80000000 112.00000000 175.00000000
 16.90000000  29.00000000 140.00000000
 17.00000000 134.00000000 199.00000000
 17.10000000  94.00000000 169.00000000
 17.20000000  97.00000000 162.00000000
 17.30000000  51.00000000 146.00000000
 17.40000000 112.00000000 132.00000000
 17.50000000  62.00000000 130.00000000
 17.60000000 150.00000000 187.00000000
 17.70000000  68.00000000 166.00000000
 17.80000000  54.00000000 123.00000000
 17.90000000  26.00000000 163.00000000
 18.00000000  63.00000000 163.00000000
 18.10000000  76.00000000 175.00000000
 18.20000000 116.00000000  92.00000000
 18.30000000  73.00000000  84.00000000
 18.40000000 134.00000000 150.00000000
 18.50000000 112.00000000 204.00000000
 18.60000000  17.00000000 150.00000000
 18.70000000  83.00000000  88.00000000
 18.80000000 145.00000000 111.00000000
 18.90000000  57.00000000 152.00000000
 19.00000000  55.00000000 172.00000000
 19.10000000 145.00000000  93.00000000
 19.20000000 108.00000000 112.00000000
 19.30000000  73.00000000 126.00000000
 19.40000000  21.00000000 177.00000000
 19.50000000 138.00000000 123.00000000
 19.60000000 161.00000000 167.00000000
 19.70000000  56.00000000 162.00000000
 19.80000000  22.00000000 166.00000000
 19.90000000  27.00000000  80.00000000
 20.00000000 147.00000000 224.00000000
 20.10000000  77.00000000 180.00000000
 20.20000000 116.00000000 122.00000000
 20.30000000  50.00000000 123.00000000
 20.40000000  93.00000000 139.00000000
 20.50000000  47.00000000 171.00000000
 20.60000000  69.00000000 185.00000000
 20.70000000 115.00000000 166.00000000
 20.80000000 126.00000000 117.00000000
 20.90000000  81.00000000  87.00000000
 21.00000000  60.00000000 148.00000000
 21.10000000  53.00000000 136.00000000
 21.20000000  24.00000000 145.00000000
 21.30000000  25.00000000 159.00000000
 21.40000000 103.00000000 150.00000000
 21.50000000 132.00000000 117.00000000
 21.60000000 131.00000000 195.00000000
 21.70000000 106.00000000 145.00000000
 21.80000000  34.00000000 152.00000000
 21.90000000 109.00000000 105.00000000
 22.00000000 117.00000000 117.00000000
 22.10000000  57.00000000 165.00000000
 22.20000000  31.00000000 121.00000000
 22.30000000  49.00000000  98.00000000
 22.40000000  39.00000000 107.00000000
 22.50000000 129.00000000 153.00000000
 22.60000000  96.00000000 120.00000000
 22.70000000  87.00000000 138.00000000
 22.80000000  61.00000000 108.00000000
 22.90000000 122.00000000  93.00000000
 23.00000000  35.00000000 182.00000000
 23.10000000  40.00000000 163.00000000
 23.20000000 123.00000000  96.00000000
 23.30000000 159.00000000 109.00000000
 23.40000000 166.00000000  81.00000000
 23.50000000  87.00000000 106.00000000
 23.60000000  -6.00000000  92.00000000
 23.70000000  35.00000000 139.00000000
 23.80000000  44.00000000 128.00000000
 23.90000000 116.00000000 162.00000000
 24.00000000 120.00000000 129.00000000
 24.10000000 134.00000000 149.00000000
 24.20000000  16.00000000 137.00000000
 24.30000000  31.00000000 110.00000000
 24.40000000 137.00000000 167.00000000
 24.50000000  33.00000000 130.00000000
 24.60000000 142.00000000 114.00000000
 24.70000000  41.00000000 159.00000000
 24.80000000  16.00000000 151.00000000
 24.90000000  87.00000000 208.00000000
 25.00000000  89.00000000 163.00000000
 25.10000000  -7.00000000 168.00000000
 25.20000000 118.00000000 128.00000000
 25.30000000  12.00000000 191.00000000
 25.40000000 156.00000000 165.00000000
 25.50000000  46.00000000 157.00000000
 25.60000000  47.00000000 113.00000000
 25.70000000  49.00000000 124.00000000
 25.80000000 160.00000000 137.00000000
 25.90000000 151.00000000 170.00000000
 26.00000000 137.00000000 202.00000000
 26.10000000  44.00000000 162.00000000
 26.20000000 154.00000000 123.00000000
 26.30000000  -4.00000000 112.00000000
 26.40000000 114.00000000  83.00000000
 26.50000000 134.00000000 151.00000000
 26.60000000  36.00000000 139.00000000
 26.70000000 172.00000000 136.00000000
 26.80000000  63.00000000 105.00000000
 26.90000000 136.00000000 154.00000000
 27.00000000  45.00000000 155.00000000
 27.10000000  97.00000000  89.00000000
 27.20000000  43.00000000 164.00000000
 27.30000000 127.00000000 151.00000000
 27.40000000  82.00000000 119.00000000
 27.50000000 138.00000000 204.00000000
 27.60000000 119.00000000 181.00000000
 27.70000000  97.00000000 151.00000000
 27.80000000 118.00000000 114.00000000
 27.90000000  48.00000000 129.00000000
 28.00000000 101.00000000 146.00000000
 28.10000000  96.00000000 135.00000000
 28.20000000 121.00000000 233.00000000
 28.30000000 103.00000000 206.00000000
 28.40000000 101.00000000 197.00000000
 28.50000000  70.00000000  83.00000000
 28.60000000 116.00000000  32.00000000
 28.70000000  21.00000000 136.00000000
 28.80000000  73.00000000  98.00000000
 28.90000000 121.00000000 166.00000000
 29.00000000 166.00000000 104.00000000
 29.10000000  73.00000000 139.00000000
 29.20000000  50.00000000 156.00000000
 29.30000000  40.00000000 180.00000000
 29.40000000  -5.00000000 162.00000000
 29.50000000  65.00000000 148.00000000
 29.60000000 122.00000000 182.00000000
 29.70000000  58.00000000 103.00000000
 29.80000000 157.00000000 178.00000000
 29.90000000 114.00000000 161.00000000
 30.00000000 100.00000000 153.00000000
 30.10000000 109.00000000 138.00000000
 30.20000000  63.00000000 129.00000000
 30.30000000  17.00000000  96.00000000
 30.40000000  95.00000000  95.00000000
 30.50000000  56.00000000 172.00000000
 30.60000000  64.00000000 149.00000000
 30.70000000  58.00000000 194.00000000
 30.80000000  97.00000000 197.00000000
 30.90000000  24.00000000 153.00000000
 31.00000000 162.00000000  83.00000000
 31.10000000 105.00000000 143.00000000
 31.20000000 -18.00000000 132.00000000
 31.30000000 157.00000000 107.00000000
 31.40000000 161.00000000 188.00000000
 31.50000000 140.00000000 151.00000000
 31.60000000  30.00000000 155.00000000
 31.70000000  88.00000000 169.00000000
 31.80000000 128.00000000 121.00000000
 31.90000000 111.00000000 224.00000000
 32.00000000  68.00000000 166.00000000
 32.10000000  73.00000000 169.00000000
 32.20000000  80.00000000  51.00000000
 32.30000000  49.00000000 193.00000000
 32.40000000 150.00000000 116.00000000
 32.50000000  46.00000000  80.00000000
 32.60000000  48.00000000 164.00000000
 32.70000000  61.00000000  70.00000000
 32.80000000  40.00000000 192.00000000
 32.90000000  66.00000000  97.00000000
 33.00000000  24.00000000 148.00000000
 33.10000000  79.00000000 170.00000000
 33.20000000  50.00000000 139.00000000
 33.30000000  39.00000000 148.00000000
 33.40000000 115.00000000 150.00000000
 33.50000000  82.00000000 103.00000000
 33.60000000  33.00000000 130.00000000
 33.70000000 112.00000000 131.00000000
 33.80000000  96.00000000 121.00000000
 33.90000000  52.00000000 112.00000000
 34.00000000  69.00000000  66.00000000
 34.10000000  94.00000000 177.00000000
 34.20000000  44.00000000 141.00000000
 34.30000000 246.00000000 196.00000000
 34.40000000  13.00000000  63.00000000
 34.50000000 104.00000000 223.00000000
 34.60000000 103.00000000  77.00000000
 34.70000000  34.00000000 108.00000000
 34.80000000 197.00000000 129.00000000
 34.90000000  98.00000000 191.00000000
 35.00000000 155.00000000 120.00000000
 35.10000000 115.00000000 107.00000000
 35.20000000  59.00000000 168.00000000
 35.30000000  40.00000000 172.00000000
 35.40000000  31.00000000  96.00000000
 35.50000000  93.00000000 199.00000000
 35.60000000  72.00000000 152.00000000
 35.70000000  29.00000000 136.00000000
 35.80000000  84.00000000 216.00000000
 35.90000000 126.00000000 153.00000000
 36.00000000  27.00000000 132.00000000
 36.10000000  34.00000000 169.00000000
 36.20000000 181.00000000 130.00000000
 36.30000000 316.00000000   6.00000000
 36.40000000 524.00000000  17.00000000
 36.50000000 309.00000000  31.00000000
 36.60000000 335.00000000  59.00000000
 36.70000000 314.00000000  24.00000000
 36.80000000 406.00000000  73.00000000
 36.90000000 403.00000000   4.00000000
 37.00000000 387.00000000  74.00000000
 37.10000000 498.00000000  55.00000000
 37.20000000 441.00000000  82.00000000
 37.30000000 249.00000000  48.00000000
 37.40000000 401.00000000   9.00000000
 37.50000000 476.00000000  70.00000000
 37.60000000 301.00000000  30.00000000
 37.70000000 204.00000000  24.00000000
 37.80000000 309.00000000  45.00000000
 37.90000000 497.00000000  43.00000000
 38.00000000 386.00000000  83.00000000
 38.10000000 275.00000000  33.00000000
 38.20000000 344.00000000  42.00000000
 38.30000000 397.00000000  22.00000000
 38.40000000 399.00000000  36.00000000
 38.50000000 330.00000000  33.00000000
 38.60000000 357.00000000  71.00000000
 38.70000000 226.00000000  35.00000000
 38.80000000 367.00000000  -3.00000000
 38.90000000 315.00000000  46.00000000
 39.00000000 332.00000000  28.00000000
 39.10000000 321.00000000  62.00000000
 39.20000000 308.00000000  42.00000000
 39.30000000 312.00000000  54.00000000
 39.40000000 337.00000000  13.00000000
 39.50000000 332.00000000  37.00000000
 39.60000000 312.00000000  85.00000000
 39.70000000 376.00000000  26.00000000
 39.80000000 367.00000000  24.00000000
 39.90000000 329.00000000  54.00000000
 40.00000000 285.00000000  49.00000000
 40.10000000 327.00000000  28.00000000
 40.20000000 354.00000000  34.00000000
 40.30000000 293.00000000  31.00000000
 40.40000000 441.00000000  64.00000000
 40.50000000 346.00000000  64.00000000
 40.60000000 522.00000000  47.00000000
 40.70000000 295.00000000  12.00000000
 40.80000000 310.00000000  55.00000000
 40.90000000 354.00000000  69.00000000
 41.00000000 276.00000000  88.00000000
 41.10000000 292.00000000  93.00000000
 41.20000000 324.00000000 -16.00000000
 41.30000000 367.00000000  36.00000000
 41.40000000 368.00000000  55.00000000
 41.50000000 279.00000000  46.00000000
 41.60000000 344.00000000  63.00000000
 41.70000000 485.00000000  62.00000000
 41.80000000 259.00000000 109.00000000
 41.90000000 251.00000000  59.00000000
 42.00000000 310.00000000 159.00000000
 42.10000000 351.00000000  24.00000000
 42.20000000 217.00000000  50.00000000
 42.30000000 329.00000000  12.00000000
 42.40000000 341.00000000  79.00000000
 42.50000000 374.00000000  49.00000000
 42.60000000 303.00000000  45.00000000
 42.70000000 271.00000000  49.00000000
 42.80000000 287.00000000  49.00000000
 42.90000000 289.00000000  31.00000000
 43.00000000 354.00000000  10.00000000
 43.10000000 274.00000000 102.00000000
 43.20000000 314.00000000  26.00000000
 43.30000000 457.00000000  70.00000000
 43.40000000 448.00000000  48.00000000
 43.50000000 469.00000000  55.00000000
 43.60000000 280.00000000  86.00000000
 43.70000000 357.00000000  21.00000000
 43.80000000 260.00000000  26.00000000
 43.90000000 348.00000000  95.00000000
 44.00000000 392.00000000  24.00000000
 44.10000000 471.00000000  43.00000000
 44.20000000 362.00000000  19.00000000
 44.30000000 237.00000000  37.00000000
 44.40000000 384.00000000  16.00000000
 44.50000000 387.00000000  24.00000000
 44.60000000 412.00000000  50.00000000
 44.70000000 364.00000000  54.00000000
 44.80000000 405.00000000  42.00000000
 44.90000000 271.00000000   3.00000000
 45.00000000 350.00000000  18.00000000
 45.10000000 329.00000000  10.00000000
 45.20000000 209.00000000  53.00000000
 45.30000000 227.00000000  33.00000000
 45.40000000 223.00000000  51.00000000
 45.50000000 279.00000000  83.00000000
 45.60000000 298.00000000  56.00000000
 45.70000000 381.00000000  39.00000000
 45.80000000 350.00000000  41.00000000
 45.90000000 292.00000000  -4.00000000
 46.00000000 322.00000000  58.00000000
 46.10000000 373.00000000  28.00000000
 46.20000000 236.00000000   6.00000000
 46.30000000 234.00000000  67.00000000
 46.40000000 402.00000000  64.00000000
 46.50000000 385.00000000 107.00000000
 46.60000000 300.00000000  17.00000000
 46.70000000 328.00000000 101.00000000
 46.80000000 176.00000000  65.00000000
 46.90000000 330.00000000  81.00000000
 47.00000000 280.00000000  21.00000000
 47.10000000 386.00000000  69.00000000
 47.20000000 407.00000000  59.00000000
 47.30000000 376.00000000  22.00000000
 47.40000000 292.00000000  43.00000000
 47.50000000 342.00000000  17.00000000
 47.60000000 379.00000000  40.00000000
 47.70000000 257.00000000  34.00000000
 47.80000000 358.00000000  22.00000000
 47.90000000 371.00000000  20.00000000
 48.00000000 303.00000000  83.00000000
 48.10000000 207.00000000  53.00000000
 48.20000000 236.00000000  56.00000000
 48.30000000 371.00000000  37.00000000
 48.40000000 305.00000000  76.00000000
 48.50000000 291.00000000  16.00000000
 48.60000000 303.00000000  -8.00000000
 48.70000000 373.00000000  43.00000000
 48.80000000 330.00000000  31.00000000
 48.90000000 289.00000000  49.00000000
 49.00000000 283.00000000  29.00000000
 49.10000000 281.00000000  59.00000000
 49.20000000 249.00000000  43.00000000
 49.30000000 320.00000000  51.00000000
 49.40000000 362.00000000  59.00000000
 49.50000000 525.00000000  25.00000000
 49.60000000 308.00000000  40.00000000
 49.70000000 329.00000000 -10.00000000
 49.80000000 233.00000000  82.00000000
 49.90000000 386.00000000  66.00000000
 50.00000000 433.00000000  82.00000000
 50.10000000 300.00000000 121.00000000
 50.20000000 413.00000000  33.00000000
 50.30000000 299.00000000  57.00000000
 50.40000000 275.00000000  31.00000000
 50.50000000 285.00000000  51.00000000
 50.60000000 364.00000000  88.00000000
 50.70000000 219.00000000  80.00000000
 50.80000000 305.00000000  -6.00000000
 50.90000000 416.00000000  27.00000000
 51.00000000 303.00000000   9.00000000
 51.10000000 195.00000000   9.00000000
 51.20000000 330.00000000  67.00000000
 51.30000000 197.00000000  27.00000000
 51.40000000 333.00000000   3.00000000
 51.50000000 322.00000000  38.00000000
 51.60000000 257.00000000  35.00000000
 51.70000000 411.00000000  26.00000000
 51.80000000 362.00000000  32.00000000
 51.90000000 373.00000000  59.00000000
 52.00000000 309.00000000  43.00000000
 52.10000000 276.00000000  53.00000000
 52.20000000 157.00000000  70.00000000
 52.30000000 292.00000000  -3.00000000
 52.40000000 318.00000000  55.00000000
 52.50000000 399.00000000  18.00000000
 52.60000000 213.00000000  33.00000000
 52.70000000 241.00000000  27.00000000
 52.80000000 288.00000000  45.00000000
 52.90000000 291.00000000  -1.00000000
 53.00000000 293.00000000  13.00000000
 53.10000000 271.00000000  19.00000000
 53.20000000 354.00000000  33.00000000
 53.30000000 377.00000000  35.00000000
 53.40000000 322.00000000  79.00000000
 53.50000000 267.00000000  91.00000000
 53.60000000 364.00000000   8.00000000
 53.70000000 311.00000000  17.00000000
 53.80000000 233.00000000  32.00000000
 53.90000000 312.00000000  75.00000000
 54.00000000 329.00000000  33.00000000
 54.10000000 207.00000000  65.00000000
 54.20000000 279.00000000  37.00000000
 54.30000000 294.00000000  71.00000000
 54.40000000 328.00000000  34.00000000
 54.50000000 194.00000000  36.00000000
 54.60000000 274.00000000  27.00000000
 54.70000000 209.00000000  53.00000000
 54.80000000 342.00000000  -4.00000000
 54.90000000 415.00000000  57.00000000
 55.00000000 326.00000000  23.00000000
 55.10000000 273.00000000  15.00000000
 55.20000000 271.00000000  32.00000000
 55.30000000 392.00000000  46.00000000
 55.40000000 357.00000000  69.00000000
 55.50000000 366.00000000  46.00000000
 55.60000000 299.00000000  14.00000000
 55.70000000 399.00000000  49.00000000
 55.80000000 320.00000000  58.00000000
 55.90000000 373.00000000  56.00000000
 56.00000000 221.00000000  51.00000000
 56.10000000 454.00000000  12.00000000
 56.20000000 354.00000000  25.00000000
 56.30000000 315.00000000  41.00000000
 56.40000000 284.00000000  14.00000000
 56.50000000 275.00000000  12.00000000
 56.60000000 329.00000000  38.00000000
 56.70000000 326.00000000  74.00000000
 56.80000000 299.00000000  23.00000000
 56.90000000 469.00000000  56.00000000
 57.00000000 224.00000000  14.00000000
 57.10000000 412.00000000  53.00000000
 57.20000000 359.00000000  31.00000000
 57.30000000 422.00000000  48.00000000
 57.40000000 274.00000000  69.00000000
 57.50000000 300.00000000  56.00000000
 57.60000000 257.00000000  39.00000000
 57.70000000 286.00000000  46.00000000
 57.80000000 309.00000000  27.00000000
 57.90000000 426.00000000  15.00000000
 58.00000000 333.00000000  70.00000000
 58.10000000 259.00000000  66.00000000
 58.20000000 269.00000000  71.00000000
 58.30000000 300.00000000  64.00000000
 58.40000000 315.00000000  35.00000000
 58.50000000 222.00000000  12.00000000
 58.60000000 409.00000000  70.00000000
 58.70000000 345.00000000  31.00000000
 58.80000000 269.00000000  48.00000000
 58.90000000 390.00000000  76.00000000
 59.00000000 240.00000000  51.00000000
 59.10000000 271.00000000  57.00000000
 59.20000000 229.00000000  31.00000000
 59.30000000 299.00000000  18.00000000
 59.40000000 383.00000000  38.00000000
 59.50000000 445.00000000  54.00000000
 59.60000000 511.00000000  64.00000000
 59.70000000 286.00000000  25.00000000
 59.80000000 437.00000000  96.00000000
 59.90000000 357.00000000 111.00000000
 60.00000000 290.00000000  55.00000000
 60.10000000 312.00000000  42.00000000
 60.20000000 452.00000000  47.00000000
 60.30000000 221.00000000  51.00000000
 60.40000000 235.00000000  44.00000000
 60.50000000 244.00000000  16.00000000
 60.60000000 274.00000000  29.00000000
 60.70000000 292.00000000  52.00000000
 60.80000000 458.00000000  27.00000000
 60.90000000 314.00000000  36.00000000
 61.00000000 337.00000000  26.00000000
 61.10000000 530.00000000  56.00000000
 61.20000000 447.00000000  14.00000000
 61.30000000 414.00000000  55.00000000
 61.40000000 353.00000000  12.00000000
 61.50000000 431.00000000  69.00000000
 61.60000000 288.00000000  11.00000000
 61.70000000 336.00000000  72.00000000
 61.80000000 415.00000000  71.00000000
 61.90000000 442.00000000  16.00000000
 62.00000000 304.00000000  30.00000000
 62.10000000 466.00000000  65.00000000
 62.20000000 390.00000000  55.00000000
 62.30000000 409.00000000  61.00000000
 62.40000000 391.00000000  21.00000000
 62.50000000 380.00000000  78.00000000
 62.60000000 350.00000000  81.00000000
 62.70000000 300.00000000  50.00000000
 62.80000000 289.00000000  78.00000000
 62.90000000 416.00000000  76.00000000
 63.00000000 291.00000000  68.00000000
 63.10000000 418.00000000  52.00000000
 63.20000000 357.00000000  38.00000000
 63.30000000 361.00000000  51.00000000
 63.40000000 313.00000000  49.00000000
 63.50000000 354.00000000  48.00000000
 63.60000000 266.00000000   8.00000000
 63.70000000 342.00000000  47.00000000
 63.80000000 356.00000000  25.00000000
 63.90000000 474.00000000  31.00000000
 64.00000000 359.00000000  57.00000000
 64.10000000 426.00000000  71.00000000
 64.20000000 187.00000000  44.00000000
 64.30000000 367.00000000   2.00000000
 64.40000000 274.00000000   3.00000000
 64.50000000 468.00000000  76.00000000
 64.60000000 395.00000000  51.00000000
 64.70000000 253.00000000  80.00000000
 64.80000000 294.00000000  36.00000000
 64.90000000 296.00000000  42.00000000
 65.00000000 120.00000000  45.00000000
 65.10000000 257.00000000  37.00000000
 65.20000000 488.00000000  39.00000000
 65.30000000 300.00000000  27.00000000
 65.40000000 274.00000000  47.00000000
 65.50000000 408.00000000  45.00000000
 65.60000000 280.00000000  34.00000000
 65.70000000 267.00000000  43.00000000
 65.80000000 123.00000000  39.00000000
 65.90000000 283.00000000  49.00000000
 66.00000000 226.00000000  23.00000000
 66.10000000 347.00000000  77.00000000
 66.20000000 334.00000000  66.00000000
 66.30000000 370.00000000  25.00000000
 66.40000000 302.00000000  58.00000000
 66.50000000 297.00000000  56.00000000
 66.60000000 390.00000000  37.00000000
 66.70000000 454.00000000  30.00000000
 66.80000000 431.00000000  75.00000000
 66.90000000 349.00000000 111.00000000
 67.00000000 318.00000000  64.00000000
 67.10000000 407.00000000  37.00000000
 67.20000000 443.00000000  33.00000000
 67.30000000 457.00000000  18.00000000
 67.40000000 364.00000000  59.00000000
 67.50000000 450.00000000  38.00000000
 67.60000000 192.00000000  39.00000000
 67.70000000 262.00000000  39.00000000
 67.80000000 323.00000000  17.00000000
 67.90000000 214.00000000  96.00000000
 68.00000000 297.00000000  20.00000000
 68.10000000 240.00000000  52.00000000
 68.20000000 232.00000000  14.00000000
 68.30000000 189.00000000  25.00000000
 68.40000000 296.00000000  80.00000000
 68.50000000 201.00000000  48.00000000
 68.60000000 193.00000000  73.00000000
 68.70000000 230.00000000  16.00000000
 68.80000000 262.00000000   8.00000000
 68.90000000 334.00000000  74.00000000
 69.00000000 286.00000000  29.00000000
 69.10000000 175.00000000  59.00000000
 69.20000000 283.00000000 -13.00000000
 69.30000000 235.00000000  34.00000000
 69.40000000 276.00000000  43.00000000
 69.50000000 345.00000000  64.00000000
 69.60000000 236.00000000  -3.00000000
 69.70000000 261.00000000  44.00000000
 69.80000000 253.00000000  58.00000000
 69.90000000 253.00000000   9.00000000
 70.00000000 225.00000000  38.00000000
 70.10000000 359.00000000   6.00000000
 70.20000000 316.00000000  55.00000000
 70.30000000 224.00000000  27.00000000
 70.40000000 181.00000000  27.00000000
 70.50000000 172.00000000  47.00000000
 70.60000000 238.00000000  70.00000000
 70.70000000 152.00000000  18.00000000
 70.80000000 223.00000000  55.00000000
 70.90000000 388.00000000  53.00000000
 71.00000000 224.00000000  -4.00000000
 71.10000000 402.00000000  -3.00000000
 71.20000000 389.00000000  60.00000000
 71.30000000 411.00000000 -19.00000000
 71.40000000 297.00000000  24.00000000
 71.50000000 373.00000000  22.00000000
 71.60000000 236.00000000  34.00000000
 71.70000000 360.00000000  12.00000000
 71.80000000 398.00000000  68.00000000
 71.90000000 325.00000000  76.00000000
 72.00000000 337.00000000  13.00000000
 72.10000000 381.00000000  28.00000000
 72.20000000 372.00000000  62.00000000
 72.30000000 221.00000000  25.00000000
 72.40000000 267.00000000  36.00000000
 72.50000000 269.00000000  10.00000000
 72.60000000 305.00000000  21.00000000
 72.70000000 317.00000000  19.00000000
 72.80000000 286.00000000  73.00000000
 72.90000000 340.00000000  56.00000000
 73.00000000 303.00000000  30.00000000
 73.10000000 289.00000000  65.00000000
 73.20000000 388.00000000 112.00000000
 73.30000000 371.00000000  -2.00000000
 73.40000000 293.00000000  41.00000000
 73.50000000 293.00000000   3.00000000
 73.60000000 178.00000000  17.00000000
 73.70000000 316.00000000  67.00000000
 73.80000000 342.00000000  35.00000000
 73.90000000 241.00000000  52.00000000
 74.00000000 254.00000000  12.00000000
 74.10000000 324.00000000  -1.00000000
 74.20000000 197.00000000  26.00000000
 74.30000000 238.00000000  28.00000000
 74.40000000 214.00000000  77.00000000
 74.50000000 295.00000000  -6.00000000
 74.60000000 277.00000000  33.00000000
 74.70000000 308.00000000  31.00000000
 74.80000000 250.00000000  15.00000000
 74.90000000 256.00000000  42.00000000
 75.00000000 412.00000000 -11.00000000
