# Supplementary material for: Functional 3D architecture in an intrinsically disordered E3 ligase domain facilitates ubiquitin transfer
Source: Nat Commun. 2020 Jul 30;11:3807. doi: 10.1038/s41467-020-17647-x (PMC7393505; doi:10.1038/s41467-020-17647-x)
Supplement: Supplementary file 4 — Source Data [file 41467_2020_17647_MOESM4_ESM.zip › Source data/Fig. 2/Figure 2B/SM traces - raw/30-57 (SIM1-2)/24_250with_fret.dat]

  0.00000000 120.00000000 113.00000000   0.48497854
  0.10000000  63.00000000 179.00000000   0.73966942
  0.20000000  99.00000000 196.00000000   0.66440678
  0.30000000  39.00000000 143.00000000   0.78571429
  0.40000000  10.00000000 132.00000000   0.92957746
  0.50000000  92.00000000 148.00000000   0.61666667
  0.60000000 106.00000000 141.00000000   0.57085020
  0.70000000  95.00000000 156.00000000   0.62151394
  0.80000000  68.00000000 111.00000000   0.62011173
  0.90000000  46.00000000 141.00000000   0.75401070
  1.00000000  55.00000000 125.00000000   0.69444444
  1.10000000  46.00000000 158.00000000   0.77450980
  1.20000000 173.00000000 118.00000000   0.40549828
  1.30000000 128.00000000 153.00000000   0.54448399
  1.40000000 128.00000000 114.00000000   0.47107438
  1.50000000  73.00000000 186.00000000   0.71814672
  1.60000000  77.00000000 117.00000000   0.60309278
  1.70000000  63.00000000 148.00000000   0.70142180
  1.80000000  61.00000000 186.00000000   0.75303644
  1.90000000 108.00000000 212.00000000   0.66250000
  2.00000000  62.00000000 314.00000000   0.83510638
  2.10000000 119.00000000 156.00000000   0.56727273
  2.20000000  85.00000000 179.00000000   0.67803030
  2.30000000 136.00000000 190.00000000   0.58282209
  2.40000000  55.00000000  99.00000000   0.64285714
  2.50000000  95.00000000 225.00000000   0.70312500
  2.60000000 112.00000000 178.00000000   0.61379310
  2.70000000  50.00000000 134.00000000   0.72826087
  2.80000000 126.00000000 118.00000000   0.48360656
  2.90000000 106.00000000 158.00000000   0.59848485
  3.00000000 157.00000000 150.00000000   0.48859935
  3.10000000 162.00000000 144.00000000   0.47058824
  3.20000000 145.00000000 195.00000000   0.57352941
  3.30000000  94.00000000 166.00000000   0.63846154
  3.40000000  86.00000000 210.00000000   0.70945946
  3.50000000  53.00000000 223.00000000   0.80797101
  3.60000000  50.00000000 142.00000000   0.73958333
  3.70000000  64.00000000 143.00000000   0.69082126
  3.80000000  60.00000000 195.00000000   0.76470588
  3.90000000 168.00000000 166.00000000   0.49700599
  4.00000000 155.00000000 236.00000000   0.60358056
  4.10000000 131.00000000 157.00000000   0.54513889
  4.20000000 105.00000000 178.00000000   0.62897527
  4.30000000  89.00000000 191.00000000   0.68214286
  4.40000000  66.00000000 189.00000000   0.74117647
  4.50000000  39.00000000 153.00000000   0.79687500
  4.60000000 -17.00000000 160.00000000   1.11888112
  4.70000000 145.00000000  98.00000000   0.40329218
  4.80000000  56.00000000 159.00000000   0.73953488
  4.90000000  83.00000000 240.00000000   0.74303406
  5.00000000 112.00000000 119.00000000   0.51515152
  5.10000000  80.00000000 162.00000000   0.66942149
  5.20000000  60.00000000 218.00000000   0.78417266
  5.30000000 143.00000000 111.00000000   0.43700787
  5.40000000 143.00000000 118.00000000   0.45210728
  5.50000000 121.00000000 151.00000000   0.55514706
  5.60000000  53.00000000 158.00000000   0.74881517
  5.70000000 130.00000000  90.00000000   0.40909091
  5.80000000  76.00000000 188.00000000   0.71212121
  5.90000000 113.00000000 253.00000000   0.69125683
  6.00000000 118.00000000 114.00000000   0.49137931
  6.10000000 126.00000000 199.00000000   0.61230769
  6.20000000  79.00000000 260.00000000   0.76696165
  6.30000000  62.00000000 194.00000000   0.75781250
  6.40000000 116.00000000 140.00000000   0.54687500
  6.50000000 200.00000000 162.00000000   0.44751381
  6.60000000 115.00000000 168.00000000   0.59363958
  6.70000000  43.00000000 189.00000000   0.81465517
  6.80000000  76.00000000 192.00000000   0.71641791
  6.90000000 100.00000000 198.00000000   0.66442953
  7.00000000 102.00000000 181.00000000   0.63957597
  7.10000000  74.00000000 222.00000000   0.75000000
  7.20000000  50.00000000  72.00000000   0.59016393
  7.30000000  96.00000000 171.00000000   0.64044944
  7.40000000  80.00000000 182.00000000   0.69465649
  7.50000000  23.00000000 186.00000000   0.88995215
  7.60000000  60.00000000 126.00000000   0.67741935
  7.70000000  40.00000000 192.00000000   0.82758621
  7.80000000  47.00000000 103.00000000   0.68666667
  7.90000000  44.00000000 147.00000000   0.76963351
  8.00000000  96.00000000 165.00000000   0.63218391
  8.10000000  95.00000000 188.00000000   0.66431095
  8.20000000  40.00000000 191.00000000   0.82683983
  8.30000000 150.00000000 133.00000000   0.46996466
  8.40000000 126.00000000 210.00000000   0.62500000
  8.50000000  91.00000000 156.00000000   0.63157895
  8.60000000  86.00000000 188.00000000   0.68613139
  8.70000000  44.00000000 180.00000000   0.80357143
  8.80000000  84.00000000 118.00000000   0.58415842
  8.90000000  95.00000000 199.00000000   0.67687075
  9.00000000  31.00000000 129.00000000   0.80625000
  9.10000000 132.00000000 166.00000000   0.55704698
  9.20000000 121.00000000 188.00000000   0.60841424
  9.30000000   9.00000000 173.00000000   0.95054945
  9.40000000  75.00000000 176.00000000   0.70119522
  9.50000000  89.00000000 181.00000000   0.67037037
  9.60000000  53.00000000 259.00000000   0.83012821
  9.70000000  47.00000000 151.00000000   0.76262626
  9.80000000  75.00000000  95.00000000   0.55882353
  9.90000000 126.00000000 191.00000000   0.60252366
 10.00000000  23.00000000 119.00000000   0.83802817
 10.10000000 104.00000000 178.00000000   0.63120567
 10.20000000  42.00000000 229.00000000   0.84501845
 10.30000000  60.00000000 123.00000000   0.67213115
 10.40000000  53.00000000 197.00000000   0.78800000
 10.50000000  70.00000000 166.00000000   0.70338983
 10.60000000   0.00000000 180.00000000   1.00000000
 10.70000000  50.00000000 221.00000000   0.81549815
 10.80000000 174.00000000 179.00000000   0.50708215
 10.90000000   7.00000000 107.00000000   0.93859649
 11.00000000  77.00000000 104.00000000   0.57458564
 11.10000000  84.00000000 154.00000000   0.64705882
 11.20000000   6.00000000 101.00000000   0.94392523
 11.30000000  41.00000000 182.00000000   0.81614350
 11.40000000  41.00000000 159.00000000   0.79500000
 11.50000000  87.00000000 144.00000000   0.62337662
 11.60000000 121.00000000 215.00000000   0.63988095
 11.70000000 115.00000000 166.00000000   0.59074733
 11.80000000  98.00000000 140.00000000   0.58823529
 11.90000000 183.00000000 160.00000000   0.46647230
 12.00000000  65.00000000 170.00000000   0.72340426
 12.10000000 174.00000000 117.00000000   0.40206186
 12.20000000 122.00000000 120.00000000   0.49586777
 12.30000000  41.00000000 126.00000000   0.75449102
 12.40000000  50.00000000 166.00000000   0.76851852
 12.50000000  -4.00000000 162.00000000   1.02531646
 12.60000000  97.00000000 156.00000000   0.61660079
 12.70000000 133.00000000 272.00000000   0.67160494
 12.80000000 134.00000000 165.00000000   0.55183946
 12.90000000 163.00000000 138.00000000   0.45847176
 13.00000000 109.00000000 123.00000000   0.53017241
 13.10000000 103.00000000  81.00000000   0.44021739
 13.20000000 170.00000000 182.00000000   0.51704545
 13.30000000  36.00000000 116.00000000   0.76315789
 13.40000000 117.00000000 139.00000000   0.54296875
 13.50000000 157.00000000 143.00000000   0.47666667
 13.60000000  93.00000000 252.00000000   0.73043478
 13.70000000  55.00000000 187.00000000   0.77272727
 13.80000000  57.00000000 162.00000000   0.73972603
 13.90000000  71.00000000 128.00000000   0.64321608
 14.00000000  18.00000000 178.00000000   0.90816327
 14.10000000 122.00000000 126.00000000   0.50806452
 14.20000000  43.00000000 167.00000000   0.79523810
 14.30000000 159.00000000 208.00000000   0.56675749
 14.40000000 121.00000000 110.00000000   0.47619048
 14.50000000  54.00000000 184.00000000   0.77310924
 14.60000000 112.00000000 187.00000000   0.62541806
 14.70000000  43.00000000 147.00000000   0.77368421
 14.80000000 101.00000000 134.00000000   0.57021277
 14.90000000 102.00000000 140.00000000   0.57851240
 15.00000000  71.00000000  98.00000000   0.57988166
 15.10000000  19.00000000 139.00000000   0.87974684
 15.20000000  89.00000000 133.00000000   0.59909910
 15.30000000  77.00000000 139.00000000   0.64351852
 15.40000000 111.00000000 174.00000000   0.61052632
 15.50000000 111.00000000 172.00000000   0.60777385
 15.60000000  85.00000000 108.00000000   0.55958549
 15.70000000  57.00000000  96.00000000   0.62745098
 15.80000000  79.00000000 132.00000000   0.62559242
 15.90000000 122.00000000 192.00000000   0.61146497
 16.00000000 137.00000000 206.00000000   0.60058309
 16.10000000 180.00000000 183.00000000   0.50413223
 16.20000000 114.00000000 111.00000000   0.49333333
 16.30000000  91.00000000 150.00000000   0.62240664
 16.40000000 112.00000000 160.00000000   0.58823529
 16.50000000 239.00000000 197.00000000   0.45183486
 16.60000000 222.00000000 101.00000000   0.31269350
 16.70000000  92.00000000 122.00000000   0.57009346
 16.80000000 112.00000000 175.00000000   0.60975610
 16.90000000  29.00000000 140.00000000   0.82840237
 17.00000000 134.00000000 199.00000000   0.59759760
 17.10000000  94.00000000 169.00000000   0.64258555
 17.20000000  97.00000000 162.00000000   0.62548263
 17.30000000  51.00000000 146.00000000   0.74111675
 17.40000000 112.00000000 132.00000000   0.54098361
 17.50000000  62.00000000 130.00000000   0.67708333
 17.60000000 150.00000000 187.00000000   0.55489614
 17.70000000  68.00000000 166.00000000   0.70940171
 17.80000000  54.00000000 123.00000000   0.69491525
 17.90000000  26.00000000 163.00000000   0.86243386
 18.00000000  63.00000000 163.00000000   0.72123894
 18.10000000  76.00000000 175.00000000   0.69721116
 18.20000000 116.00000000  92.00000000   0.44230769
 18.30000000  73.00000000  84.00000000   0.53503185
 18.40000000 134.00000000 150.00000000   0.52816901
 18.50000000 112.00000000 204.00000000   0.64556962
 18.60000000  17.00000000 150.00000000   0.89820359
 18.70000000  83.00000000  88.00000000   0.51461988
 18.80000000 145.00000000 111.00000000   0.43359375
 18.90000000  57.00000000 152.00000000   0.72727273
 19.00000000  55.00000000 172.00000000   0.75770925
 19.10000000 145.00000000  93.00000000   0.39075630
 19.20000000 108.00000000 112.00000000   0.50909091
 19.30000000  73.00000000 126.00000000   0.63316583
 19.40000000  21.00000000 177.00000000   0.89393939
 19.50000000 138.00000000 123.00000000   0.47126437
 19.60000000 161.00000000 167.00000000   0.50914634
 19.70000000  56.00000000 162.00000000   0.74311927
 19.80000000  22.00000000 166.00000000   0.88297872
 19.90000000  27.00000000  80.00000000   0.74766355
 20.00000000 147.00000000 224.00000000   0.60377358
 20.10000000  77.00000000 180.00000000   0.70038911
 20.20000000 116.00000000 122.00000000   0.51260504
 20.30000000  50.00000000 123.00000000   0.71098266
 20.40000000  93.00000000 139.00000000   0.59913793
 20.50000000  47.00000000 171.00000000   0.78440367
 20.60000000  69.00000000 185.00000000   0.72834646
 20.70000000 115.00000000 166.00000000   0.59074733
 20.80000000 126.00000000 117.00000000   0.48148148
 20.90000000  81.00000000  87.00000000   0.51785714
 21.00000000  60.00000000 148.00000000   0.71153846
 21.10000000  53.00000000 136.00000000   0.71957672
 21.20000000  24.00000000 145.00000000   0.85798817
 21.30000000  25.00000000 159.00000000   0.86413043
 21.40000000 103.00000000 150.00000000   0.59288538
 21.50000000 132.00000000 117.00000000   0.46987952
 21.60000000 131.00000000 195.00000000   0.59815951
 21.70000000 106.00000000 145.00000000   0.57768924
 21.80000000  34.00000000 152.00000000   0.81720430
 21.90000000 109.00000000 105.00000000   0.49065421
 22.00000000 117.00000000 117.00000000   0.50000000
 22.10000000  57.00000000 165.00000000   0.74324324
 22.20000000  31.00000000 121.00000000   0.79605263
 22.30000000  49.00000000  98.00000000   0.66666667
 22.40000000  39.00000000 107.00000000   0.73287671
 22.50000000 129.00000000 153.00000000   0.54255319
 22.60000000  96.00000000 120.00000000   0.55555556
 22.70000000  87.00000000 138.00000000   0.61333333
 22.80000000  61.00000000 108.00000000   0.63905325
 22.90000000 122.00000000  93.00000000   0.43255814
 23.00000000  35.00000000 182.00000000   0.83870968
 23.10000000  40.00000000 163.00000000   0.80295567
 23.20000000 123.00000000  96.00000000   0.43835616
 23.30000000 159.00000000 109.00000000   0.40671642
 23.40000000 166.00000000  81.00000000   0.32793522
 23.50000000  87.00000000 106.00000000   0.54922280
 23.60000000  -6.00000000  92.00000000   1.06976744
 23.70000000  35.00000000 139.00000000   0.79885057
 23.80000000  44.00000000 128.00000000   0.74418605
 23.90000000 116.00000000 162.00000000   0.58273381
 24.00000000 120.00000000 129.00000000   0.51807229
 24.10000000 134.00000000 149.00000000   0.52650177
 24.20000000  16.00000000 137.00000000   0.89542484
 24.30000000  31.00000000 110.00000000   0.78014184
 24.40000000 137.00000000 167.00000000   0.54934211
 24.50000000  33.00000000 130.00000000   0.79754601
 24.60000000 142.00000000 114.00000000   0.44531250
 24.70000000  41.00000000 159.00000000   0.79500000
 24.80000000  16.00000000 151.00000000   0.90419162
 24.90000000  87.00000000 208.00000000   0.70508475
 25.00000000  89.00000000 163.00000000   0.64682540
 25.10000000  -7.00000000 168.00000000   1.04347826
 25.20000000 118.00000000 128.00000000   0.52032520
 25.30000000  12.00000000 191.00000000   0.94088670
 25.40000000 156.00000000 165.00000000   0.51401869
 25.50000000  46.00000000 157.00000000   0.77339901
 25.60000000  47.00000000 113.00000000   0.70625000
 25.70000000  49.00000000 124.00000000   0.71676301
 25.80000000 160.00000000 137.00000000   0.46127946
 25.90000000 151.00000000 170.00000000   0.52959502
 26.00000000 137.00000000 202.00000000   0.59587021
 26.10000000  44.00000000 162.00000000   0.78640777
 26.20000000 154.00000000 123.00000000   0.44404332
 26.30000000  -4.00000000 112.00000000   1.03703704
 26.40000000 114.00000000  83.00000000   0.42131980
 26.50000000 134.00000000 151.00000000   0.52982456
 26.60000000  36.00000000 139.00000000   0.79428571
 26.70000000 172.00000000 136.00000000   0.44155844
 26.80000000  63.00000000 105.00000000   0.62500000
 26.90000000 136.00000000 154.00000000   0.53103448
 27.00000000  45.00000000 155.00000000   0.77500000
 27.10000000  97.00000000  89.00000000   0.47849462
 27.20000000  43.00000000 164.00000000   0.79227053
 27.30000000 127.00000000 151.00000000   0.54316547
 27.40000000  82.00000000 119.00000000   0.59203980
 27.50000000 138.00000000 204.00000000   0.59649123
 27.60000000 119.00000000 181.00000000   0.60333333
 27.70000000  97.00000000 151.00000000   0.60887097
 27.80000000 118.00000000 114.00000000   0.49137931
 27.90000000  48.00000000 129.00000000   0.72881356
 28.00000000 101.00000000 146.00000000   0.59109312
 28.10000000  96.00000000 135.00000000   0.58441558
 28.20000000 121.00000000 233.00000000   0.65819209
 28.30000000 103.00000000 206.00000000   0.66666667
 28.40000000 101.00000000 197.00000000   0.66107383
 28.50000000  70.00000000  83.00000000   0.54248366
 28.60000000 116.00000000  32.00000000   0.21621622
 28.70000000  21.00000000 136.00000000   0.86624204
 28.80000000  73.00000000  98.00000000   0.57309942
 28.90000000 121.00000000 166.00000000   0.57839721
 29.00000000 166.00000000 104.00000000   0.38518519
 29.10000000  73.00000000 139.00000000   0.65566038
 29.20000000  50.00000000 156.00000000   0.75728155
 29.30000000  40.00000000 180.00000000   0.81818182
 29.40000000  -5.00000000 162.00000000   1.03184713
 29.50000000  65.00000000 148.00000000   0.69483568
 29.60000000 122.00000000 182.00000000   0.59868421
 29.70000000  58.00000000 103.00000000   0.63975155
 29.80000000 157.00000000 178.00000000   0.53134328
 29.90000000 114.00000000 161.00000000   0.58545455
 30.00000000 100.00000000 153.00000000   0.60474308
 30.10000000 109.00000000 138.00000000   0.55870445
 30.20000000  63.00000000 129.00000000   0.67187500
 30.30000000  17.00000000  96.00000000   0.84955752
 30.40000000  95.00000000  95.00000000   0.50000000
 30.50000000  56.00000000 172.00000000   0.75438596
 30.60000000  64.00000000 149.00000000   0.69953052
 30.70000000  58.00000000 194.00000000   0.76984127
 30.80000000  97.00000000 197.00000000   0.67006803
 30.90000000  24.00000000 153.00000000   0.86440678
 31.00000000 162.00000000  83.00000000   0.33877551
 31.10000000 105.00000000 143.00000000   0.57661290
 31.20000000 -18.00000000 132.00000000   1.15789474
 31.30000000 157.00000000 107.00000000   0.40530303
 31.40000000 161.00000000 188.00000000   0.53868195
 31.50000000 140.00000000 151.00000000   0.51890034
 31.60000000  30.00000000 155.00000000   0.83783784
 31.70000000  88.00000000 169.00000000   0.65758755
 31.80000000 128.00000000 121.00000000   0.48594378
 31.90000000 111.00000000 224.00000000   0.66865672
 32.00000000  68.00000000 166.00000000   0.70940171
 32.10000000  73.00000000 169.00000000   0.69834711
 32.20000000  80.00000000  51.00000000   0.38931298
 32.30000000  49.00000000 193.00000000   0.79752066
 32.40000000 150.00000000 116.00000000   0.43609023
 32.50000000  46.00000000  80.00000000   0.63492063
 32.60000000  48.00000000 164.00000000   0.77358491
 32.70000000  61.00000000  70.00000000   0.53435115
 32.80000000  40.00000000 192.00000000   0.82758621
 32.90000000  66.00000000  97.00000000   0.59509202
 33.00000000  24.00000000 148.00000000   0.86046512
 33.10000000  79.00000000 170.00000000   0.68273092
 33.20000000  50.00000000 139.00000000   0.73544974
 33.30000000  39.00000000 148.00000000   0.79144385
 33.40000000 115.00000000 150.00000000   0.56603774
 33.50000000  82.00000000 103.00000000   0.55675676
 33.60000000  33.00000000 130.00000000   0.79754601
 33.70000000 112.00000000 131.00000000   0.53909465
 33.80000000  96.00000000 121.00000000   0.55760369
 33.90000000  52.00000000 112.00000000   0.68292683
 34.00000000  69.00000000  66.00000000   0.48888889
 34.10000000  94.00000000 177.00000000   0.65313653
 34.20000000  44.00000000 141.00000000   0.76216216
 34.30000000 246.00000000 196.00000000   0.44343891
 34.40000000  13.00000000  63.00000000   0.82894737
 34.50000000 104.00000000 223.00000000   0.68195719
 34.60000000 103.00000000  77.00000000   0.42777778
 34.70000000  34.00000000 108.00000000   0.76056338
 34.80000000 197.00000000 129.00000000   0.39570552
 34.90000000  98.00000000 191.00000000   0.66089965
 35.00000000 155.00000000 120.00000000   0.43636364
 35.10000000 115.00000000 107.00000000   0.48198198
 35.20000000  59.00000000 168.00000000   0.74008811
 35.30000000  40.00000000 172.00000000   0.81132075
 35.40000000  31.00000000  96.00000000   0.75590551
 35.50000000  93.00000000 199.00000000   0.68150685
 35.60000000  72.00000000 152.00000000   0.67857143
 35.70000000  29.00000000 136.00000000   0.82424242
 35.80000000  84.00000000 216.00000000   0.72000000
 35.90000000 126.00000000 153.00000000   0.54838710
 36.00000000  27.00000000 132.00000000   0.83018868
 36.10000000  34.00000000 169.00000000   0.83251232
 36.20000000 181.00000000 130.00000000   0.41800643
 36.30000000 316.00000000   6.00000000   0.01863354
 36.40000000 524.00000000  17.00000000   0.03142329
 36.50000000 309.00000000  31.00000000   0.09117647
 36.60000000 335.00000000  59.00000000   0.14974619
 36.70000000 314.00000000  24.00000000   0.07100592
 36.80000000 406.00000000  73.00000000   0.15240084
 36.90000000 403.00000000   4.00000000   0.00982801
 37.00000000 387.00000000  74.00000000   0.16052061
 37.10000000 498.00000000  55.00000000   0.09945750
 37.20000000 441.00000000  82.00000000   0.15678776
 37.30000000 249.00000000  48.00000000   0.16161616
 37.40000000 401.00000000   9.00000000   0.02195122
 37.50000000 476.00000000  70.00000000   0.12820513
 37.60000000 301.00000000  30.00000000   0.09063444
 37.70000000 204.00000000  24.00000000   0.10526316
 37.80000000 309.00000000  45.00000000   0.12711864
 37.90000000 497.00000000  43.00000000   0.07962963
 38.00000000 386.00000000  83.00000000   0.17697228
 38.10000000 275.00000000  33.00000000   0.10714286
 38.20000000 344.00000000  42.00000000   0.10880829
 38.30000000 397.00000000  22.00000000   0.05250597
 38.40000000 399.00000000  36.00000000   0.08275862
 38.50000000 330.00000000  33.00000000   0.09090909
 38.60000000 357.00000000  71.00000000   0.16588785
 38.70000000 226.00000000  35.00000000   0.13409962
 38.80000000 367.00000000  -3.00000000  -0.00824176
 38.90000000 315.00000000  46.00000000   0.12742382
 39.00000000 332.00000000  28.00000000   0.07777778
 39.10000000 321.00000000  62.00000000   0.16187990
 39.20000000 308.00000000  42.00000000   0.12000000
 39.30000000 312.00000000  54.00000000   0.14754098
 39.40000000 337.00000000  13.00000000   0.03714286
 39.50000000 332.00000000  37.00000000   0.10027100
 39.60000000 312.00000000  85.00000000   0.21410579
 39.70000000 376.00000000  26.00000000   0.06467662
 39.80000000 367.00000000  24.00000000   0.06138107
 39.90000000 329.00000000  54.00000000   0.14099217
 40.00000000 285.00000000  49.00000000   0.14670659
 40.10000000 327.00000000  28.00000000   0.07887324
 40.20000000 354.00000000  34.00000000   0.08762887
 40.30000000 293.00000000  31.00000000   0.09567901
 40.40000000 441.00000000  64.00000000   0.12673267
 40.50000000 346.00000000  64.00000000   0.15609756
 40.60000000 522.00000000  47.00000000   0.08260105
 40.70000000 295.00000000  12.00000000   0.03908795
 40.80000000 310.00000000  55.00000000   0.15068493
 40.90000000 354.00000000  69.00000000   0.16312057
 41.00000000 276.00000000  88.00000000   0.24175824
 41.10000000 292.00000000  93.00000000   0.24155844
 41.20000000 324.00000000 -16.00000000  -0.05194805
 41.30000000 367.00000000  36.00000000   0.08933002
 41.40000000 368.00000000  55.00000000   0.13002364
 41.50000000 279.00000000  46.00000000   0.14153846
 41.60000000 344.00000000  63.00000000   0.15479115
 41.70000000 485.00000000  62.00000000   0.11334552
 41.80000000 259.00000000 109.00000000   0.29619565
 41.90000000 251.00000000  59.00000000   0.19032258
 42.00000000 310.00000000 159.00000000   0.33901919
 42.10000000 351.00000000  24.00000000   0.06400000
 42.20000000 217.00000000  50.00000000   0.18726592
 42.30000000 329.00000000  12.00000000   0.03519062
 42.40000000 341.00000000  79.00000000   0.18809524
 42.50000000 374.00000000  49.00000000   0.11583924
 42.60000000 303.00000000  45.00000000   0.12931034
 42.70000000 271.00000000  49.00000000   0.15312500
 42.80000000 287.00000000  49.00000000   0.14583333
 42.90000000 289.00000000  31.00000000   0.09687500
 43.00000000 354.00000000  10.00000000   0.02747253
 43.10000000 274.00000000 102.00000000   0.27127660
 43.20000000 314.00000000  26.00000000   0.07647059
 43.30000000 457.00000000  70.00000000   0.13282732
 43.40000000 448.00000000  48.00000000   0.09677419
 43.50000000 469.00000000  55.00000000   0.10496183
 43.60000000 280.00000000  86.00000000   0.23497268
 43.70000000 357.00000000  21.00000000   0.05555556
 43.80000000 260.00000000  26.00000000   0.09090909
 43.90000000 348.00000000  95.00000000   0.21444695
 44.00000000 392.00000000  24.00000000   0.05769231
 44.10000000 471.00000000  43.00000000   0.08365759
 44.20000000 362.00000000  19.00000000   0.04986877
 44.30000000 237.00000000  37.00000000   0.13503650
 44.40000000 384.00000000  16.00000000   0.04000000
 44.50000000 387.00000000  24.00000000   0.05839416
 44.60000000 412.00000000  50.00000000   0.10822511
 44.70000000 364.00000000  54.00000000   0.12918660
 44.80000000 405.00000000  42.00000000   0.09395973
 44.90000000 271.00000000   3.00000000   0.01094891
 45.00000000 350.00000000  18.00000000   0.04891304
 45.10000000 329.00000000  10.00000000   0.02949853
 45.20000000 209.00000000  53.00000000   0.20229008
 45.30000000 227.00000000  33.00000000   0.12692308
 45.40000000 223.00000000  51.00000000   0.18613139
 45.50000000 279.00000000  83.00000000   0.22928177
 45.60000000 298.00000000  56.00000000   0.15819209
 45.70000000 381.00000000  39.00000000   0.09285714
 45.80000000 350.00000000  41.00000000   0.10485934
 45.90000000 292.00000000  -4.00000000  -0.01388889
 46.00000000 322.00000000  58.00000000   0.15263158
 46.10000000 373.00000000  28.00000000   0.06982544
 46.20000000 236.00000000   6.00000000   0.02479339
 46.30000000 234.00000000  67.00000000   0.22259136
 46.40000000 402.00000000  64.00000000   0.13733906
 46.50000000 385.00000000 107.00000000   0.21747967
 46.60000000 300.00000000  17.00000000   0.05362776
 46.70000000 328.00000000 101.00000000   0.23543124
 46.80000000 176.00000000  65.00000000   0.26970954
 46.90000000 330.00000000  81.00000000   0.19708029
 47.00000000 280.00000000  21.00000000   0.06976744
 47.10000000 386.00000000  69.00000000   0.15164835
 47.20000000 407.00000000  59.00000000   0.12660944
 47.30000000 376.00000000  22.00000000   0.05527638
 47.40000000 292.00000000  43.00000000   0.12835821
 47.50000000 342.00000000  17.00000000   0.04735376
 47.60000000 379.00000000  40.00000000   0.09546539
 47.70000000 257.00000000  34.00000000   0.11683849
 47.80000000 358.00000000  22.00000000   0.05789474
 47.90000000 371.00000000  20.00000000   0.05115090
 48.00000000 303.00000000  83.00000000   0.21502591
 48.10000000 207.00000000  53.00000000   0.20384615
 48.20000000 236.00000000  56.00000000   0.19178082
 48.30000000 371.00000000  37.00000000   0.09068627
 48.40000000 305.00000000  76.00000000   0.19947507
 48.50000000 291.00000000  16.00000000   0.05211726
 48.60000000 303.00000000  -8.00000000  -0.02711864
 48.70000000 373.00000000  43.00000000   0.10336538
 48.80000000 330.00000000  31.00000000   0.08587258
 48.90000000 289.00000000  49.00000000   0.14497041
 49.00000000 283.00000000  29.00000000   0.09294872
 49.10000000 281.00000000  59.00000000   0.17352941
 49.20000000 249.00000000  43.00000000   0.14726027
 49.30000000 320.00000000  51.00000000   0.13746631
 49.40000000 362.00000000  59.00000000   0.14014252
 49.50000000 525.00000000  25.00000000   0.04545455
 49.60000000 308.00000000  40.00000000   0.11494253
 49.70000000 329.00000000 -10.00000000  -0.03134796
 49.80000000 233.00000000  82.00000000   0.26031746
 49.90000000 386.00000000  66.00000000   0.14601770
 50.00000000 433.00000000  82.00000000   0.15922330
 50.10000000 300.00000000 121.00000000   0.28741093
 50.20000000 413.00000000  33.00000000   0.07399103
 50.30000000 299.00000000  57.00000000   0.16011236
 50.40000000 275.00000000  31.00000000   0.10130719
 50.50000000 285.00000000  51.00000000   0.15178571
 50.60000000 364.00000000  88.00000000   0.19469027
 50.70000000 219.00000000  80.00000000   0.26755853
 50.80000000 305.00000000  -6.00000000  -0.02006689
 50.90000000 416.00000000  27.00000000   0.06094808
 51.00000000 303.00000000   9.00000000   0.02884615
 51.10000000 195.00000000   9.00000000   0.04411765
 51.20000000 330.00000000  67.00000000   0.16876574
 51.30000000 197.00000000  27.00000000   0.12053571
 51.40000000 333.00000000   3.00000000   0.00892857
 51.50000000 322.00000000  38.00000000   0.10555556
 51.60000000 257.00000000  35.00000000   0.11986301
 51.70000000 411.00000000  26.00000000   0.05949657
 51.80000000 362.00000000  32.00000000   0.08121827
 51.90000000 373.00000000  59.00000000   0.13657407
 52.00000000 309.00000000  43.00000000   0.12215909
 52.10000000 276.00000000  53.00000000   0.16109422
 52.20000000 157.00000000  70.00000000   0.30837004
 52.30000000 292.00000000  -3.00000000  -0.01038062
 52.40000000 318.00000000  55.00000000   0.14745308
 52.50000000 399.00000000  18.00000000   0.04316547
 52.60000000 213.00000000  33.00000000   0.13414634
 52.70000000 241.00000000  27.00000000   0.10074627
 52.80000000 288.00000000  45.00000000   0.13513514
 52.90000000 291.00000000  -1.00000000  -0.00344828
 53.00000000 293.00000000  13.00000000   0.04248366
 53.10000000 271.00000000  19.00000000   0.06551724
 53.20000000 354.00000000  33.00000000   0.08527132
 53.30000000 377.00000000  35.00000000   0.08495146
 53.40000000 322.00000000  79.00000000   0.19700748
 53.50000000 267.00000000  91.00000000   0.25418994
 53.60000000 364.00000000   8.00000000   0.02150538
 53.70000000 311.00000000  17.00000000   0.05182927
 53.80000000 233.00000000  32.00000000   0.12075472
 53.90000000 312.00000000  75.00000000   0.19379845
 54.00000000 329.00000000  33.00000000   0.09116022
 54.10000000 207.00000000  65.00000000   0.23897059
 54.20000000 279.00000000  37.00000000   0.11708861
 54.30000000 294.00000000  71.00000000   0.19452055
 54.40000000 328.00000000  34.00000000   0.09392265
 54.50000000 194.00000000  36.00000000   0.15652174
 54.60000000 274.00000000  27.00000000   0.08970100
 54.70000000 209.00000000  53.00000000   0.20229008
 54.80000000 342.00000000  -4.00000000  -0.01183432
 54.90000000 415.00000000  57.00000000   0.12076271
 55.00000000 326.00000000  23.00000000   0.06590258
 55.10000000 273.00000000  15.00000000   0.05208333
 55.20000000 271.00000000  32.00000000   0.10561056
 55.30000000 392.00000000  46.00000000   0.10502283
 55.40000000 357.00000000  69.00000000   0.16197183
 55.50000000 366.00000000  46.00000000   0.11165049
 55.60000000 299.00000000  14.00000000   0.04472843
 55.70000000 399.00000000  49.00000000   0.10937500
 55.80000000 320.00000000  58.00000000   0.15343915
 55.90000000 373.00000000  56.00000000   0.13053613
 56.00000000 221.00000000  51.00000000   0.18750000
 56.10000000 454.00000000  12.00000000   0.02575107
 56.20000000 354.00000000  25.00000000   0.06596306
 56.30000000 315.00000000  41.00000000   0.11516854
 56.40000000 284.00000000  14.00000000   0.04697987
 56.50000000 275.00000000  12.00000000   0.04181185
 56.60000000 329.00000000  38.00000000   0.10354223
 56.70000000 326.00000000  74.00000000   0.18500000
 56.80000000 299.00000000  23.00000000   0.07142857
 56.90000000 469.00000000  56.00000000   0.10666667
 57.00000000 224.00000000  14.00000000   0.05882353
 57.10000000 412.00000000  53.00000000   0.11397849
 57.20000000 359.00000000  31.00000000   0.07948718
 57.30000000 422.00000000  48.00000000   0.10212766
 57.40000000 274.00000000  69.00000000   0.20116618
 57.50000000 300.00000000  56.00000000   0.15730337
 57.60000000 257.00000000  39.00000000   0.13175676
 57.70000000 286.00000000  46.00000000   0.13855422
 57.80000000 309.00000000  27.00000000   0.08035714
 57.90000000 426.00000000  15.00000000   0.03401361
 58.00000000 333.00000000  70.00000000   0.17369727
 58.10000000 259.00000000  66.00000000   0.20307692
 58.20000000 269.00000000  71.00000000   0.20882353
 58.30000000 300.00000000  64.00000000   0.17582418
 58.40000000 315.00000000  35.00000000   0.10000000
 58.50000000 222.00000000  12.00000000   0.05128205
 58.60000000 409.00000000  70.00000000   0.14613779
 58.70000000 345.00000000  31.00000000   0.08244681
 58.80000000 269.00000000  48.00000000   0.15141956
 58.90000000 390.00000000  76.00000000   0.16309013
 59.00000000 240.00000000  51.00000000   0.17525773
 59.10000000 271.00000000  57.00000000   0.17378049
 59.20000000 229.00000000  31.00000000   0.11923077
 59.30000000 299.00000000  18.00000000   0.05678233
 59.40000000 383.00000000  38.00000000   0.09026128
 59.50000000 445.00000000  54.00000000   0.10821643
 59.60000000 511.00000000  64.00000000   0.11130435
 59.70000000 286.00000000  25.00000000   0.08038585
 59.80000000 437.00000000  96.00000000   0.18011257
 59.90000000 357.00000000 111.00000000   0.23717949
 60.00000000 290.00000000  55.00000000   0.15942029
 60.10000000 312.00000000  42.00000000   0.11864407
 60.20000000 452.00000000  47.00000000   0.09418838
 60.30000000 221.00000000  51.00000000   0.18750000
 60.40000000 235.00000000  44.00000000   0.15770609
 60.50000000 244.00000000  16.00000000   0.06153846
 60.60000000 274.00000000  29.00000000   0.09570957
 60.70000000 292.00000000  52.00000000   0.15116279
 60.80000000 458.00000000  27.00000000   0.05567010
 60.90000000 314.00000000  36.00000000   0.10285714
 61.00000000 337.00000000  26.00000000   0.07162534
 61.10000000 530.00000000  56.00000000   0.09556314
 61.20000000 447.00000000  14.00000000   0.03036876
 61.30000000 414.00000000  55.00000000   0.11727079
 61.40000000 353.00000000  12.00000000   0.03287671
 61.50000000 431.00000000  69.00000000   0.13800000
 61.60000000 288.00000000  11.00000000   0.03678930
 61.70000000 336.00000000  72.00000000   0.17647059
 61.80000000 415.00000000  71.00000000   0.14609053
 61.90000000 442.00000000  16.00000000   0.03493450
 62.00000000 304.00000000  30.00000000   0.08982036
 62.10000000 466.00000000  65.00000000   0.12241055
 62.20000000 390.00000000  55.00000000   0.12359551
 62.30000000 409.00000000  61.00000000   0.12978723
 62.40000000 391.00000000  21.00000000   0.05097087
 62.50000000 380.00000000  78.00000000   0.17030568
 62.60000000 350.00000000  81.00000000   0.18793503
 62.70000000 300.00000000  50.00000000   0.14285714
 62.80000000 289.00000000  78.00000000   0.21253406
 62.90000000 416.00000000  76.00000000   0.15447154
 63.00000000 291.00000000  68.00000000   0.18941504
 63.10000000 418.00000000  52.00000000   0.11063830
 63.20000000 357.00000000  38.00000000   0.09620253
 63.30000000 361.00000000  51.00000000   0.12378641
 63.40000000 313.00000000  49.00000000   0.13535912
 63.50000000 354.00000000  48.00000000   0.11940299
 63.60000000 266.00000000   8.00000000   0.02919708
 63.70000000 342.00000000  47.00000000   0.12082262
 63.80000000 356.00000000  25.00000000   0.06561680
 63.90000000 474.00000000  31.00000000   0.06138614
 64.00000000 359.00000000  57.00000000   0.13701923
 64.10000000 426.00000000  71.00000000   0.14285714
 64.20000000 187.00000000  44.00000000   0.19047619
 64.30000000 367.00000000   2.00000000   0.00542005
 64.40000000 274.00000000   3.00000000   0.01083032
 64.50000000 468.00000000  76.00000000   0.13970588
 64.60000000 395.00000000  51.00000000   0.11434978
 64.70000000 253.00000000  80.00000000   0.24024024
 64.80000000 294.00000000  36.00000000   0.10909091
 64.90000000 296.00000000  42.00000000   0.12426036
 65.00000000 120.00000000  45.00000000   0.27272727
 65.10000000 257.00000000  37.00000000   0.12585034
 65.20000000 488.00000000  39.00000000   0.07400380
 65.30000000 300.00000000  27.00000000   0.08256881
 65.40000000 274.00000000  47.00000000   0.14641745
 65.50000000 408.00000000  45.00000000   0.09933775
 65.60000000 280.00000000  34.00000000   0.10828025
 65.70000000 267.00000000  43.00000000   0.13870968
 65.80000000 123.00000000  39.00000000   0.24074074
 65.90000000 283.00000000  49.00000000   0.14759036
 66.00000000 226.00000000  23.00000000   0.09236948
 66.10000000 347.00000000  77.00000000   0.18160377
 66.20000000 334.00000000  66.00000000   0.16500000
 66.30000000 370.00000000  25.00000000   0.06329114
 66.40000000 302.00000000  58.00000000   0.16111111
 66.50000000 297.00000000  56.00000000   0.15864023
 66.60000000 390.00000000  37.00000000   0.08665105
 66.70000000 454.00000000  30.00000000   0.06198347
 66.80000000 431.00000000  75.00000000   0.14822134
 66.90000000 349.00000000 111.00000000   0.24130435
 67.00000000 318.00000000  64.00000000   0.16753927
 67.10000000 407.00000000  37.00000000   0.08333333
 67.20000000 443.00000000  33.00000000   0.06932773
 67.30000000 457.00000000  18.00000000   0.03789474
 67.40000000 364.00000000  59.00000000   0.13947991
 67.50000000 450.00000000  38.00000000   0.07786885
 67.60000000 192.00000000  39.00000000   0.16883117
 67.70000000 262.00000000  39.00000000   0.12956811
 67.80000000 323.00000000  17.00000000   0.05000000
 67.90000000 214.00000000  96.00000000   0.30967742
 68.00000000 297.00000000  20.00000000   0.06309148
 68.10000000 240.00000000  52.00000000   0.17808219
 68.20000000 232.00000000  14.00000000   0.05691057
 68.30000000 189.00000000  25.00000000   0.11682243
 68.40000000 296.00000000  80.00000000   0.21276596
 68.50000000 201.00000000  48.00000000   0.19277108
 68.60000000 193.00000000  73.00000000   0.27443609
 68.70000000 230.00000000  16.00000000   0.06504065
 68.80000000 262.00000000   8.00000000   0.02962963
 68.90000000 334.00000000  74.00000000   0.18137255
 69.00000000 286.00000000  29.00000000   0.09206349
 69.10000000 175.00000000  59.00000000   0.25213675
 69.20000000 283.00000000 -13.00000000  -0.04814815
 69.30000000 235.00000000  34.00000000   0.12639405
 69.40000000 276.00000000  43.00000000   0.13479624
 69.50000000 345.00000000  64.00000000   0.15647922
 69.60000000 236.00000000  -3.00000000  -0.01287554
 69.70000000 261.00000000  44.00000000   0.14426230
 69.80000000 253.00000000  58.00000000   0.18649518
 69.90000000 253.00000000   9.00000000   0.03435115
 70.00000000 225.00000000  38.00000000   0.14448669
 70.10000000 359.00000000   6.00000000   0.01643836
 70.20000000 316.00000000  55.00000000   0.14824798
 70.30000000 224.00000000  27.00000000   0.10756972
 70.40000000 181.00000000  27.00000000   0.12980769
 70.50000000 172.00000000  47.00000000   0.21461187
 70.60000000 238.00000000  70.00000000   0.22727273
 70.70000000 152.00000000  18.00000000   0.10588235
 70.80000000 223.00000000  55.00000000   0.19784173
 70.90000000 388.00000000  53.00000000   0.12018141
 71.00000000 224.00000000  -4.00000000  -0.01818182
 71.10000000 402.00000000  -3.00000000  -0.00751880
 71.20000000 389.00000000  60.00000000   0.13363029
 71.30000000 411.00000000 -19.00000000  -0.04846939
 71.40000000 297.00000000  24.00000000   0.07476636
 71.50000000 373.00000000  22.00000000   0.05569620
 71.60000000 236.00000000  34.00000000   0.12592593
 71.70000000 360.00000000  12.00000000   0.03225806
 71.80000000 398.00000000  68.00000000   0.14592275
 71.90000000 325.00000000  76.00000000   0.18952618
 72.00000000 337.00000000  13.00000000   0.03714286
 72.10000000 381.00000000  28.00000000   0.06845966
 72.20000000 372.00000000  62.00000000   0.14285714
 72.30000000 221.00000000  25.00000000   0.10162602
 72.40000000 267.00000000  36.00000000   0.11881188
 72.50000000 269.00000000  10.00000000   0.03584229
 72.60000000 305.00000000  21.00000000   0.06441718
 72.70000000 317.00000000  19.00000000   0.05654762
 72.80000000 286.00000000  73.00000000   0.20334262
 72.90000000 340.00000000  56.00000000   0.14141414
 73.00000000 303.00000000  30.00000000   0.09009009
 73.10000000 289.00000000  65.00000000   0.18361582
 73.20000000 388.00000000 112.00000000   0.22400000
 73.30000000 371.00000000  -2.00000000  -0.00542005
 73.40000000 293.00000000  41.00000000   0.12275449
 73.50000000 293.00000000   3.00000000   0.01013514
 73.60000000 178.00000000  17.00000000   0.08717949
 73.70000000 316.00000000  67.00000000   0.17493473
 73.80000000 342.00000000  35.00000000   0.09283820
 73.90000000 241.00000000  52.00000000   0.17747440
 74.00000000 254.00000000  12.00000000   0.04511278
 74.10000000 324.00000000  -1.00000000  -0.00309598
 74.20000000 197.00000000  26.00000000   0.11659193
 74.30000000 238.00000000  28.00000000   0.10526316
 74.40000000 214.00000000  77.00000000   0.26460481
 74.50000000 295.00000000  -6.00000000  -0.02076125
 74.60000000 277.00000000  33.00000000   0.10645161
 74.70000000 308.00000000  31.00000000   0.09144543
 74.80000000 250.00000000  15.00000000   0.05660377
 74.90000000 256.00000000  42.00000000   0.14093960
 75.00000000 412.00000000 -11.00000000  -0.02743142
