# Supplementary material for: Functional 3D architecture in an intrinsically disordered E3 ligase domain facilitates ubiquitin transfer
Source: Nat Commun. 2020 Jul 30;11:3807. doi: 10.1038/s41467-020-17647-x (PMC7393505; doi:10.1038/s41467-020-17647-x)
Supplement: Supplementary file 4 — Source Data [file 41467_2020_17647_MOESM4_ESM.zip › Source data/Fig. 2/Figure 2B/SM traces - raw/30-57 (SIM1-2)/24_25with_fret.dat]

  0.00000000 1049.00000000 134.00000000   0.11327134
  0.20000000 1064.00000000 120.00000000   0.10135135
  0.40000000 958.00000000 150.00000000   0.13537906
  0.60000000 900.00000000 140.00000000   0.13461538
  0.80000000 1051.00000000 105.00000000   0.09083045
  1.00000000 1033.00000000 178.00000000   0.14698596
  1.20000000 874.00000000  69.00000000   0.07317073
  1.40000000 905.00000000  90.00000000   0.09045226
  1.60000000 919.00000000 120.00000000   0.11549567
  1.80000000 997.00000000  72.00000000   0.06735267
  2.00000000 1040.00000000 119.00000000   0.10267472
  2.20000000 1081.00000000 136.00000000   0.11175021
  2.40000000 921.00000000  93.00000000   0.09171598
  2.60000000 838.00000000 158.00000000   0.15863454
  2.80000000 1056.00000000 128.00000000   0.10810811
  3.00000000 1111.00000000 147.00000000   0.11685215
  3.20000000 693.00000000 124.00000000   0.15177479
  3.40000000 832.00000000 122.00000000   0.12788260
  3.60000000 1167.00000000 135.00000000   0.10368664
  3.80000000 709.00000000 118.00000000   0.14268440
  4.00000000 839.00000000 106.00000000   0.11216931
  4.20000000 880.00000000  87.00000000   0.08996898
  4.40000000 929.00000000 147.00000000   0.13661710
  4.60000000 959.00000000 202.00000000   0.17398794
  4.80000000 1044.00000000 171.00000000   0.14074074
  5.00000000 910.00000000 100.00000000   0.09900990
  5.20000000 1080.00000000  71.00000000   0.06168549
  5.40000000 963.00000000 171.00000000   0.15079365
  5.60000000 1026.00000000 169.00000000   0.14142259
  5.80000000 822.00000000  92.00000000   0.10065646
  6.00000000 900.00000000 161.00000000   0.15174364
  6.20000000 783.00000000 176.00000000   0.18352450
  6.40000000 927.00000000 110.00000000   0.10607522
  6.60000000 868.00000000 115.00000000   0.11698881
  6.80000000 1067.00000000 173.00000000   0.13951613
  7.00000000 836.00000000 152.00000000   0.15384615
  7.20000000 932.00000000  88.00000000   0.08627451
  7.40000000 1016.00000000 158.00000000   0.13458262
  7.60000000 932.00000000 127.00000000   0.11992446
  7.80000000 1123.00000000  95.00000000   0.07799672
  8.00000000 990.00000000  85.00000000   0.07906977
  8.20000000 900.00000000  92.00000000   0.09274194
  8.40000000 787.00000000  99.00000000   0.11173815
  8.60000000 986.00000000  97.00000000   0.08956602
  8.80000000 898.00000000 102.00000000   0.10200000
  9.00000000 1071.00000000 174.00000000   0.13975904
  9.20000000 776.00000000 115.00000000   0.12906846
  9.40000000 559.00000000  44.00000000   0.07296849
  9.60000000 521.00000000 115.00000000   0.18081761
  9.80000000 406.00000000  87.00000000   0.17647059
 10.00000000 543.00000000 122.00000000   0.18345865
 10.20000000 544.00000000  81.00000000   0.12960000
 10.40000000 480.00000000 125.00000000   0.20661157
 10.60000000 485.00000000  62.00000000   0.11334552
 10.80000000 700.00000000  91.00000000   0.11504425
 11.00000000 437.00000000  70.00000000   0.13806706
 11.20000000 537.00000000  41.00000000   0.07093426
 11.40000000 324.00000000  87.00000000   0.21167883
 11.60000000 122.00000000 123.00000000   0.50204082
 11.80000000 398.00000000  49.00000000   0.10961969
 12.00000000 520.00000000 124.00000000   0.19254658
 12.20000000 629.00000000  50.00000000   0.07363770
 12.40000000 483.00000000  54.00000000   0.10055866
 12.60000000 438.00000000  83.00000000   0.15930902
 12.80000000 614.00000000  88.00000000   0.12535613
 13.00000000 406.00000000  56.00000000   0.12121212
 13.20000000 451.00000000  62.00000000   0.12085770
 13.40000000 557.00000000  75.00000000   0.11867089
 13.60000000 464.00000000  88.00000000   0.15942029
 13.80000000 539.00000000  75.00000000   0.12214984
 14.00000000 415.00000000  21.00000000   0.04816514
 14.20000000 365.00000000  24.00000000   0.06169666
 14.40000000 467.00000000  80.00000000   0.14625229
 14.60000000 394.00000000  98.00000000   0.19918699
 14.80000000 722.00000000  66.00000000   0.08375635
 15.00000000 445.00000000  58.00000000   0.11530815
 15.20000000 387.00000000  56.00000000   0.12641084
 15.40000000 560.00000000 116.00000000   0.17159763
 15.60000000 395.00000000  51.00000000   0.11434978
 15.80000000 492.00000000  29.00000000   0.05566219
 16.00000000 458.00000000  87.00000000   0.15963303
 16.20000000 620.00000000  76.00000000   0.10919540
 16.40000000 687.00000000  88.00000000   0.11354839
 16.60000000 581.00000000 105.00000000   0.15306122
 16.80000000 565.00000000  49.00000000   0.07980456
 17.00000000 417.00000000  61.00000000   0.12761506
 17.20000000 535.00000000  93.00000000   0.14808917
 17.40000000 479.00000000  42.00000000   0.08061420
 17.60000000 677.00000000  41.00000000   0.05710306
 17.80000000 467.00000000  21.00000000   0.04303279
 18.00000000 497.00000000 132.00000000   0.20985692
 18.20000000 385.00000000 121.00000000   0.23913043
 18.40000000 417.00000000 102.00000000   0.19653179
 18.60000000 569.00000000 130.00000000   0.18597997
 18.80000000 623.00000000  37.00000000   0.05606061
 19.00000000 450.00000000  97.00000000   0.17733090
 19.20000000 599.00000000 101.00000000   0.14428571
 19.40000000 547.00000000  59.00000000   0.09735974
 19.60000000 438.00000000  42.00000000   0.08750000
 19.80000000 501.00000000 118.00000000   0.19063005
 20.00000000 531.00000000  32.00000000   0.05683837
 20.20000000 615.00000000  28.00000000   0.04354588
 20.40000000 637.00000000 105.00000000   0.14150943
 20.60000000 514.00000000  71.00000000   0.12136752
 20.80000000 458.00000000 127.00000000   0.21709402
 21.00000000 522.00000000 114.00000000   0.17924528
 21.20000000 401.00000000 124.00000000   0.23619048
 21.40000000 470.00000000  68.00000000   0.12639405
 21.60000000 393.00000000 111.00000000   0.22023810
 21.80000000 464.00000000  92.00000000   0.16546763
 22.00000000 515.00000000  62.00000000   0.10745234
 22.20000000 496.00000000  71.00000000   0.12522046
 22.40000000 497.00000000  62.00000000   0.11091234
 22.60000000 627.00000000 126.00000000   0.16733068
 22.80000000 422.00000000 125.00000000   0.22851920
 23.00000000 548.00000000  57.00000000   0.09421488
 23.20000000 495.00000000  48.00000000   0.08839779
 23.40000000 466.00000000 110.00000000   0.19097222
 23.60000000 433.00000000  68.00000000   0.13572854
 23.80000000 606.00000000 123.00000000   0.16872428
 24.00000000 648.00000000  54.00000000   0.07692308
 24.20000000 497.00000000  40.00000000   0.07448790
 24.40000000 492.00000000  75.00000000   0.13227513
 24.60000000 455.00000000  48.00000000   0.09542744
 24.80000000 516.00000000  33.00000000   0.06010929
 25.00000000 466.00000000 103.00000000   0.18101933
 25.20000000 441.00000000  51.00000000   0.10365854
 25.40000000 372.00000000  27.00000000   0.06766917
 25.60000000 514.00000000  70.00000000   0.11986301
 25.80000000 434.00000000  59.00000000   0.11967546
 26.00000000 454.00000000  83.00000000   0.15456238
 26.20000000 436.00000000  39.00000000   0.08210526
 26.40000000 659.00000000  36.00000000   0.05179856
 26.60000000 507.00000000  49.00000000   0.08812950
 26.80000000 526.00000000  58.00000000   0.09931507
 27.00000000 475.00000000  13.00000000   0.02663934
 27.20000000 410.00000000  90.00000000   0.18000000
 27.40000000 335.00000000  31.00000000   0.08469945
 27.60000000 538.00000000  54.00000000   0.09121622
 27.80000000 446.00000000  40.00000000   0.08230453
 28.00000000 433.00000000  84.00000000   0.16247582
 28.20000000 485.00000000  95.00000000   0.16379310
 28.40000000 539.00000000  68.00000000   0.11202636
 28.60000000 513.00000000   2.00000000   0.00388350
 28.80000000 593.00000000  64.00000000   0.09741248
 29.00000000 593.00000000  91.00000000   0.13304094
 29.20000000 373.00000000  17.00000000   0.04358974
 29.40000000 496.00000000  52.00000000   0.09489051
 29.60000000 452.00000000  42.00000000   0.08502024
 29.80000000 608.00000000  80.00000000   0.11627907
 30.00000000 527.00000000  48.00000000   0.08347826
 30.20000000 617.00000000  36.00000000   0.05513017
 30.40000000 356.00000000 122.00000000   0.25523013
 30.60000000 454.00000000 104.00000000   0.18637993
 30.80000000 426.00000000  76.00000000   0.15139442
 31.00000000 622.00000000  96.00000000   0.13370474
 31.20000000 406.00000000  80.00000000   0.16460905
 31.40000000 414.00000000 114.00000000   0.21590909
 31.60000000 494.00000000  23.00000000   0.04448743
 31.80000000 541.00000000  92.00000000   0.14533965
 32.00000000 563.00000000  70.00000000   0.11058452
 32.20000000 476.00000000  45.00000000   0.08637236
 32.40000000 410.00000000  15.00000000   0.03529412
 32.60000000 459.00000000  26.00000000   0.05360825
 32.80000000 536.00000000  83.00000000   0.13408724
 33.00000000 463.00000000  71.00000000   0.13295880
 33.20000000 386.00000000  82.00000000   0.17521368
 33.40000000 469.00000000  34.00000000   0.06759443
 33.60000000 384.00000000  59.00000000   0.13318284
 33.80000000 432.00000000   6.00000000   0.01369863
 34.00000000 438.00000000  53.00000000   0.10794297
 34.20000000 431.00000000  47.00000000   0.09832636
 34.40000000 630.00000000  22.00000000   0.03374233
 34.60000000 550.00000000  38.00000000   0.06462585
 34.80000000 440.00000000  71.00000000   0.13894325
 35.00000000 455.00000000  43.00000000   0.08634538
 35.20000000 396.00000000  83.00000000   0.17327766
 35.40000000 368.00000000  42.00000000   0.10243902
 35.60000000 499.00000000  48.00000000   0.08775137
 35.80000000 528.00000000  41.00000000   0.07205624
 36.00000000 418.00000000  20.00000000   0.04566210
 36.20000000 437.00000000  74.00000000   0.14481409
 36.40000000 447.00000000 124.00000000   0.21716287
 36.60000000 339.00000000  96.00000000   0.22068966
 36.80000000 511.00000000  60.00000000   0.10507881
 37.00000000 446.00000000  40.00000000   0.08230453
 37.20000000 526.00000000 139.00000000   0.20902256
 37.40000000 402.00000000  31.00000000   0.07159353
 37.60000000 389.00000000  73.00000000   0.15800866
 37.80000000 511.00000000  89.00000000   0.14833333
 38.00000000 431.00000000  60.00000000   0.12219959
 38.20000000 447.00000000 102.00000000   0.18579235
 38.40000000 418.00000000 122.00000000   0.22592593
 38.60000000 490.00000000  78.00000000   0.13732394
 38.80000000 559.00000000  48.00000000   0.07907743
 39.00000000 431.00000000  52.00000000   0.10766046
 39.20000000 533.00000000  96.00000000   0.15262321
 39.40000000 380.00000000  80.00000000   0.17391304
 39.60000000 586.00000000  73.00000000   0.11077390
 39.80000000 447.00000000  82.00000000   0.15500945
 40.00000000 460.00000000  36.00000000   0.07258065
 40.20000000 462.00000000  69.00000000   0.12994350
 40.40000000 333.00000000  62.00000000   0.15696203
 40.60000000 527.00000000  55.00000000   0.09450172
 40.80000000 492.00000000  70.00000000   0.12455516
 41.00000000 310.00000000  92.00000000   0.22885572
 41.20000000 362.00000000  62.00000000   0.14622642
 41.40000000 639.00000000  76.00000000   0.10629371
 41.60000000 458.00000000  44.00000000   0.08764940
 41.80000000 566.00000000  78.00000000   0.12111801
 42.00000000 395.00000000  57.00000000   0.12610619
 42.20000000 414.00000000  93.00000000   0.18343195
 42.40000000 479.00000000  55.00000000   0.10299625
 42.60000000 478.00000000  53.00000000   0.09981168
 42.80000000 434.00000000  85.00000000   0.16377649
 43.00000000 473.00000000  82.00000000   0.14774775
 43.20000000 408.00000000  91.00000000   0.18236473
 43.40000000 437.00000000  18.00000000   0.03956044
 43.60000000 625.00000000  73.00000000   0.10458453
 43.80000000 522.00000000   8.00000000   0.01509434
 44.00000000 494.00000000  77.00000000   0.13485114
 44.20000000 584.00000000  32.00000000   0.05194805
 44.40000000 476.00000000  73.00000000   0.13296903
 44.60000000 394.00000000  21.00000000   0.05060241
 44.80000000 401.00000000  43.00000000   0.09684685
 45.00000000 627.00000000   4.00000000   0.00633914
 45.20000000 494.00000000  73.00000000   0.12874780
 45.40000000 331.00000000 110.00000000   0.24943311
 45.60000000 392.00000000 111.00000000   0.22067594
 45.80000000 473.00000000  89.00000000   0.15836299
 46.00000000 506.00000000  21.00000000   0.03984820
 46.20000000 427.00000000  23.00000000   0.05111111
 46.40000000 517.00000000  74.00000000   0.12521151
 46.60000000 553.00000000  54.00000000   0.08896211
 46.80000000 421.00000000  70.00000000   0.14256619
 47.00000000 514.00000000  94.00000000   0.15460526
 47.20000000 432.00000000  18.00000000   0.04000000
 47.40000000 538.00000000  75.00000000   0.12234910
 47.60000000 478.00000000 106.00000000   0.18150685
 47.80000000 583.00000000  81.00000000   0.12198795
 48.00000000 351.00000000  71.00000000   0.16824645
 48.20000000 662.00000000 101.00000000   0.13237221
 48.40000000 411.00000000  46.00000000   0.10065646
 48.60000000 448.00000000  88.00000000   0.16417910
 48.80000000 703.00000000  16.00000000   0.02225313
 49.00000000 542.00000000  45.00000000   0.07666099
 49.20000000 538.00000000  41.00000000   0.07081174
 49.40000000 557.00000000  39.00000000   0.06543624
 49.60000000 408.00000000 104.00000000   0.20312500
 49.80000000 460.00000000  14.00000000   0.02953586
 50.00000000 444.00000000  54.00000000   0.10843373
 50.20000000 588.00000000  67.00000000   0.10229008
 50.40000000 286.00000000  68.00000000   0.19209040
 50.60000000 458.00000000  71.00000000   0.13421550
 50.80000000 527.00000000  60.00000000   0.10221465
 51.00000000 512.00000000  60.00000000   0.10489510
 51.20000000 564.00000000  69.00000000   0.10900474
 51.40000000 477.00000000  94.00000000   0.16462347
 51.60000000 493.00000000  84.00000000   0.14558059
 51.80000000 503.00000000  23.00000000   0.04372624
 52.00000000 480.00000000  94.00000000   0.16376307
 52.20000000 541.00000000  35.00000000   0.06076389
 52.40000000 491.00000000  50.00000000   0.09242144
 52.60000000 497.00000000  10.00000000   0.01972387
 52.80000000 410.00000000  15.00000000   0.03529412
 53.00000000 509.00000000  80.00000000   0.13582343
 53.20000000 465.00000000  72.00000000   0.13407821
 53.40000000 369.00000000  90.00000000   0.19607843
 53.60000000 566.00000000  56.00000000   0.09003215
 53.80000000 504.00000000  66.00000000   0.11578947
 54.00000000 508.00000000  59.00000000   0.10405644
 54.20000000 434.00000000  36.00000000   0.07659574
 54.40000000 421.00000000  27.00000000   0.06026786
 54.60000000 465.00000000  99.00000000   0.17553191
 54.80000000 367.00000000  65.00000000   0.15046296
 55.00000000 446.00000000  52.00000000   0.10441767
 55.20000000 475.00000000  55.00000000   0.10377358
 55.40000000 344.00000000   3.00000000   0.00864553
 55.60000000 382.00000000  57.00000000   0.12984055
 55.80000000 519.00000000 118.00000000   0.18524333
 56.00000000 511.00000000  78.00000000   0.13242784
 56.20000000 531.00000000  88.00000000   0.14216478
 56.40000000 476.00000000  76.00000000   0.13768116
 56.60000000 616.00000000  59.00000000   0.08740741
 56.80000000 474.00000000 104.00000000   0.17993080
 57.00000000 586.00000000 129.00000000   0.18041958
 57.20000000 381.00000000  73.00000000   0.16079295
 57.40000000 464.00000000  34.00000000   0.06827309
 57.60000000 510.00000000  32.00000000   0.05904059
 57.80000000  62.00000000  40.00000000   0.39215686
 58.00000000 383.00000000  43.00000000   0.10093897
 58.20000000 477.00000000  48.00000000   0.09142857
 58.40000000 427.00000000  60.00000000   0.12320329
 58.60000000 428.00000000  70.00000000   0.14056225
 58.80000000 350.00000000  46.00000000   0.11616162
 59.00000000 441.00000000 102.00000000   0.18784530
 59.20000000 551.00000000  65.00000000   0.10551948
 59.40000000 337.00000000  55.00000000   0.14030612
 59.60000000 355.00000000  56.00000000   0.13625304
 59.80000000 603.00000000  65.00000000   0.09730539
 60.00000000 501.00000000  47.00000000   0.08576642
 60.20000000 459.00000000  83.00000000   0.15313653
 60.40000000 490.00000000  84.00000000   0.14634146
 60.60000000 441.00000000  97.00000000   0.18029740
 60.80000000 513.00000000  88.00000000   0.14642263
 61.00000000 580.00000000  -8.00000000  -0.01398601
 61.20000000 442.00000000 115.00000000   0.20646320
 61.40000000 483.00000000  55.00000000   0.10223048
 61.60000000 654.00000000  50.00000000   0.07102273
 61.80000000 420.00000000  84.00000000   0.16666667
 62.00000000 378.00000000  68.00000000   0.15246637
 62.20000000 537.00000000  43.00000000   0.07413793
 62.40000000 483.00000000  39.00000000   0.07471264
 62.60000000 473.00000000  90.00000000   0.15985790
 62.80000000 472.00000000  33.00000000   0.06534653
 63.00000000 447.00000000  64.00000000   0.12524462
 63.20000000 519.00000000  77.00000000   0.12919463
 63.40000000 326.00000000  31.00000000   0.08683473
 63.60000000 517.00000000  54.00000000   0.09457093
 63.80000000 292.00000000  70.00000000   0.19337017
 64.00000000 539.00000000   7.00000000   0.01282051
 64.20000000 491.00000000  77.00000000   0.13556338
 64.40000000 384.00000000  25.00000000   0.06112469
 64.60000000 462.00000000  34.00000000   0.06854839
 64.80000000 497.00000000  40.00000000   0.07448790
 65.00000000 585.00000000  37.00000000   0.05948553
 65.20000000 448.00000000  79.00000000   0.14990512
 65.40000000 468.00000000  63.00000000   0.11864407
 65.60000000 525.00000000  53.00000000   0.09169550
 65.80000000 498.00000000  53.00000000   0.09618875
 66.00000000 612.00000000  44.00000000   0.06707317
 66.20000000 480.00000000  -6.00000000  -0.01265823
 66.40000000 543.00000000  91.00000000   0.14353312
 66.60000000 472.00000000  53.00000000   0.10095238
 66.80000000 587.00000000  99.00000000   0.14431487
 67.00000000 432.00000000  84.00000000   0.16279070
 67.20000000 534.00000000  89.00000000   0.14285714
 67.40000000 348.00000000  85.00000000   0.19630485
 67.60000000 482.00000000  34.00000000   0.06589147
 67.80000000 478.00000000 103.00000000   0.17728055
 68.00000000 558.00000000  36.00000000   0.06060606
 68.20000000 483.00000000  51.00000000   0.09550562
 68.40000000 387.00000000  45.00000000   0.10416667
 68.60000000 476.00000000  71.00000000   0.12979890
 68.80000000 460.00000000  30.00000000   0.06122449
 69.00000000 469.00000000 123.00000000   0.20777027
 69.20000000 487.00000000  31.00000000   0.05984556
 69.40000000 399.00000000  75.00000000   0.15822785
 69.60000000 495.00000000  49.00000000   0.09007353
 69.80000000 549.00000000  62.00000000   0.10147300
 70.00000000 499.00000000  58.00000000   0.10412926
 70.20000000 427.00000000 -13.00000000  -0.03140097
 70.40000000 394.00000000  28.00000000   0.06635071
 70.60000000 405.00000000  32.00000000   0.07322654
 70.80000000 395.00000000  68.00000000   0.14686825
 71.00000000 440.00000000  52.00000000   0.10569106
 71.20000000 492.00000000  42.00000000   0.07865169
 71.40000000 331.00000000  56.00000000   0.14470284
 71.60000000 443.00000000  86.00000000   0.16257089
 71.80000000 331.00000000  79.00000000   0.19268293
 72.00000000 405.00000000  72.00000000   0.15094340
 72.20000000 432.00000000  81.00000000   0.15789474
 72.40000000 385.00000000  32.00000000   0.07673861
 72.60000000 344.00000000  77.00000000   0.18289786
 72.80000000 442.00000000  82.00000000   0.15648855
 73.00000000 472.00000000  70.00000000   0.12915129
 73.20000000 399.00000000  11.00000000   0.02682927
 73.40000000 398.00000000  12.00000000   0.02926829
 73.60000000 497.00000000  69.00000000   0.12190813
 73.80000000 511.00000000 141.00000000   0.21625767
 74.00000000 144.00000000  18.00000000   0.11111111
 74.20000000 -65.00000000  51.00000000  -3.64285714
 74.40000000 -73.00000000  50.00000000  -2.17391304
 74.60000000  -9.00000000  -7.00000000   0.43750000
 74.80000000 -28.00000000  13.00000000  -0.86666667
 75.00000000 -60.00000000  26.00000000  -0.76470588
 75.20000000 -60.00000000  19.00000000  -0.46341463
 75.40000000 -56.00000000  30.00000000  -1.15384615
 75.60000000   4.00000000   8.00000000   0.66666667
 75.80000000  11.00000000  39.00000000   0.78000000
 76.00000000 -61.00000000  65.00000000  16.25000000
 76.20000000  31.00000000  53.00000000   0.63095238
 76.40000000 -72.00000000 -23.00000000   0.24210526
 76.60000000 -64.00000000  41.00000000  -1.78260870
 76.80000000 -29.00000000  43.00000000   3.07142857
 77.00000000 -10.00000000  21.00000000   1.90909091
 77.20000000 -42.00000000  -4.00000000   0.08695652
 77.40000000 -23.00000000 -34.00000000   0.59649123
 77.60000000 -20.00000000  53.00000000   1.60606061
 77.80000000 -91.00000000  41.00000000  -0.82000000
 78.00000000 -91.00000000  50.00000000  -1.21951220
 78.20000000  12.00000000  26.00000000   0.68421053
 78.40000000  -8.00000000  35.00000000   1.29629630
 78.60000000   5.00000000 -10.00000000   2.00000000
 78.80000000 -32.00000000  93.00000000   1.52459016
 79.00000000 -52.00000000  -3.00000000   0.05454545
 79.20000000  12.00000000  11.00000000   0.47826087
 79.40000000 -97.00000000  76.00000000  -3.61904762
 79.60000000 -42.00000000 -14.00000000   0.25000000
 79.80000000 -73.00000000  36.00000000  -0.97297297
 80.00000000 -86.00000000  42.00000000  -0.95454545
 80.20000000 -40.00000000 -24.00000000   0.37500000
 80.40000000 -95.00000000   4.00000000  -0.04395604
 80.60000000 -86.00000000  13.00000000  -0.17808219
 80.80000000 -32.00000000  46.00000000   3.28571429
 81.00000000 -60.00000000  13.00000000  -0.27659574
 81.20000000 -22.00000000  37.00000000   2.46666667
 81.40000000 -20.00000000  10.00000000  -1.00000000
 81.60000000 -57.00000000 105.00000000   2.18750000
 81.80000000 -24.00000000   0.00000000  -0.00000000
 82.00000000  -9.00000000  60.00000000   1.17647059
 82.20000000 -36.00000000  29.00000000  -4.14285714
 82.40000000 -50.00000000 -28.00000000   0.35897436
 82.60000000 -60.00000000   6.00000000  -0.11111111
 82.80000000 -40.00000000 -22.00000000   0.35483871
 83.00000000  -1.00000000   9.00000000   1.12500000
 83.20000000 -81.00000000  20.00000000  -0.32786885
 83.40000000 -33.00000000   6.00000000  -0.22222222
 83.60000000 -37.00000000  67.00000000   2.23333333
 83.80000000 -86.00000000 -12.00000000   0.12244898
 84.00000000 -67.00000000 -11.00000000   0.14102564
 84.20000000 -28.00000000  39.00000000   3.54545455
 84.40000000 -95.00000000  16.00000000  -0.20253165
 84.60000000 -67.00000000  -9.00000000   0.11842105
 84.80000000 -59.00000000 -14.00000000   0.19178082
 85.00000000 -96.00000000  68.00000000  -2.42857143
 85.20000000 -52.00000000  30.00000000  -1.36363636
 85.40000000 -58.00000000  30.00000000  -1.07142857
 85.60000000  34.00000000 -31.00000000 -10.33333333
 85.80000000 -74.00000000 -10.00000000   0.11904762
 86.00000000 -80.00000000  37.00000000  -0.86046512
 86.20000000 -40.00000000  54.00000000   3.85714286
 86.40000000 -73.00000000   3.00000000  -0.04285714
 86.60000000 -98.00000000  37.00000000  -0.60655738
 86.80000000 -84.00000000 -25.00000000   0.22935780
 87.00000000 -41.00000000  -4.00000000   0.08888889
 87.20000000   6.00000000  22.00000000   0.78571429
 87.40000000  67.00000000  -1.00000000  -0.01515152
 87.60000000 -60.00000000  24.00000000  -0.66666667
 87.80000000 -45.00000000   9.00000000  -0.25000000
 88.00000000 -36.00000000  42.00000000   7.00000000
 88.20000000  39.00000000  71.00000000   0.64545455
 88.40000000 421.00000000  35.00000000   0.07675439
 88.60000000 377.00000000  56.00000000   0.12933025
 88.80000000 453.00000000  13.00000000   0.02789700
 89.00000000 487.00000000  44.00000000   0.08286252
 89.20000000 471.00000000  98.00000000   0.17223199
 89.40000000 490.00000000  31.00000000   0.05950096
 89.60000000 467.00000000  70.00000000   0.13035382
 89.80000000 497.00000000  26.00000000   0.04971319
 90.00000000 334.00000000  74.00000000   0.18137255
 90.20000000 521.00000000  40.00000000   0.07130125
 90.40000000 441.00000000  42.00000000   0.08695652
 90.60000000 374.00000000  26.00000000   0.06500000
 90.80000000 247.00000000  12.00000000   0.04633205
 91.00000000 435.00000000  86.00000000   0.16506718
 91.20000000 405.00000000  75.00000000   0.15625000
 91.40000000 419.00000000  60.00000000   0.12526096
 91.60000000 402.00000000  51.00000000   0.11258278
 91.80000000 417.00000000  40.00000000   0.08752735
 92.00000000 297.00000000  34.00000000   0.10271903
 92.20000000 414.00000000  58.00000000   0.12288136
 92.40000000 537.00000000  56.00000000   0.09443508
 92.60000000 504.00000000  30.00000000   0.05617978
 92.80000000 358.00000000  36.00000000   0.09137056
 93.00000000 583.00000000  65.00000000   0.10030864
 93.20000000 509.00000000  63.00000000   0.11013986
 93.40000000 354.00000000  38.00000000   0.09693878
 93.60000000 207.00000000  38.00000000   0.15510204
 93.80000000 428.00000000  90.00000000   0.17374517
 94.00000000 424.00000000   5.00000000   0.01165501
 94.20000000 382.00000000  75.00000000   0.16411379
 94.40000000 363.00000000 131.00000000   0.26518219
 94.60000000 368.00000000  36.00000000   0.08910891
 94.80000000 391.00000000  49.00000000   0.11136364
 95.00000000 351.00000000  -9.00000000  -0.02631579
 95.20000000 433.00000000  51.00000000   0.10537190
 95.40000000 389.00000000  33.00000000   0.07819905
 95.60000000 299.00000000  49.00000000   0.14080460
 95.80000000 432.00000000  16.00000000   0.03571429
 96.00000000 546.00000000  26.00000000   0.04545455
 96.20000000 401.00000000  33.00000000   0.07603687
 96.40000000 446.00000000  64.00000000   0.12549020
 96.60000000 345.00000000  42.00000000   0.10852713
 96.80000000 416.00000000  42.00000000   0.09170306
 97.00000000 370.00000000  57.00000000   0.13348946
 97.20000000 406.00000000  31.00000000   0.07093822
 97.40000000 399.00000000  28.00000000   0.06557377
 97.60000000 382.00000000  54.00000000   0.12385321
 97.80000000 533.00000000  48.00000000   0.08261618
 98.00000000 423.00000000  50.00000000   0.10570825
 98.20000000 420.00000000  19.00000000   0.04328018
 98.40000000 375.00000000  38.00000000   0.09200969
 98.60000000 409.00000000  57.00000000   0.12231760
 98.80000000 423.00000000  44.00000000   0.09421842
 99.00000000 347.00000000  35.00000000   0.09162304
 99.20000000 444.00000000  33.00000000   0.06918239
 99.40000000 494.00000000  54.00000000   0.09854015
 99.60000000 187.00000000  80.00000000   0.29962547
 99.80000000 464.00000000  25.00000000   0.05112474
100.00000000 352.00000000  50.00000000   0.12437811
100.20000000 349.00000000  23.00000000   0.06182796
100.40000000 287.00000000  45.00000000   0.13554217
100.60000000 341.00000000  11.00000000   0.03125000
100.80000000 405.00000000  18.00000000   0.04255319
101.00000000 497.00000000  49.00000000   0.08974359
101.20000000 317.00000000  64.00000000   0.16797900
101.40000000 343.00000000  57.00000000   0.14250000
101.60000000 -93.00000000  12.00000000  -0.14814815
101.80000000 287.00000000  16.00000000   0.05280528
102.00000000 455.00000000  20.00000000   0.04210526
102.20000000 517.00000000  10.00000000   0.01897533
102.40000000 266.00000000  13.00000000   0.04659498
102.60000000 418.00000000 108.00000000   0.20532319
102.80000000 272.00000000  25.00000000   0.08417508
103.00000000 390.00000000  69.00000000   0.15032680
103.20000000 393.00000000  37.00000000   0.08604651
103.40000000 546.00000000  10.00000000   0.01798561
103.60000000 393.00000000  98.00000000   0.19959267
103.80000000 571.00000000  35.00000000   0.05775578
104.00000000 512.00000000  15.00000000   0.02846300
104.20000000 488.00000000  88.00000000   0.15277778
104.40000000 367.00000000  23.00000000   0.05897436
104.60000000 437.00000000  46.00000000   0.09523810
104.80000000 299.00000000  42.00000000   0.12316716
105.00000000 366.00000000  30.00000000   0.07575758
105.20000000 447.00000000  23.00000000   0.04893617
105.40000000 359.00000000  32.00000000   0.08184143
105.60000000 499.00000000  79.00000000   0.13667820
105.80000000 432.00000000  76.00000000   0.14960630
106.00000000 490.00000000  86.00000000   0.14930556
106.20000000 386.00000000  25.00000000   0.06082725
106.40000000 351.00000000  42.00000000   0.10687023
106.60000000 301.00000000   8.00000000   0.02588997
106.80000000 385.00000000  39.00000000   0.09198113
107.00000000 394.00000000  52.00000000   0.11659193
107.20000000 324.00000000  76.00000000   0.19000000
107.40000000 419.00000000  74.00000000   0.15010142
107.60000000 415.00000000  46.00000000   0.09978308
107.80000000 382.00000000   6.00000000   0.01546392
108.00000000 517.00000000  27.00000000   0.04963235
108.20000000 193.00000000  27.00000000   0.12272727
108.40000000 305.00000000  -5.00000000  -0.01666667
108.60000000 421.00000000 145.00000000   0.25618375
108.80000000 253.00000000  28.00000000   0.09964413
109.00000000 317.00000000  50.00000000   0.13623978
109.20000000 400.00000000  30.00000000   0.06976744
109.40000000 405.00000000  41.00000000   0.09192825
109.60000000 443.00000000  90.00000000   0.16885553
109.80000000 337.00000000  36.00000000   0.09651475
110.00000000 438.00000000  54.00000000   0.10975610
110.20000000 460.00000000   8.00000000   0.01709402
110.40000000 578.00000000  19.00000000   0.03182580
110.60000000 483.00000000  14.00000000   0.02816901
110.80000000 419.00000000  40.00000000   0.08714597
111.00000000 433.00000000  44.00000000   0.09224319
111.20000000 450.00000000  33.00000000   0.06832298
111.40000000 314.00000000  26.00000000   0.07647059
111.60000000 437.00000000  -1.00000000  -0.00229358
111.80000000 370.00000000  31.00000000   0.07730673
112.00000000 409.00000000  80.00000000   0.16359918
112.20000000 569.00000000  59.00000000   0.09394904
112.40000000 426.00000000  39.00000000   0.08387097
112.60000000 279.00000000  64.00000000   0.18658892
112.80000000 337.00000000   4.00000000   0.01173021
113.00000000 329.00000000  82.00000000   0.19951338
113.20000000 433.00000000  92.00000000   0.17523810
113.40000000 573.00000000  36.00000000   0.05911330
113.60000000 616.00000000  64.00000000   0.09411765
113.80000000 389.00000000  34.00000000   0.08037825
114.00000000 543.00000000  68.00000000   0.11129296
114.20000000 397.00000000  59.00000000   0.12938596
114.40000000 307.00000000  36.00000000   0.10495627
114.60000000 373.00000000  56.00000000   0.13053613
114.80000000 519.00000000  99.00000000   0.16019417
115.00000000 404.00000000  21.00000000   0.04941176
115.20000000 371.00000000   9.00000000   0.02368421
115.40000000 452.00000000  31.00000000   0.06418219
115.60000000 301.00000000  18.00000000   0.05642633
115.80000000 448.00000000  34.00000000   0.07053942
116.00000000 379.00000000  56.00000000   0.12873563
116.20000000 350.00000000  51.00000000   0.12718204
116.40000000 383.00000000  77.00000000   0.16739130
116.60000000 404.00000000  61.00000000   0.13118280
116.80000000 292.00000000   5.00000000   0.01683502
117.00000000 367.00000000  36.00000000   0.08933002
117.20000000 374.00000000  74.00000000   0.16517857
117.40000000 273.00000000  61.00000000   0.18263473
117.60000000 426.00000000  85.00000000   0.16634051
117.80000000 361.00000000  14.00000000   0.03733333
118.00000000 483.00000000  65.00000000   0.11861314
118.20000000 347.00000000  48.00000000   0.12151899
118.40000000 397.00000000  25.00000000   0.05924171
118.60000000 326.00000000  80.00000000   0.19704433
118.80000000 487.00000000  34.00000000   0.06525912
119.00000000 284.00000000  78.00000000   0.21546961
119.20000000 537.00000000  31.00000000   0.05457746
119.40000000 456.00000000  53.00000000   0.10412574
119.60000000 314.00000000  25.00000000   0.07374631
119.80000000 295.00000000  -5.00000000  -0.01724138
120.00000000 351.00000000  20.00000000   0.05390836
120.20000000 349.00000000  -3.00000000  -0.00867052
120.40000000 344.00000000  65.00000000   0.15892421
120.60000000 337.00000000  21.00000000   0.05865922
120.80000000 457.00000000  46.00000000   0.09145129
121.00000000 391.00000000  85.00000000   0.17857143
121.20000000 396.00000000  76.00000000   0.16101695
121.40000000 376.00000000  35.00000000   0.08515815
121.60000000 428.00000000 127.00000000   0.22882883
121.80000000 416.00000000  55.00000000   0.11677282
122.00000000 354.00000000  50.00000000   0.12376238
122.20000000 441.00000000  -1.00000000  -0.00227273
122.40000000 465.00000000  61.00000000   0.11596958
122.60000000 490.00000000  27.00000000   0.05222437
122.80000000 335.00000000  50.00000000   0.12987013
123.00000000 404.00000000  47.00000000   0.10421286
123.20000000 448.00000000  53.00000000   0.10578842
123.40000000 541.00000000  38.00000000   0.06563040
123.60000000 405.00000000  31.00000000   0.07110092
123.80000000 266.00000000  61.00000000   0.18654434
124.00000000 449.00000000  18.00000000   0.03854390
124.20000000 360.00000000  52.00000000   0.12621359
124.40000000 256.00000000  59.00000000   0.18730159
124.60000000 332.00000000  70.00000000   0.17412935
124.80000000 318.00000000  45.00000000   0.12396694
125.00000000  94.00000000  33.00000000   0.25984252
125.20000000 365.00000000  28.00000000   0.07124682
125.40000000 572.00000000  88.00000000   0.13333333
125.60000000 346.00000000  53.00000000   0.13283208
125.80000000 409.00000000  14.00000000   0.03309693
126.00000000 379.00000000  10.00000000   0.02570694
126.20000000 380.00000000  55.00000000   0.12643678
126.40000000 316.00000000   3.00000000   0.00940439
126.60000000 374.00000000  72.00000000   0.16143498
126.80000000 387.00000000  63.00000000   0.14000000
127.00000000 363.00000000  87.00000000   0.19333333
127.20000000 484.00000000  70.00000000   0.12635379
127.40000000 264.00000000   7.00000000   0.02583026
127.60000000 359.00000000  97.00000000   0.21271930
127.80000000 506.00000000  43.00000000   0.07832423
128.00000000 294.00000000  40.00000000   0.11976048
128.20000000 202.00000000  55.00000000   0.21400778
128.40000000 232.00000000  51.00000000   0.18021201
128.60000000 375.00000000  30.00000000   0.07407407
128.80000000 333.00000000  25.00000000   0.06983240
129.00000000 349.00000000  14.00000000   0.03856749
129.20000000 378.00000000  22.00000000   0.05500000
129.40000000 483.00000000 -15.00000000  -0.03205128
129.60000000 277.00000000  45.00000000   0.13975155
129.80000000 374.00000000  31.00000000   0.07654321
130.00000000 308.00000000  27.00000000   0.08059701
130.20000000 427.00000000  28.00000000   0.06153846
130.40000000 451.00000000  99.00000000   0.18000000
130.60000000 465.00000000  21.00000000   0.04320988
130.80000000 370.00000000   4.00000000   0.01069519
131.00000000 259.00000000  47.00000000   0.15359477
131.20000000 395.00000000  62.00000000   0.13566740
131.40000000 392.00000000  58.00000000   0.12888889
131.60000000 211.00000000  59.00000000   0.21851852
131.80000000 337.00000000  47.00000000   0.12239583
132.00000000 280.00000000  36.00000000   0.11392405
132.20000000 481.00000000  46.00000000   0.08728653
132.40000000 284.00000000  75.00000000   0.20891365
132.60000000 312.00000000  53.00000000   0.14520548
132.80000000 297.00000000   9.00000000   0.02941176
133.00000000 430.00000000  97.00000000   0.18406072
133.20000000 458.00000000  22.00000000   0.04583333
133.40000000 279.00000000  75.00000000   0.21186441
133.60000000 323.00000000 -23.00000000  -0.07666667
133.80000000 295.00000000  46.00000000   0.13489736
134.00000000 340.00000000  19.00000000   0.05292479
134.20000000 245.00000000  12.00000000   0.04669261
134.40000000 270.00000000  42.00000000   0.13461538
134.60000000 266.00000000  59.00000000   0.18153846
134.80000000 412.00000000  50.00000000   0.10822511
135.00000000 312.00000000  59.00000000   0.15902965
135.20000000 366.00000000  41.00000000   0.10073710
135.40000000 427.00000000  62.00000000   0.12678937
135.60000000 283.00000000  32.00000000   0.10158730
135.80000000 423.00000000  51.00000000   0.10759494
136.00000000 273.00000000  22.00000000   0.07457627
136.20000000 372.00000000  67.00000000   0.15261959
136.40000000 400.00000000   6.00000000   0.01477833
136.60000000 330.00000000  21.00000000   0.05982906
136.80000000 414.00000000  43.00000000   0.09409190
137.00000000 473.00000000  33.00000000   0.06521739
137.20000000 248.00000000  61.00000000   0.19741100
137.40000000 496.00000000  55.00000000   0.09981851
137.60000000 419.00000000  82.00000000   0.16367265
137.80000000 429.00000000  20.00000000   0.04454343
138.00000000 397.00000000  85.00000000   0.17634855
138.20000000 416.00000000  19.00000000   0.04367816
138.40000000 332.00000000  14.00000000   0.04046243
138.60000000 285.00000000  56.00000000   0.16422287
138.80000000 286.00000000  52.00000000   0.15384615
139.00000000 313.00000000  25.00000000   0.07396450
139.20000000 391.00000000  86.00000000   0.18029350
139.40000000 504.00000000  51.00000000   0.09189189
139.60000000 522.00000000  86.00000000   0.14144737
139.80000000 367.00000000  78.00000000   0.17528090
140.00000000 509.00000000  22.00000000   0.04143126
140.20000000 335.00000000  11.00000000   0.03179191
140.40000000 365.00000000  32.00000000   0.08060453
140.60000000 278.00000000  58.00000000   0.17261905
140.80000000 468.00000000  16.00000000   0.03305785
141.00000000 417.00000000  20.00000000   0.04576659
141.20000000 357.00000000  20.00000000   0.05305040
141.40000000 271.00000000  71.00000000   0.20760234
141.60000000 253.00000000  31.00000000   0.10915493
141.80000000 315.00000000  36.00000000   0.10256410
142.00000000 287.00000000  12.00000000   0.04013378
142.20000000 215.00000000  65.00000000   0.23214286
142.40000000 202.00000000  23.00000000   0.10222222
142.60000000 224.00000000   4.00000000   0.01754386
142.80000000 108.00000000 -24.00000000  -0.28571429
143.00000000 341.00000000  50.00000000   0.12787724
143.20000000 583.00000000   9.00000000   0.01520270
143.40000000 214.00000000  61.00000000   0.22181818
143.60000000 212.00000000  51.00000000   0.19391635
143.80000000 446.00000000  17.00000000   0.03671706
144.00000000 380.00000000  30.00000000   0.07317073
144.20000000 338.00000000  49.00000000   0.12661499
144.40000000 304.00000000  17.00000000   0.05295950
144.60000000 305.00000000  13.00000000   0.04088050
144.80000000 455.00000000  53.00000000   0.10433071
145.00000000 426.00000000  67.00000000   0.13590264
145.20000000 326.00000000  66.00000000   0.16836735
145.40000000 452.00000000  45.00000000   0.09054326
145.60000000 296.00000000  13.00000000   0.04207120
145.80000000 491.00000000   4.00000000   0.00808081
146.00000000 376.00000000  39.00000000   0.09397590
146.20000000 318.00000000  85.00000000   0.21091811
146.40000000 534.00000000  79.00000000   0.12887439
146.60000000 384.00000000 -14.00000000  -0.03783784
146.80000000 374.00000000  77.00000000   0.17073171
147.00000000 367.00000000  16.00000000   0.04177546
147.20000000 328.00000000  80.00000000   0.19607843
147.40000000 552.00000000  74.00000000   0.11821086
147.60000000 220.00000000  46.00000000   0.17293233
147.80000000  15.00000000  11.00000000   0.42307692
148.00000000 -72.00000000  31.00000000  -0.75609756
148.20000000 -114.00000000  -9.00000000   0.07317073
148.40000000 -44.00000000   7.00000000  -0.18918919
148.60000000 -88.00000000  44.00000000  -1.00000000
148.80000000 -28.00000000  26.00000000 -13.00000000
149.00000000 -58.00000000   6.00000000  -0.11538462
149.20000000 -42.00000000  19.00000000  -0.82608696
149.40000000 -36.00000000  23.00000000  -1.76923077
149.60000000 -12.00000000  -1.00000000   0.07692308
149.80000000 -80.00000000   1.00000000  -0.01265823
150.00000000 -119.00000000   7.00000000  -0.06250000
150.20000000 -98.00000000  -5.00000000   0.04854369
150.40000000 -66.00000000  -6.00000000   0.08333333
150.60000000 -99.00000000 -20.00000000   0.16806723
150.80000000 -94.00000000  11.00000000  -0.13253012
151.00000000 -51.00000000  31.00000000  -1.55000000
151.20000000 -81.00000000 -21.00000000   0.20588235
151.40000000 -88.00000000  18.00000000  -0.25714286
151.60000000 -110.00000000  -7.00000000   0.05982906
151.80000000 -110.00000000  48.00000000  -0.77419355
152.00000000 -54.00000000  42.00000000  -3.50000000
152.20000000 -32.00000000 -11.00000000   0.25581395
152.40000000 -50.00000000  26.00000000  -1.08333333
152.60000000 -32.00000000  16.00000000  -1.00000000
152.80000000 -97.00000000  48.00000000  -0.97959184
153.00000000  -5.00000000   9.00000000   2.25000000
153.20000000  67.00000000 -22.00000000  -0.48888889
153.40000000 -22.00000000  15.00000000  -2.14285714
153.60000000   5.00000000  57.00000000   0.91935484
153.80000000 -22.00000000  -2.00000000   0.08333333
154.00000000 137.00000000  24.00000000   0.14906832
154.20000000 104.00000000  27.00000000   0.20610687
154.40000000  63.00000000  48.00000000   0.43243243
154.60000000 -45.00000000  29.00000000  -1.81250000
154.80000000 -22.00000000   5.00000000  -0.29411765
155.00000000  -1.00000000 -11.00000000   0.91666667
155.20000000 -39.00000000  12.00000000  -0.44444444
155.40000000   0.00000000  -5.00000000   1.00000000
155.60000000  -6.00000000  -3.00000000   0.33333333
155.80000000 -14.00000000  23.00000000   2.55555556
156.00000000 -22.00000000  17.00000000  -3.40000000
156.20000000   3.00000000   8.00000000   0.72727273
156.40000000  -4.00000000  20.00000000   1.25000000
156.60000000 -52.00000000  59.00000000   8.42857143
156.80000000  -8.00000000   8.00000000   0.50000000
157.00000000  -2.00000000  32.00000000   1.06666667
157.20000000 -69.00000000  30.00000000  -0.76923077
157.40000000 -16.00000000   9.00000000  -1.28571429
157.60000000 -57.00000000  22.00000000  -0.62857143
157.80000000 -102.00000000   0.00000000  -0.00000000
158.00000000 -34.00000000 -30.00000000   0.46875000
158.20000000 -100.00000000  36.00000000  -0.56250000
158.40000000 -86.00000000   7.00000000  -0.08860759
158.60000000 -88.00000000  32.00000000  -0.57142857
158.80000000 111.00000000  21.00000000   0.15909091
159.00000000 -46.00000000  28.00000000  -1.55555556
159.20000000 -32.00000000 -17.00000000   0.34693878
159.40000000 -16.00000000  15.00000000 -15.00000000
159.60000000 -46.00000000  26.00000000  -1.30000000
159.80000000  -9.00000000 -22.00000000   0.70967742
160.00000000 -16.00000000  -9.00000000   0.36000000
160.20000000 -29.00000000  54.00000000   2.16000000
160.40000000 -35.00000000 -19.00000000   0.35185185
160.60000000 -105.00000000  51.00000000  -0.94444444
160.80000000 -95.00000000  32.00000000  -0.50793651
161.00000000 -76.00000000  14.00000000  -0.22580645
161.20000000  40.00000000  -9.00000000  -0.29032258
161.40000000 -64.00000000  -1.00000000   0.01538462
161.60000000  24.00000000  14.00000000   0.36842105
161.80000000 -27.00000000  -6.00000000   0.18181818
162.00000000  -9.00000000   5.00000000  -1.25000000
162.20000000 -67.00000000 -15.00000000   0.18292683
162.40000000 -85.00000000   1.00000000  -0.01190476
162.60000000 -84.00000000  32.00000000  -0.61538462
162.80000000 -88.00000000  62.00000000  -2.38461538
163.00000000 -31.00000000  55.00000000   2.29166667
163.20000000 -92.00000000  31.00000000  -0.50819672
163.40000000 -116.00000000  -6.00000000   0.04918033
163.60000000 -100.00000000  50.00000000  -1.00000000
163.80000000 -124.00000000 -24.00000000   0.16216216
164.00000000 -30.00000000  56.00000000   2.15384615
164.20000000   4.00000000 -28.00000000   1.16666667
164.40000000 -11.00000000   2.00000000  -0.22222222
164.60000000 -43.00000000  37.00000000  -6.16666667
164.80000000 -82.00000000  14.00000000  -0.20588235
165.00000000 -82.00000000  45.00000000  -1.21621622
165.20000000 -122.00000000  36.00000000  -0.41860465
165.40000000 -75.00000000  31.00000000  -0.70454545
165.60000000 -71.00000000   7.00000000  -0.10937500
165.80000000 -84.00000000  -2.00000000   0.02325581
166.00000000 -41.00000000  54.00000000   4.15384615
166.20000000 -86.00000000  40.00000000  -0.86956522
166.40000000 -20.00000000  -6.00000000   0.23076923
166.60000000 -13.00000000  39.00000000   1.50000000
166.80000000 -51.00000000  53.00000000  26.50000000
167.00000000 -65.00000000  14.00000000  -0.27450980
167.20000000 -89.00000000 -40.00000000   0.31007752
167.40000000 -74.00000000   7.00000000  -0.10447761
167.60000000 -61.00000000 -21.00000000   0.25609756
167.80000000 -94.00000000  24.00000000  -0.34285714
168.00000000 -15.00000000   6.00000000  -0.66666667
168.20000000 -42.00000000  13.00000000  -0.44827586
168.40000000 -68.00000000   6.00000000  -0.09677419
168.60000000   6.00000000  48.00000000   0.88888889
168.80000000  33.00000000 -31.00000000 -15.50000000
169.00000000 -45.00000000  -2.00000000   0.04255319
169.20000000 -64.00000000   1.00000000  -0.01587302
169.40000000  -9.00000000 -22.00000000   0.70967742
169.60000000 -62.00000000 -25.00000000   0.28735632
169.80000000 -37.00000000  -1.00000000   0.02631579
170.00000000 -47.00000000 -14.00000000   0.22950820
170.20000000 -45.00000000   7.00000000  -0.18421053
170.40000000  -9.00000000  32.00000000   1.39130435
170.60000000 -97.00000000  34.00000000  -0.53968254
170.80000000 -67.00000000  31.00000000  -0.86111111
171.00000000 -77.00000000  87.00000000   8.70000000
171.20000000 -52.00000000   3.00000000  -0.06122449
171.40000000 -29.00000000  33.00000000   8.25000000
171.60000000 -57.00000000  17.00000000  -0.42500000
171.80000000 -53.00000000 -16.00000000   0.23188406
172.00000000  11.00000000  16.00000000   0.59259259
172.20000000 -69.00000000  24.00000000  -0.53333333
172.40000000 -60.00000000   2.00000000  -0.03448276
172.60000000 -34.00000000  -3.00000000   0.08108108
172.80000000   3.00000000 -15.00000000   1.25000000
173.00000000 -58.00000000  13.00000000  -0.28888889
173.20000000 -59.00000000  43.00000000  -2.68750000
173.40000000 -109.00000000  20.00000000  -0.22471910
173.60000000 -45.00000000   1.00000000  -0.02272727
173.80000000  12.00000000  22.00000000   0.64705882
174.00000000 -73.00000000  52.00000000  -2.47619048
174.20000000   7.00000000  -1.00000000  -0.16666667
174.40000000 -86.00000000 -10.00000000   0.10416667
174.60000000 -17.00000000  -2.00000000   0.10526316
174.80000000 -101.00000000  84.00000000  -4.94117647
175.00000000 -18.00000000 -13.00000000   0.41935484
175.20000000 -59.00000000  33.00000000  -1.26923077
175.40000000  -2.00000000  13.00000000   1.18181818
175.60000000 -60.00000000  11.00000000  -0.22448980
175.80000000   8.00000000 -19.00000000   1.72727273
176.00000000 -22.00000000   8.00000000  -0.57142857
176.20000000 -63.00000000  -1.00000000   0.01562500
176.40000000 -78.00000000  40.00000000  -1.05263158
176.60000000  13.00000000  43.00000000   0.76785714
176.80000000 -64.00000000  33.00000000  -1.06451613
177.00000000 -30.00000000 -31.00000000   0.50819672
177.20000000 -35.00000000  70.00000000   2.00000000
177.40000000 -49.00000000  35.00000000  -2.50000000
177.60000000 -20.00000000 -13.00000000   0.39393939
177.80000000 -87.00000000   2.00000000  -0.02352941
178.00000000 -65.00000000   7.00000000  -0.12068966
178.20000000 -49.00000000 -39.00000000   0.44318182
178.40000000 -54.00000000  52.00000000 -26.00000000
178.60000000 -16.00000000  80.00000000   1.25000000
178.80000000 -54.00000000  13.00000000  -0.31707317
179.00000000  25.00000000  -8.00000000  -0.47058824
179.20000000 -35.00000000  44.00000000   4.88888889
179.40000000 -47.00000000 -11.00000000   0.18965517
179.60000000 -37.00000000  17.00000000  -0.85000000
179.80000000 -22.00000000  14.00000000  -1.75000000
180.00000000 -32.00000000  -5.00000000   0.13513514
