# Supplementary material for: Functional 3D architecture in an intrinsically disordered E3 ligase domain facilitates ubiquitin transfer
Source: Nat Commun. 2020 Jul 30;11:3807. doi: 10.1038/s41467-020-17647-x (PMC7393505; doi:10.1038/s41467-020-17647-x)
Supplement: Supplementary file 4 — Source Data [file 41467_2020_17647_MOESM4_ESM.zip › Source data/Fig. 2/Figure 2B/SM traces - raw/30-57 (SIM1-2)/24_51with_fret.dat]

  0.00000000 560.00000000  79.00000000   0.12363067
  0.20000000 568.00000000  70.00000000   0.10971787
  0.40000000 719.00000000  57.00000000   0.07345361
  0.60000000 643.00000000 134.00000000   0.17245817
  0.80000000 788.00000000  24.00000000   0.02955665
  1.00000000 670.00000000  51.00000000   0.07073509
  1.20000000 850.00000000  71.00000000   0.07709012
  1.40000000 621.00000000  66.00000000   0.09606987
  1.60000000 579.00000000  56.00000000   0.08818898
  1.80000000 653.00000000 127.00000000   0.16282051
  2.00000000 676.00000000 120.00000000   0.15075377
  2.20000000 730.00000000 146.00000000   0.16666667
  2.40000000 711.00000000  86.00000000   0.10790464
  2.60000000 566.00000000  99.00000000   0.14887218
  2.80000000 600.00000000  96.00000000   0.13793103
  3.00000000 506.00000000  71.00000000   0.12305026
  3.20000000 586.00000000  34.00000000   0.05483871
  3.40000000 732.00000000 100.00000000   0.12019231
  3.60000000 664.00000000 105.00000000   0.13654096
  3.80000000 662.00000000 103.00000000   0.13464052
  4.00000000 682.00000000  76.00000000   0.10026385
  4.20000000 740.00000000 102.00000000   0.12114014
  4.40000000 589.00000000 134.00000000   0.18533887
  4.60000000 659.00000000  88.00000000   0.11780455
  4.80000000 789.00000000  25.00000000   0.03071253
  5.00000000 650.00000000  48.00000000   0.06876791
  5.20000000 521.00000000  78.00000000   0.13021703
  5.40000000 662.00000000  45.00000000   0.06364922
  5.60000000 498.00000000 105.00000000   0.17412935
  5.80000000 341.00000000   2.00000000   0.00583090
  6.00000000 341.00000000  40.00000000   0.10498688
  6.20000000 352.00000000 194.00000000   0.35531136
  6.40000000 433.00000000  64.00000000   0.12877264
  6.60000000 325.00000000  32.00000000   0.08963585
  6.80000000 161.00000000  65.00000000   0.28761062
  7.00000000 359.00000000  39.00000000   0.09798995
  7.20000000 418.00000000  48.00000000   0.10300429
  7.40000000 355.00000000  83.00000000   0.18949772
  7.60000000 437.00000000  65.00000000   0.12948207
  7.80000000 429.00000000  52.00000000   0.10810811
  8.00000000 451.00000000  62.00000000   0.12085770
  8.20000000 337.00000000  73.00000000   0.17804878
  8.40000000 298.00000000   2.00000000   0.00666667
  8.60000000 388.00000000  65.00000000   0.14348786
  8.80000000 386.00000000  47.00000000   0.10854503
  9.00000000 541.00000000  95.00000000   0.14937107
  9.20000000 315.00000000  93.00000000   0.22794118
  9.40000000 302.00000000  33.00000000   0.09850746
  9.60000000 412.00000000  81.00000000   0.16430020
  9.80000000 360.00000000  92.00000000   0.20353982
 10.00000000 416.00000000  42.00000000   0.09170306
 10.20000000 422.00000000  85.00000000   0.16765286
 10.40000000 501.00000000  49.00000000   0.08909091
 10.60000000 459.00000000  87.00000000   0.15934066
 10.80000000 349.00000000  76.00000000   0.17882353
 11.00000000 216.00000000  49.00000000   0.18490566
 11.20000000 331.00000000  55.00000000   0.14248705
 11.40000000 531.00000000  13.00000000   0.02389706
 11.60000000 414.00000000  78.00000000   0.15853659
 11.80000000 557.00000000  19.00000000   0.03298611
 12.00000000 345.00000000  82.00000000   0.19203747
 12.20000000 465.00000000  47.00000000   0.09179688
 12.40000000 502.00000000  20.00000000   0.03831418
 12.60000000 433.00000000  32.00000000   0.06881720
 12.80000000 502.00000000  37.00000000   0.06864564
 13.00000000 444.00000000  52.00000000   0.10483871
 13.20000000 452.00000000  49.00000000   0.09780439
 13.40000000 480.00000000   9.00000000   0.01840491
 13.60000000 378.00000000  91.00000000   0.19402985
 13.80000000 450.00000000  76.00000000   0.14448669
 14.00000000 429.00000000  98.00000000   0.18595825
 14.20000000 392.00000000 102.00000000   0.20647773
 14.40000000 257.00000000  10.00000000   0.03745318
 14.60000000 431.00000000  52.00000000   0.10766046
 14.80000000 396.00000000  19.00000000   0.04578313
 15.00000000 394.00000000  67.00000000   0.14533623
 15.20000000 390.00000000  68.00000000   0.14847162
 15.40000000 420.00000000  57.00000000   0.11949686
 15.60000000 256.00000000  32.00000000   0.11111111
 15.80000000 333.00000000  65.00000000   0.16331658
 16.00000000 451.00000000  63.00000000   0.12256809
 16.20000000 394.00000000  46.00000000   0.10454545
 16.40000000 361.00000000  76.00000000   0.17391304
 16.60000000 298.00000000  46.00000000   0.13372093
 16.80000000 337.00000000  61.00000000   0.15326633
 17.00000000 407.00000000  74.00000000   0.15384615
 17.20000000 409.00000000  77.00000000   0.15843621
 17.40000000 292.00000000  13.00000000   0.04262295
 17.60000000 399.00000000  35.00000000   0.08064516
 17.80000000 419.00000000  77.00000000   0.15524194
 18.00000000 520.00000000  69.00000000   0.11714771
 18.20000000 418.00000000  86.00000000   0.17063492
 18.40000000 415.00000000  96.00000000   0.18786693
 18.60000000 475.00000000 124.00000000   0.20701169
 18.80000000 522.00000000  20.00000000   0.03690037
 19.00000000 388.00000000  63.00000000   0.13968958
 19.20000000 423.00000000  40.00000000   0.08639309
 19.40000000 527.00000000  20.00000000   0.03656307
 19.60000000 371.00000000  36.00000000   0.08845209
 19.80000000 463.00000000  96.00000000   0.17173524
 20.00000000 382.00000000  12.00000000   0.03045685
 20.20000000 327.00000000  41.00000000   0.11141304
 20.40000000 416.00000000  73.00000000   0.14928425
 20.60000000 317.00000000  87.00000000   0.21534653
 20.80000000 420.00000000  18.00000000   0.04109589
 21.00000000 498.00000000  92.00000000   0.15593220
 21.20000000 501.00000000  71.00000000   0.12412587
 21.40000000 460.00000000  88.00000000   0.16058394
 21.60000000 325.00000000 110.00000000   0.25287356
 21.80000000 345.00000000  98.00000000   0.22121896
 22.00000000 394.00000000 116.00000000   0.22745098
 22.20000000 284.00000000  41.00000000   0.12615385
 22.40000000 478.00000000  53.00000000   0.09981168
 22.60000000 448.00000000  48.00000000   0.09677419
 22.80000000 414.00000000  71.00000000   0.14639175
 23.00000000 455.00000000   9.00000000   0.01939655
 23.20000000 408.00000000  84.00000000   0.17073171
 23.40000000 393.00000000  93.00000000   0.19135802
 23.60000000 435.00000000  58.00000000   0.11764706
 23.80000000 461.00000000 133.00000000   0.22390572
 24.00000000 453.00000000  54.00000000   0.10650888
 24.20000000 425.00000000  88.00000000   0.17153996
 24.40000000 498.00000000   8.00000000   0.01581028
 24.60000000 394.00000000  48.00000000   0.10859729
 24.80000000 533.00000000  60.00000000   0.10118044
 25.00000000 296.00000000 125.00000000   0.29691211
 25.20000000 449.00000000  47.00000000   0.09475806
 25.40000000 501.00000000  87.00000000   0.14795918
 25.60000000 364.00000000  95.00000000   0.20697168
 25.80000000 362.00000000  39.00000000   0.09725686
 26.00000000 428.00000000  57.00000000   0.11752577
 26.20000000 345.00000000 101.00000000   0.22645740
 26.40000000 314.00000000  75.00000000   0.19280206
 26.60000000 372.00000000  16.00000000   0.04123711
 26.80000000 372.00000000  63.00000000   0.14482759
 27.00000000 394.00000000   8.00000000   0.01990050
 27.20000000 627.00000000  13.00000000   0.02031250
 27.40000000 431.00000000  41.00000000   0.08686441
 27.60000000 364.00000000  57.00000000   0.13539192
 27.80000000 439.00000000  89.00000000   0.16856061
 28.00000000 419.00000000   5.00000000   0.01179245
 28.20000000 339.00000000 114.00000000   0.25165563
 28.40000000 364.00000000  63.00000000   0.14754098
 28.60000000 462.00000000  29.00000000   0.05906314
 28.80000000 357.00000000  14.00000000   0.03773585
 29.00000000 366.00000000  29.00000000   0.07341772
 29.20000000 256.00000000 128.00000000   0.33333333
 29.40000000 399.00000000  81.00000000   0.16875000
 29.60000000 421.00000000  51.00000000   0.10805085
 29.80000000 298.00000000  63.00000000   0.17451524
 30.00000000 377.00000000  96.00000000   0.20295983
 30.20000000 411.00000000  81.00000000   0.16463415
 30.40000000 475.00000000  19.00000000   0.03846154
 30.60000000 472.00000000  -2.00000000  -0.00425532
 30.80000000 329.00000000  74.00000000   0.18362283
 31.00000000 427.00000000  35.00000000   0.07575758
 31.20000000 284.00000000  36.00000000   0.11250000
 31.40000000 335.00000000  72.00000000   0.17690418
 31.60000000 405.00000000  14.00000000   0.03341289
 31.80000000 307.00000000  46.00000000   0.13031161
 32.00000000 409.00000000  25.00000000   0.05760369
 32.20000000 349.00000000  71.00000000   0.16904762
 32.40000000 325.00000000  67.00000000   0.17091837
 32.60000000 403.00000000  53.00000000   0.11622807
 32.80000000 365.00000000  44.00000000   0.10757946
 33.00000000 360.00000000  34.00000000   0.08629442
 33.20000000 263.00000000  54.00000000   0.17034700
 33.40000000 362.00000000  95.00000000   0.20787746
 33.60000000 374.00000000  68.00000000   0.15384615
 33.80000000 256.00000000  28.00000000   0.09859155
 34.00000000 273.00000000  84.00000000   0.23529412
 34.20000000 424.00000000  68.00000000   0.13821138
 34.40000000 476.00000000  70.00000000   0.12820513
 34.60000000 357.00000000  16.00000000   0.04289544
 34.80000000 350.00000000  12.00000000   0.03314917
 35.00000000 345.00000000  48.00000000   0.12213740
 35.20000000 387.00000000  55.00000000   0.12443439
 35.40000000 488.00000000  48.00000000   0.08955224
 35.60000000 289.00000000  61.00000000   0.17428571
 35.80000000 321.00000000 140.00000000   0.30368764
 36.00000000 356.00000000  29.00000000   0.07532468
 36.20000000 347.00000000  70.00000000   0.16786571
 36.40000000 562.00000000  82.00000000   0.12732919
 36.60000000 366.00000000  67.00000000   0.15473441
 36.80000000 473.00000000  54.00000000   0.10246679
 37.00000000 398.00000000  55.00000000   0.12141280
 37.20000000 401.00000000 122.00000000   0.23326960
 37.40000000 293.00000000 136.00000000   0.31701632
 37.60000000 417.00000000  82.00000000   0.16432866
 37.80000000 467.00000000   1.00000000   0.00213675
 38.00000000 303.00000000  95.00000000   0.23869347
 38.20000000 491.00000000  96.00000000   0.16354344
 38.40000000 408.00000000  24.00000000   0.05555556
 38.60000000 309.00000000  34.00000000   0.09912536
 38.80000000 422.00000000  49.00000000   0.10403397
 39.00000000 370.00000000  98.00000000   0.20940171
 39.20000000 428.00000000  62.00000000   0.12653061
 39.40000000 437.00000000  11.00000000   0.02455357
 39.60000000 364.00000000  19.00000000   0.04960836
 39.80000000 466.00000000  56.00000000   0.10727969
 40.00000000 408.00000000  60.00000000   0.12820513
 40.20000000 401.00000000  11.00000000   0.02669903
 40.40000000 312.00000000  58.00000000   0.15675676
 40.60000000  83.00000000  15.00000000   0.15306122
 40.80000000 262.00000000  45.00000000   0.14657980
 41.00000000 441.00000000  43.00000000   0.08884298
 41.20000000 359.00000000  46.00000000   0.11358025
 41.40000000 548.00000000  36.00000000   0.06164384
 41.60000000 436.00000000  32.00000000   0.06837607
 41.80000000 399.00000000  87.00000000   0.17901235
 42.00000000 351.00000000  41.00000000   0.10459184
 42.20000000 335.00000000  82.00000000   0.19664269
 42.40000000 450.00000000  72.00000000   0.13793103
 42.60000000 358.00000000  30.00000000   0.07731959
 42.80000000 530.00000000  65.00000000   0.10924370
 43.00000000 341.00000000  90.00000000   0.20881671
 43.20000000 266.00000000  32.00000000   0.10738255
 43.40000000 387.00000000  64.00000000   0.14190687
 43.60000000 422.00000000  76.00000000   0.15261044
 43.80000000 337.00000000  65.00000000   0.16169154
 44.00000000 315.00000000  40.00000000   0.11267606
 44.20000000 370.00000000  49.00000000   0.11694511
 44.40000000 343.00000000  73.00000000   0.17548077
 44.60000000 448.00000000  69.00000000   0.13346228
 44.80000000 370.00000000 173.00000000   0.31860037
 45.00000000 541.00000000  90.00000000   0.14263074
 45.20000000 319.00000000 -13.00000000  -0.04248366
 45.40000000 276.00000000  63.00000000   0.18584071
 45.60000000 389.00000000  70.00000000   0.15250545
 45.80000000 369.00000000  43.00000000   0.10436893
 46.00000000 357.00000000  49.00000000   0.12068966
 46.20000000 468.00000000  64.00000000   0.12030075
 46.40000000 336.00000000  40.00000000   0.10638298
 46.60000000 365.00000000  66.00000000   0.15313225
 46.80000000 409.00000000   3.00000000   0.00728155
 47.00000000 459.00000000  -7.00000000  -0.01548673
 47.20000000 355.00000000  74.00000000   0.17249417
 47.40000000 339.00000000  29.00000000   0.07880435
 47.60000000 487.00000000  72.00000000   0.12880143
 47.80000000 428.00000000 106.00000000   0.19850187
 48.00000000 347.00000000  24.00000000   0.06469003
 48.20000000 366.00000000  46.00000000   0.11165049
 48.40000000 349.00000000   9.00000000   0.02513966
 48.60000000 406.00000000  64.00000000   0.13617021
 48.80000000 350.00000000  -9.00000000  -0.02639296
 49.00000000 418.00000000  46.00000000   0.09913793
 49.20000000 382.00000000  82.00000000   0.17672414
 49.40000000 316.00000000  59.00000000   0.15733333
 49.60000000 394.00000000  81.00000000   0.17052632
 49.80000000 343.00000000  20.00000000   0.05509642
 50.00000000 375.00000000  86.00000000   0.18655098
 50.20000000 383.00000000  75.00000000   0.16375546
 50.40000000 354.00000000  74.00000000   0.17289720
 50.60000000 507.00000000  94.00000000   0.15640599
 50.80000000 442.00000000  53.00000000   0.10707071
 51.00000000 356.00000000  14.00000000   0.03783784
 51.20000000 344.00000000  73.00000000   0.17505995
 51.40000000 264.00000000  79.00000000   0.23032070
 51.60000000 342.00000000  32.00000000   0.08556150
 51.80000000 342.00000000  51.00000000   0.12977099
 52.00000000 435.00000000  21.00000000   0.04605263
 52.20000000 451.00000000  15.00000000   0.03218884
 52.40000000 341.00000000  44.00000000   0.11428571
 52.60000000 417.00000000  40.00000000   0.08752735
 52.80000000 397.00000000  22.00000000   0.05250597
 53.00000000 356.00000000  24.00000000   0.06315789
 53.20000000 472.00000000  83.00000000   0.14954955
 53.40000000 439.00000000  20.00000000   0.04357298
 53.60000000 528.00000000  45.00000000   0.07853403
 53.80000000 325.00000000  47.00000000   0.12634409
 54.00000000 393.00000000  56.00000000   0.12472160
 54.20000000 407.00000000  43.00000000   0.09555556
 54.40000000 401.00000000  71.00000000   0.15042373
 54.60000000 392.00000000 104.00000000   0.20967742
 54.80000000 305.00000000  43.00000000   0.12356322
 55.00000000 363.00000000  16.00000000   0.04221636
 55.20000000 318.00000000  32.00000000   0.09142857
 55.40000000 537.00000000  24.00000000   0.04278075
 55.60000000 380.00000000  61.00000000   0.13832200
 55.80000000 424.00000000  38.00000000   0.08225108
 56.00000000 403.00000000  27.00000000   0.06279070
 56.20000000 341.00000000  35.00000000   0.09308511
 56.40000000 354.00000000  88.00000000   0.19909502
 56.60000000 340.00000000  61.00000000   0.15211970
 56.80000000 368.00000000  26.00000000   0.06598985
 57.00000000 353.00000000  32.00000000   0.08311688
 57.20000000 396.00000000  52.00000000   0.11607143
 57.40000000 388.00000000  65.00000000   0.14348786
 57.60000000 467.00000000  50.00000000   0.09671180
 57.80000000 367.00000000 106.00000000   0.22410148
 58.00000000 487.00000000  20.00000000   0.03944773
 58.20000000 430.00000000  76.00000000   0.15019763
 58.40000000 256.00000000  20.00000000   0.07246377
 58.60000000 442.00000000  65.00000000   0.12820513
 58.80000000 328.00000000  33.00000000   0.09141274
 59.00000000 315.00000000  45.00000000   0.12500000
 59.20000000 440.00000000  51.00000000   0.10386965
 59.40000000 314.00000000  17.00000000   0.05135952
 59.60000000 395.00000000  26.00000000   0.06175772
 59.80000000 465.00000000  77.00000000   0.14206642
 60.00000000 335.00000000  87.00000000   0.20616114
 60.20000000 423.00000000  72.00000000   0.14545455
 60.40000000 460.00000000  87.00000000   0.15904936
 60.60000000 354.00000000  47.00000000   0.11720698
 60.80000000 386.00000000  52.00000000   0.11872146
 61.00000000 503.00000000  59.00000000   0.10498221
 61.20000000 331.00000000  25.00000000   0.07022472
 61.40000000 456.00000000  88.00000000   0.16176471
 61.60000000 428.00000000 100.00000000   0.18939394
 61.80000000 283.00000000  18.00000000   0.05980066
 62.00000000 426.00000000  62.00000000   0.12704918
 62.20000000 328.00000000  77.00000000   0.19012346
 62.40000000 362.00000000 111.00000000   0.23467230
 62.60000000 481.00000000  78.00000000   0.13953488
 62.80000000 290.00000000  56.00000000   0.16184971
 63.00000000 365.00000000  21.00000000   0.05440415
 63.20000000 382.00000000  38.00000000   0.09047619
 63.40000000 358.00000000  23.00000000   0.06036745
 63.60000000 195.00000000  67.00000000   0.25572519
 63.80000000 401.00000000  29.00000000   0.06744186
 64.00000000 276.00000000  54.00000000   0.16363636
 64.20000000 261.00000000  77.00000000   0.22781065
 64.40000000 333.00000000  27.00000000   0.07500000
 64.60000000 342.00000000  29.00000000   0.07816712
 64.80000000 320.00000000  63.00000000   0.16449086
 65.00000000 451.00000000  56.00000000   0.11045365
 65.20000000 361.00000000 103.00000000   0.22198276
 65.40000000 438.00000000  13.00000000   0.02882483
 65.60000000 368.00000000  13.00000000   0.03412073
 65.80000000 466.00000000  52.00000000   0.10038610
 66.00000000 374.00000000  45.00000000   0.10739857
 66.20000000 432.00000000  40.00000000   0.08474576
 66.40000000 362.00000000  76.00000000   0.17351598
 66.60000000 462.00000000  56.00000000   0.10810811
 66.80000000 471.00000000  18.00000000   0.03680982
 67.00000000 415.00000000 107.00000000   0.20498084
 67.20000000 331.00000000  68.00000000   0.17042607
 67.40000000 392.00000000  82.00000000   0.17299578
 67.60000000 369.00000000  21.00000000   0.05384615
 67.80000000 444.00000000  99.00000000   0.18232044
 68.00000000 416.00000000  55.00000000   0.11677282
 68.20000000 417.00000000  52.00000000   0.11087420
 68.40000000 400.00000000  86.00000000   0.17695473
 68.60000000 317.00000000  24.00000000   0.07038123
 68.80000000 336.00000000  44.00000000   0.11578947
 69.00000000 390.00000000  38.00000000   0.08878505
 69.20000000 373.00000000  35.00000000   0.08578431
 69.40000000 438.00000000  85.00000000   0.16252390
 69.60000000 485.00000000  75.00000000   0.13392857
 69.80000000 371.00000000  27.00000000   0.06783920
 70.00000000 406.00000000  66.00000000   0.13983051
 70.20000000 296.00000000  56.00000000   0.15909091
 70.40000000 288.00000000   5.00000000   0.01706485
 70.60000000 296.00000000  50.00000000   0.14450867
 70.80000000 320.00000000  59.00000000   0.15567282
 71.00000000 461.00000000  88.00000000   0.16029144
 71.20000000 332.00000000  32.00000000   0.08791209
 71.40000000 360.00000000  18.00000000   0.04761905
 71.60000000 408.00000000  20.00000000   0.04672897
 71.80000000 286.00000000  15.00000000   0.04983389
 72.00000000 475.00000000  86.00000000   0.15329768
 72.20000000 278.00000000  71.00000000   0.20343840
 72.40000000 395.00000000  88.00000000   0.18219462
 72.60000000 289.00000000  54.00000000   0.15743440
 72.80000000 329.00000000  66.00000000   0.16708861
 73.00000000 427.00000000  88.00000000   0.17087379
 73.20000000 358.00000000  55.00000000   0.13317191
 73.40000000 383.00000000  34.00000000   0.08153477
 73.60000000 388.00000000   8.00000000   0.02020202
 73.80000000 452.00000000  49.00000000   0.09780439
 74.00000000 355.00000000  53.00000000   0.12990196
 74.20000000 378.00000000  72.00000000   0.16000000
 74.40000000 329.00000000  31.00000000   0.08611111
 74.60000000 371.00000000  31.00000000   0.07711443
 74.80000000 373.00000000  42.00000000   0.10120482
 75.00000000 563.00000000  69.00000000   0.10917722
 75.20000000 362.00000000  40.00000000   0.09950249
 75.40000000 403.00000000  36.00000000   0.08200456
 75.60000000 364.00000000 123.00000000   0.25256674
 75.80000000 550.00000000   9.00000000   0.01610018
 76.00000000 425.00000000  38.00000000   0.08207343
 76.20000000 399.00000000  49.00000000   0.10937500
 76.40000000 350.00000000  69.00000000   0.16467780
 76.60000000 425.00000000  24.00000000   0.05345212
 76.80000000 484.00000000   8.00000000   0.01626016
 77.00000000 379.00000000  19.00000000   0.04773869
 77.20000000 353.00000000  94.00000000   0.21029083
 77.40000000 288.00000000  11.00000000   0.03678930
 77.60000000 353.00000000  72.00000000   0.16941176
 77.80000000 285.00000000  23.00000000   0.07467532
 78.00000000 433.00000000  58.00000000   0.11812627
 78.20000000 364.00000000  89.00000000   0.19646799
 78.40000000 428.00000000  41.00000000   0.08742004
 78.60000000 564.00000000  27.00000000   0.04568528
 78.80000000 318.00000000  -8.00000000  -0.02580645
 79.00000000 455.00000000  38.00000000   0.07707911
 79.20000000 445.00000000  64.00000000   0.12573674
 79.40000000 244.00000000  76.00000000   0.23750000
 79.60000000 412.00000000  73.00000000   0.15051546
 79.80000000 301.00000000  30.00000000   0.09063444
 80.00000000 320.00000000 113.00000000   0.26096998
 80.20000000 344.00000000  42.00000000   0.10880829
 80.40000000 443.00000000  -7.00000000  -0.01605505
 80.60000000 518.00000000  35.00000000   0.06329114
 80.80000000 418.00000000  82.00000000   0.16400000
 81.00000000 499.00000000  60.00000000   0.10733453
 81.20000000 344.00000000  43.00000000   0.11111111
 81.40000000 353.00000000  40.00000000   0.10178117
 81.60000000 317.00000000 101.00000000   0.24162679
 81.80000000 357.00000000  83.00000000   0.18863636
 82.00000000 281.00000000  23.00000000   0.07565789
 82.20000000 349.00000000 115.00000000   0.24784483
 82.40000000 260.00000000 -11.00000000  -0.04417671
 82.60000000 204.00000000  30.00000000   0.12820513
 82.80000000 329.00000000   0.00000000   0.00000000
 83.00000000 301.00000000  12.00000000   0.03833866
 83.20000000 356.00000000  51.00000000   0.12530713
 83.40000000 215.00000000  30.00000000   0.12244898
 83.60000000 323.00000000 111.00000000   0.25576037
 83.80000000 383.00000000  87.00000000   0.18510638
 84.00000000 332.00000000  28.00000000   0.07777778
 84.20000000 243.00000000  -2.00000000  -0.00829876
 84.40000000 392.00000000  54.00000000   0.12107623
 84.60000000 300.00000000  39.00000000   0.11504425
 84.80000000 297.00000000  35.00000000   0.10542169
 85.00000000 300.00000000  51.00000000   0.14529915
 85.20000000 307.00000000  25.00000000   0.07530120
 85.40000000 409.00000000  27.00000000   0.06192661
 85.60000000 366.00000000  68.00000000   0.15668203
 85.80000000 354.00000000  31.00000000   0.08051948
 86.00000000 226.00000000  53.00000000   0.18996416
 86.20000000 300.00000000  20.00000000   0.06250000
 86.40000000 302.00000000  81.00000000   0.21148825
 86.60000000 314.00000000  67.00000000   0.17585302
 86.80000000 410.00000000  23.00000000   0.05311778
 87.00000000 384.00000000  55.00000000   0.12528474
 87.20000000 366.00000000  58.00000000   0.13679245
 87.40000000 422.00000000   5.00000000   0.01170960
 87.60000000 374.00000000  43.00000000   0.10311751
 87.80000000 345.00000000  76.00000000   0.18052257
 88.00000000 490.00000000  34.00000000   0.06488550
 88.20000000 165.00000000   8.00000000   0.04624277
 88.40000000  96.00000000  59.00000000   0.38064516
 88.60000000 129.00000000  12.00000000   0.08510638
 88.80000000  19.00000000  19.00000000   0.50000000
 89.00000000  41.00000000  26.00000000   0.38805970
 89.20000000 221.00000000  34.00000000   0.13333333
 89.40000000  95.00000000  41.00000000   0.30147059
 89.60000000 184.00000000  62.00000000   0.25203252
 89.80000000 254.00000000  17.00000000   0.06273063
 90.00000000 170.00000000  75.00000000   0.30612245
 90.20000000  58.00000000  52.00000000   0.47272727
 90.40000000 161.00000000  33.00000000   0.17010309
 90.60000000  38.00000000 -11.00000000  -0.40740741
 90.80000000 115.00000000  33.00000000   0.22297297
 91.00000000  90.00000000  35.00000000   0.28000000
 91.20000000 351.00000000  32.00000000   0.08355091
 91.40000000 382.00000000   6.00000000   0.01546392
 91.60000000 356.00000000 109.00000000   0.23440860
 91.80000000 252.00000000  29.00000000   0.10320285
 92.00000000 350.00000000  37.00000000   0.09560724
 92.20000000 293.00000000  62.00000000   0.17464789
 92.40000000 310.00000000 116.00000000   0.27230047
 92.60000000 355.00000000  40.00000000   0.10126582
 92.80000000 334.00000000  67.00000000   0.16708229
 93.00000000 447.00000000  49.00000000   0.09879032
 93.20000000 348.00000000  56.00000000   0.13861386
 93.40000000 317.00000000  77.00000000   0.19543147
 93.60000000 338.00000000  90.00000000   0.21028037
 93.80000000 352.00000000  49.00000000   0.12219451
 94.00000000 293.00000000  47.00000000   0.13823529
 94.20000000 318.00000000  73.00000000   0.18670077
 94.40000000 332.00000000  63.00000000   0.15949367
 94.60000000 388.00000000  38.00000000   0.08920188
 94.80000000 290.00000000  49.00000000   0.14454277
 95.00000000 229.00000000  83.00000000   0.26602564
 95.20000000 276.00000000  57.00000000   0.17117117
 95.40000000 330.00000000  88.00000000   0.21052632
 95.60000000 263.00000000  13.00000000   0.04710145
 95.80000000 262.00000000  11.00000000   0.04029304
 96.00000000 382.00000000  14.00000000   0.03535354
 96.20000000 353.00000000  84.00000000   0.19221968
 96.40000000 328.00000000  94.00000000   0.22274882
 96.60000000 330.00000000  48.00000000   0.12698413
 96.80000000 450.00000000  96.00000000   0.17582418
 97.00000000 390.00000000  60.00000000   0.13333333
 97.20000000 425.00000000  38.00000000   0.08207343
 97.40000000 366.00000000 111.00000000   0.23270440
 97.60000000 434.00000000  -7.00000000  -0.01639344
 97.80000000 336.00000000  27.00000000   0.07438017
 98.00000000 287.00000000  34.00000000   0.10591900
 98.20000000 378.00000000  38.00000000   0.09134615
 98.40000000 315.00000000  98.00000000   0.23728814
 98.60000000 373.00000000  32.00000000   0.07901235
 98.80000000 424.00000000  23.00000000   0.05145414
 99.00000000 320.00000000  34.00000000   0.09604520
 99.20000000 232.00000000  65.00000000   0.21885522
 99.40000000 267.00000000  54.00000000   0.16822430
 99.60000000 283.00000000  44.00000000   0.13455657
 99.80000000 263.00000000  13.00000000   0.04710145
100.00000000 216.00000000  48.00000000   0.18181818
100.20000000 375.00000000  24.00000000   0.06015038
100.40000000 412.00000000 -27.00000000  -0.07012987
100.60000000 375.00000000  30.00000000   0.07407407
100.80000000 307.00000000  48.00000000   0.13521127
101.00000000 280.00000000  27.00000000   0.08794788
101.20000000 347.00000000 116.00000000   0.25053996
101.40000000 351.00000000  32.00000000   0.08355091
101.60000000 356.00000000 101.00000000   0.22100656
101.80000000 450.00000000  90.00000000   0.16666667
102.00000000 384.00000000 128.00000000   0.25000000
102.20000000 389.00000000  71.00000000   0.15434783
102.40000000 456.00000000  67.00000000   0.12810707
102.60000000 256.00000000  43.00000000   0.14381271
102.80000000 399.00000000  30.00000000   0.06993007
103.00000000 247.00000000  35.00000000   0.12411348
103.20000000 323.00000000  47.00000000   0.12702703
103.40000000 318.00000000  28.00000000   0.08092486
103.60000000 269.00000000  59.00000000   0.17987805
103.80000000 521.00000000  45.00000000   0.07950530
104.00000000 354.00000000  39.00000000   0.09923664
104.20000000 365.00000000  59.00000000   0.13915094
104.40000000 308.00000000  -3.00000000  -0.00983607
104.60000000 352.00000000  89.00000000   0.20181406
104.80000000 298.00000000  31.00000000   0.09422492
105.00000000 418.00000000   6.00000000   0.01415094
105.20000000 355.00000000  71.00000000   0.16666667
105.40000000 346.00000000  44.00000000   0.11282051
105.60000000 346.00000000  -2.00000000  -0.00581395
105.80000000 377.00000000  59.00000000   0.13532110
106.00000000 297.00000000   8.00000000   0.02622951
106.20000000 404.00000000  54.00000000   0.11790393
106.40000000 482.00000000  29.00000000   0.05675147
106.60000000 291.00000000   3.00000000   0.01020408
106.80000000 325.00000000   9.00000000   0.02694611
107.00000000 390.00000000  47.00000000   0.10755149
107.20000000 433.00000000  57.00000000   0.11632653
107.40000000 428.00000000 -14.00000000  -0.03381643
107.60000000 305.00000000   9.00000000   0.02866242
107.80000000 391.00000000  56.00000000   0.12527964
108.00000000 371.00000000  59.00000000   0.13720930
108.20000000 372.00000000  49.00000000   0.11638955
108.40000000 326.00000000  85.00000000   0.20681265
108.60000000 326.00000000   0.00000000   0.00000000
108.80000000 225.00000000  39.00000000   0.14772727
109.00000000 395.00000000  43.00000000   0.09817352
109.20000000 411.00000000  29.00000000   0.06590909
109.40000000 340.00000000  49.00000000   0.12596401
109.60000000 276.00000000  47.00000000   0.14551084
109.80000000 336.00000000   7.00000000   0.02040816
110.00000000 322.00000000  41.00000000   0.11294766
110.20000000 284.00000000  29.00000000   0.09265176
110.40000000 416.00000000  55.00000000   0.11677282
110.60000000 362.00000000  40.00000000   0.09950249
110.80000000 309.00000000   9.00000000   0.02830189
111.00000000 269.00000000  53.00000000   0.16459627
111.20000000 312.00000000  48.00000000   0.13333333
111.40000000 287.00000000  30.00000000   0.09463722
111.60000000 381.00000000  60.00000000   0.13605442
111.80000000 375.00000000  48.00000000   0.11347518
112.00000000 309.00000000  12.00000000   0.03738318
112.20000000 415.00000000  48.00000000   0.10367171
112.40000000 312.00000000  66.00000000   0.17460317
112.60000000 345.00000000  56.00000000   0.13965087
112.80000000 368.00000000  40.00000000   0.09803922
113.00000000 300.00000000   4.00000000   0.01315789
113.20000000 342.00000000  35.00000000   0.09283820
113.40000000 283.00000000  69.00000000   0.19602273
113.60000000 271.00000000  89.00000000   0.24722222
113.80000000 389.00000000  29.00000000   0.06937799
114.00000000 498.00000000  48.00000000   0.08791209
114.20000000 329.00000000  62.00000000   0.15856777
114.40000000 270.00000000  56.00000000   0.17177914
114.60000000 338.00000000  63.00000000   0.15710723
114.80000000 277.00000000  51.00000000   0.15548780
115.00000000 293.00000000  82.00000000   0.21866667
115.20000000 331.00000000  23.00000000   0.06497175
115.40000000 262.00000000  -7.00000000  -0.02745098
115.60000000 436.00000000  64.00000000   0.12800000
115.80000000 329.00000000  47.00000000   0.12500000
116.00000000 390.00000000  24.00000000   0.05797101
116.20000000 340.00000000  38.00000000   0.10052910
116.40000000 368.00000000  70.00000000   0.15981735
116.60000000 405.00000000  74.00000000   0.15448852
116.80000000 303.00000000  75.00000000   0.19841270
117.00000000 293.00000000  78.00000000   0.21024259
117.20000000 218.00000000  40.00000000   0.15503876
117.40000000 277.00000000  39.00000000   0.12341772
117.60000000 391.00000000  24.00000000   0.05783133
117.80000000 316.00000000  45.00000000   0.12465374
118.00000000 275.00000000  26.00000000   0.08637874
118.20000000 264.00000000  -7.00000000  -0.02723735
118.40000000 322.00000000  41.00000000   0.11294766
118.60000000 275.00000000  -6.00000000  -0.02230483
118.80000000 321.00000000  62.00000000   0.16187990
119.00000000 295.00000000 -20.00000000  -0.07272727
119.20000000 361.00000000  67.00000000   0.15654206
119.40000000 333.00000000  60.00000000   0.15267176
119.60000000 268.00000000  48.00000000   0.15189873
119.80000000 251.00000000  33.00000000   0.11619718
120.00000000 385.00000000 -14.00000000  -0.03773585
120.20000000 521.00000000  44.00000000   0.07787611
120.40000000 295.00000000  64.00000000   0.17827298
120.60000000 318.00000000  29.00000000   0.08357349
120.80000000 296.00000000  57.00000000   0.16147309
121.00000000 418.00000000 108.00000000   0.20532319
121.20000000 387.00000000  16.00000000   0.03970223
121.40000000 294.00000000  23.00000000   0.07255521
121.60000000 303.00000000  23.00000000   0.07055215
121.80000000 317.00000000  -4.00000000  -0.01277955
122.00000000 450.00000000  40.00000000   0.08163265
122.20000000 291.00000000  25.00000000   0.07911392
122.40000000 224.00000000  13.00000000   0.05485232
122.60000000 324.00000000  87.00000000   0.21167883
122.80000000 323.00000000  30.00000000   0.08498584
123.00000000 273.00000000  34.00000000   0.11074919
123.20000000 316.00000000  37.00000000   0.10481586
123.40000000 266.00000000  61.00000000   0.18654434
123.60000000 294.00000000  69.00000000   0.19008264
123.80000000 331.00000000  39.00000000   0.10540541
124.00000000 386.00000000  60.00000000   0.13452915
124.20000000 241.00000000  21.00000000   0.08015267
124.40000000 295.00000000  55.00000000   0.15714286
124.60000000 374.00000000  24.00000000   0.06030151
124.80000000 296.00000000  25.00000000   0.07788162
125.00000000 372.00000000   2.00000000   0.00534759
125.20000000 323.00000000  32.00000000   0.09014085
125.40000000 478.00000000 107.00000000   0.18290598
125.60000000 384.00000000  98.00000000   0.20331950
125.80000000 292.00000000  55.00000000   0.15850144
126.00000000 295.00000000  42.00000000   0.12462908
126.20000000 386.00000000  39.00000000   0.09176471
126.40000000 327.00000000  65.00000000   0.16581633
126.60000000 335.00000000  27.00000000   0.07458564
126.80000000 330.00000000  35.00000000   0.09589041
127.00000000 320.00000000  46.00000000   0.12568306
127.20000000 435.00000000  33.00000000   0.07051282
127.40000000 381.00000000   8.00000000   0.02056555
127.60000000 223.00000000  90.00000000   0.28753994
127.80000000 477.00000000  55.00000000   0.10338346
128.00000000 449.00000000  50.00000000   0.10020040
128.20000000 284.00000000  47.00000000   0.14199396
128.40000000 356.00000000  51.00000000   0.12530713
128.60000000 311.00000000  66.00000000   0.17506631
128.80000000 264.00000000  46.00000000   0.14838710
129.00000000 372.00000000  48.00000000   0.11428571
129.20000000 390.00000000  -7.00000000  -0.01827676
129.40000000 303.00000000  63.00000000   0.17213115
129.60000000 348.00000000  28.00000000   0.07446809
129.80000000 237.00000000   3.00000000   0.01250000
130.00000000 280.00000000  41.00000000   0.12772586
130.20000000 430.00000000  28.00000000   0.06113537
130.40000000 214.00000000   5.00000000   0.02283105
130.60000000 259.00000000 -11.00000000  -0.04435484
130.80000000 371.00000000  38.00000000   0.09290954
131.00000000 286.00000000  58.00000000   0.16860465
131.20000000 298.00000000  37.00000000   0.11044776
131.40000000 363.00000000  58.00000000   0.13776722
131.60000000 269.00000000  66.00000000   0.19701493
131.80000000 246.00000000   5.00000000   0.01992032
132.00000000 387.00000000  10.00000000   0.02518892
132.20000000 464.00000000  33.00000000   0.06639839
132.40000000 352.00000000  16.00000000   0.04347826
132.60000000 435.00000000  15.00000000   0.03333333
132.80000000 339.00000000  73.00000000   0.17718447
133.00000000 312.00000000  61.00000000   0.16353887
133.20000000 347.00000000  88.00000000   0.20229885
133.40000000 237.00000000  38.00000000   0.13818182
133.60000000 370.00000000  24.00000000   0.06091371
133.80000000 344.00000000  59.00000000   0.14640199
134.00000000 322.00000000  10.00000000   0.03012048
134.20000000 308.00000000  56.00000000   0.15384615
134.40000000 407.00000000  97.00000000   0.19246032
134.60000000 380.00000000  95.00000000   0.20000000
134.80000000 327.00000000  53.00000000   0.13947368
135.00000000 247.00000000  83.00000000   0.25151515
135.20000000 369.00000000  21.00000000   0.05384615
135.40000000 344.00000000  62.00000000   0.15270936
135.60000000 245.00000000  69.00000000   0.21974522
135.80000000 312.00000000 169.00000000   0.35135135
136.00000000 322.00000000  21.00000000   0.06122449
136.20000000 316.00000000  29.00000000   0.08405797
136.40000000 307.00000000  79.00000000   0.20466321
136.60000000 320.00000000  24.00000000   0.06976744
136.80000000 282.00000000  28.00000000   0.09032258
137.00000000 282.00000000  73.00000000   0.20563380
137.20000000 222.00000000  49.00000000   0.18081181
137.40000000 234.00000000   3.00000000   0.01265823
137.60000000 378.00000000 106.00000000   0.21900826
137.80000000 340.00000000  28.00000000   0.07608696
138.00000000 400.00000000  10.00000000   0.02439024
138.20000000 305.00000000  29.00000000   0.08682635
138.40000000 318.00000000  54.00000000   0.14516129
138.60000000 256.00000000  50.00000000   0.16339869
138.80000000 334.00000000  15.00000000   0.04297994
139.00000000 423.00000000  62.00000000   0.12783505
139.20000000 358.00000000  15.00000000   0.04021448
139.40000000 352.00000000  59.00000000   0.14355231
139.60000000 433.00000000  67.00000000   0.13400000
139.80000000 327.00000000  81.00000000   0.19852941
140.00000000 368.00000000  47.00000000   0.11325301
140.20000000 371.00000000  77.00000000   0.17187500
140.40000000 305.00000000  15.00000000   0.04687500
140.60000000 421.00000000  72.00000000   0.14604462
140.80000000 423.00000000  79.00000000   0.15737052
141.00000000 325.00000000  73.00000000   0.18341709
141.20000000 306.00000000  87.00000000   0.22137405
141.40000000 376.00000000  65.00000000   0.14739229
141.60000000 309.00000000  49.00000000   0.13687151
141.80000000 307.00000000  54.00000000   0.14958449
142.00000000 363.00000000  31.00000000   0.07868020
142.20000000 364.00000000   5.00000000   0.01355014
142.40000000 502.00000000  48.00000000   0.08727273
142.60000000 353.00000000  89.00000000   0.20135747
142.80000000 321.00000000  19.00000000   0.05588235
143.00000000 295.00000000  17.00000000   0.05448718
143.20000000 237.00000000  67.00000000   0.22039474
143.40000000 405.00000000  78.00000000   0.16149068
143.60000000 286.00000000  86.00000000   0.23118280
143.80000000 251.00000000  39.00000000   0.13448276
144.00000000 433.00000000  27.00000000   0.05869565
144.20000000 404.00000000  53.00000000   0.11597374
144.40000000 395.00000000  45.00000000   0.10227273
144.60000000 350.00000000  62.00000000   0.15048544
144.80000000 424.00000000  26.00000000   0.05777778
145.00000000 335.00000000  29.00000000   0.07967033
145.20000000 414.00000000 120.00000000   0.22471910
145.40000000 330.00000000  87.00000000   0.20863309
145.60000000 331.00000000  63.00000000   0.15989848
145.80000000 315.00000000 108.00000000   0.25531915
146.00000000 270.00000000  62.00000000   0.18674699
146.20000000 400.00000000   9.00000000   0.02200489
146.40000000 321.00000000  38.00000000   0.10584958
146.60000000 339.00000000  17.00000000   0.04775281
146.80000000 395.00000000  23.00000000   0.05502392
147.00000000 228.00000000   9.00000000   0.03797468
147.20000000 319.00000000  17.00000000   0.05059524
147.40000000 424.00000000  12.00000000   0.02752294
147.60000000 467.00000000  19.00000000   0.03909465
147.80000000 319.00000000  12.00000000   0.03625378
148.00000000 284.00000000  84.00000000   0.22826087
148.20000000 279.00000000  38.00000000   0.11987382
148.40000000 334.00000000  71.00000000   0.17530864
148.60000000 329.00000000  19.00000000   0.05459770
148.80000000 220.00000000  24.00000000   0.09836066
149.00000000 358.00000000  34.00000000   0.08673469
149.20000000 269.00000000  44.00000000   0.14057508
149.40000000 246.00000000   5.00000000   0.01992032
149.60000000 314.00000000  51.00000000   0.13972603
149.80000000 192.00000000  65.00000000   0.25291829
150.00000000 308.00000000  63.00000000   0.16981132
150.20000000  65.00000000   3.00000000   0.04411765
150.40000000   0.00000000  -6.00000000   1.00000000
150.60000000  40.00000000 -13.00000000  -0.48148148
150.80000000 -71.00000000   6.00000000  -0.09230769
151.00000000 -17.00000000  24.00000000   3.42857143
151.20000000  10.00000000 -15.00000000   3.00000000
151.40000000   7.00000000  13.00000000   0.65000000
151.60000000   8.00000000  33.00000000   0.80487805
151.80000000  -2.00000000  36.00000000   1.05882353
152.00000000 -63.00000000  26.00000000  -0.70270270
152.20000000 -10.00000000   5.00000000  -1.00000000
152.40000000  -5.00000000  40.00000000   1.14285714
152.60000000 -14.00000000   4.00000000  -0.40000000
152.80000000 -45.00000000  18.00000000  -0.66666667
153.00000000   6.00000000 -11.00000000   2.20000000
153.20000000  37.00000000   3.00000000   0.07500000
153.40000000  -9.00000000  -6.00000000   0.40000000
153.60000000  86.00000000  21.00000000   0.19626168
153.80000000 -16.00000000  21.00000000   4.20000000
154.00000000  42.00000000 -39.00000000 -13.00000000
154.20000000 -20.00000000  15.00000000  -3.00000000
154.40000000 -25.00000000  15.00000000  -1.50000000
154.60000000  20.00000000   2.00000000   0.09090909
154.80000000 234.00000000  55.00000000   0.19031142
155.00000000 438.00000000  43.00000000   0.08939709
155.20000000 372.00000000  22.00000000   0.05583756
155.40000000 322.00000000  21.00000000   0.06122449
155.60000000 290.00000000  93.00000000   0.24281984
155.80000000 347.00000000  35.00000000   0.09162304
156.00000000 359.00000000  14.00000000   0.03753351
156.20000000 225.00000000 -16.00000000  -0.07655502
156.40000000 275.00000000  33.00000000   0.10714286
156.60000000 330.00000000  68.00000000   0.17085427
156.80000000 338.00000000  41.00000000   0.10817942
157.00000000 341.00000000  12.00000000   0.03399433
157.20000000 254.00000000  22.00000000   0.07971014
157.40000000 465.00000000  41.00000000   0.08102767
157.60000000 388.00000000  78.00000000   0.16738197
157.80000000 377.00000000  33.00000000   0.08048780
158.00000000 376.00000000  65.00000000   0.14739229
158.20000000 271.00000000  19.00000000   0.06551724
158.40000000 278.00000000  37.00000000   0.11746032
158.60000000 220.00000000  24.00000000   0.09836066
158.80000000 385.00000000  56.00000000   0.12698413
159.00000000 298.00000000   1.00000000   0.00334448
159.20000000 351.00000000  10.00000000   0.02770083
159.40000000 146.00000000  67.00000000   0.31455399
159.60000000 179.00000000  -6.00000000  -0.03468208
159.80000000 278.00000000  45.00000000   0.13931889
160.00000000 216.00000000  34.00000000   0.13600000
160.20000000 306.00000000  34.00000000   0.10000000
160.40000000 241.00000000  93.00000000   0.27844311
160.60000000 291.00000000  14.00000000   0.04590164
160.80000000 322.00000000  42.00000000   0.11538462
161.00000000 579.00000000  20.00000000   0.03338898
161.20000000 290.00000000 142.00000000   0.32870370
161.40000000 317.00000000  58.00000000   0.15466667
161.60000000 417.00000000  24.00000000   0.05442177
161.80000000 430.00000000  39.00000000   0.08315565
162.00000000 377.00000000  25.00000000   0.06218905
162.20000000 297.00000000  39.00000000   0.11607143
162.40000000 363.00000000  -1.00000000  -0.00276243
162.60000000 242.00000000  53.00000000   0.17966102
162.80000000 237.00000000  19.00000000   0.07421875
163.00000000 201.00000000  17.00000000   0.07798165
163.20000000 215.00000000  53.00000000   0.19776119
163.40000000 300.00000000  27.00000000   0.08256881
163.60000000 406.00000000  48.00000000   0.10572687
163.80000000 384.00000000 139.00000000   0.26577438
164.00000000 538.00000000   0.00000000   0.00000000
164.20000000 295.00000000  43.00000000   0.12721893
164.40000000 315.00000000  -3.00000000  -0.00961538
164.60000000 394.00000000   3.00000000   0.00755668
164.80000000 393.00000000  37.00000000   0.08604651
165.00000000 233.00000000  21.00000000   0.08267717
165.20000000 410.00000000  96.00000000   0.18972332
165.40000000 337.00000000  31.00000000   0.08423913
165.60000000 367.00000000  64.00000000   0.14849188
165.80000000 350.00000000  71.00000000   0.16864608
166.00000000 321.00000000 113.00000000   0.26036866
166.20000000 237.00000000   1.00000000   0.00420168
166.40000000 245.00000000   4.00000000   0.01606426
166.60000000 285.00000000  47.00000000   0.14156627
166.80000000 354.00000000  39.00000000   0.09923664
167.00000000 293.00000000  48.00000000   0.14076246
167.20000000 260.00000000  -9.00000000  -0.03585657
167.40000000 292.00000000  58.00000000   0.16571429
167.60000000 300.00000000  27.00000000   0.08256881
167.80000000 191.00000000  32.00000000   0.14349776
168.00000000 260.00000000  10.00000000   0.03703704
168.20000000 182.00000000  60.00000000   0.24793388
168.40000000 375.00000000  49.00000000   0.11556604
168.60000000 396.00000000  16.00000000   0.03883495
168.80000000 363.00000000 102.00000000   0.21935484
169.00000000 242.00000000  72.00000000   0.22929936
169.20000000 335.00000000  43.00000000   0.11375661
169.40000000 217.00000000  59.00000000   0.21376812
169.60000000 322.00000000  25.00000000   0.07204611
169.80000000 291.00000000  48.00000000   0.14159292
170.00000000 192.00000000  15.00000000   0.07246377
170.20000000 280.00000000  43.00000000   0.13312693
170.40000000 393.00000000  23.00000000   0.05528846
170.60000000 349.00000000  -4.00000000  -0.01159420
170.80000000 263.00000000  34.00000000   0.11447811
171.00000000 325.00000000  87.00000000   0.21116505
171.20000000 290.00000000  61.00000000   0.17378917
171.40000000 421.00000000  47.00000000   0.10042735
171.60000000 364.00000000  34.00000000   0.08542714
171.80000000 307.00000000  25.00000000   0.07530120
172.00000000 452.00000000  11.00000000   0.02375810
172.20000000 480.00000000  59.00000000   0.10946197
172.40000000 270.00000000  16.00000000   0.05594406
172.60000000 399.00000000  37.00000000   0.08486239
172.80000000 279.00000000  49.00000000   0.14939024
173.00000000 371.00000000  50.00000000   0.11876485
173.20000000 308.00000000  18.00000000   0.05521472
173.40000000 471.00000000  31.00000000   0.06175299
173.60000000 334.00000000  21.00000000   0.05915493
173.80000000 346.00000000  58.00000000   0.14356436
174.00000000 347.00000000  58.00000000   0.14320988
174.20000000 289.00000000  61.00000000   0.17428571
174.40000000 295.00000000   0.00000000   0.00000000
174.60000000 314.00000000  92.00000000   0.22660099
174.80000000 346.00000000  60.00000000   0.14778325
175.00000000 435.00000000  22.00000000   0.04814004
175.20000000 292.00000000  79.00000000   0.21293801
175.40000000 262.00000000  26.00000000   0.09027778
175.60000000 238.00000000  65.00000000   0.21452145
175.80000000 388.00000000  29.00000000   0.06954436
176.00000000 291.00000000  23.00000000   0.07324841
176.20000000 344.00000000 -17.00000000  -0.05198777
176.40000000 365.00000000  -4.00000000  -0.01108033
176.60000000 258.00000000  63.00000000   0.19626168
176.80000000 443.00000000   6.00000000   0.01336303
177.00000000 381.00000000  46.00000000   0.10772834
177.20000000 233.00000000  17.00000000   0.06800000
177.40000000 340.00000000  32.00000000   0.08602151
177.60000000 355.00000000  62.00000000   0.14868106
177.80000000 319.00000000  43.00000000   0.11878453
178.00000000 481.00000000  79.00000000   0.14107143
178.20000000 363.00000000  42.00000000   0.10370370
178.40000000 277.00000000  61.00000000   0.18047337
178.60000000 326.00000000  46.00000000   0.12365591
178.80000000 422.00000000  15.00000000   0.03432494
179.00000000 361.00000000  17.00000000   0.04497354
179.20000000 333.00000000  93.00000000   0.21830986
179.40000000 425.00000000   4.00000000   0.00932401
179.60000000 279.00000000  12.00000000   0.04123711
179.80000000 149.00000000  36.00000000   0.19459459
180.00000000 341.00000000  89.00000000   0.20697674
