# Supplementary material for: Functional 3D architecture in an intrinsically disordered E3 ligase domain facilitates ubiquitin transfer
Source: Nat Commun. 2020 Jul 30;11:3807. doi: 10.1038/s41467-020-17647-x (PMC7393505; doi:10.1038/s41467-020-17647-x)
Supplement: Supplementary file 4 — Source Data [file 41467_2020_17647_MOESM4_ESM.zip › Source data/Fig. 2/Figure 2B/SM traces - raw/30-57 (SIM1-2)/24_92.dat]

  0.00000000 1096.00000000 242.00000000
  0.05000000 932.00000000 159.00000000
  0.10000000 676.00000000 247.00000000
  0.15000000 962.00000000 222.00000000
  0.20000000 1079.00000000 222.00000000
  0.25000000 1284.00000000 293.00000000
  0.30000000 1341.00000000 215.00000000
  0.35000000 1056.00000000 206.00000000
  0.40000000 1095.00000000 263.00000000
  0.45000000 1364.00000000 208.00000000
  0.50000000 1096.00000000 279.00000000
  0.55000000 1203.00000000 212.00000000
  0.60000000 1207.00000000 251.00000000
  0.65000000 1036.00000000 227.00000000
  0.70000000 995.00000000 194.00000000
  0.75000000 993.00000000 209.00000000
  0.80000000 927.00000000 299.00000000
  0.85000000 1762.00000000 153.00000000
  0.90000000 1375.00000000 169.00000000
  0.95000000 1345.00000000  78.00000000
  1.00000000 1404.00000000 119.00000000
  1.05000000 1388.00000000 129.00000000
  1.10000000 1644.00000000 107.00000000
  1.15000000 1544.00000000 192.00000000
  1.20000000 1545.00000000 173.00000000
  1.25000000 1263.00000000 158.00000000
  1.30000000 1501.00000000 135.00000000
  1.35000000 1577.00000000 198.00000000
  1.40000000 1481.00000000 213.00000000
  1.45000000 1449.00000000 157.00000000
  1.50000000 1514.00000000 189.00000000
  1.55000000 1199.00000000 177.00000000
  1.60000000 1526.00000000 132.00000000
  1.65000000 1571.00000000 123.00000000
  1.70000000 1374.00000000 201.00000000
  1.75000000 1579.00000000 107.00000000
  1.80000000 1408.00000000 220.00000000
  1.85000000 1593.00000000 195.00000000
  1.90000000 1551.00000000 131.00000000
  1.95000000 1528.00000000 174.00000000
  2.00000000 1275.00000000 124.00000000
  2.05000000 1405.00000000 126.00000000
  2.10000000 1547.00000000 128.00000000
  2.15000000 1557.00000000 140.00000000
  2.20000000 1538.00000000 146.00000000
  2.25000000 1337.00000000 193.00000000
  2.30000000 1490.00000000 168.00000000
  2.35000000 1462.00000000 158.00000000
  2.40000000 1508.00000000 168.00000000
  2.45000000 1467.00000000 132.00000000
  2.50000000 1360.00000000 135.00000000
  2.55000000 1239.00000000 138.00000000
  2.60000000 1277.00000000 181.00000000
  2.65000000 1676.00000000 109.00000000
  2.70000000 1394.00000000  74.00000000
  2.75000000 1640.00000000 185.00000000
  2.80000000 1524.00000000 130.00000000
  2.85000000 1384.00000000 174.00000000
  2.90000000 1432.00000000 162.00000000
  2.95000000 1670.00000000 220.00000000
  3.00000000 1391.00000000 217.00000000
  3.05000000 1742.00000000 202.00000000
  3.10000000 1758.00000000 136.00000000
  3.15000000 1704.00000000 175.00000000
  3.20000000 1563.00000000 185.00000000
  3.25000000 1502.00000000 168.00000000
  3.30000000 1146.00000000 173.00000000
  3.35000000 1482.00000000 126.00000000
  3.40000000 1551.00000000 143.00000000
  3.45000000 1203.00000000 164.00000000
  3.50000000 1321.00000000  85.00000000
  3.55000000 1541.00000000 211.00000000
  3.60000000 1630.00000000 165.00000000
  3.65000000 1360.00000000  83.00000000
  3.70000000 1440.00000000 177.00000000
  3.75000000 1528.00000000 160.00000000
  3.80000000 1248.00000000 127.00000000
  3.85000000 1300.00000000 148.00000000
  3.90000000 1480.00000000 158.00000000
  3.95000000 1522.00000000  96.00000000
  4.00000000 1565.00000000 179.00000000
  4.05000000 1341.00000000 129.00000000
  4.10000000 1293.00000000 146.00000000
  4.15000000 1336.00000000 173.00000000
  4.20000000 1119.00000000 106.00000000
  4.25000000 1101.00000000 125.00000000
  4.30000000 1264.00000000 138.00000000
  4.35000000 1326.00000000 185.00000000
  4.40000000 1362.00000000 154.00000000
  4.45000000 1190.00000000 215.00000000
  4.50000000 1445.00000000 124.00000000
  4.55000000 1308.00000000 138.00000000
  4.60000000 1386.00000000 115.00000000
  4.65000000 1210.00000000  66.00000000
  4.70000000 1483.00000000 123.00000000
  4.75000000 1357.00000000 140.00000000
  4.80000000 1220.00000000  49.00000000
  4.85000000 1199.00000000 107.00000000
  4.90000000 1372.00000000 137.00000000
  4.95000000 1306.00000000  81.00000000
  5.00000000 1415.00000000 187.00000000
  5.05000000 1352.00000000 249.00000000
  5.10000000 1240.00000000 159.00000000
  5.15000000 1447.00000000  95.00000000
  5.20000000 1295.00000000  92.00000000
  5.25000000 1342.00000000 190.00000000
  5.30000000 1397.00000000 106.00000000
  5.35000000 1473.00000000 110.00000000
  5.40000000 1379.00000000 154.00000000
  5.45000000 1391.00000000 146.00000000
  5.50000000 1329.00000000  98.00000000
  5.55000000 1328.00000000  97.00000000
  5.60000000 1672.00000000 144.00000000
  5.65000000 1412.00000000 179.00000000
  5.70000000 1328.00000000 167.00000000
  5.75000000 1305.00000000 156.00000000
  5.80000000 1292.00000000 118.00000000
  5.85000000 1359.00000000 146.00000000
  5.90000000 1234.00000000 192.00000000
  5.95000000 1410.00000000 100.00000000
  6.00000000 1237.00000000 126.00000000
  6.05000000 1228.00000000 152.00000000
  6.10000000 1284.00000000 111.00000000
  6.15000000 1471.00000000 175.00000000
  6.20000000 1141.00000000 109.00000000
  6.25000000 1065.00000000 138.00000000
  6.30000000 1174.00000000 173.00000000
  6.35000000 1365.00000000 182.00000000
  6.40000000 1269.00000000  56.00000000
  6.45000000 1122.00000000 150.00000000
  6.50000000 1155.00000000 160.00000000
  6.55000000 1339.00000000 175.00000000
  6.60000000 1303.00000000 165.00000000
  6.65000000 1321.00000000  85.00000000
  6.70000000 1294.00000000 142.00000000
  6.75000000 1214.00000000  85.00000000
  6.80000000 1519.00000000 164.00000000
  6.85000000 1327.00000000 161.00000000
  6.90000000 1247.00000000 160.00000000
  6.95000000 1184.00000000 214.00000000
  7.00000000 1639.00000000 157.00000000
  7.05000000 1423.00000000 112.00000000
  7.10000000 1510.00000000 117.00000000
  7.15000000 1228.00000000 130.00000000
  7.20000000 1363.00000000 100.00000000
  7.25000000 1371.00000000 131.00000000
  7.30000000 1167.00000000 170.00000000
  7.35000000 1234.00000000 139.00000000
  7.40000000 1445.00000000  78.00000000
  7.45000000 1306.00000000  82.00000000
  7.50000000 1149.00000000 157.00000000
  7.55000000 1420.00000000 117.00000000
  7.60000000 1282.00000000 211.00000000
  7.65000000 1282.00000000 130.00000000
  7.70000000 1209.00000000 183.00000000
  7.75000000 1147.00000000 129.00000000
  7.80000000 1276.00000000 128.00000000
  7.85000000 1131.00000000 170.00000000
  7.90000000 1234.00000000 104.00000000
  7.95000000 1472.00000000 172.00000000
  8.00000000 1342.00000000 116.00000000
  8.05000000 1345.00000000 173.00000000
  8.10000000 1393.00000000 130.00000000
  8.15000000 1427.00000000 137.00000000
  8.20000000 1396.00000000 165.00000000
  8.25000000 1371.00000000 179.00000000
  8.30000000 1332.00000000 138.00000000
  8.35000000 1425.00000000  98.00000000
  8.40000000 1068.00000000 108.00000000
  8.45000000 1488.00000000  90.00000000
  8.50000000 1212.00000000 215.00000000
  8.55000000 1376.00000000 131.00000000
  8.60000000 1267.00000000 116.00000000
  8.65000000 1185.00000000 105.00000000
  8.70000000 1069.00000000 123.00000000
  8.75000000 1300.00000000 118.00000000
  8.80000000 1388.00000000 115.00000000
  8.85000000 1282.00000000 109.00000000
  8.90000000 1358.00000000  74.00000000
  8.95000000 1084.00000000 174.00000000
  9.00000000 1221.00000000 161.00000000
  9.05000000 1305.00000000  93.00000000
  9.10000000 1398.00000000 135.00000000
  9.15000000 1513.00000000 136.00000000
  9.20000000 960.00000000 159.00000000
  9.25000000 594.00000000 106.00000000
  9.30000000 676.00000000  59.00000000
  9.35000000 538.00000000  54.00000000
  9.40000000 506.00000000  77.00000000
  9.45000000 661.00000000  44.00000000
  9.50000000 586.00000000  71.00000000
  9.55000000 659.00000000  57.00000000
  9.60000000 570.00000000  34.00000000
  9.65000000 620.00000000 121.00000000
  9.70000000 775.00000000  97.00000000
  9.75000000 538.00000000  65.00000000
  9.80000000 598.00000000  89.00000000
  9.85000000 515.00000000  73.00000000
  9.90000000 717.00000000  66.00000000
  9.95000000 525.00000000  51.00000000
 10.00000000 656.00000000  40.00000000
 10.05000000 638.00000000  74.00000000
 10.10000000 624.00000000  62.00000000
 10.15000000 707.00000000  53.00000000
 10.20000000 650.00000000  52.00000000
 10.25000000 588.00000000  83.00000000
 10.30000000 479.00000000  57.00000000
 10.35000000 564.00000000  61.00000000
 10.40000000 727.00000000  70.00000000
 10.45000000 488.00000000 113.00000000
 10.50000000 590.00000000  43.00000000
 10.55000000 491.00000000  92.00000000
 10.60000000 762.00000000  37.00000000
 10.65000000 599.00000000 122.00000000
 10.70000000 642.00000000  45.00000000
 10.75000000 534.00000000  72.00000000
 10.80000000 766.00000000  63.00000000
 10.85000000 662.00000000  60.00000000
 10.90000000 709.00000000  52.00000000
 10.95000000 650.00000000  17.00000000
 11.00000000 650.00000000  79.00000000
 11.05000000 600.00000000  79.00000000
 11.10000000 692.00000000  73.00000000
 11.15000000 649.00000000  24.00000000
 11.20000000 637.00000000  42.00000000
 11.25000000 582.00000000  34.00000000
 11.30000000 588.00000000 111.00000000
 11.35000000 666.00000000  30.00000000
 11.40000000 593.00000000  96.00000000
 11.45000000 603.00000000  15.00000000
 11.50000000 649.00000000  48.00000000
 11.55000000 667.00000000  71.00000000
 11.60000000 733.00000000  34.00000000
 11.65000000 592.00000000  97.00000000
 11.70000000 635.00000000  58.00000000
 11.75000000 576.00000000  20.00000000
 11.80000000 587.00000000  59.00000000
 11.85000000 660.00000000   8.00000000
 11.90000000 536.00000000  80.00000000
 11.95000000 611.00000000  55.00000000
 12.00000000 547.00000000  60.00000000
 12.05000000 660.00000000  41.00000000
 12.10000000 601.00000000  43.00000000
 12.15000000 573.00000000 106.00000000
 12.20000000 612.00000000  84.00000000
 12.25000000 630.00000000  45.00000000
 12.30000000 571.00000000  45.00000000
 12.35000000 645.00000000  73.00000000
 12.40000000 504.00000000  72.00000000
 12.45000000 709.00000000 108.00000000
 12.50000000 665.00000000  18.00000000
 12.55000000 692.00000000  90.00000000
 12.60000000 634.00000000  99.00000000
 12.65000000 632.00000000  91.00000000
 12.70000000 537.00000000  69.00000000
 12.75000000 688.00000000  60.00000000
 12.80000000 521.00000000  60.00000000
 12.85000000 599.00000000  51.00000000
 12.90000000 556.00000000  38.00000000
 12.95000000 524.00000000  74.00000000
 13.00000000 533.00000000  71.00000000
 13.05000000 606.00000000  36.00000000
 13.10000000 469.00000000  54.00000000
 13.15000000 498.00000000  39.00000000
 13.20000000 473.00000000  64.00000000
 13.25000000 531.00000000  42.00000000
 13.30000000 635.00000000  41.00000000
 13.35000000 607.00000000  33.00000000
 13.40000000 490.00000000  63.00000000
 13.45000000 597.00000000 113.00000000
 13.50000000 604.00000000  81.00000000
 13.55000000 552.00000000 123.00000000
 13.60000000 491.00000000 113.00000000
 13.65000000 413.00000000   6.00000000
 13.70000000 521.00000000  82.00000000
 13.75000000 636.00000000  75.00000000
 13.80000000 565.00000000  65.00000000
 13.85000000 509.00000000  12.00000000
 13.90000000 528.00000000  50.00000000
 13.95000000 677.00000000  85.00000000
 14.00000000 485.00000000  21.00000000
 14.05000000 642.00000000  65.00000000
 14.10000000 652.00000000  63.00000000
 14.15000000 654.00000000  64.00000000
 14.20000000 519.00000000  82.00000000
 14.25000000 736.00000000  64.00000000
 14.30000000 568.00000000  62.00000000
 14.35000000 523.00000000  51.00000000
 14.40000000 569.00000000  54.00000000
 14.45000000 602.00000000  70.00000000
 14.50000000 486.00000000  87.00000000
 14.55000000 554.00000000  62.00000000
 14.60000000 557.00000000  82.00000000
 14.65000000 498.00000000  83.00000000
 14.70000000 588.00000000  69.00000000
 14.75000000 533.00000000  77.00000000
 14.80000000 521.00000000  53.00000000
 14.85000000 614.00000000 135.00000000
 14.90000000 624.00000000 114.00000000
 14.95000000 572.00000000  87.00000000
 15.00000000 545.00000000  34.00000000
 15.05000000 612.00000000  36.00000000
 15.10000000 491.00000000  48.00000000
 15.15000000 519.00000000  50.00000000
 15.20000000 630.00000000  46.00000000
 15.25000000 548.00000000  34.00000000
 15.30000000 610.00000000  56.00000000
 15.35000000 602.00000000 110.00000000
 15.40000000 551.00000000  66.00000000
 15.45000000 602.00000000  70.00000000
 15.50000000 591.00000000  30.00000000
 15.55000000 466.00000000  49.00000000
 15.60000000 487.00000000  79.00000000
 15.65000000 786.00000000  -2.00000000
 15.70000000 525.00000000  92.00000000
 15.75000000 612.00000000   6.00000000
 15.80000000 610.00000000  43.00000000
 15.85000000 604.00000000  73.00000000
 15.90000000 720.00000000  42.00000000
 15.95000000 585.00000000  73.00000000
 16.00000000 526.00000000  44.00000000
 16.05000000 545.00000000 115.00000000
 16.10000000 644.00000000  29.00000000
 16.15000000 702.00000000 107.00000000
 16.20000000 536.00000000  40.00000000
 16.25000000 529.00000000  11.00000000
 16.30000000 520.00000000  50.00000000
 16.35000000 506.00000000  52.00000000
 16.40000000 492.00000000  56.00000000
 16.45000000 618.00000000  37.00000000
 16.50000000 624.00000000  44.00000000
 16.55000000 493.00000000  97.00000000
 16.60000000 268.00000000 -19.00000000
 16.65000000 167.00000000  39.00000000
 16.70000000 234.00000000  31.00000000
 16.75000000 217.00000000  25.00000000
 16.80000000  82.00000000  57.00000000
 16.85000000 114.00000000  -6.00000000
 16.90000000 193.00000000  44.00000000
 16.95000000 152.00000000  32.00000000
 17.00000000 189.00000000  49.00000000
 17.05000000 169.00000000  34.00000000
 17.10000000 152.00000000  70.00000000
 17.15000000 222.00000000  39.00000000
 17.20000000 137.00000000  32.00000000
 17.25000000 224.00000000   1.00000000
 17.30000000 152.00000000   9.00000000
 17.35000000 215.00000000   0.00000000
 17.40000000 277.00000000  21.00000000
 17.45000000 193.00000000 -15.00000000
 17.50000000 135.00000000  54.00000000
 17.55000000 190.00000000  51.00000000
 17.60000000 150.00000000  37.00000000
 17.65000000 173.00000000  18.00000000
 17.70000000 118.00000000  17.00000000
 17.75000000 140.00000000  11.00000000
 17.80000000 202.00000000  -7.00000000
 17.85000000 180.00000000   6.00000000
 17.90000000 143.00000000  72.00000000
 17.95000000 241.00000000  31.00000000
 18.00000000 225.00000000  30.00000000
 18.05000000  78.00000000  29.00000000
 18.10000000 186.00000000  21.00000000
 18.15000000 311.00000000  12.00000000
 18.20000000 198.00000000  -1.00000000
 18.25000000 224.00000000  19.00000000
 18.30000000 208.00000000  60.00000000
 18.35000000  58.00000000  99.00000000
 18.40000000  64.00000000   8.00000000
 18.45000000 -21.00000000  35.00000000
 18.50000000  80.00000000  18.00000000
 18.55000000 174.00000000  70.00000000
 18.60000000  89.00000000 -10.00000000
 18.65000000  48.00000000  -9.00000000
 18.70000000 147.00000000  25.00000000
 18.75000000 154.00000000   8.00000000
 18.80000000  40.00000000  52.00000000
 18.85000000  96.00000000  16.00000000
 18.90000000 128.00000000  32.00000000
 18.95000000 107.00000000  14.00000000
 19.00000000 106.00000000   7.00000000
 19.05000000  81.00000000  35.00000000
 19.10000000  64.00000000  -5.00000000
 19.15000000 102.00000000  46.00000000
 19.20000000  80.00000000   3.00000000
 19.25000000  87.00000000   9.00000000
 19.30000000  87.00000000  23.00000000
 19.35000000 159.00000000  -4.00000000
 19.40000000 146.00000000   5.00000000
 19.45000000 103.00000000   0.00000000
 19.50000000  44.00000000   9.00000000
 19.55000000  35.00000000 -26.00000000
 19.60000000  52.00000000   6.00000000
 19.65000000  86.00000000  20.00000000
 19.70000000   1.00000000  29.00000000
 19.75000000  88.00000000  38.00000000
 19.80000000 151.00000000  -8.00000000
 19.85000000 150.00000000  51.00000000
 19.90000000  99.00000000   4.00000000
 19.95000000 125.00000000  13.00000000
 20.00000000 127.00000000  15.00000000
 20.05000000 113.00000000  56.00000000
 20.10000000  60.00000000  14.00000000
 20.15000000 130.00000000  34.00000000
 20.20000000 145.00000000  49.00000000
 20.25000000  41.00000000  85.00000000
 20.30000000  66.00000000  19.00000000
 20.35000000 162.00000000 -10.00000000
 20.40000000 113.00000000   7.00000000
 20.45000000  55.00000000 112.00000000
 20.50000000  55.00000000  26.00000000
 20.55000000 154.00000000  -7.00000000
 20.60000000  45.00000000  86.00000000
 20.65000000 134.00000000  41.00000000
 20.70000000 109.00000000  28.00000000
 20.75000000 108.00000000   5.00000000
 20.80000000  59.00000000   5.00000000
 20.85000000 139.00000000  49.00000000
 20.90000000 155.00000000   0.00000000
 20.95000000 188.00000000  28.00000000
 21.00000000  92.00000000  53.00000000
 21.05000000 163.00000000  56.00000000
 21.10000000 145.00000000  59.00000000
 21.15000000  69.00000000  17.00000000
 21.20000000 102.00000000 -18.00000000
 21.25000000  95.00000000  46.00000000
 21.30000000 149.00000000  34.00000000
 21.35000000  45.00000000  47.00000000
 21.40000000  70.00000000 -15.00000000
 21.45000000  85.00000000  27.00000000
 21.50000000  94.00000000   5.00000000
 21.55000000 114.00000000   5.00000000
 21.60000000  50.00000000  67.00000000
 21.65000000  63.00000000  -3.00000000
 21.70000000  98.00000000 -22.00000000
 21.75000000 179.00000000 -12.00000000
 21.80000000  21.00000000  22.00000000
 21.85000000   0.00000000  51.00000000
 21.90000000 118.00000000  32.00000000
 21.95000000  17.00000000  34.00000000
 22.00000000  96.00000000   5.00000000
 22.05000000  51.00000000 -20.00000000
 22.10000000 109.00000000 -25.00000000
 22.15000000 143.00000000 -43.00000000
 22.20000000  67.00000000  40.00000000
 22.25000000  68.00000000   3.00000000
 22.30000000  37.00000000  30.00000000
 22.35000000  89.00000000  20.00000000
 22.40000000 135.00000000   9.00000000
 22.45000000  24.00000000 -26.00000000
 22.50000000  77.00000000  -2.00000000
 22.55000000  56.00000000  33.00000000
 22.60000000   0.00000000  27.00000000
 22.65000000  60.00000000  -6.00000000
 22.70000000 -40.00000000  10.00000000
 22.75000000  42.00000000  28.00000000
 22.80000000 120.00000000  49.00000000
 22.85000000 105.00000000   7.00000000
 22.90000000   8.00000000 -29.00000000
 22.95000000  84.00000000  -6.00000000
 23.00000000  38.00000000  29.00000000
 23.05000000  34.00000000  29.00000000
 23.10000000  72.00000000  61.00000000
 23.15000000  12.00000000  19.00000000
 23.20000000  63.00000000   7.00000000
 23.25000000  90.00000000  40.00000000
 23.30000000 117.00000000  30.00000000
 23.35000000  62.00000000  75.00000000
 23.40000000 109.00000000  -5.00000000
 23.45000000 152.00000000  13.00000000
 23.50000000  21.00000000  -1.00000000
 23.55000000 152.00000000  29.00000000
 23.60000000 147.00000000 -10.00000000
 23.65000000 187.00000000  12.00000000
 23.70000000 125.00000000  19.00000000
 23.75000000 108.00000000  22.00000000
 23.80000000 140.00000000  49.00000000
 23.85000000 123.00000000  -6.00000000
 23.90000000  49.00000000   8.00000000
 23.95000000  95.00000000  98.00000000
 24.00000000  87.00000000  19.00000000
 24.05000000 159.00000000  53.00000000
 24.10000000 157.00000000  48.00000000
 24.15000000 127.00000000  -1.00000000
 24.20000000  53.00000000  52.00000000
 24.25000000 149.00000000  -8.00000000
 24.30000000  42.00000000  10.00000000
 24.35000000 179.00000000  52.00000000
 24.40000000 260.00000000  10.00000000
 24.45000000  72.00000000  22.00000000
 24.50000000  88.00000000  99.00000000
 24.55000000 142.00000000  21.00000000
 24.60000000 137.00000000  11.00000000
 24.65000000 122.00000000  48.00000000
 24.70000000 101.00000000  34.00000000
 24.75000000  44.00000000  29.00000000
 24.80000000  71.00000000   7.00000000
 24.85000000 148.00000000  14.00000000
 24.90000000 233.00000000  67.00000000
 24.95000000 235.00000000  33.00000000
 25.00000000 118.00000000 -16.00000000
 25.05000000 129.00000000  27.00000000
 25.10000000 139.00000000  68.00000000
 25.15000000  81.00000000  31.00000000
 25.20000000 115.00000000  19.00000000
 25.25000000 107.00000000  17.00000000
 25.30000000 150.00000000  18.00000000
 25.35000000 138.00000000  59.00000000
 25.40000000  57.00000000  15.00000000
 25.45000000  71.00000000   2.00000000
 25.50000000 197.00000000  37.00000000
 25.55000000 208.00000000  17.00000000
 25.60000000  75.00000000 -22.00000000
 25.65000000 171.00000000  29.00000000
 25.70000000 137.00000000  11.00000000
 25.75000000 193.00000000  43.00000000
 25.80000000 114.00000000  28.00000000
 25.85000000 129.00000000  14.00000000
 25.90000000  73.00000000  64.00000000
 25.95000000 115.00000000  15.00000000
 26.00000000  47.00000000  12.00000000
 26.05000000 176.00000000 -14.00000000
 26.10000000  85.00000000  38.00000000
 26.15000000 148.00000000  60.00000000
 26.20000000 160.00000000   8.00000000
 26.25000000  90.00000000  15.00000000
 26.30000000 122.00000000  -4.00000000
 26.35000000  46.00000000 -15.00000000
 26.40000000 142.00000000  72.00000000
 26.45000000 179.00000000 -17.00000000
 26.50000000 125.00000000  34.00000000
 26.55000000 167.00000000  32.00000000
 26.60000000 116.00000000  73.00000000
 26.65000000  85.00000000  18.00000000
 26.70000000 103.00000000  15.00000000
 26.75000000 123.00000000  10.00000000
 26.80000000 140.00000000  13.00000000
 26.85000000 214.00000000   1.00000000
 26.90000000 113.00000000  95.00000000
 26.95000000 157.00000000  18.00000000
 27.00000000  75.00000000  64.00000000
 27.05000000 159.00000000  22.00000000
 27.10000000 193.00000000  15.00000000
 27.15000000 161.00000000  -6.00000000
 27.20000000 153.00000000  60.00000000
 27.25000000  44.00000000  61.00000000
 27.30000000 117.00000000  56.00000000
 27.35000000   2.00000000  28.00000000
 27.40000000 104.00000000  39.00000000
 27.45000000 128.00000000  17.00000000
 27.50000000 323.00000000  53.00000000
 27.55000000 112.00000000  18.00000000
 27.60000000 118.00000000  39.00000000
 27.65000000 164.00000000  18.00000000
 27.70000000 268.00000000   6.00000000
 27.75000000 102.00000000  19.00000000
 27.80000000 159.00000000  12.00000000
 27.85000000 162.00000000  51.00000000
 27.90000000  73.00000000  16.00000000
 27.95000000 124.00000000  47.00000000
 28.00000000  90.00000000   3.00000000
 28.05000000 212.00000000  45.00000000
 28.10000000  87.00000000 -17.00000000
 28.15000000 199.00000000  44.00000000
 28.20000000 134.00000000   4.00000000
 28.25000000 101.00000000  48.00000000
 28.30000000 167.00000000   3.00000000
 28.35000000 181.00000000  40.00000000
 28.40000000  67.00000000  13.00000000
 28.45000000 140.00000000  16.00000000
 28.50000000 146.00000000   1.00000000
 28.55000000 169.00000000  21.00000000
 28.60000000 147.00000000 -11.00000000
 28.65000000  92.00000000  12.00000000
 28.70000000 111.00000000  69.00000000
 28.75000000  87.00000000  -2.00000000
 28.80000000  99.00000000  54.00000000
 28.85000000 152.00000000  26.00000000
 28.90000000  89.00000000  30.00000000
 28.95000000 183.00000000  33.00000000
 29.00000000 170.00000000  17.00000000
 29.05000000 126.00000000  21.00000000
 29.10000000 161.00000000 -19.00000000
 29.15000000  85.00000000  71.00000000
 29.20000000 101.00000000  36.00000000
 29.25000000 211.00000000   1.00000000
 29.30000000  -8.00000000   0.00000000
 29.35000000 173.00000000  54.00000000
 29.40000000 119.00000000  18.00000000
 29.45000000 169.00000000  33.00000000
 29.50000000 198.00000000  46.00000000
 29.55000000  93.00000000  48.00000000
 29.60000000  74.00000000  -8.00000000
 29.65000000 192.00000000  30.00000000
 29.70000000  54.00000000  58.00000000
 29.75000000  83.00000000  -9.00000000
 29.80000000  30.00000000  27.00000000
 29.85000000 137.00000000  38.00000000
 29.90000000  72.00000000  20.00000000
 29.95000000  82.00000000 -19.00000000
 30.00000000  40.00000000  25.00000000
 30.05000000  50.00000000  50.00000000
 30.10000000 109.00000000   7.00000000
 30.15000000  90.00000000 -10.00000000
 30.20000000 -24.00000000  38.00000000
 30.25000000 132.00000000  49.00000000
 30.30000000 110.00000000  -9.00000000
 30.35000000 142.00000000 -17.00000000
 30.40000000 115.00000000 -11.00000000
 30.45000000  95.00000000   8.00000000
 30.50000000 130.00000000  -7.00000000
 30.55000000 131.00000000  27.00000000
 30.60000000 113.00000000  -7.00000000
 30.65000000  44.00000000   8.00000000
 30.70000000  96.00000000  43.00000000
 30.75000000  -2.00000000   5.00000000
 30.80000000 131.00000000  40.00000000
 30.85000000  12.00000000  16.00000000
 30.90000000  23.00000000  -1.00000000
 30.95000000  86.00000000  47.00000000
 31.00000000 -43.00000000  43.00000000
 31.05000000  22.00000000 -15.00000000
 31.10000000  35.00000000   5.00000000
 31.15000000  93.00000000  31.00000000
 31.20000000 134.00000000  14.00000000
 31.25000000 174.00000000  -4.00000000
 31.30000000 256.00000000  32.00000000
 31.35000000 268.00000000   5.00000000
 31.40000000 160.00000000  14.00000000
 31.45000000  59.00000000  31.00000000
 31.50000000  48.00000000  33.00000000
 31.55000000  78.00000000  21.00000000
 31.60000000  84.00000000  15.00000000
 31.65000000 183.00000000  54.00000000
 31.70000000 108.00000000  49.00000000
 31.75000000  41.00000000  39.00000000
 31.80000000  51.00000000   4.00000000
 31.85000000  75.00000000 -18.00000000
 31.90000000  60.00000000  22.00000000
 31.95000000  36.00000000   7.00000000
 32.00000000 101.00000000   9.00000000
 32.05000000 175.00000000   9.00000000
 32.10000000  74.00000000  18.00000000
 32.15000000 101.00000000  51.00000000
 32.20000000  83.00000000 -12.00000000
 32.25000000  44.00000000  47.00000000
 32.30000000 119.00000000   5.00000000
 32.35000000  85.00000000  24.00000000
 32.40000000  67.00000000  50.00000000
 32.45000000 160.00000000  44.00000000
 32.50000000 122.00000000   1.00000000
 32.55000000  73.00000000  24.00000000
 32.60000000  71.00000000   1.00000000
 32.65000000   5.00000000   9.00000000
 32.70000000  45.00000000  21.00000000
 32.75000000  80.00000000 -11.00000000
 32.80000000  45.00000000   6.00000000
 32.85000000 162.00000000  15.00000000
 32.90000000  69.00000000  -6.00000000
 32.95000000  88.00000000  15.00000000
 33.00000000  43.00000000 -29.00000000
 33.05000000  92.00000000  52.00000000
 33.10000000 153.00000000  13.00000000
 33.15000000 111.00000000   1.00000000
 33.20000000 119.00000000  20.00000000
 33.25000000 192.00000000  19.00000000
 33.30000000  71.00000000  16.00000000
 33.35000000   9.00000000  56.00000000
 33.40000000  96.00000000  20.00000000
 33.45000000  99.00000000  17.00000000
 33.50000000  96.00000000  40.00000000
 33.55000000  43.00000000  18.00000000
 33.60000000  92.00000000  21.00000000
 33.65000000  82.00000000   1.00000000
 33.70000000  52.00000000  31.00000000
 33.75000000  74.00000000  45.00000000
 33.80000000   6.00000000 -10.00000000
 33.85000000  69.00000000 -13.00000000
 33.90000000   1.00000000  46.00000000
 33.95000000 107.00000000  27.00000000
 34.00000000 -48.00000000   8.00000000
 34.05000000  65.00000000  -6.00000000
 34.10000000  48.00000000  29.00000000
 34.15000000 127.00000000   9.00000000
 34.20000000  77.00000000 -14.00000000
 34.25000000 -12.00000000  37.00000000
 34.30000000  22.00000000  33.00000000
 34.35000000 165.00000000   8.00000000
 34.40000000 127.00000000   8.00000000
 34.45000000 109.00000000  -1.00000000
 34.50000000  18.00000000  81.00000000
 34.55000000  33.00000000  53.00000000
 34.60000000 101.00000000  48.00000000
 34.65000000 137.00000000  96.00000000
 34.70000000 166.00000000  14.00000000
 34.75000000 119.00000000  57.00000000
 34.80000000 -26.00000000  -1.00000000
 34.85000000 103.00000000  34.00000000
 34.90000000  54.00000000 -29.00000000
 34.95000000  94.00000000  -9.00000000
 35.00000000  74.00000000  18.00000000
 35.05000000 105.00000000  12.00000000
 35.10000000  69.00000000  60.00000000
 35.15000000  -1.00000000  23.00000000
 35.20000000  85.00000000  13.00000000
 35.25000000 135.00000000  19.00000000
 35.30000000 145.00000000 -11.00000000
 35.35000000  77.00000000  11.00000000
 35.40000000 140.00000000 -23.00000000
 35.45000000 155.00000000  14.00000000
 35.50000000 146.00000000  19.00000000
 35.55000000 212.00000000  10.00000000
 35.60000000  44.00000000  32.00000000
 35.65000000   8.00000000  16.00000000
 35.70000000  87.00000000  30.00000000
 35.75000000  96.00000000  40.00000000
 35.80000000 134.00000000   9.00000000
 35.85000000  96.00000000  65.00000000
 35.90000000  82.00000000  31.00000000
 35.95000000 204.00000000  11.00000000
 36.00000000 104.00000000  31.00000000
 36.05000000  62.00000000  22.00000000
 36.10000000 107.00000000  53.00000000
 36.15000000 133.00000000  27.00000000
 36.20000000  81.00000000  51.00000000
 36.25000000 187.00000000  25.00000000
 36.30000000  61.00000000   4.00000000
 36.35000000 170.00000000 -25.00000000
 36.40000000 132.00000000  11.00000000
 36.45000000 196.00000000  22.00000000
 36.50000000 121.00000000  -5.00000000
 36.55000000 141.00000000  65.00000000
 36.60000000 128.00000000  -5.00000000
 36.65000000 104.00000000  14.00000000
 36.70000000 182.00000000  15.00000000
 36.75000000  53.00000000  22.00000000
 36.80000000  95.00000000  17.00000000
 36.85000000 146.00000000   8.00000000
 36.90000000 126.00000000  23.00000000
 36.95000000 136.00000000  15.00000000
 37.00000000 128.00000000   8.00000000
 37.05000000 171.00000000  46.00000000
 37.10000000 126.00000000  16.00000000
 37.15000000 186.00000000  21.00000000
 37.20000000 198.00000000  35.00000000
 37.25000000  60.00000000  20.00000000
 37.30000000 105.00000000  18.00000000
 37.35000000 124.00000000   4.00000000
 37.40000000  78.00000000 107.00000000
 37.45000000 124.00000000  16.00000000
 37.50000000  92.00000000  63.00000000
 37.55000000 105.00000000  56.00000000
 37.60000000 198.00000000 -15.00000000
 37.65000000  85.00000000 -16.00000000
 37.70000000 190.00000000  38.00000000
 37.75000000 159.00000000   3.00000000
 37.80000000  75.00000000   9.00000000
 37.85000000 115.00000000  88.00000000
 37.90000000  96.00000000  -4.00000000
 37.95000000 112.00000000  22.00000000
 38.00000000 167.00000000  35.00000000
 38.05000000   2.00000000   2.00000000
 38.10000000 100.00000000  25.00000000
 38.15000000 103.00000000   3.00000000
 38.20000000  70.00000000  54.00000000
 38.25000000 177.00000000  22.00000000
 38.30000000 121.00000000  20.00000000
 38.35000000 116.00000000  28.00000000
 38.40000000  73.00000000  35.00000000
 38.45000000 180.00000000  42.00000000
 38.50000000  94.00000000  39.00000000
 38.55000000 165.00000000   6.00000000
 38.60000000 169.00000000  -7.00000000
 38.65000000 130.00000000  34.00000000
 38.70000000 246.00000000  73.00000000
 38.75000000 196.00000000  37.00000000
 38.80000000 172.00000000  -4.00000000
 38.85000000 197.00000000  19.00000000
 38.90000000 134.00000000  62.00000000
 38.95000000 125.00000000   4.00000000
 39.00000000 128.00000000   0.00000000
 39.05000000 229.00000000  23.00000000
 39.10000000 165.00000000  -4.00000000
 39.15000000 141.00000000  13.00000000
 39.20000000 143.00000000  15.00000000
 39.25000000  63.00000000 -31.00000000
 39.30000000 187.00000000  28.00000000
 39.35000000 145.00000000  19.00000000
 39.40000000 180.00000000  -2.00000000
 39.45000000 163.00000000  -8.00000000
 39.50000000 112.00000000  36.00000000
 39.55000000  82.00000000  42.00000000
 39.60000000 111.00000000  30.00000000
 39.65000000 106.00000000   6.00000000
 39.70000000  46.00000000  36.00000000
 39.75000000 130.00000000  33.00000000
 39.80000000 131.00000000  31.00000000
 39.85000000  63.00000000  25.00000000
 39.90000000  93.00000000  44.00000000
 39.95000000 192.00000000   9.00000000
 40.00000000 155.00000000  58.00000000
 40.05000000  46.00000000   3.00000000
 40.10000000 112.00000000  58.00000000
 40.15000000 153.00000000 -15.00000000
 40.20000000 174.00000000  34.00000000
 40.25000000 176.00000000  16.00000000
 40.30000000 205.00000000  35.00000000
 40.35000000 106.00000000 107.00000000
 40.40000000 108.00000000  22.00000000
 40.45000000 156.00000000   5.00000000
 40.50000000  79.00000000   2.00000000
 40.55000000  44.00000000   0.00000000
 40.60000000 167.00000000  -5.00000000
 40.65000000  20.00000000  17.00000000
 40.70000000 190.00000000  70.00000000
 40.75000000  69.00000000  27.00000000
 40.80000000  67.00000000  48.00000000
 40.85000000 166.00000000  -5.00000000
 40.90000000  80.00000000  20.00000000
 40.95000000  99.00000000  10.00000000
 41.00000000 154.00000000  56.00000000
 41.05000000 102.00000000  81.00000000
 41.10000000  62.00000000  49.00000000
 41.15000000 162.00000000  27.00000000
 41.20000000  69.00000000 -15.00000000
 41.25000000  88.00000000  12.00000000
 41.30000000  75.00000000  -7.00000000
 41.35000000 121.00000000  28.00000000
 41.40000000  83.00000000  48.00000000
 41.45000000 113.00000000  10.00000000
 41.50000000  56.00000000  37.00000000
 41.55000000  82.00000000  72.00000000
 41.60000000 142.00000000   7.00000000
 41.65000000  97.00000000  -5.00000000
 41.70000000 157.00000000  90.00000000
 41.75000000  33.00000000  24.00000000
 41.80000000  88.00000000 -13.00000000
 41.85000000 190.00000000  23.00000000
 41.90000000  99.00000000  -7.00000000
 41.95000000 131.00000000   5.00000000
 42.00000000 118.00000000  40.00000000
 42.05000000 101.00000000  26.00000000
 42.10000000  43.00000000  42.00000000
 42.15000000  76.00000000   3.00000000
 42.20000000  82.00000000  30.00000000
 42.25000000  88.00000000  24.00000000
 42.30000000 127.00000000  -9.00000000
 42.35000000 157.00000000 -11.00000000
 42.40000000 117.00000000  77.00000000
 42.45000000 178.00000000  51.00000000
 42.50000000 162.00000000  37.00000000
 42.55000000  59.00000000  32.00000000
 42.60000000  75.00000000  57.00000000
 42.65000000 135.00000000   8.00000000
 42.70000000 140.00000000  16.00000000
 42.75000000 156.00000000   7.00000000
 42.80000000 110.00000000  59.00000000
 42.85000000  55.00000000  53.00000000
 42.90000000 131.00000000   6.00000000
 42.95000000  85.00000000 104.00000000
 43.00000000  75.00000000  -2.00000000
 43.05000000 144.00000000  11.00000000
 43.10000000  32.00000000  27.00000000
 43.15000000  91.00000000  -1.00000000
 43.20000000 114.00000000  43.00000000
 43.25000000 153.00000000  -2.00000000
 43.30000000  60.00000000  11.00000000
 43.35000000  62.00000000  37.00000000
 43.40000000 122.00000000   4.00000000
 43.45000000 125.00000000 -12.00000000
 43.50000000 106.00000000   3.00000000
 43.55000000 138.00000000  18.00000000
 43.60000000 129.00000000 -14.00000000
 43.65000000 157.00000000  41.00000000
 43.70000000 152.00000000   4.00000000
 43.75000000 143.00000000 -16.00000000
 43.80000000 184.00000000  79.00000000
 43.85000000 122.00000000   5.00000000
 43.90000000  95.00000000  26.00000000
 43.95000000 121.00000000 -22.00000000
 44.00000000 116.00000000  44.00000000
 44.05000000 109.00000000  65.00000000
 44.10000000  20.00000000  36.00000000
 44.15000000 166.00000000  32.00000000
 44.20000000  99.00000000  18.00000000
 44.25000000 200.00000000 -37.00000000
 44.30000000 131.00000000   7.00000000
 44.35000000 184.00000000  56.00000000
 44.40000000  87.00000000  29.00000000
 44.45000000 162.00000000  26.00000000
 44.50000000  35.00000000  37.00000000
 44.55000000  29.00000000  19.00000000
 44.60000000 118.00000000  42.00000000
 44.65000000  96.00000000  11.00000000
 44.70000000 182.00000000 -14.00000000
 44.75000000 122.00000000  59.00000000
 44.80000000 173.00000000  12.00000000
 44.85000000  54.00000000 -11.00000000
 44.90000000 170.00000000  21.00000000
 44.95000000 113.00000000  -9.00000000
 45.00000000  84.00000000 102.00000000
