# Supplementary material for: Functional 3D architecture in an intrinsically disordered E3 ligase domain facilitates ubiquitin transfer
Source: Nat Commun. 2020 Jul 30;11:3807. doi: 10.1038/s41467-020-17647-x (PMC7393505; doi:10.1038/s41467-020-17647-x)
Supplement: Supplementary file 4 — Source Data [file 41467_2020_17647_MOESM4_ESM.zip › Source data/Fig. 2/Figure 2B/SM traces - raw/30-57 (SIM1-2)/24_96with_fret.dat]

  0.00000000 1190.00000000 164.00000000   0.12112260
  0.20000000 1280.00000000 132.00000000   0.09348442
  0.40000000 1239.00000000 115.00000000   0.08493353
  0.60000000 1436.00000000 163.00000000   0.10193871
  0.80000000 1302.00000000 188.00000000   0.12617450
  1.00000000 1289.00000000  59.00000000   0.04376855
  1.20000000 1202.00000000 105.00000000   0.08033665
  1.40000000 1042.00000000 126.00000000   0.10787671
  1.60000000 1246.00000000  95.00000000   0.07084265
  1.80000000 1206.00000000 202.00000000   0.14346591
  2.00000000 1086.00000000 211.00000000   0.16268311
  2.20000000 1260.00000000  90.00000000   0.06666667
  2.40000000 1067.00000000  93.00000000   0.08017241
  2.60000000 1255.00000000 203.00000000   0.13923182
  2.80000000 1319.00000000  70.00000000   0.05039597
  3.00000000 1091.00000000 120.00000000   0.09909166
  3.20000000 1217.00000000 126.00000000   0.09381981
  3.40000000 1247.00000000 165.00000000   0.11685552
  3.60000000 1174.00000000 141.00000000   0.10722433
  3.80000000 1057.00000000  88.00000000   0.07685590
  4.00000000 1314.00000000 132.00000000   0.09128631
  4.20000000 1289.00000000 160.00000000   0.11042098
  4.40000000 1191.00000000 115.00000000   0.08805513
  4.60000000 1157.00000000  93.00000000   0.07440000
  4.80000000 1426.00000000 106.00000000   0.06919060
  5.00000000 1253.00000000 118.00000000   0.08606856
  5.20000000 1272.00000000  84.00000000   0.06194690
  5.40000000 1309.00000000 109.00000000   0.07686883
  5.60000000 1216.00000000 172.00000000   0.12391931
  5.80000000 1149.00000000 147.00000000   0.11342593
  6.00000000 1108.00000000 137.00000000   0.11004016
  6.20000000 991.00000000 115.00000000   0.10397830
  6.40000000 1189.00000000  96.00000000   0.07470817
  6.60000000 1227.00000000 126.00000000   0.09312639
  6.80000000 1158.00000000 133.00000000   0.10302091
  7.00000000 1071.00000000 104.00000000   0.08851064
  7.20000000 1294.00000000  60.00000000   0.04431315
  7.40000000 1166.00000000 110.00000000   0.08620690
  7.60000000 1138.00000000  85.00000000   0.06950123
  7.80000000 1356.00000000 143.00000000   0.09539693
  8.00000000 1183.00000000 175.00000000   0.12886598
  8.20000000 1404.00000000 138.00000000   0.08949416
  8.40000000 1099.00000000  98.00000000   0.08187135
  8.60000000 1329.00000000 152.00000000   0.10263336
  8.80000000 1187.00000000  84.00000000   0.06608969
  9.00000000 1328.00000000 140.00000000   0.09536785
  9.20000000 1245.00000000  67.00000000   0.05106707
  9.40000000 1405.00000000 107.00000000   0.07076720
  9.60000000 1157.00000000  72.00000000   0.05858421
  9.80000000 1437.00000000 131.00000000   0.08354592
 10.00000000 1185.00000000 136.00000000   0.10295231
 10.20000000 1256.00000000 143.00000000   0.10221587
 10.40000000 1046.00000000 133.00000000   0.11280746
 10.60000000 1434.00000000 111.00000000   0.07184466
 10.80000000 1443.00000000 125.00000000   0.07971939
 11.00000000 1108.00000000 142.00000000   0.11360000
 11.20000000 1107.00000000 117.00000000   0.09558824
 11.40000000 1368.00000000 128.00000000   0.08556150
 11.60000000 1088.00000000  65.00000000   0.05637467
 11.80000000 1066.00000000 116.00000000   0.09813875
 12.00000000 1099.00000000  28.00000000   0.02484472
 12.20000000 1108.00000000 137.00000000   0.11004016
 12.40000000 961.00000000 124.00000000   0.11428571
 12.60000000 1285.00000000  99.00000000   0.07153179
 12.80000000 1056.00000000  99.00000000   0.08571429
 13.00000000 1087.00000000 104.00000000   0.08732158
 13.20000000 1261.00000000 125.00000000   0.09018759
 13.40000000 1247.00000000 100.00000000   0.07423905
 13.60000000 1186.00000000 146.00000000   0.10960961
 13.80000000 1336.00000000  93.00000000   0.06508048
 14.00000000 1414.00000000 110.00000000   0.07217848
 14.20000000 1375.00000000 163.00000000   0.10598179
 14.40000000 1580.00000000 138.00000000   0.08032596
 14.60000000 1123.00000000  67.00000000   0.05630252
 14.80000000 1331.00000000 158.00000000   0.10611148
 15.00000000 1247.00000000 102.00000000   0.07561156
 15.20000000 1259.00000000  59.00000000   0.04476480
 15.40000000 1250.00000000 163.00000000   0.11535740
 15.60000000 1008.00000000 146.00000000   0.12651646
 15.80000000 1061.00000000 144.00000000   0.11950207
 16.00000000 1232.00000000  89.00000000   0.06737320
 16.20000000 1083.00000000  88.00000000   0.07514944
 16.40000000 1229.00000000 105.00000000   0.07871064
 16.60000000 1220.00000000 122.00000000   0.09090909
 16.80000000 971.00000000  92.00000000   0.08654751
 17.00000000 911.00000000 123.00000000   0.11895551
 17.20000000 1217.00000000 148.00000000   0.10842491
 17.40000000 1187.00000000  48.00000000   0.03886640
 17.60000000 980.00000000 143.00000000   0.12733749
 17.80000000 1135.00000000  99.00000000   0.08022690
 18.00000000 1058.00000000 100.00000000   0.08635579
 18.20000000 1357.00000000 199.00000000   0.12789203
 18.40000000 1057.00000000  68.00000000   0.06044444
 18.60000000 900.00000000 113.00000000   0.11154985
 18.80000000 1151.00000000 108.00000000   0.08578237
 19.00000000 1110.00000000 107.00000000   0.08792112
 19.20000000 1108.00000000 122.00000000   0.09918699
 19.40000000 1035.00000000 179.00000000   0.14744646
 19.60000000 1041.00000000 155.00000000   0.12959866
 19.80000000 689.00000000  45.00000000   0.06130790
 20.00000000 452.00000000  11.00000000   0.02375810
 20.20000000 596.00000000  46.00000000   0.07165109
 20.40000000 579.00000000  21.00000000   0.03500000
 20.60000000 513.00000000  -3.00000000  -0.00588235
 20.80000000 520.00000000  70.00000000   0.11864407
 21.00000000 422.00000000  72.00000000   0.14574899
 21.20000000 447.00000000   8.00000000   0.01758242
 21.40000000 499.00000000  76.00000000   0.13217391
 21.60000000 580.00000000  75.00000000   0.11450382
 21.80000000 450.00000000  58.00000000   0.11417323
 22.00000000 425.00000000  23.00000000   0.05133929
 22.20000000 691.00000000  67.00000000   0.08839050
 22.40000000 571.00000000  47.00000000   0.07605178
 22.60000000 472.00000000  42.00000000   0.08171206
 22.80000000 453.00000000  25.00000000   0.05230126
 23.00000000 499.00000000  16.00000000   0.03106796
 23.20000000 439.00000000  24.00000000   0.05183585
 23.40000000 479.00000000 130.00000000   0.21346470
 23.60000000 494.00000000  37.00000000   0.06967985
 23.80000000 542.00000000  17.00000000   0.03041145
 24.00000000 563.00000000  19.00000000   0.03264605
 24.20000000 505.00000000   1.00000000   0.00197628
 24.40000000 440.00000000  33.00000000   0.06976744
 24.60000000 484.00000000  14.00000000   0.02811245
 24.80000000 396.00000000  50.00000000   0.11210762
 25.00000000 449.00000000  38.00000000   0.07802875
 25.20000000 468.00000000  53.00000000   0.10172745
 25.40000000 437.00000000  22.00000000   0.04793028
 25.60000000 700.00000000  73.00000000   0.09443726
 25.80000000 461.00000000  37.00000000   0.07429719
 26.00000000 506.00000000  50.00000000   0.08992806
 26.20000000 345.00000000   8.00000000   0.02266289
 26.40000000 493.00000000  35.00000000   0.06628788
 26.60000000 584.00000000  47.00000000   0.07448494
 26.80000000 447.00000000  84.00000000   0.15819209
 27.00000000 186.00000000   3.00000000   0.01587302
 27.20000000 465.00000000  33.00000000   0.06626506
 27.40000000 185.00000000  22.00000000   0.10628019
 27.60000000 467.00000000  22.00000000   0.04498978
 27.80000000 386.00000000  30.00000000   0.07211538
 28.00000000 523.00000000  29.00000000   0.05253623
 28.20000000 421.00000000  17.00000000   0.03881279
 28.40000000 388.00000000  13.00000000   0.03241895
 28.60000000 419.00000000  26.00000000   0.05842697
 28.80000000 603.00000000  44.00000000   0.06800618
 29.00000000 590.00000000  70.00000000   0.10606061
 29.20000000 516.00000000  19.00000000   0.03551402
 29.40000000 466.00000000  52.00000000   0.10038610
 29.60000000 431.00000000  31.00000000   0.06709957
 29.80000000 472.00000000  34.00000000   0.06719368
 30.00000000 445.00000000  71.00000000   0.13759690
 30.20000000 450.00000000  36.00000000   0.07407407
 30.40000000 523.00000000  77.00000000   0.12833333
 30.60000000 660.00000000  10.00000000   0.01492537
 30.80000000 439.00000000  71.00000000   0.13921569
 31.00000000 513.00000000  19.00000000   0.03571429
 31.20000000 347.00000000  72.00000000   0.17183771
 31.40000000 530.00000000  76.00000000   0.12541254
 31.60000000 523.00000000  78.00000000   0.12978369
 31.80000000 542.00000000  35.00000000   0.06065858
 32.00000000 581.00000000  60.00000000   0.09360374
 32.20000000 460.00000000  74.00000000   0.13857678
 32.40000000 566.00000000  15.00000000   0.02581756
 32.60000000 486.00000000  18.00000000   0.03571429
 32.80000000 499.00000000  21.00000000   0.04038462
 33.00000000 503.00000000  91.00000000   0.15319865
 33.20000000 455.00000000  42.00000000   0.08450704
 33.40000000 453.00000000  93.00000000   0.17032967
 33.60000000 405.00000000  -5.00000000  -0.01250000
 33.80000000 417.00000000   8.00000000   0.01882353
 34.00000000 517.00000000   0.00000000   0.00000000
 34.20000000 574.00000000  11.00000000   0.01880342
 34.40000000 558.00000000   3.00000000   0.00534759
 34.60000000 600.00000000  40.00000000   0.06250000
 34.80000000 477.00000000  58.00000000   0.10841121
 35.00000000 320.00000000  13.00000000   0.03903904
 35.20000000 298.00000000  26.00000000   0.08024691
 35.40000000 478.00000000  47.00000000   0.08952381
 35.60000000 480.00000000  66.00000000   0.12087912
 35.80000000 516.00000000 153.00000000   0.22869955
 36.00000000 480.00000000  33.00000000   0.06432749
 36.20000000 538.00000000  24.00000000   0.04270463
 36.40000000 587.00000000  74.00000000   0.11195159
 36.60000000 542.00000000  44.00000000   0.07508532
 36.80000000 499.00000000  23.00000000   0.04406130
 37.00000000 590.00000000  74.00000000   0.11144578
 37.20000000 563.00000000  25.00000000   0.04251701
 37.40000000 524.00000000  13.00000000   0.02420857
 37.60000000 447.00000000  29.00000000   0.06092437
 37.80000000 465.00000000  18.00000000   0.03726708
 38.00000000 435.00000000  -8.00000000  -0.01873536
 38.20000000 -70.00000000   2.00000000  -0.02941176
 38.40000000 -70.00000000  -2.00000000   0.02777778
 38.60000000 -71.00000000  -7.00000000   0.08974359
 38.80000000  -5.00000000   2.00000000  -0.66666667
 39.00000000 -114.00000000  16.00000000  -0.16326531
 39.20000000 -26.00000000  -5.00000000   0.16129032
 39.40000000 -13.00000000  -3.00000000   0.18750000
 39.60000000 -31.00000000  18.00000000  -1.38461538
 39.80000000 -64.00000000 -24.00000000   0.27272727
 40.00000000 -40.00000000 -38.00000000   0.48717949
 40.20000000 -51.00000000  -3.00000000   0.05555556
 40.40000000 -23.00000000  -8.00000000   0.25806452
 40.60000000  16.00000000  39.00000000   0.70909091
 40.80000000 -91.00000000  12.00000000  -0.15189873
 41.00000000 -21.00000000  19.00000000  -9.50000000
 41.20000000 -52.00000000  50.00000000 -25.00000000
 41.40000000 -84.00000000  16.00000000  -0.23529412
 41.60000000   5.00000000  -3.00000000  -1.50000000
 41.80000000 -12.00000000  27.00000000   1.80000000
 42.00000000 -11.00000000  47.00000000   1.30555556
 42.20000000 -44.00000000  48.00000000  12.00000000
 42.40000000  24.00000000   4.00000000   0.14285714
 42.60000000 -45.00000000   9.00000000  -0.25000000
 42.80000000 -58.00000000  56.00000000 -28.00000000
 43.00000000 -53.00000000 -10.00000000   0.15873016
 43.20000000 -72.00000000  -6.00000000   0.07692308
 43.40000000 -34.00000000 -14.00000000   0.29166667
 43.60000000 -43.00000000  -7.00000000   0.14000000
 43.80000000 -66.00000000  34.00000000  -1.06250000
 44.00000000 -70.00000000  -9.00000000   0.11392405
 44.20000000 -58.00000000  50.00000000  -6.25000000
 44.40000000 -69.00000000  29.00000000  -0.72500000
 44.60000000  -8.00000000  20.00000000   1.66666667
 44.80000000 -81.00000000  36.00000000  -0.80000000
 45.00000000 -105.00000000   2.00000000  -0.01941748
 45.20000000 -58.00000000  15.00000000  -0.34883721
 45.40000000  -3.00000000   3.00000000   0.50000000
 45.60000000 -73.00000000 -45.00000000   0.38135593
 45.80000000 -64.00000000  22.00000000  -0.52380952
 46.00000000 -99.00000000  -7.00000000   0.06603774
 46.20000000 -58.00000000 -15.00000000   0.20547945
 46.40000000 -67.00000000  18.00000000  -0.36734694
 46.60000000 -38.00000000 -15.00000000   0.28301887
 46.80000000 -63.00000000  54.00000000  -6.00000000
 47.00000000 -77.00000000  -9.00000000   0.10465116
 47.20000000 -54.00000000  -2.00000000   0.03571429
 47.40000000 -24.00000000  35.00000000   3.18181818
 47.60000000  -3.00000000  -5.00000000   0.62500000
 47.80000000 -25.00000000  -2.00000000   0.07407407
 48.00000000 -53.00000000  15.00000000  -0.39473684
 48.20000000 -15.00000000  -8.00000000   0.34782609
 48.40000000 -17.00000000  24.00000000   3.42857143
 48.60000000 -59.00000000  54.00000000 -10.80000000
 48.80000000 -45.00000000  -1.00000000   0.02173913
 49.00000000   5.00000000 -13.00000000   1.62500000
 49.20000000 -18.00000000   1.00000000  -0.05882353
 49.40000000 -54.00000000  10.00000000  -0.22727273
 49.60000000 -27.00000000   6.00000000  -0.28571429
 49.80000000 -80.00000000 -30.00000000   0.27272727
 50.00000000 -112.00000000   8.00000000  -0.07692308
 50.20000000 -80.00000000  35.00000000  -0.77777778
 50.40000000  13.00000000  31.00000000   0.70454545
 50.60000000 -28.00000000  15.00000000  -1.15384615
 50.80000000 -55.00000000  39.00000000  -2.43750000
 51.00000000 -71.00000000 -19.00000000   0.21111111
 51.20000000 -51.00000000  19.00000000  -0.59375000
 51.40000000 -91.00000000  36.00000000  -0.65454545
 51.60000000 -86.00000000   6.00000000  -0.07500000
 51.80000000 -72.00000000  39.00000000  -1.18181818
 52.00000000 -102.00000000  30.00000000  -0.41666667
 52.20000000 -10.00000000  -3.00000000   0.23076923
 52.40000000 -50.00000000  21.00000000  -0.72413793
 52.60000000 -49.00000000  -6.00000000   0.10909091
 52.80000000 -72.00000000 -23.00000000   0.24210526
 53.00000000 -90.00000000 -16.00000000   0.15094340
 53.20000000 -42.00000000  29.00000000  -2.23076923
 53.40000000 -82.00000000  -7.00000000   0.07865169
 53.60000000 -73.00000000  10.00000000  -0.15873016
 53.80000000 -50.00000000  20.00000000  -0.66666667
 54.00000000  84.00000000 -31.00000000  -0.58490566
 54.20000000 -36.00000000   1.00000000  -0.02857143
 54.40000000 -102.00000000 -25.00000000   0.19685039
 54.60000000 -66.00000000  12.00000000  -0.22222222
 54.80000000 -15.00000000 -33.00000000   0.68750000
 55.00000000 -97.00000000  10.00000000  -0.11494253
 55.20000000 -10.00000000  23.00000000   1.76923077
 55.40000000 -74.00000000  -8.00000000   0.09756098
 55.60000000 -78.00000000 -22.00000000   0.22000000
 55.80000000 -67.00000000 -12.00000000   0.15189873
 56.00000000   5.00000000  19.00000000   0.79166667
 56.20000000 -56.00000000 -32.00000000   0.36363636
 56.40000000  15.00000000  35.00000000   0.70000000
 56.60000000 -51.00000000 -14.00000000   0.21538462
 56.80000000 -69.00000000  16.00000000  -0.30188679
 57.00000000 -31.00000000  -5.00000000   0.13888889
 57.20000000 -76.00000000  26.00000000  -0.52000000
 57.40000000 -10.00000000   6.00000000  -1.50000000
 57.60000000 -10.00000000 -11.00000000   0.52380952
 57.80000000 -58.00000000  15.00000000  -0.34883721
 58.00000000 -12.00000000   3.00000000  -0.33333333
 58.20000000 -64.00000000  -7.00000000   0.09859155
 58.40000000 -54.00000000  10.00000000  -0.22727273
 58.60000000 -56.00000000  60.00000000  15.00000000
 58.80000000 -36.00000000 -19.00000000   0.34545455
 59.00000000  -1.00000000 -11.00000000   0.91666667
 59.20000000 -59.00000000 -38.00000000   0.39175258
 59.40000000 -48.00000000 -13.00000000   0.21311475
 59.60000000 -55.00000000  28.00000000  -1.03703704
 59.80000000 -64.00000000   7.00000000  -0.12280702
 60.00000000 -25.00000000 -23.00000000   0.47916667
 60.20000000 -96.00000000 -17.00000000   0.15044248
 60.40000000  -8.00000000  17.00000000   1.88888889
 60.60000000 -72.00000000  -6.00000000   0.07692308
 60.80000000 -47.00000000 -20.00000000   0.29850746
 61.00000000 -94.00000000 -10.00000000   0.09615385
 61.20000000 -109.00000000 -40.00000000   0.26845638
 61.40000000 -14.00000000   1.00000000  -0.07692308
 61.60000000 -72.00000000  -6.00000000   0.07692308
 61.80000000 -81.00000000   1.00000000  -0.01250000
 62.00000000 -14.00000000 -23.00000000   0.62162162
 62.20000000  -4.00000000  12.00000000   1.50000000
 62.40000000 -87.00000000  -2.00000000   0.02247191
 62.60000000  -4.00000000 -17.00000000   0.80952381
 62.80000000 -53.00000000 -13.00000000   0.19696970
 63.00000000 -76.00000000   9.00000000  -0.13432836
 63.20000000 -70.00000000  26.00000000  -0.59090909
 63.40000000 -94.00000000  17.00000000  -0.22077922
 63.60000000  27.00000000 -23.00000000  -5.75000000
 63.80000000 -18.00000000  22.00000000   5.50000000
 64.00000000 -24.00000000 -12.00000000   0.33333333
 64.20000000   1.00000000 -18.00000000   1.05882353
 64.40000000 -50.00000000 -17.00000000   0.25373134
 64.60000000   4.00000000  13.00000000   0.76470588
 64.80000000 -66.00000000   9.00000000  -0.15789474
 65.00000000 -74.00000000 -10.00000000   0.11904762
 65.20000000 -58.00000000   6.00000000  -0.11538462
 65.40000000 -41.00000000 -29.00000000   0.41428571
 65.60000000 -20.00000000   5.00000000  -0.33333333
 65.80000000 -50.00000000 -14.00000000   0.21875000
 66.00000000 -85.00000000 -24.00000000   0.22018349
 66.20000000 -62.00000000  23.00000000  -0.58974359
 66.40000000 -66.00000000 -16.00000000   0.19512195
 66.60000000 -92.00000000 -11.00000000   0.10679612
 66.80000000 -58.00000000 -31.00000000   0.34831461
 67.00000000 -40.00000000  -6.00000000   0.13043478
 67.20000000 -102.00000000  27.00000000  -0.36000000
 67.40000000 -54.00000000  50.00000000 -12.50000000
 67.60000000  -7.00000000  25.00000000   1.38888889
 67.80000000 -27.00000000  -4.00000000   0.12903226
 68.00000000 -105.00000000 -19.00000000   0.15322581
 68.20000000  30.00000000 -10.00000000  -0.50000000
 68.40000000 -16.00000000  -6.00000000   0.27272727
 68.60000000 -91.00000000  34.00000000  -0.59649123
 68.80000000 -82.00000000  26.00000000  -0.46428571
 69.00000000 -90.00000000  -9.00000000   0.09090909
 69.20000000 -82.00000000  27.00000000  -0.49090909
 69.40000000 -86.00000000  12.00000000  -0.16216216
 69.60000000 -104.00000000   6.00000000  -0.06122449
 69.80000000 -58.00000000  -1.00000000   0.01694915
 70.00000000 -58.00000000  19.00000000  -0.48717949
 70.20000000 -50.00000000  -4.00000000   0.07407407
 70.40000000 -132.00000000  17.00000000  -0.14782609
 70.60000000 -56.00000000  24.00000000  -0.75000000
 70.80000000  -3.00000000 -30.00000000   0.90909091
 71.00000000 -35.00000000 -34.00000000   0.49275362
 71.20000000 -90.00000000  13.00000000  -0.16883117
 71.40000000 -139.00000000 -15.00000000   0.09740260
 71.60000000 -64.00000000 -24.00000000   0.27272727
 71.80000000 -78.00000000  10.00000000  -0.14705882
 72.00000000 -87.00000000  -8.00000000   0.08421053
 72.20000000 -15.00000000  22.00000000   3.14285714
 72.40000000 -69.00000000 -14.00000000   0.16867470
 72.60000000 -76.00000000 -14.00000000   0.15555556
 72.80000000  48.00000000  34.00000000   0.41463415
 73.00000000  -1.00000000   6.00000000   1.20000000
 73.20000000 -48.00000000 -20.00000000   0.29411765
 73.40000000 -14.00000000  20.00000000   3.33333333
 73.60000000 -42.00000000  -5.00000000   0.10638298
 73.80000000 -61.00000000   8.00000000  -0.15094340
 74.00000000 -50.00000000  -9.00000000   0.15254237
 74.20000000 -36.00000000  17.00000000  -0.89473684
 74.40000000   1.00000000 -12.00000000   1.09090909
 74.60000000 -75.00000000  14.00000000  -0.22950820
 74.80000000 -37.00000000 -19.00000000   0.33928571
 75.00000000 -145.00000000  -5.00000000   0.03333333
 75.20000000 -87.00000000   8.00000000  -0.10126582
 75.40000000  53.00000000  49.00000000   0.48039216
 75.60000000 -45.00000000   8.00000000  -0.21621622
 75.80000000 -58.00000000 -18.00000000   0.23684211
 76.00000000 -35.00000000   2.00000000  -0.06060606
 76.20000000 -47.00000000  32.00000000  -2.13333333
 76.40000000 -50.00000000   0.00000000  -0.00000000
 76.60000000 -66.00000000 -38.00000000   0.36538462
 76.80000000 -88.00000000  38.00000000  -0.76000000
 77.00000000 -77.00000000   5.00000000  -0.06944444
 77.20000000 -74.00000000   8.00000000  -0.12121212
 77.40000000 -35.00000000  39.00000000   9.75000000
 77.60000000 -22.00000000  -8.00000000   0.26666667
 77.80000000 -118.00000000  49.00000000  -0.71014493
 78.00000000 -38.00000000   0.00000000  -0.00000000
 78.20000000 -85.00000000 -13.00000000   0.13265306
 78.40000000 -56.00000000   3.00000000  -0.05660377
 78.60000000 -54.00000000  45.00000000  -5.00000000
 78.80000000 -44.00000000  15.00000000  -0.51724138
 79.00000000  63.00000000  51.00000000   0.44736842
 79.20000000 -40.00000000   4.00000000  -0.11111111
 79.40000000 -18.00000000   8.00000000  -0.80000000
 79.60000000 -57.00000000  -1.00000000   0.01724138
 79.80000000 -21.00000000   3.00000000  -0.16666667
 80.00000000 -84.00000000   6.00000000  -0.07692308
 80.20000000 -59.00000000   7.00000000  -0.13461538
 80.40000000  40.00000000  -9.00000000  -0.29032258
 80.60000000  12.00000000   6.00000000   0.33333333
 80.80000000 -76.00000000  -4.00000000   0.05000000
 81.00000000 -21.00000000 -16.00000000   0.43243243
 81.20000000 -48.00000000 -29.00000000   0.37662338
 81.40000000 -85.00000000   5.00000000  -0.06250000
 81.60000000 -46.00000000  15.00000000  -0.48387097
 81.80000000 -72.00000000  -6.00000000   0.07692308
 82.00000000 -64.00000000  13.00000000  -0.25490196
 82.20000000 -81.00000000   7.00000000  -0.09459459
 82.40000000 -92.00000000   8.00000000  -0.09523810
 82.60000000 -81.00000000  36.00000000  -0.80000000
 82.80000000 -91.00000000  44.00000000  -0.93617021
 83.00000000  -5.00000000  81.00000000   1.06578947
 83.20000000 -67.00000000  15.00000000  -0.28846154
 83.40000000 -55.00000000  -4.00000000   0.06779661
 83.60000000 -35.00000000  28.00000000  -4.00000000
 83.80000000 -37.00000000  37.00000000   0.50000000
 84.00000000 -65.00000000   1.00000000  -0.01562500
 84.20000000 -86.00000000  -2.00000000   0.02272727
 84.40000000 -48.00000000  -5.00000000   0.09433962
 84.60000000 -62.00000000 -30.00000000   0.32608696
 84.80000000   5.00000000 -18.00000000   1.38461538
 85.00000000 -136.00000000   4.00000000  -0.03030303
 85.20000000  47.00000000 -29.00000000  -1.61111111
 85.40000000 -47.00000000 -17.00000000   0.26562500
 85.60000000 -11.00000000  -8.00000000   0.42105263
 85.80000000 -42.00000000  -7.00000000   0.14285714
 86.00000000 -16.00000000  53.00000000   1.43243243
 86.20000000 -95.00000000 -22.00000000   0.18803419
 86.40000000 -77.00000000  -7.00000000   0.08333333
 86.60000000 -62.00000000  66.00000000  16.50000000
 86.80000000  71.00000000  71.00000000   0.50000000
 87.00000000 -13.00000000   2.00000000  -0.18181818
 87.20000000 -16.00000000  36.00000000   1.80000000
 87.40000000   9.00000000  -3.00000000  -0.50000000
 87.60000000  -3.00000000 -12.00000000   0.80000000
 87.80000000 -78.00000000   1.00000000  -0.01298701
 88.00000000 -104.00000000  42.00000000  -0.67741935
 88.20000000 -66.00000000  11.00000000  -0.20000000
 88.40000000 -76.00000000  18.00000000  -0.31034483
 88.60000000 -12.00000000  -5.00000000   0.29411765
 88.80000000 -72.00000000  11.00000000  -0.18032787
 89.00000000 -75.00000000   2.00000000  -0.02739726
 89.20000000  15.00000000  19.00000000   0.55882353
 89.40000000 -42.00000000  11.00000000  -0.35483871
 89.60000000  75.00000000 -27.00000000  -0.56250000
 89.80000000 -33.00000000 -14.00000000   0.29787234
 90.00000000 -138.00000000 -22.00000000   0.13750000
 90.20000000 -34.00000000  -6.00000000   0.15000000
 90.40000000 -46.00000000  10.00000000  -0.27777778
 90.60000000 -39.00000000  10.00000000  -0.34482759
 90.80000000   0.00000000 -24.00000000   1.00000000
 91.00000000 -118.00000000  -9.00000000   0.07086614
 91.20000000 -74.00000000  -3.00000000   0.03896104
 91.40000000 -75.00000000 -12.00000000   0.13793103
 91.60000000  21.00000000  31.00000000   0.59615385
 91.80000000 -53.00000000  28.00000000  -1.12000000
 92.00000000 -76.00000000  14.00000000  -0.22580645
 92.20000000 -65.00000000 -27.00000000   0.29347826
 92.40000000 -34.00000000  16.00000000  -0.88888889
 92.60000000 -40.00000000  -6.00000000   0.13043478
 92.80000000 -87.00000000 -10.00000000   0.10309278
 93.00000000 -72.00000000  -9.00000000   0.11111111
 93.20000000 -101.00000000  13.00000000  -0.14772727
 93.40000000 -29.00000000 -11.00000000   0.27500000
 93.60000000 -56.00000000 -20.00000000   0.26315789
 93.80000000 -68.00000000  17.00000000  -0.33333333
 94.00000000  14.00000000  32.00000000   0.69565217
 94.20000000 -65.00000000  12.00000000  -0.22641509
 94.40000000 -19.00000000  39.00000000   1.95000000
 94.60000000  39.00000000 -11.00000000  -0.39285714
 94.80000000 -110.00000000   6.00000000  -0.05769231
 95.00000000 -58.00000000 -20.00000000   0.25641026
 95.20000000 -74.00000000 -24.00000000   0.24489796
 95.40000000 -122.00000000   2.00000000  -0.01666667
 95.60000000 -79.00000000  -2.00000000   0.02469136
 95.80000000  11.00000000 -14.00000000   4.66666667
 96.00000000 -83.00000000 -17.00000000   0.17000000
 96.20000000   6.00000000   9.00000000   0.60000000
 96.40000000 -82.00000000   2.00000000  -0.02500000
 96.60000000 -16.00000000   5.00000000  -0.45454545
 96.80000000 -16.00000000   2.00000000  -0.14285714
 97.00000000 -36.00000000  22.00000000  -1.57142857
 97.20000000  67.00000000   3.00000000   0.04285714
 97.40000000 -47.00000000  41.00000000  -6.83333333
 97.60000000  16.00000000  35.00000000   0.68627451
 97.80000000  -2.00000000   9.00000000   1.28571429
 98.00000000 -92.00000000 -11.00000000   0.10679612
 98.20000000 -119.00000000 -37.00000000   0.23717949
 98.40000000   6.00000000  -3.00000000  -1.00000000
 98.60000000 -54.00000000 -27.00000000   0.33333333
 98.80000000 -76.00000000 -15.00000000   0.16483516
 99.00000000 -24.00000000  13.00000000  -1.18181818
 99.20000000 -81.00000000  10.00000000  -0.14084507
 99.40000000 -75.00000000  32.00000000  -0.74418605
 99.60000000 -83.00000000  24.00000000  -0.40677966
 99.80000000 -84.00000000 -13.00000000   0.13402062
100.00000000 -33.00000000  34.00000000  34.00000000
100.20000000 -24.00000000  11.00000000  -0.84615385
100.40000000 -71.00000000  15.00000000  -0.26785714
100.60000000 -101.00000000  27.00000000  -0.36486486
100.80000000 -118.00000000 -14.00000000   0.10606061
101.00000000 -49.00000000  -1.00000000   0.02000000
101.20000000 -21.00000000 -29.00000000   0.58000000
101.40000000 -12.00000000  22.00000000   2.20000000
101.60000000 -89.00000000 -18.00000000   0.16822430
101.80000000  -2.00000000  -3.00000000   0.60000000
102.00000000  30.00000000   3.00000000   0.09090909
102.20000000 -112.00000000  -3.00000000   0.02608696
102.40000000  10.00000000  -8.00000000  -4.00000000
102.60000000 -73.00000000   5.00000000  -0.07352941
102.80000000 -10.00000000  -7.00000000   0.41176471
103.00000000 -43.00000000  56.00000000   4.30769231
103.20000000 -48.00000000   4.00000000  -0.09090909
103.40000000 -113.00000000 -18.00000000   0.13740458
103.60000000 -34.00000000 -25.00000000   0.42372881
103.80000000 -48.00000000  10.00000000  -0.26315789
104.00000000  22.00000000  58.00000000   0.72500000
104.20000000 -61.00000000  13.00000000  -0.27083333
104.40000000 -84.00000000   1.00000000  -0.01204819
104.60000000 -55.00000000  13.00000000  -0.30952381
104.80000000 -33.00000000 -14.00000000   0.29787234
105.00000000 -54.00000000 -11.00000000   0.16923077
105.20000000 -105.00000000 -21.00000000   0.16666667
105.40000000 -114.00000000 -31.00000000   0.21379310
105.60000000 -95.00000000 -38.00000000   0.28571429
105.80000000   3.00000000 -32.00000000   1.10344828
106.00000000 -71.00000000 -41.00000000   0.36607143
106.20000000 -108.00000000  40.00000000  -0.58823529
106.40000000 -83.00000000  12.00000000  -0.16901408
106.60000000 -67.00000000 -26.00000000   0.27956989
106.80000000 -76.00000000  36.00000000  -0.90000000
107.00000000   4.00000000  38.00000000   0.90476190
107.20000000 -72.00000000 -33.00000000   0.31428571
107.40000000 -76.00000000 -30.00000000   0.28301887
107.60000000 -36.00000000  41.00000000   8.20000000
107.80000000 -96.00000000   5.00000000  -0.05494505
108.00000000  43.00000000   3.00000000   0.06521739
108.20000000 -67.00000000   4.00000000  -0.06349206
108.40000000 -79.00000000  36.00000000  -0.83720930
108.60000000 -47.00000000 -16.00000000   0.25396825
108.80000000 -93.00000000  19.00000000  -0.25675676
109.00000000 -46.00000000  26.00000000  -1.30000000
109.20000000 -113.00000000 -13.00000000   0.10317460
109.40000000 -82.00000000   8.00000000  -0.10810811
109.60000000 -36.00000000 -19.00000000   0.34545455
109.80000000 -60.00000000   8.00000000  -0.15384615
110.00000000 -22.00000000  -5.00000000   0.18518519
110.20000000 -33.00000000  40.00000000   5.71428571
110.40000000 -19.00000000 -15.00000000   0.44117647
110.60000000 -80.00000000  28.00000000  -0.53846154
110.80000000 -33.00000000  15.00000000  -0.83333333
111.00000000 -63.00000000 -33.00000000   0.34375000
111.20000000 -93.00000000 -14.00000000   0.13084112
111.40000000 -82.00000000   4.00000000  -0.05128205
111.60000000 -99.00000000  32.00000000  -0.47761194
111.80000000 -87.00000000  10.00000000  -0.12987013
112.00000000 -100.00000000 -29.00000000   0.22480620
112.20000000 -33.00000000  18.00000000  -1.20000000
112.40000000 -87.00000000  30.00000000  -0.52631579
112.60000000 -115.00000000  15.00000000  -0.15000000
112.80000000  11.00000000  19.00000000   0.63333333
113.00000000 -95.00000000 -39.00000000   0.29104478
113.20000000 -29.00000000 -32.00000000   0.52459016
113.40000000 -39.00000000   2.00000000  -0.05405405
113.60000000 -85.00000000  50.00000000  -1.42857143
113.80000000 -54.00000000  -1.00000000   0.01818182
114.00000000 -92.00000000  -5.00000000   0.05154639
114.20000000 -30.00000000  14.00000000  -0.87500000
114.40000000 -81.00000000 -24.00000000   0.22857143
114.60000000 -53.00000000  15.00000000  -0.39473684
114.80000000 -27.00000000   3.00000000  -0.12500000
115.00000000 -72.00000000 -16.00000000   0.18181818
115.20000000 -99.00000000  37.00000000  -0.59677419
115.40000000 -75.00000000 -27.00000000   0.26470588
115.60000000 -80.00000000   7.00000000  -0.09589041
115.80000000 -106.00000000  -1.00000000   0.00934579
116.00000000 -98.00000000  20.00000000  -0.25641026
116.20000000 -32.00000000  21.00000000  -1.90909091
116.40000000 -45.00000000   7.00000000  -0.18421053
116.60000000 -86.00000000   7.00000000  -0.08860759
116.80000000 -103.00000000   7.00000000  -0.07291667
117.00000000  16.00000000 -30.00000000   2.14285714
117.20000000 -29.00000000 -11.00000000   0.27500000
117.40000000 -21.00000000 -11.00000000   0.34375000
117.60000000 -107.00000000 -16.00000000   0.13008130
117.80000000 -75.00000000  30.00000000  -0.66666667
118.00000000 -97.00000000  21.00000000  -0.27631579
118.20000000 -98.00000000 -14.00000000   0.12500000
118.40000000 -67.00000000  37.00000000  -1.23333333
118.60000000 -72.00000000  36.00000000  -1.00000000
118.80000000 -84.00000000 -30.00000000   0.26315789
119.00000000 -78.00000000  20.00000000  -0.34482759
119.20000000 -92.00000000 -12.00000000   0.11538462
119.40000000  -6.00000000  15.00000000   1.66666667
119.60000000 -68.00000000   5.00000000  -0.07936508
119.80000000 -58.00000000 -20.00000000   0.25641026
120.00000000 -69.00000000  -1.00000000   0.01428571
120.20000000 -127.00000000  19.00000000  -0.17592593
120.40000000 -31.00000000   2.00000000  -0.06896552
120.60000000 -46.00000000  25.00000000  -1.19047619
120.80000000 -103.00000000  55.00000000  -1.14583333
121.00000000 -42.00000000  16.00000000  -0.61538462
121.20000000 -71.00000000   7.00000000  -0.10937500
121.40000000 -123.00000000  27.00000000  -0.28125000
121.60000000 -71.00000000  22.00000000  -0.44897959
121.80000000 -53.00000000  34.00000000  -1.78947368
122.00000000 -80.00000000 -23.00000000   0.22330097
122.20000000 -31.00000000 -18.00000000   0.36734694
122.40000000 -97.00000000  10.00000000  -0.11494253
122.60000000 -99.00000000  31.00000000  -0.45588235
122.80000000 -84.00000000 -30.00000000   0.26315789
123.00000000 -80.00000000  -4.00000000   0.04761905
123.20000000 -107.00000000  18.00000000  -0.20224719
123.40000000 -59.00000000   2.00000000  -0.03508772
123.60000000 -29.00000000 -10.00000000   0.25641026
123.80000000 -117.00000000   8.00000000  -0.07339450
124.00000000 -59.00000000   8.00000000  -0.15686275
124.20000000 -89.00000000  51.00000000  -1.34210526
124.40000000 -56.00000000  -3.00000000   0.05084746
124.60000000 -112.00000000   8.00000000  -0.07692308
124.80000000 -39.00000000  25.00000000  -1.78571429
125.00000000 -99.00000000   8.00000000  -0.08791209
125.20000000 -19.00000000   8.00000000  -0.72727273
125.40000000 -27.00000000 -34.00000000   0.55737705
125.60000000 -85.00000000  10.00000000  -0.13333333
125.80000000 -116.00000000 -16.00000000   0.12121212
126.00000000 -57.00000000  33.00000000  -1.37500000
126.20000000 -72.00000000  15.00000000  -0.26315789
126.40000000 -89.00000000 -18.00000000   0.16822430
126.60000000 -102.00000000  -7.00000000   0.06422018
126.80000000 -38.00000000 -38.00000000   0.50000000
127.00000000 -56.00000000  -5.00000000   0.08196721
127.20000000 -82.00000000  24.00000000  -0.41379310
127.40000000 -93.00000000 -13.00000000   0.12264151
127.60000000  -9.00000000 -35.00000000   0.79545455
127.80000000 -102.00000000  21.00000000  -0.25925926
128.00000000 -79.00000000  -8.00000000   0.09195402
128.20000000 -150.00000000  -5.00000000   0.03225806
128.40000000  24.00000000 -31.00000000   4.42857143
128.60000000 -72.00000000  11.00000000  -0.18032787
128.80000000 -39.00000000 -27.00000000   0.40909091
129.00000000 -84.00000000  -1.00000000   0.01176471
129.20000000 -39.00000000  -6.00000000   0.13333333
129.40000000 -96.00000000  11.00000000  -0.12941176
129.60000000 -76.00000000   7.00000000  -0.10144928
129.80000000 -63.00000000   0.00000000  -0.00000000
130.00000000 -36.00000000   9.00000000  -0.33333333
130.20000000 -82.00000000 -21.00000000   0.20388350
130.40000000 -85.00000000  -1.00000000   0.01162791
130.60000000 -59.00000000 -30.00000000   0.33707865
130.80000000 -87.00000000  25.00000000  -0.40322581
131.00000000 -97.00000000 -25.00000000   0.20491803
131.20000000 -95.00000000   1.00000000  -0.01063830
131.40000000 -21.00000000 -32.00000000   0.60377358
131.60000000  24.00000000  39.00000000   0.61904762
131.80000000 -73.00000000 -24.00000000   0.24742268
132.00000000 -25.00000000  17.00000000  -2.12500000
132.20000000 -69.00000000  35.00000000  -1.02941176
132.40000000 -71.00000000 -20.00000000   0.21978022
132.60000000 -60.00000000  -5.00000000   0.07692308
132.80000000 -43.00000000 -51.00000000   0.54255319
133.00000000 -103.00000000  -9.00000000   0.08035714
133.20000000 -69.00000000 -11.00000000   0.13750000
133.40000000 -77.00000000  31.00000000  -0.67391304
133.60000000 -34.00000000   6.00000000  -0.21428571
133.80000000 -94.00000000 -17.00000000   0.15315315
134.00000000 -53.00000000  -1.00000000   0.01851852
134.20000000 -70.00000000  31.00000000  -0.79487179
134.40000000 -61.00000000 -25.00000000   0.29069767
134.60000000 -82.00000000  16.00000000  -0.24242424
134.80000000 -81.00000000 -32.00000000   0.28318584
135.00000000 -78.00000000 -23.00000000   0.22772277
135.20000000 -128.00000000 -28.00000000   0.17948718
135.40000000 -78.00000000  11.00000000  -0.16417910
135.60000000 -29.00000000   7.00000000  -0.31818182
135.80000000 -75.00000000 -25.00000000   0.25000000
136.00000000 -130.00000000  25.00000000  -0.23809524
136.20000000 -24.00000000 -14.00000000   0.36842105
136.40000000 -92.00000000 -23.00000000   0.20000000
136.60000000 -68.00000000 -10.00000000   0.12820513
136.80000000 -27.00000000 -12.00000000   0.30769231
137.00000000 -37.00000000 -23.00000000   0.38333333
137.20000000 -89.00000000   6.00000000  -0.07228916
137.40000000 -70.00000000   0.00000000  -0.00000000
137.60000000 -42.00000000  98.00000000   1.75000000
137.80000000 -42.00000000  23.00000000  -1.21052632
138.00000000 -97.00000000  52.00000000  -1.15555556
138.20000000 -63.00000000   4.00000000  -0.06779661
138.40000000 -81.00000000  -4.00000000   0.04705882
138.60000000 -56.00000000  -2.00000000   0.03448276
138.80000000 -92.00000000 -41.00000000   0.30827068
139.00000000 -33.00000000 -14.00000000   0.29787234
139.20000000 -24.00000000   9.00000000  -0.60000000
139.40000000 -93.00000000 -19.00000000   0.16964286
139.60000000 -11.00000000 -28.00000000   0.71794872
139.80000000 -121.00000000 -11.00000000   0.08333333
140.00000000 -55.00000000 -18.00000000   0.24657534
140.20000000  -7.00000000   4.00000000  -1.33333333
140.40000000 -76.00000000  10.00000000  -0.15151515
140.60000000 -127.00000000  15.00000000  -0.13392857
140.80000000 -29.00000000 -21.00000000   0.42000000
141.00000000 -20.00000000 -13.00000000   0.39393939
141.20000000 -16.00000000   0.00000000  -0.00000000
141.40000000 -77.00000000  41.00000000  -1.13888889
141.60000000 -89.00000000  -7.00000000   0.07291667
141.80000000  24.00000000 -21.00000000  -7.00000000
142.00000000 -72.00000000  71.00000000 -71.00000000
142.20000000 -109.00000000  29.00000000  -0.36250000
142.40000000 -39.00000000   4.00000000  -0.11428571
142.60000000 -50.00000000  22.00000000  -0.78571429
142.80000000 -66.00000000  -9.00000000   0.12000000
143.00000000   8.00000000  37.00000000   0.82222222
143.20000000  -1.00000000  -8.00000000   0.88888889
143.40000000 -102.00000000   0.00000000  -0.00000000
143.60000000 -69.00000000 -12.00000000   0.14814815
143.80000000   2.00000000   4.00000000   0.66666667
144.00000000 -71.00000000  50.00000000  -2.38095238
144.20000000 -57.00000000  -6.00000000   0.09523810
144.40000000  -6.00000000 -17.00000000   0.73913043
144.60000000 -45.00000000  11.00000000  -0.32352941
144.80000000 -23.00000000  -4.00000000   0.14814815
145.00000000 -96.00000000  44.00000000  -0.84615385
145.20000000 -84.00000000  -4.00000000   0.04545455
145.40000000 -78.00000000   1.00000000  -0.01298701
145.60000000 -76.00000000  14.00000000  -0.22580645
145.80000000 -112.00000000 -19.00000000   0.14503817
146.00000000 -32.00000000 -14.00000000   0.30434783
146.20000000 -72.00000000 -21.00000000   0.22580645
146.40000000 -110.00000000   3.00000000  -0.02803738
146.60000000 -88.00000000 -18.00000000   0.16981132
146.80000000 -75.00000000 -26.00000000   0.25742574
147.00000000 -79.00000000  10.00000000  -0.14492754
147.20000000 -112.00000000  -3.00000000   0.02608696
147.40000000 -105.00000000 -27.00000000   0.20454545
147.60000000 -46.00000000  -6.00000000   0.11538462
147.80000000 -53.00000000 -11.00000000   0.17187500
148.00000000 -31.00000000 -11.00000000   0.26190476
148.20000000 -72.00000000  42.00000000  -1.40000000
148.40000000 -108.00000000 -15.00000000   0.12195122
148.60000000 -97.00000000  23.00000000  -0.31081081
148.80000000  18.00000000  36.00000000   0.66666667
149.00000000 -78.00000000 -16.00000000   0.17021277
149.20000000 -79.00000000  14.00000000  -0.21538462
149.40000000 -45.00000000 -17.00000000   0.27419355
149.60000000 -69.00000000  12.00000000  -0.21052632
149.80000000 -48.00000000  11.00000000  -0.29729730
150.00000000 -72.00000000  -1.00000000   0.01369863
150.20000000 -79.00000000 -10.00000000   0.11235955
150.40000000 -62.00000000   7.00000000  -0.12727273
150.60000000 -70.00000000   8.00000000  -0.12903226
150.80000000 -98.00000000 -16.00000000   0.14035088
151.00000000 -33.00000000  -1.00000000   0.02941176
151.20000000 -48.00000000  -2.00000000   0.04000000
151.40000000 -75.00000000   3.00000000  -0.04166667
151.60000000 -121.00000000  22.00000000  -0.22222222
151.80000000 -13.00000000   7.00000000  -1.16666667
152.00000000 -136.00000000 -11.00000000   0.07482993
152.20000000  10.00000000  15.00000000   0.60000000
152.40000000 -21.00000000  21.00000000   0.50000000
152.60000000 -59.00000000   2.00000000  -0.03508772
152.80000000  48.00000000  19.00000000   0.28358209
153.00000000 -58.00000000  -2.00000000   0.03333333
153.20000000 -89.00000000  19.00000000  -0.27142857
153.40000000 -120.00000000 -26.00000000   0.17808219
153.60000000 -80.00000000  50.00000000  -1.66666667
153.80000000 -98.00000000  10.00000000  -0.11363636
154.00000000 -22.00000000   0.00000000  -0.00000000
154.20000000 -84.00000000   1.00000000  -0.01204819
154.40000000 -60.00000000  14.00000000  -0.30434783
154.60000000 -69.00000000  41.00000000  -1.46428571
154.80000000 -26.00000000  21.00000000  -4.20000000
155.00000000 -91.00000000  24.00000000  -0.35820896
155.20000000 -42.00000000 -17.00000000   0.28813559
155.40000000 -31.00000000 -28.00000000   0.47457627
155.60000000 -49.00000000 -24.00000000   0.32876712
155.80000000 -73.00000000  13.00000000  -0.21666667
156.00000000 -78.00000000 -15.00000000   0.16129032
156.20000000 -78.00000000  -9.00000000   0.10344828
156.40000000 -31.00000000 -12.00000000   0.27906977
156.60000000 -96.00000000 -11.00000000   0.10280374
156.80000000 -102.00000000 -14.00000000   0.12068966
157.00000000 -77.00000000  -2.00000000   0.02531646
157.20000000 -129.00000000   0.00000000  -0.00000000
157.40000000 -93.00000000  21.00000000  -0.29166667
157.60000000 -92.00000000  43.00000000  -0.87755102
157.80000000 -51.00000000  16.00000000  -0.45714286
158.00000000 -68.00000000  -5.00000000   0.06849315
158.20000000 -64.00000000 -28.00000000   0.30434783
158.40000000 -50.00000000  79.00000000   2.72413793
158.60000000 -63.00000000  37.00000000  -1.42307692
158.80000000 -56.00000000  23.00000000  -0.69696970
159.00000000 -84.00000000 -42.00000000   0.33333333
159.20000000 -55.00000000  -2.00000000   0.03508772
159.40000000 -54.00000000  -3.00000000   0.05263158
159.60000000 -47.00000000  20.00000000  -0.74074074
159.80000000 -102.00000000  13.00000000  -0.14606742
160.00000000  10.00000000  19.00000000   0.65517241
160.20000000 -60.00000000  23.00000000  -0.62162162
160.40000000 -94.00000000  10.00000000  -0.11904762
160.60000000 -68.00000000 -11.00000000   0.13924051
160.80000000 -62.00000000 -36.00000000   0.36734694
161.00000000 -55.00000000 -11.00000000   0.16666667
161.20000000 -67.00000000 -10.00000000   0.12987013
161.40000000 -60.00000000  14.00000000  -0.30434783
161.60000000 -54.00000000  24.00000000  -0.80000000
161.80000000 -20.00000000 -11.00000000   0.35483871
162.00000000 -45.00000000   6.00000000  -0.15384615
162.20000000 -63.00000000  -4.00000000   0.05970149
162.40000000 -91.00000000 -30.00000000   0.24793388
162.60000000 -63.00000000   4.00000000  -0.06779661
162.80000000 -97.00000000  -9.00000000   0.08490566
163.00000000 -70.00000000  -3.00000000   0.04109589
163.20000000 -130.00000000  -2.00000000   0.01515152
163.40000000 -108.00000000   5.00000000  -0.04854369
163.60000000 -122.00000000 -30.00000000   0.19736842
163.80000000 -55.00000000 -18.00000000   0.24657534
164.00000000 -87.00000000 -30.00000000   0.25641026
164.20000000 -117.00000000  -6.00000000   0.04878049
164.40000000 -90.00000000  25.00000000  -0.38461538
164.60000000 -54.00000000  -7.00000000   0.11475410
164.80000000 -107.00000000  33.00000000  -0.44594595
165.00000000 -93.00000000  -3.00000000   0.03125000
165.20000000 -113.00000000  12.00000000  -0.11881188
165.40000000 -67.00000000 -24.00000000   0.26373626
165.60000000 -20.00000000  -8.00000000   0.28571429
165.80000000 -47.00000000 -17.00000000   0.26562500
166.00000000 -42.00000000 -27.00000000   0.39130435
166.20000000 -74.00000000  -9.00000000   0.10843373
166.40000000 -52.00000000  12.00000000  -0.30000000
166.60000000 -42.00000000  11.00000000  -0.35483871
166.80000000 -98.00000000 -25.00000000   0.20325203
167.00000000 -92.00000000  -1.00000000   0.01075269
167.20000000 -58.00000000  32.00000000  -1.23076923
167.40000000 -61.00000000  -4.00000000   0.06153846
167.60000000 -44.00000000  71.00000000   2.62962963
167.80000000 -48.00000000   5.00000000  -0.11627907
168.00000000 -81.00000000   5.00000000  -0.06578947
168.20000000 -75.00000000  15.00000000  -0.25000000
168.40000000 -84.00000000  -6.00000000   0.06666667
168.60000000 -94.00000000  19.00000000  -0.25333333
168.80000000 -33.00000000 -13.00000000   0.28260870
169.00000000 -79.00000000 -12.00000000   0.13186813
169.20000000 -40.00000000   5.00000000  -0.14285714
169.40000000 -98.00000000  54.00000000  -1.22727273
169.60000000 -74.00000000  -5.00000000   0.06329114
169.80000000 -127.00000000 -11.00000000   0.07971014
170.00000000 -54.00000000  -3.00000000   0.05263158
170.20000000 -112.00000000  25.00000000  -0.28735632
170.40000000 -92.00000000   8.00000000  -0.09523810
170.60000000 -98.00000000  20.00000000  -0.25641026
170.80000000 -76.00000000 -24.00000000   0.24000000
171.00000000 -103.00000000  -8.00000000   0.07207207
171.20000000 -43.00000000  18.00000000  -0.72000000
171.40000000 -134.00000000 -10.00000000   0.06944444
171.60000000 -35.00000000  21.00000000  -1.50000000
171.80000000 -20.00000000 -29.00000000   0.59183673
172.00000000 -36.00000000  24.00000000  -2.00000000
172.20000000 -61.00000000 -20.00000000   0.24691358
172.40000000 -58.00000000 -15.00000000   0.20547945
172.60000000 -71.00000000 -36.00000000   0.33644860
172.80000000 -67.00000000  25.00000000  -0.59523810
173.00000000 -47.00000000  24.00000000  -1.04347826
173.20000000 -72.00000000  14.00000000  -0.24137931
173.40000000 -81.00000000  -2.00000000   0.02409639
173.60000000   3.00000000   8.00000000   0.72727273
173.80000000 -114.00000000  -3.00000000   0.02564103
174.00000000 -80.00000000 -28.00000000   0.25925926
174.20000000 -106.00000000  13.00000000  -0.13978495
174.40000000 -77.00000000  16.00000000  -0.26229508
174.60000000 -49.00000000  -1.00000000   0.02000000
174.80000000 -75.00000000   8.00000000  -0.11940299
175.00000000 -38.00000000  39.00000000  39.00000000
175.20000000 -24.00000000 -11.00000000   0.31428571
175.40000000 -96.00000000  30.00000000  -0.45454545
175.60000000 -53.00000000  31.00000000  -1.40909091
175.80000000 -55.00000000  -5.00000000   0.08333333
176.00000000 -45.00000000 -18.00000000   0.28571429
176.20000000 -108.00000000   2.00000000  -0.01886792
176.40000000 -89.00000000  43.00000000  -0.93478261
176.60000000 -83.00000000 -10.00000000   0.10752688
176.80000000 -88.00000000 -34.00000000   0.27868852
177.00000000 -31.00000000   1.00000000  -0.03333333
177.20000000 -108.00000000 -39.00000000   0.26530612
177.40000000  -8.00000000 -14.00000000   0.63636364
177.60000000 -83.00000000  12.00000000  -0.16901408
177.80000000 -14.00000000 -10.00000000   0.41666667
178.00000000 -90.00000000 -30.00000000   0.25000000
178.20000000 -54.00000000   7.00000000  -0.14893617
178.40000000 -14.00000000   9.00000000  -1.80000000
178.60000000 -115.00000000  18.00000000  -0.18556701
178.80000000  29.00000000   5.00000000   0.14705882
179.00000000 -67.00000000  21.00000000  -0.45652174
179.20000000 -104.00000000  21.00000000  -0.25301205
179.40000000 -64.00000000  45.00000000  -2.36842105
179.60000000 -31.00000000 -11.00000000   0.26190476
179.80000000 -69.00000000  11.00000000  -0.18965517
180.00000000 -73.00000000 -29.00000000   0.28431373
