# Supplementary material for: Functional 3D architecture in an intrinsically disordered E3 ligase domain facilitates ubiquitin transfer
Source: Nat Commun. 2020 Jul 30;11:3807. doi: 10.1038/s41467-020-17647-x (PMC7393505; doi:10.1038/s41467-020-17647-x)
Supplement: Supplementary file 4 — Source Data [file 41467_2020_17647_MOESM4_ESM.zip › Source data/Fig. 2/Figure 2B/SM traces - raw/30-57 (SIM1-2)/5_170.dat]

  0.00000000 188.00000000 236.00000000
  0.10000000 149.00000000 315.00000000
  0.20000000  71.00000000 155.00000000
  0.30000000 106.00000000 272.00000000
  0.40000000 115.00000000 359.00000000
  0.50000000 191.00000000 262.00000000
  0.60000000  68.00000000 289.00000000
  0.70000000  37.00000000 335.00000000
  0.80000000  97.00000000 156.00000000
  0.90000000  56.00000000 244.00000000
  1.00000000 140.00000000 345.00000000
  1.10000000 108.00000000 189.00000000
  1.20000000 124.00000000 274.00000000
  1.30000000  79.00000000 205.00000000
  1.40000000 132.00000000 292.00000000
  1.50000000  24.00000000 201.00000000
  1.60000000  95.00000000 130.00000000
  1.70000000 174.00000000 194.00000000
  1.80000000  73.00000000 290.00000000
  1.90000000  95.00000000 174.00000000
  2.00000000 137.00000000 313.00000000
  2.10000000 114.00000000 261.00000000
  2.20000000  72.00000000 222.00000000
  2.30000000  67.00000000 204.00000000
  2.40000000 289.00000000 307.00000000
  2.50000000 206.00000000 175.00000000
  2.60000000 160.00000000 287.00000000
  2.70000000 230.00000000 222.00000000
  2.80000000  87.00000000 315.00000000
  2.90000000 154.00000000 279.00000000
  3.00000000 215.00000000 285.00000000
  3.10000000 164.00000000 231.00000000
  3.20000000  70.00000000 292.00000000
  3.30000000 110.00000000 302.00000000
  3.40000000 131.00000000 240.00000000
  3.50000000 104.00000000 178.00000000
  3.60000000 118.00000000 276.00000000
  3.70000000 134.00000000 208.00000000
  3.80000000 171.00000000 317.00000000
  3.90000000  31.00000000 142.00000000
  4.00000000 126.00000000 231.00000000
  4.10000000  53.00000000 335.00000000
  4.20000000 131.00000000 236.00000000
  4.30000000 269.00000000 247.00000000
  4.40000000  67.00000000 169.00000000
  4.50000000   9.00000000 239.00000000
  4.60000000 100.00000000 318.00000000
  4.70000000  67.00000000 181.00000000
  4.80000000 147.00000000 235.00000000
  4.90000000 101.00000000 106.00000000
  5.00000000  84.00000000 148.00000000
  5.10000000  12.00000000 316.00000000
  5.20000000 113.00000000 234.00000000
  5.30000000 180.00000000 248.00000000
  5.40000000  82.00000000 257.00000000
  5.50000000 238.00000000 238.00000000
  5.60000000  81.00000000 305.00000000
  5.70000000 100.00000000 295.00000000
  5.80000000 199.00000000 220.00000000
  5.90000000 159.00000000 279.00000000
  6.00000000 143.00000000 208.00000000
  6.10000000  29.00000000 217.00000000
  6.20000000 173.00000000 202.00000000
  6.30000000 205.00000000 240.00000000
  6.40000000 212.00000000 138.00000000
  6.50000000  48.00000000 254.00000000
  6.60000000  79.00000000 245.00000000
  6.70000000 104.00000000 234.00000000
  6.80000000 187.00000000 210.00000000
  6.90000000  64.00000000 318.00000000
  7.00000000 136.00000000 156.00000000
  7.10000000 279.00000000 327.00000000
  7.20000000  60.00000000 247.00000000
  7.30000000 175.00000000 234.00000000
  7.40000000  61.00000000 277.00000000
  7.50000000 189.00000000 244.00000000
  7.60000000 154.00000000 231.00000000
  7.70000000 -23.00000000 190.00000000
  7.80000000  66.00000000 278.00000000
  7.90000000 203.00000000 351.00000000
  8.00000000 112.00000000 310.00000000
  8.10000000 111.00000000 215.00000000
  8.20000000 179.00000000 245.00000000
  8.30000000  89.00000000 293.00000000
  8.40000000 136.00000000 296.00000000
  8.50000000  67.00000000 147.00000000
  8.60000000 142.00000000 215.00000000
  8.70000000 205.00000000 289.00000000
  8.80000000  89.00000000 317.00000000
  8.90000000  96.00000000 356.00000000
  9.00000000  76.00000000 327.00000000
  9.10000000  93.00000000 214.00000000
  9.20000000 185.00000000 237.00000000
  9.30000000  56.00000000 290.00000000
  9.40000000 110.00000000 295.00000000
  9.50000000 153.00000000 166.00000000
  9.60000000 127.00000000 246.00000000
  9.70000000 162.00000000 289.00000000
  9.80000000 121.00000000 253.00000000
  9.90000000 114.00000000 249.00000000
 10.00000000  85.00000000 166.00000000
 10.10000000 161.00000000 177.00000000
 10.20000000 125.00000000 276.00000000
 10.30000000  69.00000000 189.00000000
 10.40000000 131.00000000 295.00000000
 10.50000000 141.00000000 220.00000000
 10.60000000 197.00000000 173.00000000
 10.70000000  46.00000000 135.00000000
 10.80000000 169.00000000 214.00000000
 10.90000000  45.00000000 313.00000000
 11.00000000 178.00000000 232.00000000
 11.10000000 113.00000000 205.00000000
 11.20000000 119.00000000 272.00000000
 11.30000000 125.00000000 190.00000000
 11.40000000  52.00000000 277.00000000
 11.50000000 111.00000000 230.00000000
 11.60000000  56.00000000 251.00000000
 11.70000000 154.00000000 291.00000000
 11.80000000  86.00000000 249.00000000
 11.90000000 170.00000000 270.00000000
 12.00000000 126.00000000 216.00000000
 12.10000000  49.00000000 349.00000000
 12.20000000 143.00000000 213.00000000
 12.30000000 122.00000000 369.00000000
 12.40000000  81.00000000 182.00000000
 12.50000000  80.00000000 244.00000000
 12.60000000 197.00000000 274.00000000
 12.70000000 158.00000000 346.00000000
 12.80000000  52.00000000 330.00000000
 12.90000000  80.00000000 243.00000000
 13.00000000  86.00000000 308.00000000
 13.10000000 103.00000000 318.00000000
 13.20000000  80.00000000 197.00000000
 13.30000000  94.00000000 238.00000000
 13.40000000 110.00000000 227.00000000
 13.50000000 135.00000000 395.00000000
 13.60000000  99.00000000 316.00000000
 13.70000000  67.00000000 264.00000000
 13.80000000  91.00000000 221.00000000
 13.90000000  95.00000000 199.00000000
 14.00000000 167.00000000 253.00000000
 14.10000000  98.00000000 192.00000000
 14.20000000 107.00000000 241.00000000
 14.30000000  96.00000000 376.00000000
 14.40000000 154.00000000 242.00000000
 14.50000000 109.00000000 181.00000000
 14.60000000 114.00000000 343.00000000
 14.70000000 136.00000000 229.00000000
 14.80000000 103.00000000 206.00000000
 14.90000000  78.00000000 141.00000000
 15.00000000 159.00000000 373.00000000
 15.10000000  23.00000000 302.00000000
 15.20000000  55.00000000 163.00000000
 15.30000000  73.00000000 289.00000000
 15.40000000 124.00000000 323.00000000
 15.50000000 188.00000000 245.00000000
 15.60000000 157.00000000 270.00000000
 15.70000000  72.00000000 165.00000000
 15.80000000  67.00000000 223.00000000
 15.90000000  56.00000000 223.00000000
 16.00000000  83.00000000 294.00000000
 16.10000000  66.00000000 291.00000000
 16.20000000 172.00000000 290.00000000
 16.30000000 132.00000000 219.00000000
 16.40000000 100.00000000 272.00000000
 16.50000000  61.00000000 295.00000000
 16.60000000  70.00000000 193.00000000
 16.70000000 107.00000000 311.00000000
 16.80000000 213.00000000 322.00000000
 16.90000000 134.00000000 264.00000000
 17.00000000  74.00000000 174.00000000
 17.10000000  67.00000000 173.00000000
 17.20000000  86.00000000 164.00000000
 17.30000000 150.00000000 317.00000000
 17.40000000 121.00000000 301.00000000
 17.50000000 152.00000000 229.00000000
 17.60000000 110.00000000 283.00000000
 17.70000000 360.00000000  63.00000000
 17.80000000 530.00000000  60.00000000
 17.90000000 459.00000000  82.00000000
 18.00000000 561.00000000  62.00000000
 18.10000000 508.00000000  92.00000000
 18.20000000 338.00000000  76.00000000
 18.30000000 358.00000000 104.00000000
 18.40000000 485.00000000  65.00000000
 18.50000000 476.00000000 118.00000000
 18.60000000 513.00000000 100.00000000
 18.70000000 591.00000000  40.00000000
 18.80000000 461.00000000  77.00000000
 18.90000000 399.00000000  41.00000000
 19.00000000 553.00000000  35.00000000
 19.10000000 363.00000000   7.00000000
 19.20000000 415.00000000   4.00000000
 19.30000000 593.00000000 106.00000000
 19.40000000 448.00000000  50.00000000
 19.50000000 353.00000000 124.00000000
 19.60000000 358.00000000  65.00000000
 19.70000000 444.00000000  23.00000000
 19.80000000 391.00000000  92.00000000
 19.90000000 439.00000000  82.00000000
 20.00000000 463.00000000  40.00000000
 20.10000000 447.00000000  62.00000000
 20.20000000 500.00000000  89.00000000
 20.30000000 558.00000000  10.00000000
 20.40000000 553.00000000  59.00000000
 20.50000000 446.00000000 111.00000000
 20.60000000 346.00000000  62.00000000
 20.70000000 536.00000000  87.00000000
 20.80000000 425.00000000  23.00000000
 20.90000000 458.00000000  63.00000000
 21.00000000 364.00000000 212.00000000
 21.10000000 621.00000000  16.00000000
 21.20000000 584.00000000  74.00000000
 21.30000000 418.00000000 109.00000000
 21.40000000 523.00000000  68.00000000
 21.50000000 528.00000000 120.00000000
 21.60000000 454.00000000 128.00000000
 21.70000000 500.00000000  77.00000000
 21.80000000 311.00000000  22.00000000
 21.90000000 389.00000000  40.00000000
 22.00000000 355.00000000  72.00000000
 22.10000000 458.00000000 100.00000000
 22.20000000 391.00000000  35.00000000
 22.30000000 516.00000000  82.00000000
 22.40000000 325.00000000  35.00000000
 22.50000000 412.00000000  31.00000000
 22.60000000 382.00000000  15.00000000
 22.70000000 447.00000000 117.00000000
 22.80000000 538.00000000  72.00000000
 22.90000000 430.00000000  71.00000000
 23.00000000 456.00000000  94.00000000
 23.10000000 555.00000000  61.00000000
 23.20000000 419.00000000  15.00000000
 23.30000000 445.00000000   4.00000000
 23.40000000 598.00000000  66.00000000
 23.50000000 418.00000000  38.00000000
 23.60000000 627.00000000  51.00000000
 23.70000000 311.00000000 145.00000000
 23.80000000 393.00000000  66.00000000
 23.90000000 410.00000000  26.00000000
 24.00000000 371.00000000  75.00000000
 24.10000000 528.00000000  51.00000000
 24.20000000 578.00000000  67.00000000
 24.30000000 404.00000000  65.00000000
 24.40000000 474.00000000  81.00000000
 24.50000000 462.00000000 112.00000000
 24.60000000 368.00000000  56.00000000
 24.70000000 400.00000000 118.00000000
 24.80000000 422.00000000  87.00000000
 24.90000000 391.00000000 102.00000000
 25.00000000 431.00000000  77.00000000
 25.10000000 433.00000000  35.00000000
 25.20000000 318.00000000  22.00000000
 25.30000000 389.00000000  59.00000000
 25.40000000 560.00000000  56.00000000
 25.50000000 538.00000000  86.00000000
 25.60000000 398.00000000 120.00000000
 25.70000000 508.00000000  68.00000000
 25.80000000 417.00000000  88.00000000
 25.90000000 431.00000000  89.00000000
 26.00000000 481.00000000  43.00000000
