# Supplementary material for: Functional 3D architecture in an intrinsically disordered E3 ligase domain facilitates ubiquitin transfer
Source: Nat Commun. 2020 Jul 30;11:3807. doi: 10.1038/s41467-020-17647-x (PMC7393505; doi:10.1038/s41467-020-17647-x)
Supplement: Supplementary file 4 — Source Data [file 41467_2020_17647_MOESM4_ESM.zip › Source data/Fig. 2/Figure 2B/SM traces - raw/30-57 (SIM1-2)/5_170with_fret.dat]

  0.00000000 188.00000000 236.00000000   0.55660377
  0.10000000 149.00000000 315.00000000   0.67887931
  0.20000000  71.00000000 155.00000000   0.68584071
  0.30000000 106.00000000 272.00000000   0.71957672
  0.40000000 115.00000000 359.00000000   0.75738397
  0.50000000 191.00000000 262.00000000   0.57836645
  0.60000000  68.00000000 289.00000000   0.80952381
  0.70000000  37.00000000 335.00000000   0.90053763
  0.80000000  97.00000000 156.00000000   0.61660079
  0.90000000  56.00000000 244.00000000   0.81333333
  1.00000000 140.00000000 345.00000000   0.71134021
  1.10000000 108.00000000 189.00000000   0.63636364
  1.20000000 124.00000000 274.00000000   0.68844221
  1.30000000  79.00000000 205.00000000   0.72183099
  1.40000000 132.00000000 292.00000000   0.68867925
  1.50000000  24.00000000 201.00000000   0.89333333
  1.60000000  95.00000000 130.00000000   0.57777778
  1.70000000 174.00000000 194.00000000   0.52717391
  1.80000000  73.00000000 290.00000000   0.79889807
  1.90000000  95.00000000 174.00000000   0.64684015
  2.00000000 137.00000000 313.00000000   0.69555556
  2.10000000 114.00000000 261.00000000   0.69600000
  2.20000000  72.00000000 222.00000000   0.75510204
  2.30000000  67.00000000 204.00000000   0.75276753
  2.40000000 289.00000000 307.00000000   0.51510067
  2.50000000 206.00000000 175.00000000   0.45931759
  2.60000000 160.00000000 287.00000000   0.64205817
  2.70000000 230.00000000 222.00000000   0.49115044
  2.80000000  87.00000000 315.00000000   0.78358209
  2.90000000 154.00000000 279.00000000   0.64434180
  3.00000000 215.00000000 285.00000000   0.57000000
  3.10000000 164.00000000 231.00000000   0.58481013
  3.20000000  70.00000000 292.00000000   0.80662983
  3.30000000 110.00000000 302.00000000   0.73300971
  3.40000000 131.00000000 240.00000000   0.64690027
  3.50000000 104.00000000 178.00000000   0.63120567
  3.60000000 118.00000000 276.00000000   0.70050761
  3.70000000 134.00000000 208.00000000   0.60818713
  3.80000000 171.00000000 317.00000000   0.64959016
  3.90000000  31.00000000 142.00000000   0.82080925
  4.00000000 126.00000000 231.00000000   0.64705882
  4.10000000  53.00000000 335.00000000   0.86340206
  4.20000000 131.00000000 236.00000000   0.64305177
  4.30000000 269.00000000 247.00000000   0.47868217
  4.40000000  67.00000000 169.00000000   0.71610169
  4.50000000   9.00000000 239.00000000   0.96370968
  4.60000000 100.00000000 318.00000000   0.76076555
  4.70000000  67.00000000 181.00000000   0.72983871
  4.80000000 147.00000000 235.00000000   0.61518325
  4.90000000 101.00000000 106.00000000   0.51207729
  5.00000000  84.00000000 148.00000000   0.63793103
  5.10000000  12.00000000 316.00000000   0.96341463
  5.20000000 113.00000000 234.00000000   0.67435159
  5.30000000 180.00000000 248.00000000   0.57943925
  5.40000000  82.00000000 257.00000000   0.75811209
  5.50000000 238.00000000 238.00000000   0.50000000
  5.60000000  81.00000000 305.00000000   0.79015544
  5.70000000 100.00000000 295.00000000   0.74683544
  5.80000000 199.00000000 220.00000000   0.52505967
  5.90000000 159.00000000 279.00000000   0.63698630
  6.00000000 143.00000000 208.00000000   0.59259259
  6.10000000  29.00000000 217.00000000   0.88211382
  6.20000000 173.00000000 202.00000000   0.53866667
  6.30000000 205.00000000 240.00000000   0.53932584
  6.40000000 212.00000000 138.00000000   0.39428571
  6.50000000  48.00000000 254.00000000   0.84105960
  6.60000000  79.00000000 245.00000000   0.75617284
  6.70000000 104.00000000 234.00000000   0.69230769
  6.80000000 187.00000000 210.00000000   0.52896725
  6.90000000  64.00000000 318.00000000   0.83246073
  7.00000000 136.00000000 156.00000000   0.53424658
  7.10000000 279.00000000 327.00000000   0.53960396
  7.20000000  60.00000000 247.00000000   0.80456026
  7.30000000 175.00000000 234.00000000   0.57212714
  7.40000000  61.00000000 277.00000000   0.81952663
  7.50000000 189.00000000 244.00000000   0.56351039
  7.60000000 154.00000000 231.00000000   0.60000000
  7.70000000 -23.00000000 190.00000000   1.13772455
  7.80000000  66.00000000 278.00000000   0.80813953
  7.90000000 203.00000000 351.00000000   0.63357401
  8.00000000 112.00000000 310.00000000   0.73459716
  8.10000000 111.00000000 215.00000000   0.65950920
  8.20000000 179.00000000 245.00000000   0.57783019
  8.30000000  89.00000000 293.00000000   0.76701571
  8.40000000 136.00000000 296.00000000   0.68518519
  8.50000000  67.00000000 147.00000000   0.68691589
  8.60000000 142.00000000 215.00000000   0.60224090
  8.70000000 205.00000000 289.00000000   0.58502024
  8.80000000  89.00000000 317.00000000   0.78078818
  8.90000000  96.00000000 356.00000000   0.78761062
  9.00000000  76.00000000 327.00000000   0.81141439
  9.10000000  93.00000000 214.00000000   0.69706840
  9.20000000 185.00000000 237.00000000   0.56161137
  9.30000000  56.00000000 290.00000000   0.83815029
  9.40000000 110.00000000 295.00000000   0.72839506
  9.50000000 153.00000000 166.00000000   0.52037618
  9.60000000 127.00000000 246.00000000   0.65951743
  9.70000000 162.00000000 289.00000000   0.64079823
  9.80000000 121.00000000 253.00000000   0.67647059
  9.90000000 114.00000000 249.00000000   0.68595041
 10.00000000  85.00000000 166.00000000   0.66135458
 10.10000000 161.00000000 177.00000000   0.52366864
 10.20000000 125.00000000 276.00000000   0.68827930
 10.30000000  69.00000000 189.00000000   0.73255814
 10.40000000 131.00000000 295.00000000   0.69248826
 10.50000000 141.00000000 220.00000000   0.60941828
 10.60000000 197.00000000 173.00000000   0.46756757
 10.70000000  46.00000000 135.00000000   0.74585635
 10.80000000 169.00000000 214.00000000   0.55874674
 10.90000000  45.00000000 313.00000000   0.87430168
 11.00000000 178.00000000 232.00000000   0.56585366
 11.10000000 113.00000000 205.00000000   0.64465409
 11.20000000 119.00000000 272.00000000   0.69565217
 11.30000000 125.00000000 190.00000000   0.60317460
 11.40000000  52.00000000 277.00000000   0.84194529
 11.50000000 111.00000000 230.00000000   0.67448680
 11.60000000  56.00000000 251.00000000   0.81758958
 11.70000000 154.00000000 291.00000000   0.65393258
 11.80000000  86.00000000 249.00000000   0.74328358
 11.90000000 170.00000000 270.00000000   0.61363636
 12.00000000 126.00000000 216.00000000   0.63157895
 12.10000000  49.00000000 349.00000000   0.87688442
 12.20000000 143.00000000 213.00000000   0.59831461
 12.30000000 122.00000000 369.00000000   0.75152749
 12.40000000  81.00000000 182.00000000   0.69201521
 12.50000000  80.00000000 244.00000000   0.75308642
 12.60000000 197.00000000 274.00000000   0.58174098
 12.70000000 158.00000000 346.00000000   0.68650794
 12.80000000  52.00000000 330.00000000   0.86387435
 12.90000000  80.00000000 243.00000000   0.75232198
 13.00000000  86.00000000 308.00000000   0.78172589
 13.10000000 103.00000000 318.00000000   0.75534442
 13.20000000  80.00000000 197.00000000   0.71119134
 13.30000000  94.00000000 238.00000000   0.71686747
 13.40000000 110.00000000 227.00000000   0.67359050
 13.50000000 135.00000000 395.00000000   0.74528302
 13.60000000  99.00000000 316.00000000   0.76144578
 13.70000000  67.00000000 264.00000000   0.79758308
 13.80000000  91.00000000 221.00000000   0.70833333
 13.90000000  95.00000000 199.00000000   0.67687075
 14.00000000 167.00000000 253.00000000   0.60238095
 14.10000000  98.00000000 192.00000000   0.66206897
 14.20000000 107.00000000 241.00000000   0.69252874
 14.30000000  96.00000000 376.00000000   0.79661017
 14.40000000 154.00000000 242.00000000   0.61111111
 14.50000000 109.00000000 181.00000000   0.62413793
 14.60000000 114.00000000 343.00000000   0.75054705
 14.70000000 136.00000000 229.00000000   0.62739726
 14.80000000 103.00000000 206.00000000   0.66666667
 14.90000000  78.00000000 141.00000000   0.64383562
 15.00000000 159.00000000 373.00000000   0.70112782
 15.10000000  23.00000000 302.00000000   0.92923077
 15.20000000  55.00000000 163.00000000   0.74770642
 15.30000000  73.00000000 289.00000000   0.79834254
 15.40000000 124.00000000 323.00000000   0.72259508
 15.50000000 188.00000000 245.00000000   0.56581986
 15.60000000 157.00000000 270.00000000   0.63231850
 15.70000000  72.00000000 165.00000000   0.69620253
 15.80000000  67.00000000 223.00000000   0.76896552
 15.90000000  56.00000000 223.00000000   0.79928315
 16.00000000  83.00000000 294.00000000   0.77984085
 16.10000000  66.00000000 291.00000000   0.81512605
 16.20000000 172.00000000 290.00000000   0.62770563
 16.30000000 132.00000000 219.00000000   0.62393162
 16.40000000 100.00000000 272.00000000   0.73118280
 16.50000000  61.00000000 295.00000000   0.82865169
 16.60000000  70.00000000 193.00000000   0.73384030
 16.70000000 107.00000000 311.00000000   0.74401914
 16.80000000 213.00000000 322.00000000   0.60186916
 16.90000000 134.00000000 264.00000000   0.66331658
 17.00000000  74.00000000 174.00000000   0.70161290
 17.10000000  67.00000000 173.00000000   0.72083333
 17.20000000  86.00000000 164.00000000   0.65600000
 17.30000000 150.00000000 317.00000000   0.67880086
 17.40000000 121.00000000 301.00000000   0.71327014
 17.50000000 152.00000000 229.00000000   0.60104987
 17.60000000 110.00000000 283.00000000   0.72010178
 17.70000000 360.00000000  63.00000000   0.14893617
 17.80000000 530.00000000  60.00000000   0.10169492
 17.90000000 459.00000000  82.00000000   0.15157116
 18.00000000 561.00000000  62.00000000   0.09951846
 18.10000000 508.00000000  92.00000000   0.15333333
 18.20000000 338.00000000  76.00000000   0.18357488
 18.30000000 358.00000000 104.00000000   0.22510823
 18.40000000 485.00000000  65.00000000   0.11818182
 18.50000000 476.00000000 118.00000000   0.19865320
 18.60000000 513.00000000 100.00000000   0.16313214
 18.70000000 591.00000000  40.00000000   0.06339144
 18.80000000 461.00000000  77.00000000   0.14312268
 18.90000000 399.00000000  41.00000000   0.09318182
 19.00000000 553.00000000  35.00000000   0.05952381
 19.10000000 363.00000000   7.00000000   0.01891892
 19.20000000 415.00000000   4.00000000   0.00954654
 19.30000000 593.00000000 106.00000000   0.15164521
 19.40000000 448.00000000  50.00000000   0.10040161
 19.50000000 353.00000000 124.00000000   0.25995807
 19.60000000 358.00000000  65.00000000   0.15366430
 19.70000000 444.00000000  23.00000000   0.04925054
 19.80000000 391.00000000  92.00000000   0.19047619
 19.90000000 439.00000000  82.00000000   0.15738964
 20.00000000 463.00000000  40.00000000   0.07952286
 20.10000000 447.00000000  62.00000000   0.12180747
 20.20000000 500.00000000  89.00000000   0.15110357
 20.30000000 558.00000000  10.00000000   0.01760563
 20.40000000 553.00000000  59.00000000   0.09640523
 20.50000000 446.00000000 111.00000000   0.19928187
 20.60000000 346.00000000  62.00000000   0.15196078
 20.70000000 536.00000000  87.00000000   0.13964687
 20.80000000 425.00000000  23.00000000   0.05133929
 20.90000000 458.00000000  63.00000000   0.12092131
 21.00000000 364.00000000 212.00000000   0.36805556
 21.10000000 621.00000000  16.00000000   0.02511774
 21.20000000 584.00000000  74.00000000   0.11246201
 21.30000000 418.00000000 109.00000000   0.20683112
 21.40000000 523.00000000  68.00000000   0.11505922
 21.50000000 528.00000000 120.00000000   0.18518519
 21.60000000 454.00000000 128.00000000   0.21993127
 21.70000000 500.00000000  77.00000000   0.13344887
 21.80000000 311.00000000  22.00000000   0.06606607
 21.90000000 389.00000000  40.00000000   0.09324009
 22.00000000 355.00000000  72.00000000   0.16861827
 22.10000000 458.00000000 100.00000000   0.17921147
 22.20000000 391.00000000  35.00000000   0.08215962
 22.30000000 516.00000000  82.00000000   0.13712375
 22.40000000 325.00000000  35.00000000   0.09722222
 22.50000000 412.00000000  31.00000000   0.06997743
 22.60000000 382.00000000  15.00000000   0.03778338
 22.70000000 447.00000000 117.00000000   0.20744681
 22.80000000 538.00000000  72.00000000   0.11803279
 22.90000000 430.00000000  71.00000000   0.14171657
 23.00000000 456.00000000  94.00000000   0.17090909
 23.10000000 555.00000000  61.00000000   0.09902597
 23.20000000 419.00000000  15.00000000   0.03456221
 23.30000000 445.00000000   4.00000000   0.00890869
 23.40000000 598.00000000  66.00000000   0.09939759
 23.50000000 418.00000000  38.00000000   0.08333333
 23.60000000 627.00000000  51.00000000   0.07522124
 23.70000000 311.00000000 145.00000000   0.31798246
 23.80000000 393.00000000  66.00000000   0.14379085
 23.90000000 410.00000000  26.00000000   0.05963303
 24.00000000 371.00000000  75.00000000   0.16816143
 24.10000000 528.00000000  51.00000000   0.08808290
 24.20000000 578.00000000  67.00000000   0.10387597
 24.30000000 404.00000000  65.00000000   0.13859275
 24.40000000 474.00000000  81.00000000   0.14594595
 24.50000000 462.00000000 112.00000000   0.19512195
 24.60000000 368.00000000  56.00000000   0.13207547
 24.70000000 400.00000000 118.00000000   0.22779923
 24.80000000 422.00000000  87.00000000   0.17092338
 24.90000000 391.00000000 102.00000000   0.20689655
 25.00000000 431.00000000  77.00000000   0.15157480
 25.10000000 433.00000000  35.00000000   0.07478632
 25.20000000 318.00000000  22.00000000   0.06470588
 25.30000000 389.00000000  59.00000000   0.13169643
 25.40000000 560.00000000  56.00000000   0.09090909
 25.50000000 538.00000000  86.00000000   0.13782051
 25.60000000 398.00000000 120.00000000   0.23166023
 25.70000000 508.00000000  68.00000000   0.11805556
 25.80000000 417.00000000  88.00000000   0.17425743
 25.90000000 431.00000000  89.00000000   0.17115385
 26.00000000 481.00000000  43.00000000   0.08206107
 26.10000000 701.00000000  85.00000000   0.10814249
 26.20000000 557.00000000 174.00000000   0.23803010
 26.30000000 400.00000000  96.00000000   0.19354839
 26.40000000 378.00000000  35.00000000   0.08474576
 26.50000000 512.00000000  44.00000000   0.07913669
 26.60000000 515.00000000  97.00000000   0.15849673
 26.70000000 559.00000000  32.00000000   0.05414552
 26.80000000 401.00000000 123.00000000   0.23473282
 26.90000000 344.00000000   3.00000000   0.00864553
 27.00000000 578.00000000  19.00000000   0.03182580
 27.10000000 216.00000000  -1.00000000  -0.00465116
 27.20000000 -46.00000000  -5.00000000   0.09803922
 27.30000000 -32.00000000  43.00000000   3.90909091
 27.40000000  54.00000000   2.00000000   0.03571429
 27.50000000  30.00000000   4.00000000   0.11764706
 27.60000000  51.00000000  18.00000000   0.26086957
 27.70000000 -33.00000000  22.00000000  -2.00000000
 27.80000000  -6.00000000  23.00000000   1.35294118
 27.90000000  51.00000000  17.00000000   0.25000000
 28.00000000  39.00000000 -22.00000000  -1.29411765
