# Supplementary material for: Functional 3D architecture in an intrinsically disordered E3 ligase domain facilitates ubiquitin transfer
Source: Nat Commun. 2020 Jul 30;11:3807. doi: 10.1038/s41467-020-17647-x (PMC7393505; doi:10.1038/s41467-020-17647-x)
Supplement: Supplementary file 4 — Source Data [file 41467_2020_17647_MOESM4_ESM.zip › Source data/Fig. 2/Figure 2B/SM traces - raw/30-57 (SIM1-2)/hel21.traces_206.txt]

  0.00000000  95.00000000 190.00000000   0.66666667 285.00000000
  0.05000000  42.00000000 146.00000000   0.77659574 188.00000000
  0.10000000 129.00000000 248.00000000   0.65782493 377.00000000
  0.15000000 162.00000000 269.00000000   0.62412993 431.00000000
  0.20000000  95.00000000 182.00000000   0.65703971 277.00000000
  0.25000000 144.00000000 243.00000000   0.62790698 387.00000000
  0.30000000 108.00000000 243.00000000   0.69230769 351.00000000
  0.35000000 123.00000000 225.00000000   0.64655172 348.00000000
  0.40000000 163.00000000 231.00000000   0.58629442 394.00000000
  0.45000000 137.00000000 174.00000000   0.55948553 311.00000000
  0.50000000  68.00000000 314.00000000   0.82198953 382.00000000
  0.55000000 145.00000000 266.00000000   0.64720195 411.00000000
  0.60000000 171.00000000 162.00000000   0.48648649 333.00000000
  0.65000000 106.00000000 185.00000000   0.63573883 291.00000000
  0.70000000 117.00000000 205.00000000   0.63664596 322.00000000
  0.75000000  70.00000000 193.00000000   0.73384030 263.00000000
  0.80000000  92.00000000 260.00000000   0.73863636 352.00000000
  0.85000000 185.00000000 203.00000000   0.52319588 388.00000000
  0.90000000  97.00000000 154.00000000   0.61354582 251.00000000
  0.95000000 109.00000000 238.00000000   0.68587896 347.00000000
  1.00000000 105.00000000 173.00000000   0.62230216 278.00000000
  1.05000000 184.00000000 167.00000000   0.47578348 351.00000000
  1.10000000  53.00000000 135.00000000   0.71808511 188.00000000
  1.15000000 143.00000000 191.00000000   0.57185629 334.00000000
  1.20000000 132.00000000 200.00000000   0.60240964 332.00000000
  1.25000000  82.00000000 237.00000000   0.74294671 319.00000000
  1.30000000  49.00000000 291.00000000   0.85588235 340.00000000
  1.35000000  40.00000000 227.00000000   0.85018727 267.00000000
  1.40000000 123.00000000 172.00000000   0.58305085 295.00000000
  1.45000000 199.00000000 182.00000000   0.47769029 381.00000000
  1.50000000 113.00000000 250.00000000   0.68870523 363.00000000
  1.55000000 116.00000000 176.00000000   0.60273973 292.00000000
  1.60000000 129.00000000 281.00000000   0.68536585 410.00000000
  1.65000000  83.00000000 257.00000000   0.75588235 340.00000000
  1.70000000  90.00000000 103.00000000   0.53367876 193.00000000
  1.75000000 108.00000000 193.00000000   0.64119601 301.00000000
  1.80000000  90.00000000 240.00000000   0.72727273 330.00000000
  1.85000000  55.00000000 220.00000000   0.80000000 275.00000000
  1.90000000 159.00000000 156.00000000   0.49523810 315.00000000
  1.95000000 202.00000000 244.00000000   0.54708520 446.00000000
  2.00000000  62.00000000 253.00000000   0.80317460 315.00000000
  2.05000000 136.00000000 244.00000000   0.64210526 380.00000000
  2.10000000  40.00000000 168.00000000   0.80769231 208.00000000
  2.15000000  87.00000000 250.00000000   0.74183976 337.00000000
  2.20000000 107.00000000 186.00000000   0.63481229 293.00000000
  2.25000000  79.00000000 259.00000000   0.76627219 338.00000000
  2.30000000 113.00000000 143.00000000   0.55859375 256.00000000
  2.35000000 127.00000000 266.00000000   0.67684478 393.00000000
  2.40000000  87.00000000 125.00000000   0.58962264 212.00000000
  2.45000000  80.00000000 240.00000000   0.75000000 320.00000000
  2.50000000  84.00000000 213.00000000   0.71717172 297.00000000
  2.55000000 206.00000000 269.00000000   0.56631579 475.00000000
  2.60000000 112.00000000 271.00000000   0.70757180 383.00000000
  2.65000000  42.00000000 166.00000000   0.79807692 208.00000000
  2.70000000 188.00000000 234.00000000   0.55450237 422.00000000
  2.75000000  49.00000000 236.00000000   0.82807018 285.00000000
  2.80000000  25.00000000 188.00000000   0.88262911 213.00000000
  2.85000000  14.00000000  84.00000000   0.85714286  98.00000000
  2.90000000  53.00000000 310.00000000   0.85399449 363.00000000
  2.95000000 146.00000000 348.00000000   0.70445344 494.00000000
  3.00000000  33.00000000 199.00000000   0.85775862 232.00000000
  3.05000000  93.00000000 255.00000000   0.73275862 348.00000000
  3.10000000 151.00000000 111.00000000   0.42366412 262.00000000
  3.15000000 143.00000000 191.00000000   0.57185629 334.00000000
  3.20000000 174.00000000 146.00000000   0.45625000 320.00000000
  3.25000000 115.00000000 242.00000000   0.67787115 357.00000000
  3.30000000  68.00000000 216.00000000   0.76056338 284.00000000
  3.35000000  71.00000000 328.00000000   0.82205514 399.00000000
  3.40000000 116.00000000 272.00000000   0.70103093 388.00000000
  3.45000000 219.00000000 206.00000000   0.48470588 425.00000000
  3.50000000 100.00000000 241.00000000   0.70674487 341.00000000
  3.55000000  80.00000000 287.00000000   0.78201635 367.00000000
  3.60000000 116.00000000 232.00000000   0.66666667 348.00000000
  3.65000000  81.00000000 131.00000000   0.61792453 212.00000000
  3.70000000  88.00000000 274.00000000   0.75690608 362.00000000
  3.75000000 162.00000000 148.00000000   0.47741935 310.00000000
  3.80000000 171.00000000 229.00000000   0.57250000 400.00000000
  3.85000000  52.00000000 200.00000000   0.79365079 252.00000000
  3.90000000 112.00000000 125.00000000   0.52742616 237.00000000
  3.95000000 113.00000000 248.00000000   0.68698061 361.00000000
  4.00000000  41.00000000 129.00000000   0.75882353 170.00000000
  4.05000000  88.00000000 168.00000000   0.65625000 256.00000000
  4.10000000  75.00000000 246.00000000   0.76635514 321.00000000
  4.15000000  57.00000000 165.00000000   0.74324324 222.00000000
  4.20000000 109.00000000 217.00000000   0.66564417 326.00000000
  4.25000000 230.00000000 174.00000000   0.43069307 404.00000000
  4.30000000 146.00000000 174.00000000   0.54375000 320.00000000
  4.35000000 182.00000000 172.00000000   0.48587571 354.00000000
  4.40000000 183.00000000 154.00000000   0.45697329 337.00000000
  4.45000000  82.00000000 206.00000000   0.71527778 288.00000000
  4.50000000  45.00000000 183.00000000   0.80263158 228.00000000
  4.55000000 114.00000000 163.00000000   0.58844765 277.00000000
  4.60000000 109.00000000 164.00000000   0.60073260 273.00000000
  4.65000000 124.00000000 242.00000000   0.66120219 366.00000000
  4.70000000 206.00000000 196.00000000   0.48756219 402.00000000
  4.75000000  14.00000000 238.00000000   0.94444444 252.00000000
  4.80000000  45.00000000 222.00000000   0.83146067 267.00000000
  4.85000000 116.00000000 201.00000000   0.63406940 317.00000000
  4.90000000 137.00000000 166.00000000   0.54785479 303.00000000
  4.95000000 123.00000000 180.00000000   0.59405941 303.00000000
  5.00000000 197.00000000 186.00000000   0.48563969 383.00000000
  5.05000000 117.00000000 146.00000000   0.55513308 263.00000000
  5.10000000 147.00000000 189.00000000   0.56250000 336.00000000
  5.15000000 115.00000000 250.00000000   0.68493151 365.00000000
  5.20000000  13.00000000 160.00000000   0.92485549 173.00000000
  5.25000000 189.00000000 204.00000000   0.51908397 393.00000000
  5.30000000  61.00000000 240.00000000   0.79734219 301.00000000
  5.35000000  71.00000000 229.00000000   0.76333333 300.00000000
  5.40000000  36.00000000 139.00000000   0.79428571 175.00000000
  5.45000000 161.00000000 304.00000000   0.65376344 465.00000000
  5.50000000  93.00000000 283.00000000   0.75265957 376.00000000
  5.55000000  97.00000000 218.00000000   0.69206349 315.00000000
  5.60000000 122.00000000 213.00000000   0.63582090 335.00000000
  5.65000000 114.00000000 219.00000000   0.65765766 333.00000000
  5.70000000 119.00000000 220.00000000   0.64896755 339.00000000
  5.75000000 145.00000000 189.00000000   0.56586826 334.00000000
  5.80000000 192.00000000 299.00000000   0.60896130 491.00000000
  5.85000000 105.00000000 192.00000000   0.64646465 297.00000000
  5.90000000  44.00000000 186.00000000   0.80869565 230.00000000
  5.95000000 205.00000000 211.00000000   0.50721154 416.00000000
  6.00000000 -26.00000000 174.00000000   1.17567568 148.00000000
  6.05000000  60.00000000 248.00000000   0.80519481 308.00000000
  6.10000000 173.00000000 248.00000000   0.58907363 421.00000000
  6.15000000  89.00000000 193.00000000   0.68439716 282.00000000
  6.20000000  97.00000000 242.00000000   0.71386431 339.00000000
  6.25000000 114.00000000 238.00000000   0.67613636 352.00000000
  6.30000000 106.00000000 232.00000000   0.68639053 338.00000000
  6.35000000  56.00000000 163.00000000   0.74429224 219.00000000
  6.40000000  95.00000000 124.00000000   0.56621005 219.00000000
  6.45000000 101.00000000 281.00000000   0.73560209 382.00000000
  6.50000000  21.00000000 222.00000000   0.91358025 243.00000000
  6.55000000 128.00000000 231.00000000   0.64345404 359.00000000
  6.60000000 156.00000000 150.00000000   0.49019608 306.00000000
  6.65000000  67.00000000 146.00000000   0.68544601 213.00000000
  6.70000000   8.00000000 162.00000000   0.95294118 170.00000000
  6.75000000  19.00000000 229.00000000   0.92338710 248.00000000
  6.80000000 116.00000000 128.00000000   0.52459016 244.00000000
  6.85000000 100.00000000 205.00000000   0.67213115 305.00000000
  6.90000000  67.00000000 117.00000000   0.63586957 184.00000000
  6.95000000  80.00000000  55.00000000   0.40740741 135.00000000
  7.00000000 129.00000000 225.00000000   0.63559322 354.00000000
  7.05000000 117.00000000 196.00000000   0.62619808 313.00000000
  7.10000000  44.00000000 252.00000000   0.85135135 296.00000000
  7.15000000 124.00000000 173.00000000   0.58249158 297.00000000
  7.20000000 145.00000000 200.00000000   0.57971014 345.00000000
  7.25000000  94.00000000 185.00000000   0.66308244 279.00000000
  7.30000000 130.00000000 192.00000000   0.59627329 322.00000000
  7.35000000   6.00000000 275.00000000   0.97864769 281.00000000
  7.40000000 124.00000000 184.00000000   0.59740260 308.00000000
  7.45000000 150.00000000 163.00000000   0.52076677 313.00000000
  7.50000000 188.00000000 255.00000000   0.57562077 443.00000000
  7.55000000 127.00000000 222.00000000   0.63610315 349.00000000
  7.60000000  35.00000000 264.00000000   0.88294314 299.00000000
  7.65000000 131.00000000 156.00000000   0.54355401 287.00000000
  7.70000000 251.00000000 262.00000000   0.51072125 513.00000000
  7.75000000  71.00000000 289.00000000   0.80277778 360.00000000
  7.80000000  53.00000000 288.00000000   0.84457478 341.00000000
  7.85000000  79.00000000 199.00000000   0.71582734 278.00000000
  7.90000000 115.00000000 193.00000000   0.62662338 308.00000000
  7.95000000 108.00000000 149.00000000   0.57976654 257.00000000
  8.00000000 103.00000000 166.00000000   0.61710037 269.00000000
  8.05000000 104.00000000 222.00000000   0.68098160 326.00000000
  8.10000000 127.00000000 204.00000000   0.61631420 331.00000000
  8.15000000  96.00000000 147.00000000   0.60493827 243.00000000
  8.20000000 133.00000000 209.00000000   0.61111111 342.00000000
  8.25000000 125.00000000 229.00000000   0.64689266 354.00000000
  8.30000000 162.00000000 198.00000000   0.55000000 360.00000000
  8.35000000  78.00000000 193.00000000   0.71217712 271.00000000
  8.40000000 144.00000000 234.00000000   0.61904762 378.00000000
  8.45000000 112.00000000 205.00000000   0.64668770 317.00000000
  8.50000000 166.00000000 151.00000000   0.47634069 317.00000000
  8.55000000  86.00000000 197.00000000   0.69611307 283.00000000
  8.60000000  90.00000000 217.00000000   0.70684039 307.00000000
  8.65000000  90.00000000 192.00000000   0.68085106 282.00000000
  8.70000000 124.00000000 178.00000000   0.58940397 302.00000000
  8.75000000 100.00000000 189.00000000   0.65397924 289.00000000
  8.80000000  49.00000000 267.00000000   0.84493671 316.00000000
  8.85000000 206.00000000  96.00000000   0.31788079 302.00000000
  8.90000000 123.00000000 238.00000000   0.65927978 361.00000000
  8.95000000  99.00000000 242.00000000   0.70967742 341.00000000
  9.00000000 161.00000000 379.00000000   0.70185185 540.00000000
  9.05000000 185.00000000 273.00000000   0.59606987 458.00000000
  9.10000000 140.00000000 269.00000000   0.65770171 409.00000000
  9.15000000  72.00000000 266.00000000   0.78698225 338.00000000
  9.20000000 153.00000000 256.00000000   0.62591687 409.00000000
  9.25000000  79.00000000 218.00000000   0.73400673 297.00000000
  9.30000000  76.00000000 171.00000000   0.69230769 247.00000000
  9.35000000  70.00000000 176.00000000   0.71544715 246.00000000
  9.40000000  47.00000000 173.00000000   0.78636364 220.00000000
  9.45000000 182.00000000 193.00000000   0.51466667 375.00000000
  9.50000000 132.00000000 151.00000000   0.53356890 283.00000000
  9.55000000 113.00000000 170.00000000   0.60070671 283.00000000
  9.60000000 -14.00000000 164.00000000   1.09333333 150.00000000
  9.65000000 117.00000000 205.00000000   0.63664596 322.00000000
  9.70000000  -3.00000000 233.00000000   1.01304348 230.00000000
  9.75000000  -7.00000000 147.00000000   1.05000000 140.00000000
  9.80000000 214.00000000 225.00000000   0.51252847 439.00000000
  9.85000000  70.00000000 208.00000000   0.74820144 278.00000000
  9.90000000 132.00000000 191.00000000   0.59133127 323.00000000
  9.95000000  58.00000000 353.00000000   0.85888078 411.00000000
 10.00000000 125.00000000 144.00000000   0.53531599 269.00000000
 10.05000000  85.00000000 146.00000000   0.63203463 231.00000000
 10.10000000  56.00000000 163.00000000   0.74429224 219.00000000
 10.15000000 158.00000000 262.00000000   0.62380952 420.00000000
 10.20000000 122.00000000 161.00000000   0.56890459 283.00000000
 10.25000000  56.00000000 232.00000000   0.80555556 288.00000000
 10.30000000 201.00000000 208.00000000   0.50855746 409.00000000
 10.35000000 149.00000000 235.00000000   0.61197917 384.00000000
 10.40000000 127.00000000 168.00000000   0.56949153 295.00000000
 10.45000000  40.00000000 176.00000000   0.81481481 216.00000000
 10.50000000  74.00000000 299.00000000   0.80160858 373.00000000
 10.55000000  56.00000000 124.00000000   0.68888889 180.00000000
 10.60000000  94.00000000 127.00000000   0.57466063 221.00000000
 10.65000000 133.00000000 271.00000000   0.67079208 404.00000000
 10.70000000 118.00000000 170.00000000   0.59027778 288.00000000
 10.75000000 100.00000000 195.00000000   0.66101695 295.00000000
 10.80000000 126.00000000 195.00000000   0.60747664 321.00000000
 10.85000000  35.00000000 286.00000000   0.89096573 321.00000000
 10.90000000 110.00000000 184.00000000   0.62585034 294.00000000
 10.95000000 162.00000000 213.00000000   0.56800000 375.00000000
 11.00000000  71.00000000 212.00000000   0.74911661 283.00000000
 11.05000000  40.00000000 163.00000000   0.80295567 203.00000000
 11.10000000  99.00000000 151.00000000   0.60400000 250.00000000
 11.15000000 151.00000000 233.00000000   0.60677083 384.00000000
 11.20000000 261.00000000 200.00000000   0.43383948 461.00000000
 11.25000000 122.00000000 129.00000000   0.51394422 251.00000000
 11.30000000  77.00000000 149.00000000   0.65929204 226.00000000
 11.35000000  74.00000000 206.00000000   0.73571429 280.00000000
 11.40000000 155.00000000 205.00000000   0.56944444 360.00000000
 11.45000000 165.00000000 273.00000000   0.62328767 438.00000000
 11.50000000 125.00000000 203.00000000   0.61890244 328.00000000
 11.55000000 234.00000000 300.00000000   0.56179775 534.00000000
 11.60000000  39.00000000 167.00000000   0.81067961 206.00000000
 11.65000000 139.00000000 182.00000000   0.56697819 321.00000000
 11.70000000 111.00000000 336.00000000   0.75167785 447.00000000
 11.75000000  94.00000000 182.00000000   0.65942029 276.00000000
 11.80000000 -39.00000000 181.00000000   1.27464789 142.00000000
 11.85000000 137.00000000 206.00000000   0.60058309 343.00000000
 11.90000000 113.00000000 148.00000000   0.56704981 261.00000000
 11.95000000  74.00000000 232.00000000   0.75816993 306.00000000
 12.00000000  70.00000000 160.00000000   0.69565217 230.00000000
 12.05000000  93.00000000 210.00000000   0.69306931 303.00000000
 12.10000000 116.00000000 127.00000000   0.52263374 243.00000000
 12.15000000 119.00000000 192.00000000   0.61736334 311.00000000
 12.20000000  58.00000000 297.00000000   0.83661972 355.00000000
 12.25000000 209.00000000 215.00000000   0.50707547 424.00000000
 12.30000000 141.00000000 244.00000000   0.63376623 385.00000000
 12.35000000  57.00000000 239.00000000   0.80743243 296.00000000
 12.40000000 169.00000000 197.00000000   0.53825137 366.00000000
 12.45000000 100.00000000 190.00000000   0.65517241 290.00000000
 12.50000000 104.00000000 176.00000000   0.62857143 280.00000000
 12.55000000  74.00000000 283.00000000   0.79271709 357.00000000
 12.60000000  69.00000000  83.00000000   0.54605263 152.00000000
 12.65000000 168.00000000 125.00000000   0.42662116 293.00000000
 12.70000000  63.00000000 170.00000000   0.72961373 233.00000000
 12.75000000  93.00000000 216.00000000   0.69902913 309.00000000
 12.80000000  90.00000000 240.00000000   0.72727273 330.00000000
 12.85000000  98.00000000  99.00000000   0.50253807 197.00000000
 12.90000000 104.00000000 174.00000000   0.62589928 278.00000000
 12.95000000  78.00000000 206.00000000   0.72535211 284.00000000
 13.00000000 225.00000000 268.00000000   0.54361055 493.00000000
 13.05000000 316.00000000 150.00000000   0.32188841 466.00000000
 13.10000000 108.00000000 178.00000000   0.62237762 286.00000000
 13.15000000  87.00000000 220.00000000   0.71661238 307.00000000
 13.20000000  93.00000000 267.00000000   0.74166667 360.00000000
 13.25000000  74.00000000 220.00000000   0.74829932 294.00000000
 13.30000000 167.00000000 193.00000000   0.53611111 360.00000000
 13.35000000  92.00000000 205.00000000   0.69023569 297.00000000
 13.40000000  75.00000000 204.00000000   0.73118280 279.00000000
 13.45000000  82.00000000 109.00000000   0.57068063 191.00000000
 13.50000000 193.00000000 202.00000000   0.51139241 395.00000000
 13.55000000  92.00000000 249.00000000   0.73020528 341.00000000
 13.60000000 107.00000000 199.00000000   0.65032680 306.00000000
 13.65000000  60.00000000 171.00000000   0.74025974 231.00000000
 13.70000000  88.00000000 254.00000000   0.74269006 342.00000000
 13.75000000 150.00000000 195.00000000   0.56521739 345.00000000
 13.80000000 130.00000000 239.00000000   0.64769648 369.00000000
 13.85000000 173.00000000 209.00000000   0.54712042 382.00000000
 13.90000000 218.00000000 220.00000000   0.50228311 438.00000000
 13.95000000 148.00000000 202.00000000   0.57714286 350.00000000
 14.00000000 116.00000000 179.00000000   0.60677966 295.00000000
 14.05000000  48.00000000 208.00000000   0.81250000 256.00000000
 14.10000000  78.00000000 195.00000000   0.71428571 273.00000000
 14.15000000  80.00000000 174.00000000   0.68503937 254.00000000
 14.20000000  24.00000000 210.00000000   0.89743590 234.00000000
 14.25000000  81.00000000 176.00000000   0.68482490 257.00000000
 14.30000000 142.00000000 134.00000000   0.48550725 276.00000000
 14.35000000  67.00000000 223.00000000   0.76896552 290.00000000
 14.40000000  67.00000000 231.00000000   0.77516779 298.00000000
 14.45000000  69.00000000 169.00000000   0.71008403 238.00000000
 14.50000000  41.00000000 155.00000000   0.79081633 196.00000000
 14.55000000  60.00000000 200.00000000   0.76923077 260.00000000
 14.60000000 137.00000000 223.00000000   0.61944444 360.00000000
 14.65000000 128.00000000 264.00000000   0.67346939 392.00000000
 14.70000000 118.00000000 161.00000000   0.57706093 279.00000000
 14.75000000 204.00000000 184.00000000   0.47422680 388.00000000
 14.80000000  74.00000000 195.00000000   0.72490706 269.00000000
 14.85000000 138.00000000 136.00000000   0.49635036 274.00000000
 14.90000000  25.00000000 172.00000000   0.87309645 197.00000000
 14.95000000  74.00000000 191.00000000   0.72075472 265.00000000
 15.00000000 149.00000000 164.00000000   0.52396166 313.00000000
 15.05000000  58.00000000 255.00000000   0.81469649 313.00000000
 15.10000000  -7.00000000 224.00000000   1.03225806 217.00000000
 15.15000000 113.00000000 288.00000000   0.71820449 401.00000000
 15.20000000  83.00000000 181.00000000   0.68560606 264.00000000
 15.25000000  64.00000000 144.00000000   0.69230769 208.00000000
 15.30000000  53.00000000 132.00000000   0.71351351 185.00000000
 15.35000000  66.00000000 120.00000000   0.64516129 186.00000000
 15.40000000  55.00000000 260.00000000   0.82539683 315.00000000
 15.45000000 146.00000000 139.00000000   0.48771930 285.00000000
 15.50000000 127.00000000 173.00000000   0.57666667 300.00000000
 15.55000000   7.00000000 158.00000000   0.95757576 165.00000000
 15.60000000 103.00000000 234.00000000   0.69436202 337.00000000
 15.65000000 114.00000000 211.00000000   0.64923077 325.00000000
 15.70000000  69.00000000 236.00000000   0.77377049 305.00000000
 15.75000000  80.00000000 221.00000000   0.73421927 301.00000000
 15.80000000  49.00000000 172.00000000   0.77828054 221.00000000
 15.85000000  37.00000000 198.00000000   0.84255319 235.00000000
 15.90000000  94.00000000 213.00000000   0.69381107 307.00000000
 15.95000000  85.00000000 214.00000000   0.71571906 299.00000000
 16.00000000 163.00000000 193.00000000   0.54213483 356.00000000
 16.05000000  48.00000000 203.00000000   0.80876494 251.00000000
 16.10000000 198.00000000 335.00000000   0.62851782 533.00000000
 16.15000000 101.00000000 200.00000000   0.66445183 301.00000000
 16.20000000 210.00000000 262.00000000   0.55508475 472.00000000
 16.25000000 114.00000000 229.00000000   0.66763848 343.00000000
 16.30000000 123.00000000 123.00000000   0.50000000 246.00000000
 16.35000000 145.00000000 223.00000000   0.60597826 368.00000000
 16.40000000 102.00000000 218.00000000   0.68125000 320.00000000
 16.45000000  44.00000000 170.00000000   0.79439252 214.00000000
 16.50000000 150.00000000 211.00000000   0.58448753 361.00000000
 16.55000000  37.00000000 202.00000000   0.84518828 239.00000000
 16.60000000 219.00000000 186.00000000   0.45925926 405.00000000
 16.65000000 177.00000000 299.00000000   0.62815126 476.00000000
 16.70000000  92.00000000 174.00000000   0.65413534 266.00000000
 16.75000000  90.00000000 238.00000000   0.72560976 328.00000000
 16.80000000  49.00000000 197.00000000   0.80081301 246.00000000
 16.85000000  78.00000000 250.00000000   0.76219512 328.00000000
 16.90000000 145.00000000 158.00000000   0.52145215 303.00000000
 16.95000000  18.00000000 183.00000000   0.91044776 201.00000000
 17.00000000  88.00000000 224.00000000   0.71794872 312.00000000
 17.05000000  56.00000000 234.00000000   0.80689655 290.00000000
 17.10000000 163.00000000 167.00000000   0.50606061 330.00000000
 17.15000000 116.00000000 197.00000000   0.62939297 313.00000000
 17.20000000 123.00000000 191.00000000   0.60828025 314.00000000
 17.25000000 152.00000000 191.00000000   0.55685131 343.00000000
 17.30000000  95.00000000 215.00000000   0.69354839 310.00000000
 17.35000000  51.00000000 212.00000000   0.80608365 263.00000000
 17.40000000  18.00000000 212.00000000   0.92173913 230.00000000
 17.45000000  95.00000000 144.00000000   0.60251046 239.00000000
 17.50000000 137.00000000 234.00000000   0.63072776 371.00000000
 17.55000000  26.00000000 140.00000000   0.84337349 166.00000000
 17.60000000  63.00000000 252.00000000   0.80000000 315.00000000
 17.65000000 201.00000000 168.00000000   0.45528455 369.00000000
 17.70000000 117.00000000 213.00000000   0.64545455 330.00000000
 17.75000000 141.00000000 218.00000000   0.60724234 359.00000000
 17.80000000  97.00000000 198.00000000   0.67118644 295.00000000
 17.85000000  83.00000000 228.00000000   0.73311897 311.00000000
 17.90000000  82.00000000 239.00000000   0.74454829 321.00000000
 17.95000000  83.00000000 145.00000000   0.63596491 228.00000000
 18.00000000  98.00000000 139.00000000   0.58649789 237.00000000
 18.05000000 170.00000000 167.00000000   0.49554896 337.00000000
 18.10000000 176.00000000 133.00000000   0.43042071 309.00000000
 18.15000000  49.00000000 180.00000000   0.78602620 229.00000000
 18.20000000 141.00000000 224.00000000   0.61369863 365.00000000
 18.25000000 100.00000000 195.00000000   0.66101695 295.00000000
 18.30000000 160.00000000 187.00000000   0.53890490 347.00000000
 18.35000000 103.00000000 215.00000000   0.67610063 318.00000000
 18.40000000 141.00000000 305.00000000   0.68385650 446.00000000
 18.45000000  11.00000000  95.00000000   0.89622642 106.00000000
 18.50000000  84.00000000 171.00000000   0.67058824 255.00000000
 18.55000000 149.00000000 205.00000000   0.57909605 354.00000000
 18.60000000 126.00000000 146.00000000   0.53676471 272.00000000
 18.65000000 178.00000000 273.00000000   0.60532151 451.00000000
 18.70000000  32.00000000 147.00000000   0.82122905 179.00000000
 18.75000000 107.00000000 208.00000000   0.66031746 315.00000000
 18.80000000 140.00000000 150.00000000   0.51724138 290.00000000
 18.85000000 102.00000000 155.00000000   0.60311284 257.00000000
 18.90000000  80.00000000 212.00000000   0.72602740 292.00000000
 18.95000000  82.00000000 112.00000000   0.57731959 194.00000000
 19.00000000  90.00000000 112.00000000   0.55445545 202.00000000
 19.05000000 172.00000000 182.00000000   0.51412429 354.00000000
 19.10000000 308.00000000 121.00000000   0.28205128 429.00000000
 19.15000000 427.00000000 119.00000000   0.21794872 546.00000000
 19.20000000 517.00000000 138.00000000   0.21068702 655.00000000
 19.25000000 659.00000000  29.00000000   0.04215116 688.00000000
 19.30000000 450.00000000  27.00000000   0.05660377 477.00000000
 19.35000000 444.00000000  43.00000000   0.08829569 487.00000000
 19.40000000 486.00000000  55.00000000   0.10166359 541.00000000
 19.45000000 424.00000000  48.00000000   0.10169492 472.00000000
 19.50000000 435.00000000  65.00000000   0.13000000 500.00000000
 19.55000000 502.00000000  43.00000000   0.07889908 545.00000000
 19.60000000 366.00000000  27.00000000   0.06870229 393.00000000
 19.65000000 475.00000000  68.00000000   0.12523020 543.00000000
 19.70000000 369.00000000  43.00000000   0.10436893 412.00000000
 19.75000000 410.00000000  45.00000000   0.09890110 455.00000000
 19.80000000 401.00000000  61.00000000   0.13203463 462.00000000
 19.85000000 246.00000000  50.00000000   0.16891892 296.00000000
 19.90000000 421.00000000  54.00000000   0.11368421 475.00000000
 19.95000000 409.00000000  49.00000000   0.10698690 458.00000000
 20.00000000 411.00000000  61.00000000   0.12923729 472.00000000
 20.05000000 244.00000000  34.00000000   0.12230216 278.00000000
 20.10000000 499.00000000  30.00000000   0.05671078 529.00000000
 20.15000000 416.00000000  23.00000000   0.05239180 439.00000000
 20.20000000 481.00000000  82.00000000   0.14564831 563.00000000
 20.25000000 306.00000000  33.00000000   0.09734513 339.00000000
 20.30000000 547.00000000 116.00000000   0.17496229 663.00000000
 20.35000000 488.00000000  52.00000000   0.09629630 540.00000000
 20.40000000 315.00000000  14.00000000   0.04255319 329.00000000
 20.45000000 359.00000000 109.00000000   0.23290598 468.00000000
 20.50000000 475.00000000  53.00000000   0.10037879 528.00000000
 20.55000000 487.00000000  99.00000000   0.16894198 586.00000000
 20.60000000 446.00000000  71.00000000   0.13733075 517.00000000
 20.65000000 498.00000000  16.00000000   0.03112840 514.00000000
 20.70000000 387.00000000  56.00000000   0.12641084 443.00000000
 20.75000000 502.00000000  53.00000000   0.09549550 555.00000000
 20.80000000 654.00000000  31.00000000   0.04525547 685.00000000
 20.85000000 429.00000000 114.00000000   0.20994475 543.00000000
 20.90000000 455.00000000  43.00000000   0.08634538 498.00000000
 20.95000000 517.00000000  39.00000000   0.07014388 556.00000000
 21.00000000 411.00000000   9.00000000   0.02142857 420.00000000
 21.05000000 616.00000000 -20.00000000  -0.03355705 596.00000000
 21.10000000 554.00000000  11.00000000   0.01946903 565.00000000
 21.15000000 365.00000000 101.00000000   0.21673820 466.00000000
 21.20000000 343.00000000  86.00000000   0.20046620 429.00000000
 21.25000000 446.00000000  53.00000000   0.10621242 499.00000000
 21.30000000 428.00000000  78.00000000   0.15415020 506.00000000
 21.35000000 385.00000000  64.00000000   0.14253898 449.00000000
 21.40000000 513.00000000  42.00000000   0.07567568 555.00000000
 21.45000000 417.00000000  56.00000000   0.11839323 473.00000000
 21.50000000 563.00000000  86.00000000   0.13251156 649.00000000
 21.55000000 590.00000000  20.00000000   0.03278689 610.00000000
 21.60000000 507.00000000  73.00000000   0.12586207 580.00000000
 21.65000000 470.00000000   3.00000000   0.00634249 473.00000000
 21.70000000 506.00000000  35.00000000   0.06469501 541.00000000
 21.75000000 361.00000000  17.00000000   0.04497354 378.00000000
 21.80000000 397.00000000  68.00000000   0.14623656 465.00000000
 21.85000000 585.00000000  59.00000000   0.09161491 644.00000000
 21.90000000 568.00000000  10.00000000   0.01730104 578.00000000
 21.95000000 499.00000000 107.00000000   0.17656766 606.00000000
 22.00000000 465.00000000  44.00000000   0.08644401 509.00000000
 22.05000000 486.00000000  62.00000000   0.11313869 548.00000000
 22.10000000 476.00000000  57.00000000   0.10694184 533.00000000
 22.15000000 488.00000000  70.00000000   0.12544803 558.00000000
 22.20000000 574.00000000  45.00000000   0.07269790 619.00000000
 22.25000000 599.00000000  41.00000000   0.06406250 640.00000000
 22.30000000 490.00000000  67.00000000   0.12028725 557.00000000
 22.35000000 654.00000000  44.00000000   0.06303725 698.00000000
 22.40000000 419.00000000 -15.00000000  -0.03712871 404.00000000
 22.45000000 494.00000000  37.00000000   0.06967985 531.00000000
 22.50000000 298.00000000  19.00000000   0.05993691 317.00000000
 22.55000000 494.00000000  27.00000000   0.05182342 521.00000000
 22.60000000 456.00000000  90.00000000   0.16483516 546.00000000
 22.65000000 438.00000000  76.00000000   0.14785992 514.00000000
 22.70000000 566.00000000  33.00000000   0.05509182 599.00000000
 22.75000000 455.00000000  32.00000000   0.06570842 487.00000000
 22.80000000 339.00000000  58.00000000   0.14609572 397.00000000
 22.85000000 664.00000000  42.00000000   0.05949008 706.00000000
 22.90000000 559.00000000  87.00000000   0.13467492 646.00000000
 22.95000000 555.00000000  17.00000000   0.02972028 572.00000000
 23.00000000 470.00000000  58.00000000   0.10984848 528.00000000
 23.05000000 510.00000000  54.00000000   0.09574468 564.00000000
 23.10000000 395.00000000  67.00000000   0.14502165 462.00000000
 23.15000000 618.00000000  92.00000000   0.12957746 710.00000000
 23.20000000 462.00000000  77.00000000   0.14285714 539.00000000
 23.25000000 530.00000000  90.00000000   0.14516129 620.00000000
 23.30000000 546.00000000  44.00000000   0.07457627 590.00000000
 23.35000000 518.00000000  51.00000000   0.08963093 569.00000000
 23.40000000 477.00000000  63.00000000   0.11666667 540.00000000
 23.45000000 424.00000000  39.00000000   0.08423326 463.00000000
 23.50000000 604.00000000  54.00000000   0.08206687 658.00000000
 23.55000000 459.00000000  54.00000000   0.10526316 513.00000000
 23.60000000 479.00000000  -7.00000000  -0.01483051 472.00000000
 23.65000000 429.00000000  -2.00000000  -0.00468384 427.00000000
 23.70000000 525.00000000  72.00000000   0.12060302 597.00000000
 23.75000000 418.00000000  28.00000000   0.06278027 446.00000000
 23.80000000 599.00000000  71.00000000   0.10597015 670.00000000
 23.85000000 478.00000000  38.00000000   0.07364341 516.00000000
 23.90000000 483.00000000  83.00000000   0.14664311 566.00000000
 23.95000000 515.00000000  24.00000000   0.04452690 539.00000000
 24.00000000 408.00000000  68.00000000   0.14285714 476.00000000
 24.05000000 323.00000000  37.00000000   0.10277778 360.00000000
 24.10000000 348.00000000  43.00000000   0.10997442 391.00000000
 24.15000000 367.00000000  53.00000000   0.12619048 420.00000000
 24.20000000 429.00000000  91.00000000   0.17500000 520.00000000
 24.25000000 530.00000000  90.00000000   0.14516129 620.00000000
 24.30000000 551.00000000  37.00000000   0.06292517 588.00000000
 24.35000000 417.00000000  52.00000000   0.11087420 469.00000000
 24.40000000 620.00000000  76.00000000   0.10919540 696.00000000
 24.45000000 422.00000000  16.00000000   0.03652968 438.00000000
 24.50000000 628.00000000  19.00000000   0.02936631 647.00000000
 24.55000000 547.00000000 101.00000000   0.15586420 648.00000000
 24.60000000 541.00000000  -1.00000000  -0.00185185 540.00000000
 24.65000000 545.00000000  62.00000000   0.10214168 607.00000000
 24.70000000 448.00000000 101.00000000   0.18397086 549.00000000
 24.75000000 354.00000000  34.00000000   0.08762887 388.00000000
 24.80000000 470.00000000 107.00000000   0.18544194 577.00000000
 24.85000000 633.00000000  90.00000000   0.12448133 723.00000000
 24.90000000 486.00000000  68.00000000   0.12274368 554.00000000
 24.95000000 454.00000000  35.00000000   0.07157464 489.00000000
 25.00000000 541.00000000  77.00000000   0.12459547 618.00000000
 25.05000000 630.00000000  45.00000000   0.06666667 675.00000000
 25.10000000 463.00000000  97.00000000   0.17321429 560.00000000
 25.15000000 492.00000000  64.00000000   0.11510791 556.00000000
 25.20000000 610.00000000  66.00000000   0.09763314 676.00000000
 25.25000000 481.00000000  56.00000000   0.10428305 537.00000000
 25.30000000 590.00000000  38.00000000   0.06050955 628.00000000
 25.35000000 473.00000000  30.00000000   0.05964215 503.00000000
 25.40000000 557.00000000  15.00000000   0.02622378 572.00000000
 25.45000000 558.00000000  96.00000000   0.14678899 654.00000000
 25.50000000 350.00000000  -1.00000000  -0.00286533 349.00000000
 25.55000000 540.00000000   0.00000000   0.00000000 540.00000000
 25.60000000 531.00000000  -7.00000000  -0.01335878 524.00000000
 25.65000000 330.00000000  27.00000000   0.07563025 357.00000000
 25.70000000 402.00000000  47.00000000   0.10467706 449.00000000
 25.75000000 445.00000000  67.00000000   0.13085938 512.00000000
 25.80000000 407.00000000  38.00000000   0.08539326 445.00000000
 25.85000000 383.00000000  58.00000000   0.13151927 441.00000000
 25.90000000 444.00000000  42.00000000   0.08641975 486.00000000
 25.95000000 200.00000000  -2.00000000  -0.01010101 198.00000000
 26.00000000 280.00000000  62.00000000   0.18128655 342.00000000
 26.05000000 317.00000000   7.00000000   0.02160494 324.00000000
 26.10000000 289.00000000  13.00000000   0.04304636 302.00000000
 26.15000000 433.00000000  46.00000000   0.09603340 479.00000000
 26.20000000 597.00000000  76.00000000   0.11292719 673.00000000
 26.25000000 463.00000000   7.00000000   0.01489362 470.00000000
 26.30000000 523.00000000  69.00000000   0.11655405 592.00000000
 26.35000000 414.00000000  38.00000000   0.08407080 452.00000000
 26.40000000 586.00000000  34.00000000   0.05483871 620.00000000
 26.45000000 501.00000000  35.00000000   0.06529851 536.00000000
 26.50000000 350.00000000  15.00000000   0.04109589 365.00000000
 26.55000000 519.00000000 114.00000000   0.18009479 633.00000000
 26.60000000 519.00000000  57.00000000   0.09895833 576.00000000
 26.65000000 522.00000000  -2.00000000  -0.00384615 520.00000000
 26.70000000 406.00000000  39.00000000   0.08764045 445.00000000
 26.75000000 578.00000000 -22.00000000  -0.03956835 556.00000000
 26.80000000 609.00000000  36.00000000   0.05581395 645.00000000
 26.85000000 411.00000000  28.00000000   0.06378132 439.00000000
 26.90000000 366.00000000 111.00000000   0.23270440 477.00000000
 26.95000000 400.00000000  30.00000000   0.06976744 430.00000000
 27.00000000 377.00000000  44.00000000   0.10451306 421.00000000
 27.05000000 426.00000000  42.00000000   0.08974359 468.00000000
 27.10000000 568.00000000  60.00000000   0.09554140 628.00000000
 27.15000000 632.00000000  26.00000000   0.03951368 658.00000000
 27.20000000 398.00000000  38.00000000   0.08715596 436.00000000
 27.25000000 283.00000000  85.00000000   0.23097826 368.00000000
 27.30000000 462.00000000  23.00000000   0.04742268 485.00000000
 27.35000000 427.00000000  33.00000000   0.07173913 460.00000000
 27.40000000 520.00000000  46.00000000   0.08127208 566.00000000
 27.45000000 511.00000000  19.00000000   0.03584906 530.00000000
 27.50000000 561.00000000  79.00000000   0.12343750 640.00000000
 27.55000000 314.00000000  57.00000000   0.15363881 371.00000000
 27.60000000 439.00000000  92.00000000   0.17325800 531.00000000
 27.65000000 607.00000000  51.00000000   0.07750760 658.00000000
 27.70000000 566.00000000  29.00000000   0.04873950 595.00000000
 27.75000000 620.00000000 156.00000000   0.20103093 776.00000000
 27.80000000 447.00000000  -2.00000000  -0.00449438 445.00000000
 27.85000000 391.00000000  56.00000000   0.12527964 447.00000000
 27.90000000 454.00000000  31.00000000   0.06391753 485.00000000
 27.95000000 441.00000000  20.00000000   0.04338395 461.00000000
 28.00000000 430.00000000  30.00000000   0.06521739 460.00000000
 28.05000000 398.00000000  97.00000000   0.19595960 495.00000000
 28.10000000 539.00000000  25.00000000   0.04432624 564.00000000
 28.15000000 352.00000000  48.00000000   0.12000000 400.00000000
 28.20000000 494.00000000  44.00000000   0.08178439 538.00000000
 28.25000000 491.00000000   6.00000000   0.01207243 497.00000000
 28.30000000 446.00000000  48.00000000   0.09716599 494.00000000
 28.35000000 455.00000000 152.00000000   0.25041186 607.00000000
 28.40000000 599.00000000  56.00000000   0.08549618 655.00000000
 28.45000000 427.00000000  48.00000000   0.10105263 475.00000000
 28.50000000 563.00000000   8.00000000   0.01401051 571.00000000
 28.55000000 512.00000000  48.00000000   0.08571429 560.00000000
 28.60000000 468.00000000  38.00000000   0.07509881 506.00000000
 28.65000000 499.00000000  75.00000000   0.13066202 574.00000000
 28.70000000 687.00000000 -12.00000000  -0.01777778 675.00000000
 28.75000000 445.00000000  57.00000000   0.11354582 502.00000000
 28.80000000 494.00000000  -5.00000000  -0.01022495 489.00000000
 28.85000000 474.00000000  64.00000000   0.11895911 538.00000000
 28.90000000 469.00000000  37.00000000   0.07312253 506.00000000
 28.95000000 483.00000000  69.00000000   0.12500000 552.00000000
 29.00000000 354.00000000  71.00000000   0.16705882 425.00000000
 29.05000000 393.00000000  77.00000000   0.16382979 470.00000000
 29.10000000 387.00000000  20.00000000   0.04914005 407.00000000
 29.15000000 458.00000000  85.00000000   0.15653775 543.00000000
 29.20000000 520.00000000  23.00000000   0.04235727 543.00000000
 29.25000000 424.00000000  16.00000000   0.03636364 440.00000000
 29.30000000 670.00000000  65.00000000   0.08843537 735.00000000
 29.35000000 420.00000000  14.00000000   0.03225806 434.00000000
 29.40000000 405.00000000  61.00000000   0.13090129 466.00000000
 29.45000000 423.00000000  26.00000000   0.05790646 449.00000000
 29.50000000 627.00000000  49.00000000   0.07248521 676.00000000
 29.55000000 461.00000000   0.00000000   0.00000000 461.00000000
 29.60000000 522.00000000  50.00000000   0.08741259 572.00000000
 29.65000000 516.00000000  37.00000000   0.06690778 553.00000000
 29.70000000 279.00000000  10.00000000   0.03460208 289.00000000
 29.75000000 420.00000000  16.00000000   0.03669725 436.00000000
 29.80000000 468.00000000  51.00000000   0.09826590 519.00000000
 29.85000000 490.00000000 113.00000000   0.18739635 603.00000000
 29.90000000 431.00000000  49.00000000   0.10208333 480.00000000
 29.95000000 403.00000000 -10.00000000  -0.02544529 393.00000000
 30.00000000 557.00000000  69.00000000   0.11022364 626.00000000
 30.05000000 439.00000000  27.00000000   0.05793991 466.00000000
 30.10000000 510.00000000   9.00000000   0.01734104 519.00000000
 30.15000000 384.00000000  68.00000000   0.15044248 452.00000000
 30.20000000 354.00000000  37.00000000   0.09462916 391.00000000
 30.25000000 616.00000000 114.00000000   0.15616438 730.00000000
 30.30000000 418.00000000  30.00000000   0.06696429 448.00000000
