# Supplementary material for: Functional 3D architecture in an intrinsically disordered E3 ligase domain facilitates ubiquitin transfer
Source: Nat Commun. 2020 Jul 30;11:3807. doi: 10.1038/s41467-020-17647-x (PMC7393505; doi:10.1038/s41467-020-17647-x)
Supplement: Supplementary file 4 — Source Data [file 41467_2020_17647_MOESM4_ESM.zip › Source data/Fig. 2/Figure 2B/SM traces - raw/30-57 (SIM1-2)/hel21.traces_261.txt]

  0.00000000   0.00000000 111.00000000   1.00000000 111.00000000
  0.05000000  13.00000000 220.00000000   0.94420601 233.00000000
  0.10000000  17.00000000 174.00000000   0.91099476 191.00000000
  0.15000000  67.00000000 136.00000000   0.66995074 203.00000000
  0.20000000  53.00000000 203.00000000   0.79296875 256.00000000
  0.25000000  46.00000000 304.00000000   0.86857143 350.00000000
  0.30000000  48.00000000 238.00000000   0.83216783 286.00000000
  0.35000000  71.00000000 180.00000000   0.71713147 251.00000000
  0.40000000 158.00000000 117.00000000   0.42545455 275.00000000
  0.45000000  63.00000000 230.00000000   0.78498294 293.00000000
  0.50000000  85.00000000 282.00000000   0.76839237 367.00000000
  0.55000000  62.00000000 219.00000000   0.77935943 281.00000000
  0.60000000 138.00000000 141.00000000   0.50537634 279.00000000
  0.65000000 106.00000000 220.00000000   0.67484663 326.00000000
  0.70000000  22.00000000 173.00000000   0.88717949 195.00000000
  0.75000000  37.00000000 190.00000000   0.83700441 227.00000000
  0.80000000  55.00000000 231.00000000   0.80769231 286.00000000
  0.85000000  92.00000000 186.00000000   0.66906475 278.00000000
  0.90000000  50.00000000 182.00000000   0.78448276 232.00000000
  0.95000000  19.00000000 204.00000000   0.91479821 223.00000000
  1.00000000  42.00000000 154.00000000   0.78571429 196.00000000
  1.05000000  85.00000000 132.00000000   0.60829493 217.00000000
  1.10000000 175.00000000 150.00000000   0.46153846 325.00000000
  1.15000000 128.00000000 278.00000000   0.68472906 406.00000000
  1.20000000  27.00000000 230.00000000   0.89494163 257.00000000
  1.25000000  17.00000000 237.00000000   0.93307087 254.00000000
  1.30000000  53.00000000 181.00000000   0.77350427 234.00000000
  1.35000000  41.00000000 122.00000000   0.74846626 163.00000000
  1.40000000  91.00000000 196.00000000   0.68292683 287.00000000
  1.45000000  33.00000000 159.00000000   0.82812500 192.00000000
  1.50000000  82.00000000 153.00000000   0.65106383 235.00000000
  1.55000000  27.00000000 155.00000000   0.85164835 182.00000000
  1.60000000  25.00000000 120.00000000   0.82758621 145.00000000
  1.65000000  92.00000000 187.00000000   0.67025090 279.00000000
  1.70000000 165.00000000 173.00000000   0.51183432 338.00000000
  1.75000000 124.00000000 212.00000000   0.63095238 336.00000000
  1.80000000  57.00000000 111.00000000   0.66071429 168.00000000
  1.85000000 109.00000000 150.00000000   0.57915058 259.00000000
  1.90000000  60.00000000 176.00000000   0.74576271 236.00000000
  1.95000000  97.00000000 236.00000000   0.70870871 333.00000000
  2.00000000 130.00000000 210.00000000   0.61764706 340.00000000
  2.05000000 131.00000000 138.00000000   0.51301115 269.00000000
  2.10000000 146.00000000 185.00000000   0.55891239 331.00000000
  2.15000000 -18.00000000 137.00000000   1.15126050 119.00000000
  2.20000000  60.00000000 163.00000000   0.73094170 223.00000000
  2.25000000  84.00000000 127.00000000   0.60189573 211.00000000
  2.30000000  47.00000000 232.00000000   0.83154122 279.00000000
  2.35000000 116.00000000 278.00000000   0.70558376 394.00000000
  2.40000000  39.00000000 253.00000000   0.86643836 292.00000000
  2.45000000  87.00000000 152.00000000   0.63598326 239.00000000
  2.50000000 118.00000000 134.00000000   0.53174603 252.00000000
  2.55000000 107.00000000 186.00000000   0.63481229 293.00000000
  2.60000000  49.00000000 211.00000000   0.81153846 260.00000000
  2.65000000  95.00000000 201.00000000   0.67905405 296.00000000
  2.70000000 127.00000000 109.00000000   0.46186441 236.00000000
  2.75000000  80.00000000 163.00000000   0.67078189 243.00000000
  2.80000000  36.00000000 203.00000000   0.84937238 239.00000000
  2.85000000 206.00000000 164.00000000   0.44324324 370.00000000
  2.90000000  66.00000000 206.00000000   0.75735294 272.00000000
  2.95000000  99.00000000 146.00000000   0.59591837 245.00000000
  3.00000000 119.00000000 153.00000000   0.56250000 272.00000000
  3.05000000  84.00000000 114.00000000   0.57575758 198.00000000
  3.10000000  50.00000000 196.00000000   0.79674797 246.00000000
  3.15000000  35.00000000 258.00000000   0.88054608 293.00000000
  3.20000000  47.00000000 180.00000000   0.79295154 227.00000000
  3.25000000 113.00000000 217.00000000   0.65757576 330.00000000
  3.30000000  85.00000000 200.00000000   0.70175439 285.00000000
  3.35000000 141.00000000 232.00000000   0.62198391 373.00000000
  3.40000000 113.00000000 124.00000000   0.52320675 237.00000000
  3.45000000 104.00000000 116.00000000   0.52727273 220.00000000
  3.50000000 118.00000000 226.00000000   0.65697674 344.00000000
  3.55000000  68.00000000 176.00000000   0.72131148 244.00000000
  3.60000000  96.00000000 110.00000000   0.53398058 206.00000000
  3.65000000 101.00000000 144.00000000   0.58775510 245.00000000
  3.70000000   9.00000000 231.00000000   0.96250000 240.00000000
  3.75000000  61.00000000 188.00000000   0.75502008 249.00000000
  3.80000000  69.00000000 139.00000000   0.66826923 208.00000000
  3.85000000  71.00000000 206.00000000   0.74368231 277.00000000
  3.90000000  75.00000000 141.00000000   0.65277778 216.00000000
  3.95000000 116.00000000 213.00000000   0.64741641 329.00000000
  4.00000000  -5.00000000 253.00000000   1.02016129 248.00000000
  4.05000000  41.00000000 184.00000000   0.81777778 225.00000000
  4.10000000  55.00000000 173.00000000   0.75877193 228.00000000
  4.15000000  34.00000000 186.00000000   0.84545455 220.00000000
  4.20000000  76.00000000  87.00000000   0.53374233 163.00000000
  4.25000000  51.00000000 212.00000000   0.80608365 263.00000000
  4.30000000  48.00000000 175.00000000   0.78475336 223.00000000
  4.35000000  26.00000000 186.00000000   0.87735849 212.00000000
  4.40000000  80.00000000 236.00000000   0.74683544 316.00000000
  4.45000000  71.00000000 189.00000000   0.72692308 260.00000000
  4.50000000  78.00000000 176.00000000   0.69291339 254.00000000
  4.55000000 112.00000000  99.00000000   0.46919431 211.00000000
  4.60000000  77.00000000 132.00000000   0.63157895 209.00000000
  4.65000000  50.00000000 220.00000000   0.81481481 270.00000000
  4.70000000  86.00000000 182.00000000   0.67910448 268.00000000
  4.75000000 139.00000000 134.00000000   0.49084249 273.00000000
  4.80000000 106.00000000 202.00000000   0.65584416 308.00000000
  4.85000000  59.00000000 140.00000000   0.70351759 199.00000000
  4.90000000  18.00000000 130.00000000   0.87837838 148.00000000
  4.95000000 128.00000000 186.00000000   0.59235669 314.00000000
  5.00000000 163.00000000 209.00000000   0.56182796 372.00000000
  5.05000000  89.00000000 219.00000000   0.71103896 308.00000000
  5.10000000 109.00000000 182.00000000   0.62542955 291.00000000
  5.15000000  79.00000000 213.00000000   0.72945205 292.00000000
  5.20000000  56.00000000 231.00000000   0.80487805 287.00000000
  5.25000000  91.00000000 156.00000000   0.63157895 247.00000000
  5.30000000  60.00000000 274.00000000   0.82035928 334.00000000
  5.35000000  72.00000000 101.00000000   0.58381503 173.00000000
  5.40000000  65.00000000 151.00000000   0.69907407 216.00000000
  5.45000000 171.00000000 203.00000000   0.54278075 374.00000000
  5.50000000 141.00000000 224.00000000   0.61369863 365.00000000
  5.55000000 101.00000000 242.00000000   0.70553936 343.00000000
  5.60000000  53.00000000  76.00000000   0.58914729 129.00000000
  5.65000000 137.00000000 109.00000000   0.44308943 246.00000000
  5.70000000  50.00000000 172.00000000   0.77477477 222.00000000
  5.75000000  67.00000000 183.00000000   0.73200000 250.00000000
  5.80000000 126.00000000 156.00000000   0.55319149 282.00000000
  5.85000000  32.00000000 299.00000000   0.90332326 331.00000000
  5.90000000  72.00000000 122.00000000   0.62886598 194.00000000
  5.95000000  96.00000000 136.00000000   0.58620690 232.00000000
  6.00000000  36.00000000 209.00000000   0.85306122 245.00000000
  6.05000000  23.00000000 207.00000000   0.90000000 230.00000000
  6.10000000  38.00000000 138.00000000   0.78409091 176.00000000
  6.15000000  84.00000000 196.00000000   0.70000000 280.00000000
  6.20000000  36.00000000 183.00000000   0.83561644 219.00000000
  6.25000000  65.00000000 198.00000000   0.75285171 263.00000000
  6.30000000  24.00000000 172.00000000   0.87755102 196.00000000
  6.35000000  60.00000000 106.00000000   0.63855422 166.00000000
  6.40000000  84.00000000 170.00000000   0.66929134 254.00000000
  6.45000000  46.00000000 184.00000000   0.80000000 230.00000000
  6.50000000  71.00000000 142.00000000   0.66666667 213.00000000
  6.55000000  40.00000000 217.00000000   0.84435798 257.00000000
  6.60000000 111.00000000 167.00000000   0.60071942 278.00000000
  6.65000000  46.00000000 109.00000000   0.70322581 155.00000000
  6.70000000  52.00000000 188.00000000   0.78333333 240.00000000
  6.75000000  47.00000000 113.00000000   0.70625000 160.00000000
  6.80000000  92.00000000 262.00000000   0.74011299 354.00000000
  6.85000000 102.00000000 138.00000000   0.57500000 240.00000000
  6.90000000  54.00000000 106.00000000   0.66250000 160.00000000
  6.95000000  34.00000000 123.00000000   0.78343949 157.00000000
  7.00000000 103.00000000 235.00000000   0.69526627 338.00000000
  7.05000000 157.00000000 233.00000000   0.59743590 390.00000000
  7.10000000  76.00000000 170.00000000   0.69105691 246.00000000
  7.15000000  68.00000000 149.00000000   0.68663594 217.00000000
  7.20000000  75.00000000 145.00000000   0.65909091 220.00000000
  7.25000000  75.00000000 255.00000000   0.77272727 330.00000000
  7.30000000  98.00000000 106.00000000   0.51960784 204.00000000
  7.35000000   7.00000000 226.00000000   0.96995708 233.00000000
  7.40000000  79.00000000 167.00000000   0.67886179 246.00000000
  7.45000000  62.00000000 121.00000000   0.66120219 183.00000000
  7.50000000 109.00000000 184.00000000   0.62798635 293.00000000
  7.55000000  43.00000000 132.00000000   0.75428571 175.00000000
  7.60000000  64.00000000 201.00000000   0.75849057 265.00000000
  7.65000000  81.00000000 148.00000000   0.64628821 229.00000000
  7.70000000 148.00000000 160.00000000   0.51948052 308.00000000
  7.75000000  44.00000000 149.00000000   0.77202073 193.00000000
  7.80000000  17.00000000 143.00000000   0.89375000 160.00000000
  7.85000000  87.00000000 222.00000000   0.71844660 309.00000000
  7.90000000  -2.00000000 144.00000000   1.01408451 142.00000000
  7.95000000 101.00000000 225.00000000   0.69018405 326.00000000
  8.00000000  38.00000000  90.00000000   0.70312500 128.00000000
  8.05000000 143.00000000 269.00000000   0.65291262 412.00000000
  8.10000000  97.00000000 183.00000000   0.65357143 280.00000000
  8.15000000  75.00000000 174.00000000   0.69879518 249.00000000
  8.20000000  74.00000000 222.00000000   0.75000000 296.00000000
  8.25000000 112.00000000 115.00000000   0.50660793 227.00000000
  8.30000000 135.00000000 326.00000000   0.70715835 461.00000000
  8.35000000  85.00000000 127.00000000   0.59905660 212.00000000
  8.40000000  86.00000000 142.00000000   0.62280702 228.00000000
  8.45000000  63.00000000 214.00000000   0.77256318 277.00000000
  8.50000000  68.00000000 127.00000000   0.65128205 195.00000000
  8.55000000  75.00000000 156.00000000   0.67532468 231.00000000
  8.60000000 136.00000000 113.00000000   0.45381526 249.00000000
  8.65000000  42.00000000 197.00000000   0.82426778 239.00000000
  8.70000000  56.00000000 177.00000000   0.75965665 233.00000000
  8.75000000  61.00000000  90.00000000   0.59602649 151.00000000
  8.80000000 -21.00000000 154.00000000   1.15789474 133.00000000
  8.85000000 130.00000000 148.00000000   0.53237410 278.00000000
  8.90000000  63.00000000 207.00000000   0.76666667 270.00000000
  8.95000000  61.00000000 240.00000000   0.79734219 301.00000000
  9.00000000  51.00000000 165.00000000   0.76388889 216.00000000
  9.05000000  71.00000000 145.00000000   0.67129630 216.00000000
  9.10000000 122.00000000 190.00000000   0.60897436 312.00000000
  9.15000000 160.00000000 155.00000000   0.49206349 315.00000000
  9.20000000  82.00000000 253.00000000   0.75522388 335.00000000
  9.25000000  -2.00000000 111.00000000   1.01834862 109.00000000
  9.30000000  47.00000000 215.00000000   0.82061069 262.00000000
  9.35000000  14.00000000 229.00000000   0.94238683 243.00000000
  9.40000000 127.00000000 157.00000000   0.55281690 284.00000000
  9.45000000 124.00000000 158.00000000   0.56028369 282.00000000
  9.50000000  12.00000000 201.00000000   0.94366197 213.00000000
  9.55000000  18.00000000 144.00000000   0.88888889 162.00000000
  9.60000000 151.00000000 198.00000000   0.56733524 349.00000000
  9.65000000  70.00000000 176.00000000   0.71544715 246.00000000
  9.70000000  22.00000000 195.00000000   0.89861751 217.00000000
  9.75000000 -23.00000000 186.00000000   1.14110429 163.00000000
  9.80000000  89.00000000 216.00000000   0.70819672 305.00000000
  9.85000000  69.00000000 164.00000000   0.70386266 233.00000000
  9.90000000  10.00000000 126.00000000   0.92647059 136.00000000
  9.95000000  67.00000000 124.00000000   0.64921466 191.00000000
 10.00000000  39.00000000 154.00000000   0.79792746 193.00000000
 10.05000000  23.00000000 148.00000000   0.86549708 171.00000000
 10.10000000   2.00000000 217.00000000   0.99086758 219.00000000
 10.15000000  58.00000000 183.00000000   0.75933610 241.00000000
 10.20000000  40.00000000 114.00000000   0.74025974 154.00000000
 10.25000000 203.00000000 154.00000000   0.43137255 357.00000000
 10.30000000  26.00000000 106.00000000   0.80303030 132.00000000
 10.35000000  86.00000000 140.00000000   0.61946903 226.00000000
 10.40000000  50.00000000 144.00000000   0.74226804 194.00000000
 10.45000000 131.00000000 164.00000000   0.55593220 295.00000000
 10.50000000  90.00000000 220.00000000   0.70967742 310.00000000
 10.55000000  17.00000000 157.00000000   0.90229885 174.00000000
 10.60000000 137.00000000 266.00000000   0.66004963 403.00000000
 10.65000000 147.00000000 131.00000000   0.47122302 278.00000000
 10.70000000  15.00000000 190.00000000   0.92682927 205.00000000
 10.75000000  14.00000000 313.00000000   0.95718654 327.00000000
 10.80000000  52.00000000 135.00000000   0.72192513 187.00000000
 10.85000000  60.00000000 268.00000000   0.81707317 328.00000000
 10.90000000  59.00000000 176.00000000   0.74893617 235.00000000
 10.95000000 139.00000000 141.00000000   0.50357143 280.00000000
 11.00000000  39.00000000 197.00000000   0.83474576 236.00000000
 11.05000000  -6.00000000 167.00000000   1.03726708 161.00000000
 11.10000000  48.00000000 213.00000000   0.81609195 261.00000000
 11.15000000  81.00000000 187.00000000   0.69776119 268.00000000
 11.20000000  81.00000000 136.00000000   0.62672811 217.00000000
 11.25000000 118.00000000 198.00000000   0.62658228 316.00000000
 11.30000000  11.00000000 180.00000000   0.94240838 191.00000000
 11.35000000  29.00000000 251.00000000   0.89642857 280.00000000
 11.40000000  70.00000000 183.00000000   0.72332016 253.00000000
 11.45000000  44.00000000 155.00000000   0.77889447 199.00000000
 11.50000000 112.00000000 183.00000000   0.62033898 295.00000000
 11.55000000  47.00000000 174.00000000   0.78733032 221.00000000
 11.60000000  13.00000000 169.00000000   0.92857143 182.00000000
 11.65000000 114.00000000 129.00000000   0.53086420 243.00000000
 11.70000000 145.00000000 190.00000000   0.56716418 335.00000000
 11.75000000  60.00000000 283.00000000   0.82507289 343.00000000
 11.80000000  72.00000000 146.00000000   0.66972477 218.00000000
 11.85000000  50.00000000 169.00000000   0.77168950 219.00000000
 11.90000000  87.00000000 183.00000000   0.67777778 270.00000000
 11.95000000  92.00000000 204.00000000   0.68918919 296.00000000
 12.00000000 110.00000000  73.00000000   0.39890710 183.00000000
 12.05000000  69.00000000 139.00000000   0.66826923 208.00000000
 12.10000000  13.00000000 229.00000000   0.94628099 242.00000000
 12.15000000  65.00000000 251.00000000   0.79430380 316.00000000
 12.20000000  58.00000000  73.00000000   0.55725191 131.00000000
 12.25000000 -10.00000000 160.00000000   1.06666667 150.00000000
 12.30000000 103.00000000 126.00000000   0.55021834 229.00000000
 12.35000000 320.00000000  57.00000000   0.15119363 377.00000000
 12.40000000 203.00000000  14.00000000   0.06451613 217.00000000
 12.45000000 300.00000000  84.00000000   0.21875000 384.00000000
 12.50000000 360.00000000  62.00000000   0.14691943 422.00000000
 12.55000000 419.00000000  49.00000000   0.10470085 468.00000000
 12.60000000 312.00000000  54.00000000   0.14754098 366.00000000
 12.65000000 340.00000000  34.00000000   0.09090909 374.00000000
 12.70000000 262.00000000  79.00000000   0.23167155 341.00000000
 12.75000000 387.00000000  98.00000000   0.20206186 485.00000000
 12.80000000 452.00000000  46.00000000   0.09236948 498.00000000
 12.85000000 381.00000000  54.00000000   0.12413793 435.00000000
 12.90000000 430.00000000  66.00000000   0.13306452 496.00000000
 12.95000000 310.00000000  48.00000000   0.13407821 358.00000000
 13.00000000 387.00000000  92.00000000   0.19206681 479.00000000
 13.05000000 446.00000000  40.00000000   0.08230453 486.00000000
 13.10000000 455.00000000  84.00000000   0.15584416 539.00000000
 13.15000000 403.00000000  82.00000000   0.16907216 485.00000000
 13.20000000 384.00000000 141.00000000   0.26857143 525.00000000
 13.25000000 340.00000000  60.00000000   0.15000000 400.00000000
 13.30000000 429.00000000 102.00000000   0.19209040 531.00000000
 13.35000000 271.00000000  58.00000000   0.17629179 329.00000000
 13.40000000 201.00000000  27.00000000   0.11842105 228.00000000
 13.45000000 441.00000000  61.00000000   0.12151394 502.00000000
 13.50000000 434.00000000  98.00000000   0.18421053 532.00000000
 13.55000000 430.00000000  31.00000000   0.06724512 461.00000000
 13.60000000 270.00000000  29.00000000   0.09698997 299.00000000
 13.65000000 331.00000000  69.00000000   0.17250000 400.00000000
 13.70000000 445.00000000  56.00000000   0.11177645 501.00000000
 13.75000000 437.00000000  61.00000000   0.12248996 498.00000000
 13.80000000 357.00000000  -7.00000000  -0.02000000 350.00000000
 13.85000000 297.00000000  23.00000000   0.07187500 320.00000000
 13.90000000 353.00000000  88.00000000   0.19954649 441.00000000
 13.95000000 444.00000000  15.00000000   0.03267974 459.00000000
 14.00000000 366.00000000   3.00000000   0.00813008 369.00000000
 14.05000000 365.00000000  41.00000000   0.10098522 406.00000000
 14.10000000 437.00000000  71.00000000   0.13976378 508.00000000
 14.15000000 331.00000000  22.00000000   0.06232295 353.00000000
 14.20000000 340.00000000  81.00000000   0.19239905 421.00000000
 14.25000000 390.00000000  39.00000000   0.09090909 429.00000000
 14.30000000 388.00000000  67.00000000   0.14725275 455.00000000
 14.35000000 286.00000000  40.00000000   0.12269939 326.00000000
 14.40000000 381.00000000  79.00000000   0.17173913 460.00000000
 14.45000000 337.00000000 136.00000000   0.28752643 473.00000000
 14.50000000 321.00000000  53.00000000   0.14171123 374.00000000
 14.55000000 405.00000000 102.00000000   0.20118343 507.00000000
 14.60000000 469.00000000  78.00000000   0.14259598 547.00000000
 14.65000000 354.00000000  77.00000000   0.17865429 431.00000000
 14.70000000 364.00000000  -5.00000000  -0.01392758 359.00000000
 14.75000000 322.00000000  64.00000000   0.16580311 386.00000000
 14.80000000 354.00000000  33.00000000   0.08527132 387.00000000
 14.85000000 523.00000000  47.00000000   0.08245614 570.00000000
 14.90000000 271.00000000  89.00000000   0.24722222 360.00000000
 14.95000000 318.00000000  73.00000000   0.18670077 391.00000000
 15.00000000 345.00000000  56.00000000   0.13965087 401.00000000
 15.05000000 440.00000000  39.00000000   0.08141962 479.00000000
 15.10000000 317.00000000  54.00000000   0.14555256 371.00000000
 15.15000000 441.00000000  51.00000000   0.10365854 492.00000000
 15.20000000 355.00000000  84.00000000   0.19134396 439.00000000
 15.25000000 252.00000000  21.00000000   0.07692308 273.00000000
 15.30000000 406.00000000  55.00000000   0.11930586 461.00000000
 15.35000000 280.00000000  89.00000000   0.24119241 369.00000000
 15.40000000 253.00000000  27.00000000   0.09642857 280.00000000
 15.45000000 350.00000000  61.00000000   0.14841849 411.00000000
 15.50000000 393.00000000  23.00000000   0.05528846 416.00000000
 15.55000000 270.00000000  82.00000000   0.23295455 352.00000000
 15.60000000 385.00000000  81.00000000   0.17381974 466.00000000
 15.65000000 410.00000000  41.00000000   0.09090909 451.00000000
 15.70000000 418.00000000  20.00000000   0.04566210 438.00000000
 15.75000000 382.00000000  82.00000000   0.17672414 464.00000000
 15.80000000 289.00000000  59.00000000   0.16954023 348.00000000
 15.85000000 272.00000000  38.00000000   0.12258065 310.00000000
 15.90000000 359.00000000  76.00000000   0.17471264 435.00000000
 15.95000000 447.00000000 139.00000000   0.23720137 586.00000000
 16.00000000 284.00000000  99.00000000   0.25848564 383.00000000
 16.05000000 490.00000000  66.00000000   0.11870504 556.00000000
 16.10000000 421.00000000  24.00000000   0.05393258 445.00000000
 16.15000000 333.00000000  76.00000000   0.18581907 409.00000000
 16.20000000 317.00000000  84.00000000   0.20947631 401.00000000
 16.25000000 365.00000000  58.00000000   0.13711584 423.00000000
 16.30000000 311.00000000 143.00000000   0.31497797 454.00000000
 16.35000000 395.00000000  23.00000000   0.05502392 418.00000000
 16.40000000 340.00000000  68.00000000   0.16666667 408.00000000
 16.45000000 261.00000000  59.00000000   0.18437500 320.00000000
 16.50000000 493.00000000  19.00000000   0.03710938 512.00000000
 16.55000000 290.00000000  63.00000000   0.17847025 353.00000000
 16.60000000 327.00000000 133.00000000   0.28913043 460.00000000
 16.65000000 354.00000000  38.00000000   0.09693878 392.00000000
 16.70000000 339.00000000  74.00000000   0.17917676 413.00000000
 16.75000000 286.00000000  41.00000000   0.12538226 327.00000000
 16.80000000 291.00000000 112.00000000   0.27791563 403.00000000
 16.85000000 410.00000000  17.00000000   0.03981265 427.00000000
 16.90000000 293.00000000  68.00000000   0.18836565 361.00000000
 16.95000000 397.00000000  33.00000000   0.07674419 430.00000000
 17.00000000 346.00000000  57.00000000   0.14143921 403.00000000
 17.05000000 338.00000000  62.00000000   0.15500000 400.00000000
 17.10000000 302.00000000 105.00000000   0.25798526 407.00000000
 17.15000000 386.00000000 -14.00000000  -0.03763441 372.00000000
 17.20000000 270.00000000  65.00000000   0.19402985 335.00000000
 17.25000000 457.00000000  49.00000000   0.09683794 506.00000000
 17.30000000 451.00000000  56.00000000   0.11045365 507.00000000
 17.35000000 343.00000000  45.00000000   0.11597938 388.00000000
 17.40000000 245.00000000  53.00000000   0.17785235 298.00000000
 17.45000000 324.00000000  73.00000000   0.18387909 397.00000000
 17.50000000 327.00000000  22.00000000   0.06303725 349.00000000
 17.55000000 386.00000000 111.00000000   0.22334004 497.00000000
 17.60000000 254.00000000  69.00000000   0.21362229 323.00000000
 17.65000000 308.00000000  38.00000000   0.10982659 346.00000000
 17.70000000 323.00000000  20.00000000   0.05830904 343.00000000
 17.75000000 429.00000000  53.00000000   0.10995851 482.00000000
 17.80000000 332.00000000  78.00000000   0.19024390 410.00000000
 17.85000000 303.00000000  35.00000000   0.10355030 338.00000000
 17.90000000 407.00000000  68.00000000   0.14315789 475.00000000
 17.95000000 273.00000000 108.00000000   0.28346457 381.00000000
 18.00000000 304.00000000  42.00000000   0.12138728 346.00000000
 18.05000000 261.00000000  39.00000000   0.13000000 300.00000000
 18.10000000 302.00000000  60.00000000   0.16574586 362.00000000
 18.15000000 418.00000000  36.00000000   0.07929515 454.00000000
 18.20000000 454.00000000  48.00000000   0.09561753 502.00000000
 18.25000000 284.00000000  58.00000000   0.16959064 342.00000000
 18.30000000 250.00000000  75.00000000   0.23076923 325.00000000
 18.35000000 310.00000000  39.00000000   0.11174785 349.00000000
 18.40000000 270.00000000  71.00000000   0.20821114 341.00000000
 18.45000000  99.00000000  59.00000000   0.37341772 158.00000000
 18.50000000  19.00000000   0.00000000   0.00000000  19.00000000
 18.55000000 -10.00000000  45.00000000   1.28571429  35.00000000
 18.60000000  24.00000000   0.00000000   0.00000000  24.00000000
 18.65000000 -28.00000000   6.00000000  -0.27272727 -22.00000000
 18.70000000 -15.00000000  -3.00000000   0.16666667 -18.00000000
 18.75000000  62.00000000   2.00000000   0.03125000  64.00000000
 18.80000000 -46.00000000   7.00000000  -0.17948718 -39.00000000
 18.85000000 -21.00000000  -3.00000000   0.12500000 -24.00000000
 18.90000000 -31.00000000   6.00000000  -0.24000000 -25.00000000
 18.95000000  -9.00000000 -11.00000000   0.55000000 -20.00000000
 19.00000000   6.00000000   0.00000000   0.00000000   6.00000000
 19.05000000  -5.00000000  17.00000000   1.41666667  12.00000000
 19.10000000 -19.00000000  22.00000000   7.33333333   3.00000000
 19.15000000   2.00000000  44.00000000   0.95652174  46.00000000
 19.20000000 -11.00000000  20.00000000   2.22222222   9.00000000
 19.25000000 -55.00000000   9.00000000  -0.19565217 -46.00000000
 19.30000000 -19.00000000  29.00000000   2.90000000  10.00000000
 19.35000000 -38.00000000  39.00000000  39.00000000   1.00000000
 19.40000000 -35.00000000  15.00000000  -0.75000000 -20.00000000
 19.45000000   7.00000000   4.00000000   0.36363636  11.00000000
 19.50000000   1.00000000  35.00000000   0.97222222  36.00000000
 19.55000000 -13.00000000   2.00000000  -0.18181818 -11.00000000
 19.60000000  64.00000000  19.00000000   0.22891566  83.00000000
 19.65000000  21.00000000  31.00000000   0.59615385  52.00000000
 19.70000000  -7.00000000  38.00000000   1.22580645  31.00000000
 19.75000000  25.00000000  22.00000000   0.46808511  47.00000000
 19.80000000  -9.00000000  41.00000000   1.28125000  32.00000000
 19.85000000 -57.00000000  18.00000000  -0.46153846 -39.00000000
 19.90000000 -13.00000000  96.00000000   1.15662651  83.00000000
 19.95000000  -9.00000000 -11.00000000   0.55000000 -20.00000000
 20.00000000  14.00000000  -5.00000000  -0.55555556   9.00000000
 20.05000000 -19.00000000  48.00000000   1.65517241  29.00000000
 20.10000000  86.00000000  -9.00000000  -0.11688312  77.00000000
 20.15000000  23.00000000  22.00000000   0.48888889  45.00000000
 20.20000000  21.00000000 -24.00000000   8.00000000  -3.00000000
 20.25000000 -21.00000000  -4.00000000   0.16000000 -25.00000000
 20.30000000 -11.00000000  27.00000000   1.68750000  16.00000000
 20.35000000 -103.00000000  52.00000000  -1.01960784 -51.00000000
 20.40000000 -52.00000000  20.00000000  -0.62500000 -32.00000000
 20.45000000  25.00000000 -14.00000000  -1.27272727  11.00000000
 20.50000000 -53.00000000  40.00000000  -3.07692308 -13.00000000
 20.55000000   4.00000000  35.00000000   0.89743590  39.00000000
 20.60000000  53.00000000 -11.00000000  -0.26190476  42.00000000
 20.65000000 -17.00000000  -7.00000000   0.29166667 -24.00000000
 20.70000000 -19.00000000   0.00000000  -0.00000000 -19.00000000
 20.75000000 -34.00000000  40.00000000   6.66666667   6.00000000
 20.80000000  -9.00000000  20.00000000   1.81818182  11.00000000
 20.85000000 102.00000000   4.00000000   0.03773585 106.00000000
 20.90000000  59.00000000   4.00000000   0.06349206  63.00000000
 20.95000000  49.00000000  70.00000000   0.58823529 119.00000000
 21.00000000 -40.00000000   9.00000000  -0.29032258 -31.00000000
 21.05000000 -28.00000000 -16.00000000   0.36363636 -44.00000000
 21.10000000 -18.00000000   6.00000000  -0.50000000 -12.00000000
 21.15000000  50.00000000  25.00000000   0.33333333  75.00000000
 21.20000000  -6.00000000  20.00000000   1.42857143  14.00000000
 21.25000000  -2.00000000  -5.00000000   0.71428571  -7.00000000
 21.30000000  11.00000000  24.00000000   0.68571429  35.00000000
 21.35000000  34.00000000  34.00000000   0.50000000  68.00000000
 21.40000000  14.00000000  18.00000000   0.56250000  32.00000000
 21.45000000 -46.00000000 -19.00000000   0.29230769 -65.00000000
 21.50000000 -39.00000000   2.00000000  -0.05405405 -37.00000000
 21.55000000 -44.00000000 -10.00000000   0.18518519 -54.00000000
 21.60000000 -25.00000000   9.00000000  -0.56250000 -16.00000000
 21.65000000 -24.00000000  23.00000000 -23.00000000  -1.00000000
 21.70000000 -14.00000000  13.00000000 -13.00000000  -1.00000000
 21.75000000 -16.00000000  21.00000000   4.20000000   5.00000000
 21.80000000 -17.00000000  -9.00000000   0.34615385 -26.00000000
 21.85000000  40.00000000 -11.00000000  -0.37931034  29.00000000
 21.90000000 -20.00000000  37.00000000   2.17647059  17.00000000
 21.95000000 -34.00000000 -11.00000000   0.24444444 -45.00000000
 22.00000000 -24.00000000  26.00000000  13.00000000   2.00000000
 22.05000000  42.00000000   9.00000000   0.17647059  51.00000000
 22.10000000  -7.00000000   9.00000000   4.50000000   2.00000000
 22.15000000  -9.00000000   4.00000000  -0.80000000  -5.00000000
 22.20000000   2.00000000 -13.00000000   1.18181818 -11.00000000
 22.25000000  54.00000000  27.00000000   0.33333333  81.00000000
 22.30000000 -72.00000000  17.00000000  -0.30909091 -55.00000000
 22.35000000 -26.00000000  38.00000000   3.16666667  12.00000000
 22.40000000 -31.00000000  13.00000000  -0.72222222 -18.00000000
 22.45000000  -2.00000000  53.00000000   1.03921569  51.00000000
 22.50000000  47.00000000  25.00000000   0.34722222  72.00000000
 22.55000000 -12.00000000  33.00000000   1.57142857  21.00000000
 22.60000000  60.00000000  18.00000000   0.23076923  78.00000000
 22.65000000  27.00000000  13.00000000   0.32500000  40.00000000
 22.70000000  -9.00000000   0.00000000  -0.00000000  -9.00000000
 22.75000000  -7.00000000  23.00000000   1.43750000  16.00000000
 22.80000000   8.00000000   7.00000000   0.46666667  15.00000000
 22.85000000 -70.00000000  39.00000000  -1.25806452 -31.00000000
 22.90000000 -37.00000000  26.00000000  -2.36363636 -11.00000000
 22.95000000 -33.00000000 -24.00000000   0.42105263 -57.00000000
 23.00000000 -33.00000000 -11.00000000   0.25000000 -44.00000000
 23.05000000 223.00000000  22.00000000   0.08979592 245.00000000
 23.10000000 367.00000000  44.00000000   0.10705596 411.00000000
 23.15000000 376.00000000  27.00000000   0.06699752 403.00000000
 23.20000000 327.00000000  20.00000000   0.05763689 347.00000000
 23.25000000 243.00000000  82.00000000   0.25230769 325.00000000
 23.30000000 116.00000000  12.00000000   0.09375000 128.00000000
 23.35000000 -37.00000000   3.00000000  -0.08823529 -34.00000000
 23.40000000 -17.00000000   4.00000000  -0.30769231 -13.00000000
 23.45000000  -4.00000000  20.00000000   1.25000000  16.00000000
 23.50000000  54.00000000   9.00000000   0.14285714  63.00000000
 23.55000000 -47.00000000  19.00000000  -0.67857143 -28.00000000
 23.60000000 -18.00000000 -13.00000000   0.41935484 -31.00000000
 23.65000000  18.00000000   6.00000000   0.25000000  24.00000000
 23.70000000   8.00000000  24.00000000   0.75000000  32.00000000
 23.75000000 -60.00000000  -3.00000000   0.04761905 -63.00000000
 23.80000000 -51.00000000  12.00000000  -0.30769231 -39.00000000
 23.85000000 -12.00000000   8.00000000  -2.00000000  -4.00000000
 23.90000000  23.00000000  10.00000000   0.30303030  33.00000000
 23.95000000   8.00000000  10.00000000   0.55555556  18.00000000
 24.00000000 -18.00000000  45.00000000   1.66666667  27.00000000
 24.05000000 -15.00000000  -4.00000000   0.21052632 -19.00000000
 24.10000000 -34.00000000  24.00000000  -2.40000000 -10.00000000
 24.15000000 -94.00000000  38.00000000  -0.67857143 -56.00000000
 24.20000000 -39.00000000  -1.00000000   0.02500000 -40.00000000
 24.25000000 -53.00000000   5.00000000  -0.10416667 -48.00000000
 24.30000000  15.00000000 -14.00000000 -14.00000000   1.00000000
 24.35000000  61.00000000  15.00000000   0.19736842  76.00000000
 24.40000000 -60.00000000  -3.00000000   0.04761905 -63.00000000
 24.45000000  62.00000000  26.00000000   0.29545455  88.00000000
 24.50000000 -27.00000000 -17.00000000   0.38636364 -44.00000000
 24.55000000  -8.00000000   9.00000000   9.00000000   1.00000000
 24.60000000 -21.00000000   5.00000000  -0.31250000 -16.00000000
 24.65000000 -50.00000000  10.00000000  -0.25000000 -40.00000000
 24.70000000 -23.00000000 -25.00000000   0.52083333 -48.00000000
 24.75000000 -24.00000000   1.00000000  -0.04347826 -23.00000000
 24.80000000 -24.00000000  78.00000000   1.44444444  54.00000000
 24.85000000 -50.00000000  58.00000000   7.25000000   8.00000000
 24.90000000   1.00000000  19.00000000   0.95000000  20.00000000
 24.95000000   6.00000000  14.00000000   0.70000000  20.00000000
 25.00000000  16.00000000  41.00000000   0.71929825  57.00000000
 25.05000000  19.00000000   4.00000000   0.17391304  23.00000000
 25.10000000  29.00000000  -1.00000000  -0.03571429  28.00000000
 25.15000000 -27.00000000  11.00000000  -0.68750000 -16.00000000
 25.20000000  40.00000000  19.00000000   0.32203390  59.00000000
 25.25000000 -30.00000000  -5.00000000   0.14285714 -35.00000000
 25.30000000  48.00000000  12.00000000   0.20000000  60.00000000
 25.35000000 -17.00000000 -14.00000000   0.45161290 -31.00000000
 25.40000000 -30.00000000 -21.00000000   0.41176471 -51.00000000
 25.45000000  -3.00000000 -10.00000000   0.76923077 -13.00000000
 25.50000000  40.00000000  28.00000000   0.41176471  68.00000000
 25.55000000  28.00000000  47.00000000   0.62666667  75.00000000
 25.60000000  32.00000000  32.00000000   0.50000000  64.00000000
 25.65000000  26.00000000  18.00000000   0.40909091  44.00000000
 25.70000000 -64.00000000  10.00000000  -0.18518519 -54.00000000
 25.75000000  18.00000000  55.00000000   0.75342466  73.00000000
 25.80000000 -31.00000000  13.00000000  -0.72222222 -18.00000000
 25.85000000 -18.00000000  15.00000000  -5.00000000  -3.00000000
 25.90000000   1.00000000  12.00000000   0.92307692  13.00000000
 25.95000000  96.00000000   5.00000000   0.04950495 101.00000000
 26.00000000 -25.00000000  34.00000000   3.77777778   9.00000000
 26.05000000 -37.00000000  76.00000000   1.94871795  39.00000000
 26.10000000  35.00000000  34.00000000   0.49275362  69.00000000
 26.15000000 -12.00000000   5.00000000  -0.71428571  -7.00000000
 26.20000000 -38.00000000   3.00000000  -0.08571429 -35.00000000
 26.25000000 -22.00000000  18.00000000  -4.50000000  -4.00000000
 26.30000000  -2.00000000  26.00000000   1.08333333  24.00000000
 26.35000000 -38.00000000  43.00000000   8.60000000   5.00000000
 26.40000000  11.00000000   5.00000000   0.31250000  16.00000000
 26.45000000  -8.00000000 -20.00000000   0.71428571 -28.00000000
 26.50000000   8.00000000  45.00000000   0.84905660  53.00000000
 26.55000000  19.00000000   4.00000000   0.17391304  23.00000000
 26.60000000 -17.00000000  -3.00000000   0.15000000 -20.00000000
 26.65000000  56.00000000  43.00000000   0.43434343  99.00000000
 26.70000000  -8.00000000   3.00000000  -0.60000000  -5.00000000
 26.75000000  27.00000000   3.00000000   0.10000000  30.00000000
 26.80000000  20.00000000  10.00000000   0.33333333  30.00000000
 26.85000000  38.00000000 -15.00000000  -0.65217391  23.00000000
 26.90000000  -1.00000000  51.00000000   1.02000000  50.00000000
 26.95000000  14.00000000  -4.00000000  -0.40000000  10.00000000
 27.00000000 -35.00000000  -3.00000000   0.07894737 -38.00000000
 27.05000000  27.00000000 -37.00000000   3.70000000 -10.00000000
 27.10000000 -19.00000000  34.00000000   2.26666667  15.00000000
 27.15000000 -57.00000000  38.00000000  -2.00000000 -19.00000000
 27.20000000  36.00000000  21.00000000   0.36842105  57.00000000
 27.25000000  30.00000000  18.00000000   0.37500000  48.00000000
 27.30000000  67.00000000  -5.00000000  -0.08064516  62.00000000
 27.35000000 -61.00000000   0.00000000  -0.00000000 -61.00000000
 27.40000000  -8.00000000 -14.00000000   0.63636364 -22.00000000
 27.45000000 -19.00000000 -11.00000000   0.36666667 -30.00000000
 27.50000000 -50.00000000  62.00000000   5.16666667  12.00000000
 27.55000000 -67.00000000  -9.00000000   0.11842105 -76.00000000
 27.60000000  17.00000000  17.00000000   0.50000000  34.00000000
 27.65000000  10.00000000  17.00000000   0.62962963  27.00000000
 27.70000000 -80.00000000  19.00000000  -0.31147541 -61.00000000
 27.75000000  28.00000000  21.00000000   0.42857143  49.00000000
 27.80000000  14.00000000 -17.00000000   5.66666667  -3.00000000
 27.85000000   6.00000000   1.00000000   0.14285714   7.00000000
 27.90000000  92.00000000 -12.00000000  -0.15000000  80.00000000
 27.95000000  12.00000000  31.00000000   0.72093023  43.00000000
 28.00000000  33.00000000  -9.00000000  -0.37500000  24.00000000
 28.05000000  26.00000000  19.00000000   0.42222222  45.00000000
 28.10000000  18.00000000  -8.00000000  -0.80000000  10.00000000
 28.15000000 -60.00000000  58.00000000 -29.00000000  -2.00000000
 28.20000000 -29.00000000  26.00000000  -8.66666667  -3.00000000
 28.25000000 -34.00000000  30.00000000  -7.50000000  -4.00000000
 28.30000000 -65.00000000  10.00000000  -0.18181818 -55.00000000
 28.35000000   3.00000000  50.00000000   0.94339623  53.00000000
 28.40000000 -53.00000000   7.00000000  -0.15217391 -46.00000000
 28.45000000 -15.00000000  75.00000000   1.25000000  60.00000000
 28.50000000  13.00000000 -10.00000000  -3.33333333   3.00000000
 28.55000000  36.00000000   7.00000000   0.16279070  43.00000000
 28.60000000 -52.00000000  41.00000000  -3.72727273 -11.00000000
 28.65000000 -17.00000000 -26.00000000   0.60465116 -43.00000000
 28.70000000  -6.00000000  -7.00000000   0.53846154 -13.00000000
 28.75000000  40.00000000  57.00000000   0.58762887  97.00000000
 28.80000000  19.00000000  14.00000000   0.42424242  33.00000000
 28.85000000  -5.00000000  -7.00000000   0.58333333 -12.00000000
 28.90000000 -48.00000000  11.00000000  -0.29729730 -37.00000000
 28.95000000   9.00000000  70.00000000   0.88607595  79.00000000
 29.00000000  51.00000000 -21.00000000  -0.70000000  30.00000000
 29.05000000 -40.00000000  19.00000000  -0.90476190 -21.00000000
 29.10000000 -46.00000000   1.00000000  -0.02222222 -45.00000000
 29.15000000  97.00000000   1.00000000   0.01020408  98.00000000
 29.20000000 -47.00000000 -24.00000000   0.33802817 -71.00000000
 29.25000000  60.00000000  11.00000000   0.15492958  71.00000000
 29.30000000   5.00000000  59.00000000   0.92187500  64.00000000
 29.35000000  16.00000000   9.00000000   0.36000000  25.00000000
 29.40000000 -23.00000000   5.00000000  -0.27777778 -18.00000000
 29.45000000 -55.00000000   0.00000000  -0.00000000 -55.00000000
 29.50000000 -18.00000000   3.00000000  -0.20000000 -15.00000000
 29.55000000 -14.00000000  20.00000000   3.33333333   6.00000000
 29.60000000  -2.00000000  14.00000000   1.16666667  12.00000000
 29.65000000 -35.00000000  -2.00000000   0.05405405 -37.00000000
 29.70000000 -10.00000000  44.00000000   1.29411765  34.00000000
 29.75000000  62.00000000  21.00000000   0.25301205  83.00000000
 29.80000000 -11.00000000   9.00000000  -4.50000000  -2.00000000
 29.85000000  -5.00000000  77.00000000   1.06944444  72.00000000
 29.90000000 -24.00000000  52.00000000   1.85714286  28.00000000
 29.95000000  78.00000000  12.00000000   0.13333333  90.00000000
 30.00000000  14.00000000  38.00000000   0.73076923  52.00000000
 30.05000000 -35.00000000  45.00000000   4.50000000  10.00000000
 30.10000000  33.00000000  29.00000000   0.46774194  62.00000000
 30.15000000  -9.00000000 -17.00000000   0.65384615 -26.00000000
 30.20000000  -9.00000000  34.00000000   1.36000000  25.00000000
 30.25000000 -58.00000000   6.00000000  -0.11538462 -52.00000000
 30.30000000   7.00000000  -2.00000000  -0.40000000   5.00000000
