# Supplementary material for: Functional 3D architecture in an intrinsically disordered E3 ligase domain facilitates ubiquitin transfer
Source: Nat Commun. 2020 Jul 30;11:3807. doi: 10.1038/s41467-020-17647-x (PMC7393505; doi:10.1038/s41467-020-17647-x)
Supplement: Supplementary file 4 — Source Data [file 41467_2020_17647_MOESM4_ESM.zip › Source data/Fig. 2/Figure 2B/SM traces - raw/30-57 (SIM1-2)/hel25.traces_83.txt]

  0.00000000 876.00000000 257.00000000   0.22683142 1133.00000000
  0.20000000 617.00000000 195.00000000   0.24014778 812.00000000
  0.40000000 618.00000000 229.00000000   0.27036600 847.00000000
  0.60000000 499.00000000 294.00000000   0.37074401 793.00000000
  0.80000000 517.00000000 225.00000000   0.30323450 742.00000000
  1.00000000 565.00000000 145.00000000   0.20422535 710.00000000
  1.20000000 608.00000000 257.00000000   0.29710983 865.00000000
  1.40000000 578.00000000 304.00000000   0.34467120 882.00000000
  1.60000000 722.00000000 291.00000000   0.28726555 1013.00000000
  1.80000000 882.00000000 231.00000000   0.20754717 1113.00000000
  2.00000000 649.00000000 190.00000000   0.22646007 839.00000000
  2.20000000 714.00000000 208.00000000   0.22559653 922.00000000
  2.40000000 789.00000000 260.00000000   0.24785510 1049.00000000
  2.60000000 896.00000000 146.00000000   0.14011516 1042.00000000
  2.80000000 937.00000000 209.00000000   0.18237347 1146.00000000
  3.00000000 652.00000000 168.00000000   0.20487805 820.00000000
  3.20000000 745.00000000 178.00000000   0.19284940 923.00000000
  3.40000000 893.00000000 258.00000000   0.22415291 1151.00000000
  3.60000000 803.00000000 285.00000000   0.26194853 1088.00000000
  3.80000000 711.00000000 217.00000000   0.23383621 928.00000000
  4.00000000 784.00000000 258.00000000   0.24760077 1042.00000000
  4.20000000 792.00000000 280.00000000   0.26119403 1072.00000000
  4.40000000 987.00000000 174.00000000   0.14987080 1161.00000000
  4.60000000 823.00000000 292.00000000   0.26188341 1115.00000000
  4.80000000 786.00000000 219.00000000   0.21791045 1005.00000000
  5.00000000 962.00000000 205.00000000   0.17566410 1167.00000000
  5.20000000 663.00000000 258.00000000   0.28013029 921.00000000
  5.40000000 782.00000000 226.00000000   0.22420635 1008.00000000
  5.60000000 763.00000000 256.00000000   0.25122669 1019.00000000
  5.80000000 795.00000000 257.00000000   0.24429658 1052.00000000
  6.00000000 818.00000000 212.00000000   0.20582524 1030.00000000
  6.20000000 729.00000000 260.00000000   0.26289181 989.00000000
  6.40000000 781.00000000 267.00000000   0.25477099 1048.00000000
  6.60000000 443.00000000 186.00000000   0.29570747 629.00000000
  6.80000000 403.00000000 216.00000000   0.34894992 619.00000000
  7.00000000 475.00000000 221.00000000   0.31752874 696.00000000
  7.20000000 500.00000000 190.00000000   0.27536232 690.00000000
  7.40000000 787.00000000 238.00000000   0.23219512 1025.00000000
  7.60000000 944.00000000 197.00000000   0.17265557 1141.00000000
  7.80000000 853.00000000 277.00000000   0.24513274 1130.00000000
  8.00000000 810.00000000 238.00000000   0.22709924 1048.00000000
  8.20000000 805.00000000 237.00000000   0.22744722 1042.00000000
  8.40000000 501.00000000 186.00000000   0.27074236 687.00000000
  8.60000000 658.00000000 187.00000000   0.22130178 845.00000000
  8.80000000 825.00000000 232.00000000   0.21948912 1057.00000000
  9.00000000 753.00000000 149.00000000   0.16518847 902.00000000
  9.20000000 787.00000000 222.00000000   0.22001982 1009.00000000
  9.40000000 737.00000000 183.00000000   0.19891304 920.00000000
  9.60000000 938.00000000 274.00000000   0.22607261 1212.00000000
  9.80000000 807.00000000 266.00000000   0.24790308 1073.00000000
 10.00000000 805.00000000 308.00000000   0.27672956 1113.00000000
 10.20000000 871.00000000 196.00000000   0.18369260 1067.00000000
 10.40000000 677.00000000 243.00000000   0.26413043 920.00000000
 10.60000000 906.00000000 304.00000000   0.25123967 1210.00000000
 10.80000000 711.00000000 319.00000000   0.30970874 1030.00000000
 11.00000000 815.00000000 229.00000000   0.21934866 1044.00000000
 11.20000000 795.00000000 191.00000000   0.19371197 986.00000000
 11.40000000 1045.00000000 256.00000000   0.19677171 1301.00000000
 11.60000000 875.00000000 279.00000000   0.24176776 1154.00000000
 11.80000000 848.00000000 266.00000000   0.23877917 1114.00000000
 12.00000000 902.00000000 263.00000000   0.22575107 1165.00000000
 12.20000000 933.00000000 228.00000000   0.19638243 1161.00000000
 12.40000000 992.00000000 242.00000000   0.19611021 1234.00000000
 12.60000000 694.00000000 236.00000000   0.25376344 930.00000000
 12.80000000 685.00000000 264.00000000   0.27818757 949.00000000
 13.00000000 877.00000000 319.00000000   0.26672241 1196.00000000
 13.20000000 803.00000000 158.00000000   0.16441207 961.00000000
 13.40000000 1027.00000000 180.00000000   0.14913007 1207.00000000
 13.60000000 767.00000000 380.00000000   0.33129904 1147.00000000
 13.80000000 826.00000000 218.00000000   0.20881226 1044.00000000
 14.00000000 578.00000000 201.00000000   0.25802311 779.00000000
 14.20000000 668.00000000 240.00000000   0.26431718 908.00000000
 14.40000000 743.00000000 153.00000000   0.17075893 896.00000000
 14.60000000 707.00000000 311.00000000   0.30550098 1018.00000000
 14.80000000 826.00000000 253.00000000   0.23447637 1079.00000000
 15.00000000 672.00000000 172.00000000   0.20379147 844.00000000
 15.20000000 917.00000000 256.00000000   0.21824382 1173.00000000
 15.40000000 585.00000000 127.00000000   0.17837079 712.00000000
 15.60000000 799.00000000 279.00000000   0.25881262 1078.00000000
 15.80000000 788.00000000 311.00000000   0.28298453 1099.00000000
 16.00000000 793.00000000 305.00000000   0.27777778 1098.00000000
 16.20000000 589.00000000 315.00000000   0.34845133 904.00000000
 16.40000000 857.00000000 321.00000000   0.27249576 1178.00000000
 16.60000000 680.00000000 243.00000000   0.26327194 923.00000000
 16.80000000 926.00000000 113.00000000   0.10875842 1039.00000000
 17.00000000 694.00000000 229.00000000   0.24810401 923.00000000
 17.20000000 887.00000000 276.00000000   0.23731728 1163.00000000
 17.40000000 625.00000000 327.00000000   0.34348739 952.00000000
 17.60000000 877.00000000 203.00000000   0.18796296 1080.00000000
 17.80000000 654.00000000 215.00000000   0.24741082 869.00000000
 18.00000000 763.00000000 175.00000000   0.18656716 938.00000000
 18.20000000 768.00000000 232.00000000   0.23200000 1000.00000000
 18.40000000 339.00000000 224.00000000   0.39786856 563.00000000
 18.60000000 317.00000000 205.00000000   0.39272031 522.00000000
 18.80000000 268.00000000 187.00000000   0.41098901 455.00000000
 19.00000000 410.00000000 162.00000000   0.28321678 572.00000000
 19.20000000 262.00000000 109.00000000   0.29380054 371.00000000
 19.40000000 279.00000000 125.00000000   0.30940594 404.00000000
 19.60000000 249.00000000 230.00000000   0.48016701 479.00000000
 19.80000000 190.00000000  82.00000000   0.30147059 272.00000000
 20.00000000  86.00000000  99.00000000   0.53513514 185.00000000
 20.20000000 304.00000000 174.00000000   0.36401674 478.00000000
 20.40000000 349.00000000 208.00000000   0.37342908 557.00000000
 20.60000000 157.00000000 140.00000000   0.47138047 297.00000000
 20.80000000 282.00000000 153.00000000   0.35172414 435.00000000
 21.00000000 277.00000000 198.00000000   0.41684211 475.00000000
 21.20000000 183.00000000 164.00000000   0.47262248 347.00000000
 21.40000000 217.00000000 130.00000000   0.37463977 347.00000000
 21.60000000 436.00000000 173.00000000   0.28407225 609.00000000
 21.80000000 220.00000000 200.00000000   0.47619048 420.00000000
 22.00000000 374.00000000 123.00000000   0.24748491 497.00000000
 22.20000000 750.00000000 254.00000000   0.25298805 1004.00000000
 22.40000000 1053.00000000 265.00000000   0.20106222 1318.00000000
 22.60000000 690.00000000 170.00000000   0.19767442 860.00000000
 22.80000000 635.00000000 225.00000000   0.26162791 860.00000000
 23.00000000 789.00000000 198.00000000   0.20060790 987.00000000
 23.20000000 856.00000000 186.00000000   0.17850288 1042.00000000
 23.40000000 634.00000000 206.00000000   0.24523810 840.00000000
 23.60000000 823.00000000 190.00000000   0.18756170 1013.00000000
 23.80000000 740.00000000 143.00000000   0.16194790 883.00000000
 24.00000000 637.00000000 210.00000000   0.24793388 847.00000000
 24.20000000 863.00000000 231.00000000   0.21115174 1094.00000000
 24.40000000 820.00000000 276.00000000   0.25182482 1096.00000000
 24.60000000 796.00000000 320.00000000   0.28673835 1116.00000000
 24.80000000 553.00000000 253.00000000   0.31389578 806.00000000
 25.00000000 547.00000000 205.00000000   0.27260638 752.00000000
 25.20000000 627.00000000 164.00000000   0.20733249 791.00000000
 25.40000000 587.00000000 248.00000000   0.29700599 835.00000000
 25.60000000 620.00000000 208.00000000   0.25120773 828.00000000
 25.80000000 505.00000000 105.00000000   0.17213115 610.00000000
 26.00000000 463.00000000 194.00000000   0.29528158 657.00000000
 26.20000000 771.00000000 164.00000000   0.17540107 935.00000000
 26.40000000 658.00000000 134.00000000   0.16919192 792.00000000
 26.60000000 743.00000000 199.00000000   0.21125265 942.00000000
 26.80000000 324.00000000 158.00000000   0.32780083 482.00000000
 27.00000000 643.00000000 204.00000000   0.24085006 847.00000000
 27.20000000 618.00000000 145.00000000   0.19003932 763.00000000
 27.40000000 509.00000000 227.00000000   0.30842391 736.00000000
 27.60000000 525.00000000 196.00000000   0.27184466 721.00000000
 27.80000000 660.00000000 250.00000000   0.27472527 910.00000000
 28.00000000 588.00000000 189.00000000   0.24324324 777.00000000
 28.20000000 535.00000000 177.00000000   0.24859551 712.00000000
 28.40000000 706.00000000 164.00000000   0.18850575 870.00000000
 28.60000000 432.00000000 179.00000000   0.29296236 611.00000000
 28.80000000 685.00000000 214.00000000   0.23804227 899.00000000
 29.00000000 557.00000000 207.00000000   0.27094241 764.00000000
 29.20000000 596.00000000 250.00000000   0.29550827 846.00000000
 29.40000000 727.00000000 275.00000000   0.27445110 1002.00000000
 29.60000000 578.00000000 136.00000000   0.19047619 714.00000000
 29.80000000 753.00000000 225.00000000   0.23006135 978.00000000
 30.00000000 626.00000000 235.00000000   0.27293844 861.00000000
 30.20000000 648.00000000 213.00000000   0.24738676 861.00000000
 30.40000000 593.00000000 229.00000000   0.27858881 822.00000000
 30.60000000 636.00000000 212.00000000   0.25000000 848.00000000
 30.80000000 605.00000000 255.00000000   0.29651163 860.00000000
 31.00000000 622.00000000 245.00000000   0.28258362 867.00000000
 31.20000000 798.00000000 164.00000000   0.17047817 962.00000000
 31.40000000 811.00000000 250.00000000   0.23562677 1061.00000000
 31.60000000 900.00000000 158.00000000   0.14933837 1058.00000000
 31.80000000 796.00000000 242.00000000   0.23314066 1038.00000000
 32.00000000 683.00000000 192.00000000   0.21942857 875.00000000
 32.20000000 797.00000000 208.00000000   0.20696517 1005.00000000
 32.40000000 888.00000000 129.00000000   0.12684366 1017.00000000
 32.60000000 759.00000000 263.00000000   0.25733855 1022.00000000
 32.80000000 773.00000000 249.00000000   0.24363992 1022.00000000
 33.00000000 719.00000000 278.00000000   0.27883651 997.00000000
 33.20000000 680.00000000 180.00000000   0.20930233 860.00000000
 33.40000000 817.00000000 296.00000000   0.26594789 1113.00000000
 33.60000000 722.00000000 274.00000000   0.27510040 996.00000000
 33.80000000 817.00000000 242.00000000   0.22851747 1059.00000000
 34.00000000 711.00000000 197.00000000   0.21696035 908.00000000
 34.20000000 640.00000000 350.00000000   0.35353535 990.00000000
 34.40000000 756.00000000 222.00000000   0.22699387 978.00000000
 34.60000000 700.00000000 190.00000000   0.21348315 890.00000000
 34.80000000 480.00000000 224.00000000   0.31818182 704.00000000
 35.00000000 751.00000000 145.00000000   0.16183036 896.00000000
 35.20000000 717.00000000 254.00000000   0.26158599 971.00000000
 35.40000000 606.00000000 184.00000000   0.23291139 790.00000000
 35.60000000 654.00000000 234.00000000   0.26351351 888.00000000
 35.80000000 1009.00000000 273.00000000   0.21294852 1282.00000000
 36.00000000 726.00000000 197.00000000   0.21343445 923.00000000
 36.20000000 847.00000000 211.00000000   0.19943289 1058.00000000
 36.40000000 774.00000000 206.00000000   0.21020408 980.00000000
 36.60000000 833.00000000 208.00000000   0.19980788 1041.00000000
 36.80000000 713.00000000 202.00000000   0.22076503 915.00000000
 37.00000000 673.00000000 231.00000000   0.25553097 904.00000000
 37.20000000 672.00000000 174.00000000   0.20567376 846.00000000
 37.40000000 751.00000000 262.00000000   0.25863771 1013.00000000
 37.60000000 737.00000000 197.00000000   0.21092077 934.00000000
 37.80000000 846.00000000 140.00000000   0.14198783 986.00000000
 38.00000000 649.00000000 199.00000000   0.23466981 848.00000000
 38.20000000 862.00000000 207.00000000   0.19363891 1069.00000000
 38.40000000 746.00000000 184.00000000   0.19784946 930.00000000
 38.60000000 820.00000000 244.00000000   0.22932331 1064.00000000
 38.80000000 655.00000000 247.00000000   0.27383592 902.00000000
 39.00000000 805.00000000 197.00000000   0.19660679 1002.00000000
 39.20000000 636.00000000 309.00000000   0.32698413 945.00000000
 39.40000000 784.00000000 200.00000000   0.20325203 984.00000000
 39.60000000 1105.00000000 174.00000000   0.13604378 1279.00000000
 39.80000000 724.00000000 206.00000000   0.22150538 930.00000000
 40.00000000 1048.00000000 348.00000000   0.24928367 1396.00000000
 40.20000000 707.00000000 265.00000000   0.27263374 972.00000000
 40.40000000 703.00000000 297.00000000   0.29700000 1000.00000000
 40.60000000 890.00000000 215.00000000   0.19457014 1105.00000000
 40.80000000 748.00000000 279.00000000   0.27166504 1027.00000000
 41.00000000 946.00000000 213.00000000   0.18377912 1159.00000000
 41.20000000 745.00000000 244.00000000   0.24671385 989.00000000
 41.40000000 962.00000000 239.00000000   0.19900083 1201.00000000
 41.60000000 762.00000000 239.00000000   0.23876124 1001.00000000
 41.80000000 783.00000000 191.00000000   0.19609856 974.00000000
 42.00000000 888.00000000 184.00000000   0.17164179 1072.00000000
 42.20000000 690.00000000 249.00000000   0.26517572 939.00000000
 42.40000000 645.00000000 120.00000000   0.15686275 765.00000000
 42.60000000 767.00000000 216.00000000   0.21973550 983.00000000
 42.80000000 662.00000000 219.00000000   0.24858116 881.00000000
 43.00000000 793.00000000 266.00000000   0.25118036 1059.00000000
 43.20000000 779.00000000 321.00000000   0.29181818 1100.00000000
 43.40000000 832.00000000 287.00000000   0.25647900 1119.00000000
 43.60000000 760.00000000 251.00000000   0.24826904 1011.00000000
 43.80000000 796.00000000 256.00000000   0.24334601 1052.00000000
 44.00000000 780.00000000 184.00000000   0.19087137 964.00000000
 44.20000000 757.00000000 215.00000000   0.22119342 972.00000000
 44.40000000 673.00000000 223.00000000   0.24888393 896.00000000
 44.60000000 806.00000000 308.00000000   0.27648115 1114.00000000
 44.80000000 825.00000000 147.00000000   0.15123457 972.00000000
 45.00000000 753.00000000 209.00000000   0.21725572 962.00000000
 45.20000000 801.00000000 192.00000000   0.19335347 993.00000000
 45.40000000 728.00000000 231.00000000   0.24087591 959.00000000
 45.60000000 702.00000000 240.00000000   0.25477707 942.00000000
 45.80000000 628.00000000 179.00000000   0.22180917 807.00000000
 46.00000000 697.00000000 273.00000000   0.28144330 970.00000000
 46.20000000 828.00000000 283.00000000   0.25472547 1111.00000000
 46.40000000 835.00000000 268.00000000   0.24297371 1103.00000000
 46.60000000 882.00000000 219.00000000   0.19891008 1101.00000000
 46.80000000 772.00000000 156.00000000   0.16810345 928.00000000
 47.00000000 651.00000000 219.00000000   0.25172414 870.00000000
 47.20000000 725.00000000 252.00000000   0.25793245 977.00000000
 47.40000000 820.00000000 195.00000000   0.19211823 1015.00000000
 47.60000000 839.00000000 306.00000000   0.26724891 1145.00000000
 47.80000000 955.00000000 224.00000000   0.18999152 1179.00000000
 48.00000000 777.00000000 184.00000000   0.19146722 961.00000000
 48.20000000 831.00000000 224.00000000   0.21232227 1055.00000000
 48.40000000 675.00000000 219.00000000   0.24496644 894.00000000
 48.60000000 716.00000000 266.00000000   0.27087576 982.00000000
 48.80000000 562.00000000 253.00000000   0.31042945 815.00000000
 49.00000000 653.00000000 153.00000000   0.18982630 806.00000000
 49.20000000 540.00000000 205.00000000   0.27516779 745.00000000
 49.40000000 607.00000000 145.00000000   0.19281915 752.00000000
 49.60000000 656.00000000 194.00000000   0.22823529 850.00000000
 49.80000000 678.00000000 286.00000000   0.29668050 964.00000000
 50.00000000 595.00000000 175.00000000   0.22727273 770.00000000
 50.20000000 679.00000000 233.00000000   0.25548246 912.00000000
 50.40000000 762.00000000 248.00000000   0.24554455 1010.00000000
 50.60000000 699.00000000 185.00000000   0.20927602 884.00000000
 50.80000000 815.00000000 151.00000000   0.15631470 966.00000000
 51.00000000 816.00000000 276.00000000   0.25274725 1092.00000000
 51.20000000 922.00000000 258.00000000   0.21864407 1180.00000000
 51.40000000 802.00000000 260.00000000   0.24482109 1062.00000000
 51.60000000 576.00000000 237.00000000   0.29151292 813.00000000
 51.80000000 715.00000000 235.00000000   0.24736842 950.00000000
 52.00000000 407.00000000 215.00000000   0.34565916 622.00000000
 52.20000000 327.00000000 165.00000000   0.33536585 492.00000000
 52.40000000 352.00000000 242.00000000   0.40740741 594.00000000
 52.60000000 358.00000000 157.00000000   0.30485437 515.00000000
 52.80000000 487.00000000 249.00000000   0.33831522 736.00000000
 53.00000000 366.00000000 187.00000000   0.33815552 553.00000000
 53.20000000 376.00000000 172.00000000   0.31386861 548.00000000
 53.40000000 470.00000000 167.00000000   0.26216641 637.00000000
 53.60000000 407.00000000 151.00000000   0.27060932 558.00000000
 53.80000000 361.00000000 280.00000000   0.43681747 641.00000000
 54.00000000 304.00000000 157.00000000   0.34056399 461.00000000
 54.20000000 412.00000000 118.00000000   0.22264151 530.00000000
 54.40000000 421.00000000 156.00000000   0.27036395 577.00000000
 54.60000000 448.00000000 216.00000000   0.32530120 664.00000000
 54.80000000 350.00000000 241.00000000   0.40778342 591.00000000
 55.00000000 334.00000000 195.00000000   0.36862004 529.00000000
 55.20000000 397.00000000 217.00000000   0.35342020 614.00000000
 55.40000000 401.00000000 206.00000000   0.33937397 607.00000000
 55.60000000 388.00000000 209.00000000   0.35008375 597.00000000
 55.80000000 314.00000000 172.00000000   0.35390947 486.00000000
 56.00000000 505.00000000 226.00000000   0.30916553 731.00000000
 56.20000000 426.00000000 137.00000000   0.24333925 563.00000000
 56.40000000 323.00000000 168.00000000   0.34215886 491.00000000
 56.60000000 541.00000000 182.00000000   0.25172891 723.00000000
 56.80000000 243.00000000 208.00000000   0.46119734 451.00000000
 57.00000000 392.00000000 178.00000000   0.31228070 570.00000000
 57.20000000 383.00000000 139.00000000   0.26628352 522.00000000
 57.40000000 425.00000000 159.00000000   0.27226027 584.00000000
 57.60000000 402.00000000 161.00000000   0.28596803 563.00000000
 57.80000000 383.00000000 180.00000000   0.31971581 563.00000000
 58.00000000 453.00000000 195.00000000   0.30092593 648.00000000
 58.20000000 463.00000000 232.00000000   0.33381295 695.00000000
 58.40000000 397.00000000 119.00000000   0.23062016 516.00000000
 58.60000000 244.00000000 192.00000000   0.44036697 436.00000000
 58.80000000 333.00000000 215.00000000   0.39233577 548.00000000
 59.00000000 393.00000000 181.00000000   0.31533101 574.00000000
 59.20000000 355.00000000 136.00000000   0.27698574 491.00000000
 59.40000000 378.00000000 223.00000000   0.37104825 601.00000000
 59.60000000 320.00000000 158.00000000   0.33054393 478.00000000
 59.80000000 389.00000000 261.00000000   0.40153846 650.00000000
 60.00000000 314.00000000 155.00000000   0.33049041 469.00000000
 60.20000000 350.00000000 155.00000000   0.30693069 505.00000000
 60.40000000 389.00000000  74.00000000   0.15982721 463.00000000
 60.60000000 385.00000000 178.00000000   0.31616341 563.00000000
 60.80000000 304.00000000 147.00000000   0.32594235 451.00000000
 61.00000000 423.00000000 171.00000000   0.28787879 594.00000000
 61.20000000 457.00000000 269.00000000   0.37052342 726.00000000
 61.40000000 347.00000000 168.00000000   0.32621359 515.00000000
 61.60000000 247.00000000 148.00000000   0.37468354 395.00000000
 61.80000000 347.00000000 199.00000000   0.36446886 546.00000000
 62.00000000 289.00000000 150.00000000   0.34168565 439.00000000
 62.20000000 361.00000000 105.00000000   0.22532189 466.00000000
 62.40000000 269.00000000 220.00000000   0.44989775 489.00000000
 62.60000000 379.00000000 174.00000000   0.31464738 553.00000000
 62.80000000 353.00000000 314.00000000   0.47076462 667.00000000
 63.00000000 405.00000000 178.00000000   0.30531732 583.00000000
 63.20000000 417.00000000 190.00000000   0.31301483 607.00000000
 63.40000000 328.00000000 169.00000000   0.34004024 497.00000000
 63.60000000 358.00000000 187.00000000   0.34311927 545.00000000
 63.80000000 437.00000000 125.00000000   0.22241993 562.00000000
 64.00000000 447.00000000 159.00000000   0.26237624 606.00000000
 64.20000000 482.00000000 170.00000000   0.26073620 652.00000000
 64.40000000 452.00000000 158.00000000   0.25901639 610.00000000
 64.60000000 332.00000000 157.00000000   0.32106339 489.00000000
 64.80000000 350.00000000 166.00000000   0.32170543 516.00000000
 65.00000000 361.00000000 258.00000000   0.41680129 619.00000000
 65.20000000 471.00000000 267.00000000   0.36178862 738.00000000
 65.40000000 506.00000000 167.00000000   0.24814264 673.00000000
 65.60000000 357.00000000 152.00000000   0.29862475 509.00000000
 65.80000000 457.00000000 137.00000000   0.23063973 594.00000000
 66.00000000 367.00000000 108.00000000   0.22736842 475.00000000
 66.20000000 439.00000000 103.00000000   0.19003690 542.00000000
 66.40000000 418.00000000 186.00000000   0.30794702 604.00000000
 66.60000000 401.00000000 180.00000000   0.30981067 581.00000000
 66.80000000 441.00000000 177.00000000   0.28640777 618.00000000
 67.00000000 434.00000000 130.00000000   0.23049645 564.00000000
 67.20000000 520.00000000 269.00000000   0.34093790 789.00000000
 67.40000000 510.00000000 152.00000000   0.22960725 662.00000000
 67.60000000 432.00000000 165.00000000   0.27638191 597.00000000
 67.80000000 339.00000000 293.00000000   0.46360759 632.00000000
 68.00000000 428.00000000 113.00000000   0.20887246 541.00000000
 68.20000000 381.00000000 158.00000000   0.29313544 539.00000000
 68.40000000 351.00000000 238.00000000   0.40407470 589.00000000
 68.60000000 489.00000000 132.00000000   0.21256039 621.00000000
 68.80000000 363.00000000  96.00000000   0.20915033 459.00000000
 69.00000000 246.00000000 188.00000000   0.43317972 434.00000000
 69.20000000 386.00000000 165.00000000   0.29945554 551.00000000
 69.40000000 497.00000000 195.00000000   0.28179191 692.00000000
 69.60000000 324.00000000 238.00000000   0.42348754 562.00000000
 69.80000000 158.00000000 159.00000000   0.50157729 317.00000000
 70.00000000  62.00000000 176.00000000   0.73949580 238.00000000
 70.20000000 371.00000000 212.00000000   0.36363636 583.00000000
 70.40000000 403.00000000 185.00000000   0.31462585 588.00000000
 70.60000000 527.00000000 209.00000000   0.28396739 736.00000000
 70.80000000 382.00000000 174.00000000   0.31294964 556.00000000
 71.00000000 201.00000000 198.00000000   0.49624060 399.00000000
 71.20000000 300.00000000 221.00000000   0.42418426 521.00000000
 71.40000000 418.00000000 146.00000000   0.25886525 564.00000000
 71.60000000 495.00000000 236.00000000   0.32284542 731.00000000
 71.80000000 417.00000000 239.00000000   0.36432927 656.00000000
 72.00000000 342.00000000 179.00000000   0.34357006 521.00000000
 72.20000000 547.00000000 166.00000000   0.23281907 713.00000000
 72.40000000 478.00000000 241.00000000   0.33518776 719.00000000
 72.60000000 266.00000000 174.00000000   0.39545455 440.00000000
 72.80000000 305.00000000 238.00000000   0.43830571 543.00000000
 73.00000000 458.00000000 290.00000000   0.38770053 748.00000000
 73.20000000 326.00000000 224.00000000   0.40727273 550.00000000
 73.40000000 369.00000000 254.00000000   0.40770465 623.00000000
 73.60000000 432.00000000 162.00000000   0.27272727 594.00000000
 73.80000000 298.00000000  95.00000000   0.24173028 393.00000000
 74.00000000 365.00000000 178.00000000   0.32780847 543.00000000
 74.20000000 353.00000000 152.00000000   0.30099010 505.00000000
 74.40000000 292.00000000 236.00000000   0.44696970 528.00000000
 74.60000000 389.00000000 125.00000000   0.24319066 514.00000000
 74.80000000 380.00000000 144.00000000   0.27480916 524.00000000
 75.00000000 350.00000000 212.00000000   0.37722420 562.00000000
 75.20000000 359.00000000 225.00000000   0.38527397 584.00000000
 75.40000000 461.00000000 251.00000000   0.35252809 712.00000000
 75.60000000 590.00000000 127.00000000   0.17712692 717.00000000
 75.80000000 639.00000000  81.00000000   0.11250000 720.00000000
 76.00000000 742.00000000 148.00000000   0.16629213 890.00000000
 76.20000000 840.00000000  79.00000000   0.08596300 919.00000000
 76.40000000 869.00000000  53.00000000   0.05748373 922.00000000
 76.60000000 552.00000000 122.00000000   0.18100890 674.00000000
 76.80000000 897.00000000  88.00000000   0.08934010 985.00000000
 77.00000000 636.00000000 103.00000000   0.13937754 739.00000000
 77.20000000 588.00000000  77.00000000   0.11578947 665.00000000
 77.40000000 715.00000000  69.00000000   0.08801020 784.00000000
 77.60000000 676.00000000  52.00000000   0.07142857 728.00000000
 77.80000000 774.00000000  27.00000000   0.03370787 801.00000000
 78.00000000 780.00000000  65.00000000   0.07692308 845.00000000
 78.20000000 884.00000000 113.00000000   0.11334002 997.00000000
 78.40000000 716.00000000 124.00000000   0.14761905 840.00000000
 78.60000000 701.00000000  77.00000000   0.09897172 778.00000000
 78.80000000 660.00000000  62.00000000   0.08587258 722.00000000
 79.00000000 719.00000000  59.00000000   0.07583548 778.00000000
 79.20000000 708.00000000  88.00000000   0.11055276 796.00000000
 79.40000000 720.00000000  26.00000000   0.03485255 746.00000000
 79.60000000 771.00000000  71.00000000   0.08432304 842.00000000
 79.80000000 656.00000000  53.00000000   0.07475317 709.00000000
 80.00000000 616.00000000  86.00000000   0.12250712 702.00000000
 80.20000000 767.00000000  42.00000000   0.05191595 809.00000000
 80.40000000 811.00000000  13.00000000   0.01577670 824.00000000
 80.60000000 661.00000000  70.00000000   0.09575923 731.00000000
 80.80000000 739.00000000  83.00000000   0.10097324 822.00000000
 81.00000000 698.00000000 112.00000000   0.13827160 810.00000000
 81.20000000 733.00000000  91.00000000   0.11043689 824.00000000
 81.40000000 871.00000000  66.00000000   0.07043757 937.00000000
 81.60000000 813.00000000  47.00000000   0.05465116 860.00000000
 81.80000000 826.00000000 111.00000000   0.11846318 937.00000000
 82.00000000 711.00000000  59.00000000   0.07662338 770.00000000
 82.20000000 755.00000000  29.00000000   0.03698980 784.00000000
 82.40000000 905.00000000  45.00000000   0.04736842 950.00000000
 82.60000000 947.00000000  40.00000000   0.04052685 987.00000000
 82.80000000 817.00000000 129.00000000   0.13636364 946.00000000
 83.00000000 749.00000000  69.00000000   0.08435208 818.00000000
 83.20000000 751.00000000  50.00000000   0.06242197 801.00000000
 83.40000000 542.00000000  67.00000000   0.11001642 609.00000000
 83.60000000 853.00000000  67.00000000   0.07282609 920.00000000
 83.80000000 686.00000000  50.00000000   0.06793478 736.00000000
 84.00000000 878.00000000  87.00000000   0.09015544 965.00000000
 84.20000000 588.00000000  14.00000000   0.02325581 602.00000000
 84.40000000 722.00000000  66.00000000   0.08375635 788.00000000
 84.60000000 782.00000000  59.00000000   0.07015458 841.00000000
 84.80000000 719.00000000  33.00000000   0.04388298 752.00000000
 85.00000000 624.00000000  69.00000000   0.09956710 693.00000000
 85.20000000 887.00000000  62.00000000   0.06533193 949.00000000
 85.40000000 618.00000000 109.00000000   0.14993122 727.00000000
 85.60000000 690.00000000  85.00000000   0.10967742 775.00000000
 85.80000000 854.00000000 133.00000000   0.13475177 987.00000000
 86.00000000 654.00000000  65.00000000   0.09040334 719.00000000
 86.20000000 777.00000000  47.00000000   0.05703883 824.00000000
 86.40000000 761.00000000  38.00000000   0.04755945 799.00000000
 86.60000000 613.00000000  56.00000000   0.08370703 669.00000000
 86.80000000 720.00000000 102.00000000   0.12408759 822.00000000
 87.00000000 571.00000000  72.00000000   0.11197512 643.00000000
 87.20000000 770.00000000 106.00000000   0.12100457 876.00000000
 87.40000000 703.00000000  59.00000000   0.07742782 762.00000000
 87.60000000 604.00000000  81.00000000   0.11824818 685.00000000
 87.80000000 810.00000000  49.00000000   0.05704307 859.00000000
 88.00000000 757.00000000  92.00000000   0.10836278 849.00000000
 88.20000000 810.00000000  79.00000000   0.08886389 889.00000000
 88.40000000 690.00000000  62.00000000   0.08244681 752.00000000
 88.60000000 574.00000000  42.00000000   0.06818182 616.00000000
 88.80000000 601.00000000  45.00000000   0.06965944 646.00000000
 89.00000000 766.00000000 108.00000000   0.12356979 874.00000000
 89.20000000 782.00000000  40.00000000   0.04866180 822.00000000
 89.40000000 591.00000000  61.00000000   0.09355828 652.00000000
 89.60000000 810.00000000 122.00000000   0.13090129 932.00000000
 89.80000000 866.00000000  56.00000000   0.06073753 922.00000000
 90.00000000 835.00000000  87.00000000   0.09436009 922.00000000
 90.20000000 768.00000000  71.00000000   0.08462455 839.00000000
 90.40000000 643.00000000  56.00000000   0.08011445 699.00000000
 90.60000000 462.00000000  64.00000000   0.12167300 526.00000000
 90.80000000 569.00000000 100.00000000   0.14947683 669.00000000
 91.00000000 643.00000000  39.00000000   0.05718475 682.00000000
 91.20000000 824.00000000  89.00000000   0.09748083 913.00000000
 91.40000000 707.00000000 111.00000000   0.13569682 818.00000000
 91.60000000 646.00000000  70.00000000   0.09776536 716.00000000
 91.80000000 689.00000000  53.00000000   0.07142857 742.00000000
 92.00000000 868.00000000  89.00000000   0.09299896 957.00000000
 92.20000000 987.00000000  66.00000000   0.06267806 1053.00000000
 92.40000000 607.00000000  87.00000000   0.12536023 694.00000000
 92.60000000 753.00000000  56.00000000   0.06922126 809.00000000
 92.80000000 680.00000000  70.00000000   0.09333333 750.00000000
 93.00000000 612.00000000  40.00000000   0.06134969 652.00000000
 93.20000000 576.00000000  38.00000000   0.06188925 614.00000000
 93.40000000 738.00000000  49.00000000   0.06226175 787.00000000
 93.60000000 711.00000000  87.00000000   0.10902256 798.00000000
 93.80000000 729.00000000 117.00000000   0.13829787 846.00000000
 94.00000000 751.00000000  95.00000000   0.11229314 846.00000000
 94.20000000 721.00000000  18.00000000   0.02435724 739.00000000
 94.40000000 643.00000000 109.00000000   0.14494681 752.00000000
 94.60000000 664.00000000  51.00000000   0.07132867 715.00000000
 94.80000000 852.00000000  42.00000000   0.04697987 894.00000000
 95.00000000 871.00000000  50.00000000   0.05428882 921.00000000
 95.20000000 694.00000000 153.00000000   0.18063754 847.00000000
 95.40000000 798.00000000  72.00000000   0.08275862 870.00000000
 95.60000000 697.00000000 126.00000000   0.15309842 823.00000000
 95.80000000 806.00000000  35.00000000   0.04161712 841.00000000
 96.00000000 719.00000000  90.00000000   0.11124845 809.00000000
 96.20000000 632.00000000  84.00000000   0.11731844 716.00000000
 96.40000000 571.00000000  78.00000000   0.12018490 649.00000000
 96.60000000 721.00000000 109.00000000   0.13132530 830.00000000
 96.80000000 753.00000000  74.00000000   0.08948005 827.00000000
 97.00000000 902.00000000  27.00000000   0.02906351 929.00000000
 97.20000000 633.00000000  63.00000000   0.09051724 696.00000000
 97.40000000 915.00000000  83.00000000   0.08316633 998.00000000
 97.60000000 849.00000000 172.00000000   0.16846229 1021.00000000
 97.80000000 628.00000000  73.00000000   0.10413695 701.00000000
 98.00000000 673.00000000  50.00000000   0.06915629 723.00000000
 98.20000000 693.00000000 169.00000000   0.19605568 862.00000000
 98.40000000 692.00000000 115.00000000   0.14250310 807.00000000
 98.60000000 671.00000000  68.00000000   0.09201624 739.00000000
 98.80000000 763.00000000  31.00000000   0.03904282 794.00000000
 99.00000000 736.00000000  41.00000000   0.05276705 777.00000000
 99.20000000 709.00000000  43.00000000   0.05718085 752.00000000
 99.40000000 573.00000000  65.00000000   0.10188088 638.00000000
 99.60000000 677.00000000  40.00000000   0.05578801 717.00000000
 99.80000000 706.00000000 112.00000000   0.13691932 818.00000000
100.00000000 655.00000000  65.00000000   0.09027778 720.00000000
100.20000000 439.00000000  55.00000000   0.11133603 494.00000000
100.40000000 355.00000000  56.00000000   0.13625304 411.00000000
100.60000000 516.00000000  68.00000000   0.11643836 584.00000000
100.80000000 860.00000000 182.00000000   0.17466411 1042.00000000
101.00000000 667.00000000 134.00000000   0.16729089 801.00000000
101.20000000 946.00000000  27.00000000   0.02774923 973.00000000
101.40000000 765.00000000  45.00000000   0.05555556 810.00000000
101.60000000 745.00000000 -11.00000000  -0.01498638 734.00000000
101.80000000 731.00000000  61.00000000   0.07702020 792.00000000
102.00000000 587.00000000  12.00000000   0.02003339 599.00000000
102.20000000 562.00000000  64.00000000   0.10223642 626.00000000
102.40000000 677.00000000  48.00000000   0.06620690 725.00000000
102.60000000 719.00000000 103.00000000   0.12530414 822.00000000
102.80000000 832.00000000  95.00000000   0.10248112 927.00000000
103.00000000 676.00000000 123.00000000   0.15394243 799.00000000
103.20000000 821.00000000 100.00000000   0.10857763 921.00000000
103.40000000 649.00000000  81.00000000   0.11095890 730.00000000
103.60000000 683.00000000 128.00000000   0.15782984 811.00000000
103.80000000 764.00000000  48.00000000   0.05911330 812.00000000
104.00000000 841.00000000  93.00000000   0.09957173 934.00000000
104.20000000 754.00000000  54.00000000   0.06683168 808.00000000
104.40000000 781.00000000  28.00000000   0.03461063 809.00000000
104.60000000 585.00000000 131.00000000   0.18296089 716.00000000
104.80000000 733.00000000  60.00000000   0.07566204 793.00000000
105.00000000 669.00000000  94.00000000   0.12319790 763.00000000
105.20000000 691.00000000 114.00000000   0.14161491 805.00000000
105.40000000 705.00000000  17.00000000   0.02354571 722.00000000
105.60000000 760.00000000  68.00000000   0.08212560 828.00000000
105.80000000 607.00000000  35.00000000   0.05451713 642.00000000
106.00000000 647.00000000  40.00000000   0.05822416 687.00000000
106.20000000 656.00000000 131.00000000   0.16645489 787.00000000
106.40000000 959.00000000  45.00000000   0.04482072 1004.00000000
106.60000000 723.00000000 111.00000000   0.13309353 834.00000000
106.80000000 760.00000000  78.00000000   0.09307876 838.00000000
107.00000000 646.00000000 126.00000000   0.16321244 772.00000000
107.20000000 604.00000000  57.00000000   0.08623298 661.00000000
107.40000000 851.00000000 117.00000000   0.12086777 968.00000000
107.60000000 638.00000000  91.00000000   0.12482853 729.00000000
107.80000000 594.00000000  79.00000000   0.11738484 673.00000000
108.00000000 698.00000000  46.00000000   0.06182796 744.00000000
108.20000000 708.00000000  12.00000000   0.01666667 720.00000000
108.40000000 692.00000000  53.00000000   0.07114094 745.00000000
108.60000000 816.00000000  49.00000000   0.05664740 865.00000000
108.80000000 555.00000000  14.00000000   0.02460457 569.00000000
109.00000000 566.00000000 118.00000000   0.17251462 684.00000000
109.20000000 601.00000000 203.00000000   0.25248756 804.00000000
109.40000000 789.00000000  39.00000000   0.04710145 828.00000000
109.60000000 675.00000000 103.00000000   0.13239075 778.00000000
109.80000000 743.00000000  20.00000000   0.02621232 763.00000000
110.00000000 683.00000000  50.00000000   0.06821282 733.00000000
110.20000000 688.00000000 133.00000000   0.16199756 821.00000000
110.40000000 658.00000000  98.00000000   0.12962963 756.00000000
110.60000000 546.00000000  92.00000000   0.14420063 638.00000000
110.80000000 773.00000000  20.00000000   0.02522068 793.00000000
111.00000000 754.00000000 101.00000000   0.11812865 855.00000000
111.20000000 624.00000000  95.00000000   0.13212796 719.00000000
111.40000000 691.00000000 122.00000000   0.15006150 813.00000000
111.60000000 784.00000000  88.00000000   0.10091743 872.00000000
111.80000000 603.00000000  56.00000000   0.08497724 659.00000000
112.00000000 708.00000000  64.00000000   0.08290155 772.00000000
112.20000000 685.00000000  94.00000000   0.12066752 779.00000000
112.40000000 629.00000000  46.00000000   0.06814815 675.00000000
112.60000000 641.00000000 105.00000000   0.14075067 746.00000000
