# Supplementary material for: Functional 3D architecture in an intrinsically disordered E3 ligase domain facilitates ubiquitin transfer
Source: Nat Commun. 2020 Jul 30;11:3807. doi: 10.1038/s41467-020-17647-x (PMC7393505; doi:10.1038/s41467-020-17647-x)
Supplement: Supplementary file 4 — Source Data [file 41467_2020_17647_MOESM4_ESM.zip › Source data/Fig. 2/Figure 2B/SM traces - raw/30-57 (SIM1-2)/hel25.traces_87.txt]

  0.00000000 322.00000000 120.00000000   0.27149321 442.00000000
  0.20000000 227.00000000  88.00000000   0.27936508 315.00000000
  0.40000000 374.00000000 126.00000000   0.25200000 500.00000000
  0.60000000 256.00000000  74.00000000   0.22424242 330.00000000
  0.80000000 311.00000000 155.00000000   0.33261803 466.00000000
  1.00000000 316.00000000 127.00000000   0.28668172 443.00000000
  1.20000000 131.00000000  71.00000000   0.35148515 202.00000000
  1.40000000 383.00000000  70.00000000   0.15452539 453.00000000
  1.60000000 310.00000000 169.00000000   0.35281837 479.00000000
  1.80000000 223.00000000  63.00000000   0.22027972 286.00000000
  2.00000000 281.00000000 181.00000000   0.39177489 462.00000000
  2.20000000 341.00000000  98.00000000   0.22323462 439.00000000
  2.40000000 209.00000000 110.00000000   0.34482759 319.00000000
  2.60000000 287.00000000 104.00000000   0.26598465 391.00000000
  2.80000000 342.00000000 138.00000000   0.28750000 480.00000000
  3.00000000 293.00000000 124.00000000   0.29736211 417.00000000
  3.20000000 306.00000000 193.00000000   0.38677355 499.00000000
  3.40000000 428.00000000 130.00000000   0.23297491 558.00000000
  3.60000000 387.00000000 133.00000000   0.25576923 520.00000000
  3.80000000 275.00000000 134.00000000   0.32762836 409.00000000
  4.00000000 365.00000000  70.00000000   0.16091954 435.00000000
  4.20000000 312.00000000  89.00000000   0.22194514 401.00000000
  4.40000000 426.00000000 197.00000000   0.31621188 623.00000000
  4.60000000 157.00000000 154.00000000   0.49517685 311.00000000
  4.80000000 399.00000000 118.00000000   0.22823985 517.00000000
  5.00000000 334.00000000  84.00000000   0.20095694 418.00000000
  5.20000000 240.00000000  75.00000000   0.23809524 315.00000000
  5.40000000 225.00000000  94.00000000   0.29467085 319.00000000
  5.60000000 419.00000000 130.00000000   0.23679417 549.00000000
  5.80000000 315.00000000  86.00000000   0.21446384 401.00000000
  6.00000000 251.00000000  58.00000000   0.18770227 309.00000000
  6.20000000 335.00000000 105.00000000   0.23863636 440.00000000
  6.40000000 344.00000000 125.00000000   0.26652452 469.00000000
  6.60000000 431.00000000 183.00000000   0.29804560 614.00000000
  6.80000000 293.00000000  80.00000000   0.21447721 373.00000000
  7.00000000 284.00000000  55.00000000   0.16224189 339.00000000
  7.20000000 263.00000000 136.00000000   0.34085213 399.00000000
  7.40000000 315.00000000 145.00000000   0.31521739 460.00000000
  7.60000000 289.00000000 277.00000000   0.48939929 566.00000000
  7.80000000 233.00000000  65.00000000   0.21812081 298.00000000
  8.00000000 410.00000000 141.00000000   0.25589837 551.00000000
  8.20000000 435.00000000 114.00000000   0.20765027 549.00000000
  8.40000000 393.00000000 103.00000000   0.20766129 496.00000000
  8.60000000 245.00000000 100.00000000   0.28985507 345.00000000
  8.80000000 376.00000000 122.00000000   0.24497992 498.00000000
  9.00000000 333.00000000  69.00000000   0.17164179 402.00000000
  9.20000000 349.00000000 175.00000000   0.33396947 524.00000000
  9.40000000 447.00000000 120.00000000   0.21164021 567.00000000
  9.60000000 308.00000000 111.00000000   0.26491647 419.00000000
  9.80000000 313.00000000 112.00000000   0.26352941 425.00000000
 10.00000000 328.00000000  96.00000000   0.22641509 424.00000000
 10.20000000 351.00000000 146.00000000   0.29376258 497.00000000
 10.40000000 244.00000000 217.00000000   0.47071584 461.00000000
 10.60000000 310.00000000 102.00000000   0.24757282 412.00000000
 10.80000000 348.00000000  65.00000000   0.15738499 413.00000000
 11.00000000 332.00000000 109.00000000   0.24716553 441.00000000
 11.20000000 365.00000000 160.00000000   0.30476190 525.00000000
 11.40000000 411.00000000 175.00000000   0.29863481 586.00000000
 11.60000000 370.00000000 140.00000000   0.27450980 510.00000000
 11.80000000 370.00000000 185.00000000   0.33333333 555.00000000
 12.00000000 179.00000000 148.00000000   0.45259939 327.00000000
 12.20000000 308.00000000 137.00000000   0.30786517 445.00000000
 12.40000000 259.00000000 113.00000000   0.30376344 372.00000000
 12.60000000 290.00000000 191.00000000   0.39708940 481.00000000
 12.80000000 305.00000000  38.00000000   0.11078717 343.00000000
 13.00000000 283.00000000 171.00000000   0.37665198 454.00000000
 13.20000000 345.00000000 135.00000000   0.28125000 480.00000000
 13.40000000 263.00000000 173.00000000   0.39678899 436.00000000
 13.60000000 454.00000000  76.00000000   0.14339623 530.00000000
 13.80000000 354.00000000  66.00000000   0.15714286 420.00000000
 14.00000000 257.00000000 118.00000000   0.31466667 375.00000000
 14.20000000 281.00000000 167.00000000   0.37276786 448.00000000
 14.40000000 260.00000000 148.00000000   0.36274510 408.00000000
 14.60000000 361.00000000 166.00000000   0.31499051 527.00000000
 14.80000000 331.00000000 159.00000000   0.32448980 490.00000000
 15.00000000 266.00000000 139.00000000   0.34320988 405.00000000
 15.20000000 297.00000000 102.00000000   0.25563910 399.00000000
 15.40000000 304.00000000  99.00000000   0.24565757 403.00000000
 15.60000000 252.00000000 157.00000000   0.38386308 409.00000000
 15.80000000 384.00000000 140.00000000   0.26717557 524.00000000
 16.00000000 318.00000000  99.00000000   0.23741007 417.00000000
 16.20000000 330.00000000 119.00000000   0.26503341 449.00000000
 16.40000000 342.00000000 101.00000000   0.22799097 443.00000000
 16.60000000 450.00000000 213.00000000   0.32126697 663.00000000
 16.80000000 427.00000000  69.00000000   0.13911290 496.00000000
 17.00000000 387.00000000 144.00000000   0.27118644 531.00000000
 17.20000000 256.00000000  86.00000000   0.25146199 342.00000000
 17.40000000 405.00000000  69.00000000   0.14556962 474.00000000
 17.60000000 292.00000000 127.00000000   0.30310263 419.00000000
 17.80000000 394.00000000 176.00000000   0.30877193 570.00000000
 18.00000000 256.00000000 113.00000000   0.30623306 369.00000000
 18.20000000 195.00000000 112.00000000   0.36482085 307.00000000
 18.40000000 347.00000000 111.00000000   0.24235808 458.00000000
 18.60000000 571.00000000 144.00000000   0.20139860 715.00000000
 18.80000000 216.00000000 159.00000000   0.42400000 375.00000000
 19.00000000 333.00000000 123.00000000   0.26973684 456.00000000
 19.20000000 377.00000000 193.00000000   0.33859649 570.00000000
 19.40000000 335.00000000  98.00000000   0.22632794 433.00000000
 19.60000000 297.00000000  60.00000000   0.16806723 357.00000000
 19.80000000 302.00000000  80.00000000   0.20942408 382.00000000
 20.00000000 463.00000000  86.00000000   0.15664845 549.00000000
 20.20000000 327.00000000 127.00000000   0.27973568 454.00000000
 20.40000000 478.00000000 117.00000000   0.19663866 595.00000000
 20.60000000 288.00000000 105.00000000   0.26717557 393.00000000
 20.80000000 301.00000000 142.00000000   0.32054176 443.00000000
 21.00000000 224.00000000 103.00000000   0.31498471 327.00000000
 21.20000000 327.00000000 145.00000000   0.30720339 472.00000000
 21.40000000 460.00000000 175.00000000   0.27559055 635.00000000
 21.60000000 373.00000000  61.00000000   0.14055300 434.00000000
 21.80000000 306.00000000  85.00000000   0.21739130 391.00000000
 22.00000000 233.00000000 179.00000000   0.43446602 412.00000000
 22.20000000 256.00000000 185.00000000   0.41950113 441.00000000
 22.40000000 317.00000000  87.00000000   0.21534653 404.00000000
 22.60000000 255.00000000 164.00000000   0.39140811 419.00000000
 22.80000000 200.00000000  23.00000000   0.10313901 223.00000000
 23.00000000 424.00000000  81.00000000   0.16039604 505.00000000
 23.20000000 302.00000000 177.00000000   0.36951983 479.00000000
 23.40000000 245.00000000 123.00000000   0.33423913 368.00000000
 23.60000000 347.00000000  68.00000000   0.16385542 415.00000000
 23.80000000 304.00000000  64.00000000   0.17391304 368.00000000
 24.00000000 359.00000000 129.00000000   0.26434426 488.00000000
 24.20000000 340.00000000 153.00000000   0.31034483 493.00000000
 24.40000000 263.00000000  74.00000000   0.21958457 337.00000000
 24.60000000 233.00000000 113.00000000   0.32658960 346.00000000
 24.80000000 264.00000000  72.00000000   0.21428571 336.00000000
 25.00000000 313.00000000 140.00000000   0.30905077 453.00000000
 25.20000000 182.00000000  71.00000000   0.28063241 253.00000000
 25.40000000 365.00000000 201.00000000   0.35512367 566.00000000
 25.60000000 269.00000000 131.00000000   0.32750000 400.00000000
 25.80000000 437.00000000 101.00000000   0.18773234 538.00000000
 26.00000000 369.00000000 137.00000000   0.27075099 506.00000000
 26.20000000 262.00000000 149.00000000   0.36253041 411.00000000
 26.40000000 322.00000000 143.00000000   0.30752688 465.00000000
 26.60000000 261.00000000 150.00000000   0.36496350 411.00000000
 26.80000000 283.00000000 113.00000000   0.28535354 396.00000000
 27.00000000 193.00000000  98.00000000   0.33676976 291.00000000
 27.20000000 235.00000000 119.00000000   0.33615819 354.00000000
 27.40000000 256.00000000  93.00000000   0.26647564 349.00000000
 27.60000000 292.00000000 129.00000000   0.30641330 421.00000000
 27.80000000 450.00000000  79.00000000   0.14933837 529.00000000
 28.00000000 365.00000000  95.00000000   0.20652174 460.00000000
 28.20000000 363.00000000 177.00000000   0.32777778 540.00000000
 28.40000000 377.00000000  99.00000000   0.20798319 476.00000000
 28.60000000 402.00000000 105.00000000   0.20710059 507.00000000
 28.80000000 391.00000000  98.00000000   0.20040900 489.00000000
 29.00000000 316.00000000 193.00000000   0.37917485 509.00000000
 29.20000000 230.00000000 124.00000000   0.35028249 354.00000000
 29.40000000 307.00000000 136.00000000   0.30699774 443.00000000
 29.60000000 239.00000000 136.00000000   0.36266667 375.00000000
 29.80000000 258.00000000 177.00000000   0.40689655 435.00000000
 30.00000000 401.00000000  63.00000000   0.13577586 464.00000000
 30.20000000 330.00000000 157.00000000   0.32238193 487.00000000
 30.40000000 281.00000000 115.00000000   0.29040404 396.00000000
 30.60000000 316.00000000 160.00000000   0.33613445 476.00000000
 30.80000000 355.00000000  71.00000000   0.16666667 426.00000000
 31.00000000 284.00000000 160.00000000   0.36036036 444.00000000
 31.20000000 332.00000000  79.00000000   0.19221411 411.00000000
 31.40000000 300.00000000  88.00000000   0.22680412 388.00000000
 31.60000000 357.00000000  93.00000000   0.20666667 450.00000000
 31.80000000 197.00000000 134.00000000   0.40483384 331.00000000
 32.00000000 278.00000000 133.00000000   0.32360097 411.00000000
 32.20000000 295.00000000 137.00000000   0.31712963 432.00000000
 32.40000000 214.00000000  81.00000000   0.27457627 295.00000000
 32.60000000 384.00000000 134.00000000   0.25868726 518.00000000
 32.80000000 112.00000000  95.00000000   0.45893720 207.00000000
 33.00000000 223.00000000 109.00000000   0.32831325 332.00000000
 33.20000000 326.00000000 150.00000000   0.31512605 476.00000000
 33.40000000 347.00000000 134.00000000   0.27858628 481.00000000
 33.60000000 265.00000000 130.00000000   0.32911392 395.00000000
 33.80000000 423.00000000 209.00000000   0.33069620 632.00000000
 34.00000000 298.00000000  56.00000000   0.15819209 354.00000000
 34.20000000 394.00000000 119.00000000   0.23196881 513.00000000
 34.40000000 320.00000000 105.00000000   0.24705882 425.00000000
 34.60000000 305.00000000  84.00000000   0.21593830 389.00000000
 34.80000000 300.00000000  80.00000000   0.21052632 380.00000000
 35.00000000 260.00000000 126.00000000   0.32642487 386.00000000
 35.20000000 219.00000000  94.00000000   0.30031949 313.00000000
 35.40000000 386.00000000 151.00000000   0.28119181 537.00000000
 35.60000000 363.00000000 112.00000000   0.23578947 475.00000000
 35.80000000 431.00000000  88.00000000   0.16955684 519.00000000
 36.00000000 316.00000000 126.00000000   0.28506787 442.00000000
 36.20000000 441.00000000 117.00000000   0.20967742 558.00000000
 36.40000000 370.00000000 105.00000000   0.22105263 475.00000000
 36.60000000 369.00000000 131.00000000   0.26200000 500.00000000
 36.80000000 195.00000000  68.00000000   0.25855513 263.00000000
 37.00000000 256.00000000  37.00000000   0.12627986 293.00000000
 37.20000000 445.00000000 200.00000000   0.31007752 645.00000000
 37.40000000 345.00000000 117.00000000   0.25324675 462.00000000
 37.60000000 334.00000000  83.00000000   0.19904077 417.00000000
 37.80000000 171.00000000 111.00000000   0.39361702 282.00000000
 38.00000000 383.00000000 119.00000000   0.23705179 502.00000000
 38.20000000 288.00000000  86.00000000   0.22994652 374.00000000
 38.40000000 341.00000000 120.00000000   0.26030369 461.00000000
 38.60000000 259.00000000 100.00000000   0.27855153 359.00000000
 38.80000000 245.00000000  55.00000000   0.18333333 300.00000000
 39.00000000 344.00000000  73.00000000   0.17505995 417.00000000
 39.20000000 303.00000000 100.00000000   0.24813896 403.00000000
 39.40000000 357.00000000  91.00000000   0.20312500 448.00000000
 39.60000000 403.00000000  80.00000000   0.16563147 483.00000000
 39.80000000 341.00000000  86.00000000   0.20140515 427.00000000
 40.00000000 426.00000000  94.00000000   0.18076923 520.00000000
 40.20000000 382.00000000 130.00000000   0.25390625 512.00000000
 40.40000000 310.00000000  63.00000000   0.16890080 373.00000000
 40.60000000 418.00000000  58.00000000   0.12184874 476.00000000
 40.80000000 412.00000000 196.00000000   0.32236842 608.00000000
 41.00000000 485.00000000 174.00000000   0.26403642 659.00000000
 41.20000000 269.00000000  66.00000000   0.19701493 335.00000000
 41.40000000 352.00000000 130.00000000   0.26970954 482.00000000
 41.60000000 335.00000000  80.00000000   0.19277108 415.00000000
 41.80000000 343.00000000 116.00000000   0.25272331 459.00000000
 42.00000000 329.00000000 123.00000000   0.27212389 452.00000000
 42.20000000 259.00000000  42.00000000   0.13953488 301.00000000
 42.40000000 275.00000000 108.00000000   0.28198433 383.00000000
 42.60000000 323.00000000  59.00000000   0.15445026 382.00000000
 42.80000000 454.00000000  69.00000000   0.13193117 523.00000000
 43.00000000 217.00000000 155.00000000   0.41666667 372.00000000
 43.20000000 446.00000000  89.00000000   0.16635514 535.00000000
 43.40000000 232.00000000 144.00000000   0.38297872 376.00000000
 43.60000000 427.00000000 164.00000000   0.27749577 591.00000000
 43.80000000 473.00000000 174.00000000   0.26893354 647.00000000
 44.00000000 398.00000000 108.00000000   0.21343874 506.00000000
 44.20000000 427.00000000  57.00000000   0.11776860 484.00000000
 44.40000000 451.00000000  96.00000000   0.17550274 547.00000000
 44.60000000 277.00000000  92.00000000   0.24932249 369.00000000
 44.80000000 311.00000000 130.00000000   0.29478458 441.00000000
 45.00000000 268.00000000  81.00000000   0.23209169 349.00000000
 45.20000000 275.00000000 102.00000000   0.27055703 377.00000000
 45.40000000 380.00000000 127.00000000   0.25049310 507.00000000
 45.60000000 296.00000000  70.00000000   0.19125683 366.00000000
 45.80000000 253.00000000 115.00000000   0.31250000 368.00000000
 46.00000000 451.00000000  37.00000000   0.07581967 488.00000000
 46.20000000 369.00000000 124.00000000   0.25152130 493.00000000
 46.40000000 313.00000000  48.00000000   0.13296399 361.00000000
 46.60000000 299.00000000 105.00000000   0.25990099 404.00000000
 46.80000000 391.00000000 119.00000000   0.23333333 510.00000000
 47.00000000 419.00000000  38.00000000   0.08315098 457.00000000
 47.20000000 251.00000000  34.00000000   0.11929825 285.00000000
 47.40000000 334.00000000  93.00000000   0.21779859 427.00000000
 47.60000000 293.00000000 109.00000000   0.27114428 402.00000000
 47.80000000 227.00000000  90.00000000   0.28391167 317.00000000
 48.00000000 343.00000000  73.00000000   0.17548077 416.00000000
 48.20000000 416.00000000 103.00000000   0.19845857 519.00000000
 48.40000000 384.00000000 182.00000000   0.32155477 566.00000000
 48.60000000 247.00000000 114.00000000   0.31578947 361.00000000
 48.80000000 325.00000000 123.00000000   0.27455357 448.00000000
 49.00000000 369.00000000  75.00000000   0.16891892 444.00000000
 49.20000000 338.00000000 154.00000000   0.31300813 492.00000000
 49.40000000 303.00000000  98.00000000   0.24438903 401.00000000
 49.60000000 360.00000000  83.00000000   0.18735892 443.00000000
 49.80000000 296.00000000   9.00000000   0.02950820 305.00000000
 50.00000000 397.00000000 109.00000000   0.21541502 506.00000000
 50.20000000 314.00000000 175.00000000   0.35787321 489.00000000
 50.40000000 412.00000000  54.00000000   0.11587983 466.00000000
 50.60000000 343.00000000 174.00000000   0.33655706 517.00000000
 50.80000000 383.00000000  22.00000000   0.05432099 405.00000000
 51.00000000 353.00000000  70.00000000   0.16548463 423.00000000
 51.20000000 412.00000000  74.00000000   0.15226337 486.00000000
 51.40000000 242.00000000  50.00000000   0.17123288 292.00000000
 51.60000000 259.00000000  33.00000000   0.11301370 292.00000000
 51.80000000 395.00000000 108.00000000   0.21471173 503.00000000
 52.00000000 301.00000000 148.00000000   0.32962138 449.00000000
 52.20000000 329.00000000  69.00000000   0.17336683 398.00000000
 52.40000000 405.00000000  61.00000000   0.13090129 466.00000000
 52.60000000 335.00000000 108.00000000   0.24379233 443.00000000
 52.80000000 256.00000000  71.00000000   0.21712538 327.00000000
 53.00000000 280.00000000 139.00000000   0.33174224 419.00000000
 53.20000000 322.00000000 109.00000000   0.25290023 431.00000000
 53.40000000 236.00000000 110.00000000   0.31791908 346.00000000
 53.60000000 414.00000000  66.00000000   0.13750000 480.00000000
 53.80000000 431.00000000 124.00000000   0.22342342 555.00000000
 54.00000000 402.00000000  90.00000000   0.18292683 492.00000000
 54.20000000 181.00000000  68.00000000   0.27309237 249.00000000
 54.40000000 289.00000000 135.00000000   0.31839623 424.00000000
 54.60000000 384.00000000  81.00000000   0.17419355 465.00000000
 54.80000000 338.00000000 110.00000000   0.24553571 448.00000000
 55.00000000 374.00000000  94.00000000   0.20085470 468.00000000
 55.20000000 372.00000000  60.00000000   0.13888889 432.00000000
 55.40000000 383.00000000  62.00000000   0.13932584 445.00000000
 55.60000000 299.00000000 133.00000000   0.30787037 432.00000000
 55.80000000 301.00000000  38.00000000   0.11209440 339.00000000
 56.00000000 252.00000000 132.00000000   0.34375000 384.00000000
 56.20000000 368.00000000  56.00000000   0.13207547 424.00000000
 56.40000000 384.00000000 109.00000000   0.22109533 493.00000000
 56.60000000 398.00000000  65.00000000   0.14038877 463.00000000
 56.80000000 269.00000000  25.00000000   0.08503401 294.00000000
 57.00000000 318.00000000  40.00000000   0.11173184 358.00000000
 57.20000000 220.00000000  55.00000000   0.20000000 275.00000000
 57.40000000 246.00000000  47.00000000   0.16040956 293.00000000
 57.60000000 327.00000000  55.00000000   0.14397906 382.00000000
 57.80000000 306.00000000 134.00000000   0.30454545 440.00000000
 58.00000000 373.00000000  58.00000000   0.13457077 431.00000000
 58.20000000 258.00000000 124.00000000   0.32460733 382.00000000
 58.40000000 213.00000000 152.00000000   0.41643836 365.00000000
 58.60000000 299.00000000  30.00000000   0.09118541 329.00000000
 58.80000000 393.00000000 112.00000000   0.22178218 505.00000000
 59.00000000 405.00000000 109.00000000   0.21206226 514.00000000
 59.20000000 363.00000000  36.00000000   0.09022556 399.00000000
 59.40000000 262.00000000 122.00000000   0.31770833 384.00000000
 59.60000000 386.00000000  80.00000000   0.17167382 466.00000000
 59.80000000 318.00000000 107.00000000   0.25176471 425.00000000
 60.00000000 379.00000000  58.00000000   0.13272311 437.00000000
 60.20000000 411.00000000 149.00000000   0.26607143 560.00000000
 60.40000000 297.00000000  67.00000000   0.18406593 364.00000000
 60.60000000 426.00000000 100.00000000   0.19011407 526.00000000
 60.80000000 309.00000000 122.00000000   0.28306265 431.00000000
 61.00000000 307.00000000  90.00000000   0.22670025 397.00000000
 61.20000000 279.00000000  82.00000000   0.22714681 361.00000000
 61.40000000 389.00000000 127.00000000   0.24612403 516.00000000
 61.60000000 454.00000000  72.00000000   0.13688213 526.00000000
 61.80000000 313.00000000  85.00000000   0.21356784 398.00000000
 62.00000000 343.00000000  82.00000000   0.19294118 425.00000000
 62.20000000 373.00000000 105.00000000   0.21966527 478.00000000
 62.40000000 219.00000000 159.00000000   0.42063492 378.00000000
 62.60000000 291.00000000  69.00000000   0.19166667 360.00000000
 62.80000000 384.00000000 114.00000000   0.22891566 498.00000000
 63.00000000 222.00000000 165.00000000   0.42635659 387.00000000
 63.20000000 327.00000000  87.00000000   0.21014493 414.00000000
 63.40000000 329.00000000  39.00000000   0.10597826 368.00000000
 63.60000000 303.00000000 119.00000000   0.28199052 422.00000000
 63.80000000 308.00000000  81.00000000   0.20822622 389.00000000
 64.00000000 354.00000000  17.00000000   0.04582210 371.00000000
 64.20000000 440.00000000  92.00000000   0.17293233 532.00000000
 64.40000000 320.00000000 183.00000000   0.36381710 503.00000000
 64.60000000 415.00000000  42.00000000   0.09190372 457.00000000
 64.80000000 258.00000000  96.00000000   0.27118644 354.00000000
 65.00000000 469.00000000 113.00000000   0.19415808 582.00000000
 65.20000000 353.00000000  38.00000000   0.09718670 391.00000000
 65.40000000 278.00000000 115.00000000   0.29262087 393.00000000
 65.60000000 382.00000000 132.00000000   0.25680934 514.00000000
 65.80000000 461.00000000  88.00000000   0.16029144 549.00000000
 66.00000000 328.00000000  44.00000000   0.11827957 372.00000000
 66.20000000 325.00000000 103.00000000   0.24065421 428.00000000
 66.40000000 286.00000000  17.00000000   0.05610561 303.00000000
 66.60000000 476.00000000 197.00000000   0.29271917 673.00000000
 66.80000000 318.00000000  75.00000000   0.19083969 393.00000000
 67.00000000 353.00000000 139.00000000   0.28252033 492.00000000
 67.20000000 342.00000000 105.00000000   0.23489933 447.00000000
 67.40000000 301.00000000  70.00000000   0.18867925 371.00000000
 67.60000000 272.00000000 110.00000000   0.28795812 382.00000000
 67.80000000 249.00000000  76.00000000   0.23384615 325.00000000
 68.00000000 260.00000000 101.00000000   0.27977839 361.00000000
 68.20000000 274.00000000  65.00000000   0.19174041 339.00000000
 68.40000000 423.00000000 125.00000000   0.22810219 548.00000000
 68.60000000 300.00000000 118.00000000   0.28229665 418.00000000
 68.80000000 280.00000000  70.00000000   0.20000000 350.00000000
 69.00000000 313.00000000 106.00000000   0.25298329 419.00000000
 69.20000000 344.00000000  52.00000000   0.13131313 396.00000000
 69.40000000 347.00000000  99.00000000   0.22197309 446.00000000
 69.60000000 229.00000000 103.00000000   0.31024096 332.00000000
 69.80000000 218.00000000  75.00000000   0.25597270 293.00000000
 70.00000000 279.00000000 117.00000000   0.29545455 396.00000000
 70.20000000 196.00000000   0.00000000   0.00000000 196.00000000
 70.40000000 416.00000000  72.00000000   0.14754098 488.00000000
 70.60000000 320.00000000  41.00000000   0.11357341 361.00000000
 70.80000000 306.00000000  50.00000000   0.14044944 356.00000000
 71.00000000 321.00000000  79.00000000   0.19750000 400.00000000
 71.20000000 412.00000000 103.00000000   0.20000000 515.00000000
 71.40000000 343.00000000  30.00000000   0.08042895 373.00000000
 71.60000000 376.00000000  96.00000000   0.20338983 472.00000000
 71.80000000 374.00000000 136.00000000   0.26666667 510.00000000
 72.00000000 461.00000000  24.00000000   0.04948454 485.00000000
 72.20000000 263.00000000  84.00000000   0.24207493 347.00000000
 72.40000000 275.00000000 113.00000000   0.29123711 388.00000000
 72.60000000 307.00000000  31.00000000   0.09171598 338.00000000
 72.80000000 360.00000000 206.00000000   0.36395760 566.00000000
 73.00000000 324.00000000 216.00000000   0.40000000 540.00000000
 73.20000000 271.00000000  88.00000000   0.24512535 359.00000000
 73.40000000 284.00000000  32.00000000   0.10126582 316.00000000
 73.60000000 366.00000000  19.00000000   0.04935065 385.00000000
 73.80000000 363.00000000 109.00000000   0.23093220 472.00000000
 74.00000000 284.00000000  48.00000000   0.14457831 332.00000000
 74.20000000 364.00000000  28.00000000   0.07142857 392.00000000
 74.40000000 389.00000000  40.00000000   0.09324009 429.00000000
 74.60000000 347.00000000  14.00000000   0.03878116 361.00000000
 74.80000000 356.00000000  50.00000000   0.12315271 406.00000000
 75.00000000 202.00000000  95.00000000   0.31986532 297.00000000
 75.20000000 396.00000000  64.00000000   0.13913043 460.00000000
 75.40000000 359.00000000  34.00000000   0.08651399 393.00000000
 75.60000000 219.00000000 136.00000000   0.38309859 355.00000000
 75.80000000 274.00000000 105.00000000   0.27704485 379.00000000
 76.00000000 313.00000000  54.00000000   0.14713896 367.00000000
 76.20000000 258.00000000  99.00000000   0.27731092 357.00000000
 76.40000000 164.00000000  22.00000000   0.11827957 186.00000000
 76.60000000 231.00000000  46.00000000   0.16606498 277.00000000
 76.80000000 351.00000000  85.00000000   0.19495413 436.00000000
 77.00000000 324.00000000  78.00000000   0.19402985 402.00000000
 77.20000000 298.00000000  59.00000000   0.16526611 357.00000000
 77.40000000 420.00000000  -4.00000000  -0.00961538 416.00000000
 77.60000000 436.00000000 -10.00000000  -0.02347418 426.00000000
 77.80000000 344.00000000  -2.00000000  -0.00584795 342.00000000
 78.00000000 504.00000000  41.00000000   0.07522936 545.00000000
 78.20000000 446.00000000 -13.00000000  -0.03002309 433.00000000
 78.40000000 607.00000000  38.00000000   0.05891473 645.00000000
 78.60000000 473.00000000  14.00000000   0.02874743 487.00000000
 78.80000000 514.00000000   2.00000000   0.00387597 516.00000000
 79.00000000 476.00000000  60.00000000   0.11194030 536.00000000
 79.20000000 388.00000000  22.00000000   0.05365854 410.00000000
 79.40000000 552.00000000 106.00000000   0.16109422 658.00000000
 79.60000000 562.00000000 -16.00000000  -0.02930403 546.00000000
 79.80000000 516.00000000  38.00000000   0.06859206 554.00000000
 80.00000000 673.00000000  34.00000000   0.04809052 707.00000000
 80.20000000 572.00000000  75.00000000   0.11591963 647.00000000
 80.40000000 618.00000000  22.00000000   0.03437500 640.00000000
 80.60000000 613.00000000  68.00000000   0.09985316 681.00000000
 80.80000000 511.00000000  12.00000000   0.02294455 523.00000000
 81.00000000 473.00000000  21.00000000   0.04251012 494.00000000
 81.20000000 687.00000000  19.00000000   0.02691218 706.00000000
 81.40000000 542.00000000  18.00000000   0.03214286 560.00000000
 81.60000000 538.00000000 -28.00000000  -0.05490196 510.00000000
 81.80000000 698.00000000  24.00000000   0.03324100 722.00000000
 82.00000000 582.00000000  -2.00000000  -0.00344828 580.00000000
 82.20000000 426.00000000  -5.00000000  -0.01187648 421.00000000
 82.40000000 511.00000000  72.00000000   0.12349914 583.00000000
 82.60000000 584.00000000  31.00000000   0.05040650 615.00000000
 82.80000000 667.00000000  50.00000000   0.06973501 717.00000000
 83.00000000 498.00000000  13.00000000   0.02544031 511.00000000
 83.20000000 484.00000000  41.00000000   0.07809524 525.00000000
 83.40000000 334.00000000  16.00000000   0.04571429 350.00000000
 83.60000000 473.00000000  59.00000000   0.11090226 532.00000000
 83.80000000 700.00000000  75.00000000   0.09677419 775.00000000
 84.00000000 496.00000000  31.00000000   0.05882353 527.00000000
 84.20000000 564.00000000  36.00000000   0.06000000 600.00000000
 84.40000000 555.00000000 -16.00000000  -0.02968460 539.00000000
 84.60000000 573.00000000  29.00000000   0.04817276 602.00000000
 84.80000000 481.00000000   9.00000000   0.01836735 490.00000000
 85.00000000 549.00000000  52.00000000   0.08652246 601.00000000
 85.20000000 563.00000000  51.00000000   0.08306189 614.00000000
 85.40000000 561.00000000  77.00000000   0.12068966 638.00000000
 85.60000000 563.00000000  14.00000000   0.02426343 577.00000000
 85.80000000 461.00000000  83.00000000   0.15257353 544.00000000
 86.00000000 515.00000000  16.00000000   0.03013183 531.00000000
 86.20000000 660.00000000  62.00000000   0.08587258 722.00000000
 86.40000000 536.00000000   0.00000000   0.00000000 536.00000000
 86.60000000 433.00000000  33.00000000   0.07081545 466.00000000
 86.80000000 445.00000000  99.00000000   0.18198529 544.00000000
 87.00000000 547.00000000  30.00000000   0.05199307 577.00000000
 87.20000000 498.00000000  46.00000000   0.08455882 544.00000000
 87.40000000 482.00000000  50.00000000   0.09398496 532.00000000
 87.60000000 707.00000000  43.00000000   0.05733333 750.00000000
 87.80000000 573.00000000   9.00000000   0.01546392 582.00000000
 88.00000000 556.00000000  33.00000000   0.05602716 589.00000000
 88.20000000 591.00000000  47.00000000   0.07366771 638.00000000
 88.40000000 538.00000000  56.00000000   0.09427609 594.00000000
 88.60000000 567.00000000  35.00000000   0.05813953 602.00000000
 88.80000000 520.00000000  65.00000000   0.11111111 585.00000000
 89.00000000 448.00000000  39.00000000   0.08008214 487.00000000
 89.20000000 403.00000000  59.00000000   0.12770563 462.00000000
 89.40000000 635.00000000  -6.00000000  -0.00953895 629.00000000
 89.60000000 541.00000000  54.00000000   0.09075630 595.00000000
 89.80000000 553.00000000  69.00000000   0.11093248 622.00000000
 90.00000000 406.00000000  33.00000000   0.07517084 439.00000000
 90.20000000 431.00000000  14.00000000   0.03146067 445.00000000
 90.40000000 479.00000000   4.00000000   0.00828157 483.00000000
 90.60000000 401.00000000  53.00000000   0.11674009 454.00000000
 90.80000000 557.00000000  19.00000000   0.03298611 576.00000000
 91.00000000 464.00000000  58.00000000   0.11111111 522.00000000
 91.20000000 425.00000000  47.00000000   0.09957627 472.00000000
 91.40000000 447.00000000   3.00000000   0.00666667 450.00000000
 91.60000000 425.00000000  29.00000000   0.06387665 454.00000000
 91.80000000 400.00000000 -10.00000000  -0.02564103 390.00000000
 92.00000000 457.00000000   8.00000000   0.01720430 465.00000000
 92.20000000 665.00000000  44.00000000   0.06205924 709.00000000
 92.40000000 612.00000000  60.00000000   0.08928571 672.00000000
 92.60000000 626.00000000  47.00000000   0.06983655 673.00000000
 92.80000000 682.00000000  41.00000000   0.05670816 723.00000000
 93.00000000 576.00000000  80.00000000   0.12195122 656.00000000
 93.20000000 521.00000000   7.00000000   0.01325758 528.00000000
 93.40000000 360.00000000  20.00000000   0.05263158 380.00000000
 93.60000000 451.00000000 -23.00000000  -0.05373832 428.00000000
 93.80000000 488.00000000  31.00000000   0.05973025 519.00000000
 94.00000000 533.00000000  21.00000000   0.03790614 554.00000000
 94.20000000 361.00000000  33.00000000   0.08375635 394.00000000
 94.40000000 526.00000000  14.00000000   0.02592593 540.00000000
 94.60000000 515.00000000  54.00000000   0.09490334 569.00000000
 94.80000000 535.00000000  20.00000000   0.03603604 555.00000000
 95.00000000 462.00000000  21.00000000   0.04347826 483.00000000
 95.20000000 538.00000000  97.00000000   0.15275591 635.00000000
 95.40000000 741.00000000  60.00000000   0.07490637 801.00000000
 95.60000000 462.00000000  30.00000000   0.06097561 492.00000000
 95.80000000 573.00000000  15.00000000   0.02551020 588.00000000
 96.00000000 637.00000000   0.00000000   0.00000000 637.00000000
 96.20000000 611.00000000  38.00000000   0.05855162 649.00000000
 96.40000000 603.00000000  85.00000000   0.12354651 688.00000000
 96.60000000 524.00000000 -27.00000000  -0.05432596 497.00000000
 96.80000000 558.00000000  22.00000000   0.03793103 580.00000000
 97.00000000 646.00000000  -6.00000000  -0.00937500 640.00000000
 97.20000000 686.00000000  91.00000000   0.11711712 777.00000000
 97.40000000 465.00000000  21.00000000   0.04320988 486.00000000
 97.60000000 486.00000000  25.00000000   0.04892368 511.00000000
 97.80000000 419.00000000  -3.00000000  -0.00721154 416.00000000
 98.00000000 406.00000000  -2.00000000  -0.00495050 404.00000000
 98.20000000 551.00000000  43.00000000   0.07239057 594.00000000
 98.40000000 564.00000000  31.00000000   0.05210084 595.00000000
 98.60000000 625.00000000   4.00000000   0.00635930 629.00000000
 98.80000000 638.00000000   6.00000000   0.00931677 644.00000000
 99.00000000 563.00000000  15.00000000   0.02595156 578.00000000
 99.20000000 533.00000000  89.00000000   0.14308682 622.00000000
 99.40000000 617.00000000  -8.00000000  -0.01313629 609.00000000
 99.60000000 441.00000000  86.00000000   0.16318786 527.00000000
 99.80000000 503.00000000  33.00000000   0.06156716 536.00000000
100.00000000 496.00000000  22.00000000   0.04247104 518.00000000
100.20000000 565.00000000  39.00000000   0.06456954 604.00000000
100.40000000 632.00000000  21.00000000   0.03215926 653.00000000
100.60000000 419.00000000  15.00000000   0.03456221 434.00000000
100.80000000 709.00000000  46.00000000   0.06092715 755.00000000
101.00000000 416.00000000  23.00000000   0.05239180 439.00000000
101.20000000 662.00000000  39.00000000   0.05563481 701.00000000
101.40000000 462.00000000  14.00000000   0.02941176 476.00000000
101.60000000 607.00000000  58.00000000   0.08721805 665.00000000
101.80000000 480.00000000  46.00000000   0.08745247 526.00000000
102.00000000 614.00000000  39.00000000   0.05972435 653.00000000
102.20000000 493.00000000  24.00000000   0.04642166 517.00000000
102.40000000 526.00000000  41.00000000   0.07231041 567.00000000
102.60000000 359.00000000   4.00000000   0.01101928 363.00000000
102.80000000 613.00000000  44.00000000   0.06697108 657.00000000
103.00000000 490.00000000 -21.00000000  -0.04477612 469.00000000
103.20000000 626.00000000  76.00000000   0.10826211 702.00000000
103.40000000 544.00000000   9.00000000   0.01627486 553.00000000
103.60000000 426.00000000  52.00000000   0.10878661 478.00000000
103.80000000 570.00000000  46.00000000   0.07467532 616.00000000
104.00000000 574.00000000   6.00000000   0.01034483 580.00000000
104.20000000 536.00000000  42.00000000   0.07266436 578.00000000
104.40000000 471.00000000  -3.00000000  -0.00641026 468.00000000
104.60000000 423.00000000  35.00000000   0.07641921 458.00000000
104.80000000 547.00000000  21.00000000   0.03697183 568.00000000
105.00000000 575.00000000  35.00000000   0.05737705 610.00000000
105.20000000 576.00000000  52.00000000   0.08280255 628.00000000
105.40000000 458.00000000  70.00000000   0.13257576 528.00000000
105.60000000 570.00000000  -6.00000000  -0.01063830 564.00000000
105.80000000 534.00000000  37.00000000   0.06479860 571.00000000
106.00000000 473.00000000  40.00000000   0.07797271 513.00000000
106.20000000 610.00000000  41.00000000   0.06298003 651.00000000
106.40000000 587.00000000  -8.00000000  -0.01381693 579.00000000
106.60000000 496.00000000   7.00000000   0.01391650 503.00000000
106.80000000 451.00000000 -31.00000000  -0.07380952 420.00000000
107.00000000 570.00000000  12.00000000   0.02061856 582.00000000
107.20000000 524.00000000   0.00000000   0.00000000 524.00000000
107.40000000 476.00000000  35.00000000   0.06849315 511.00000000
107.60000000 520.00000000   9.00000000   0.01701323 529.00000000
107.80000000 544.00000000  18.00000000   0.03202847 562.00000000
108.00000000 506.00000000  -2.00000000  -0.00396825 504.00000000
108.20000000 650.00000000  45.00000000   0.06474820 695.00000000
108.40000000 492.00000000   1.00000000   0.00202840 493.00000000
108.60000000 432.00000000  47.00000000   0.09812109 479.00000000
108.80000000 452.00000000  35.00000000   0.07186858 487.00000000
109.00000000 606.00000000   5.00000000   0.00818331 611.00000000
109.20000000 550.00000000  10.00000000   0.01785714 560.00000000
109.40000000 585.00000000 -23.00000000  -0.04092527 562.00000000
109.60000000 624.00000000  -7.00000000  -0.01134522 617.00000000
109.80000000 477.00000000  -5.00000000  -0.01059322 472.00000000
110.00000000 596.00000000  17.00000000   0.02773246 613.00000000
110.20000000 424.00000000   6.00000000   0.01395349 430.00000000
110.40000000 453.00000000  25.00000000   0.05230126 478.00000000
110.60000000 599.00000000  35.00000000   0.05520505 634.00000000
110.80000000 616.00000000  34.00000000   0.05230769 650.00000000
111.00000000 587.00000000   0.00000000   0.00000000 587.00000000
111.20000000 587.00000000  28.00000000   0.04552846 615.00000000
111.40000000 556.00000000  30.00000000   0.05119454 586.00000000
111.60000000 599.00000000  36.00000000   0.05669291 635.00000000
111.80000000 588.00000000  40.00000000   0.06369427 628.00000000
112.00000000 669.00000000   5.00000000   0.00741840 674.00000000
112.20000000 406.00000000  -4.00000000  -0.00995025 402.00000000
112.40000000 448.00000000 -21.00000000  -0.04918033 427.00000000
112.60000000 482.00000000  24.00000000   0.04743083 506.00000000
