# Supplementary material for: Functional 3D architecture in an intrinsically disordered E3 ligase domain facilitates ubiquitin transfer
Source: Nat Commun. 2020 Jul 30;11:3807. doi: 10.1038/s41467-020-17647-x (PMC7393505; doi:10.1038/s41467-020-17647-x)
Supplement: Supplementary file 4 — Source Data [file 41467_2020_17647_MOESM4_ESM.zip › Source data/Fig. 2/Figure 2B/SM traces - raw/30-57 (SIM1-2)/hel25.traces_96.txt]

  0.00000000  18.00000000 135.00000000   0.88235294 153.00000000
  0.20000000  81.00000000  98.00000000   0.54748603 179.00000000
  0.40000000  95.00000000 241.00000000   0.71726190 336.00000000
  0.60000000 178.00000000 232.00000000   0.56585366 410.00000000
  0.80000000 155.00000000 201.00000000   0.56460674 356.00000000
  1.00000000 194.00000000 148.00000000   0.43274854 342.00000000
  1.20000000 111.00000000 235.00000000   0.67919075 346.00000000
  1.40000000 129.00000000 172.00000000   0.57142857 301.00000000
  1.60000000  49.00000000 176.00000000   0.78222222 225.00000000
  1.80000000 194.00000000 142.00000000   0.42261905 336.00000000
  2.00000000 142.00000000 194.00000000   0.57738095 336.00000000
  2.20000000 150.00000000 140.00000000   0.48275862 290.00000000
  2.40000000 114.00000000 128.00000000   0.52892562 242.00000000
  2.60000000 156.00000000 228.00000000   0.59375000 384.00000000
  2.80000000 267.00000000 239.00000000   0.47233202 506.00000000
  3.00000000  89.00000000 229.00000000   0.72012579 318.00000000
  3.20000000  64.00000000 128.00000000   0.66666667 192.00000000
  3.40000000 175.00000000 251.00000000   0.58920188 426.00000000
  3.60000000 107.00000000 286.00000000   0.72773537 393.00000000
  3.80000000 110.00000000 263.00000000   0.70509383 373.00000000
  4.00000000  62.00000000 138.00000000   0.69000000 200.00000000
  4.20000000 108.00000000 162.00000000   0.60000000 270.00000000
  4.40000000 108.00000000 149.00000000   0.57976654 257.00000000
  4.60000000 101.00000000 215.00000000   0.68037975 316.00000000
  4.80000000  67.00000000 174.00000000   0.72199170 241.00000000
  5.00000000  99.00000000 172.00000000   0.63468635 271.00000000
  5.20000000 191.00000000 199.00000000   0.51025641 390.00000000
  5.40000000  86.00000000 241.00000000   0.73700306 327.00000000
  5.60000000 100.00000000 183.00000000   0.64664311 283.00000000
  5.80000000 135.00000000 255.00000000   0.65384615 390.00000000
  6.00000000  67.00000000 210.00000000   0.75812274 277.00000000
  6.20000000  57.00000000 197.00000000   0.77559055 254.00000000
  6.40000000  88.00000000 174.00000000   0.66412214 262.00000000
  6.60000000 175.00000000 199.00000000   0.53208556 374.00000000
  6.80000000  46.00000000 284.00000000   0.86060606 330.00000000
  7.00000000  58.00000000 164.00000000   0.73873874 222.00000000
  7.20000000 152.00000000 122.00000000   0.44525547 274.00000000
  7.40000000  84.00000000 130.00000000   0.60747664 214.00000000
  7.60000000  87.00000000 165.00000000   0.65476190 252.00000000
  7.80000000  54.00000000 190.00000000   0.77868852 244.00000000
  8.00000000 156.00000000 214.00000000   0.57837838 370.00000000
  8.20000000 230.00000000 200.00000000   0.46511628 430.00000000
  8.40000000 156.00000000 195.00000000   0.55555556 351.00000000
  8.60000000  53.00000000 202.00000000   0.79215686 255.00000000
  8.80000000 238.00000000 188.00000000   0.44131455 426.00000000
  9.00000000 174.00000000  98.00000000   0.36029412 272.00000000
  9.20000000  91.00000000 234.00000000   0.72000000 325.00000000
  9.40000000  44.00000000 263.00000000   0.85667752 307.00000000
  9.60000000 183.00000000 337.00000000   0.64807692 520.00000000
  9.80000000 103.00000000 160.00000000   0.60836502 263.00000000
 10.00000000 124.00000000 168.00000000   0.57534247 292.00000000
 10.20000000 117.00000000 215.00000000   0.64759036 332.00000000
 10.40000000 113.00000000 197.00000000   0.63548387 310.00000000
 10.60000000  60.00000000 163.00000000   0.73094170 223.00000000
 10.80000000 137.00000000 248.00000000   0.64415584 385.00000000
 11.00000000  76.00000000 166.00000000   0.68595041 242.00000000
 11.20000000 122.00000000 191.00000000   0.61022364 313.00000000
 11.40000000  44.00000000 251.00000000   0.85084746 295.00000000
 11.60000000  62.00000000 145.00000000   0.70048309 207.00000000
 11.80000000 108.00000000 161.00000000   0.59851301 269.00000000
 12.00000000 165.00000000 209.00000000   0.55882353 374.00000000
 12.20000000  89.00000000 235.00000000   0.72530864 324.00000000
 12.40000000  63.00000000 218.00000000   0.77580071 281.00000000
 12.60000000 139.00000000 180.00000000   0.56426332 319.00000000
 12.80000000  71.00000000 161.00000000   0.69396552 232.00000000
 13.00000000  99.00000000 128.00000000   0.56387665 227.00000000
 13.20000000  98.00000000 194.00000000   0.66438356 292.00000000
 13.40000000 107.00000000 209.00000000   0.66139241 316.00000000
 13.60000000 112.00000000 139.00000000   0.55378486 251.00000000
 13.80000000 129.00000000 127.00000000   0.49609375 256.00000000
 14.00000000 115.00000000 228.00000000   0.66472303 343.00000000
 14.20000000 172.00000000 214.00000000   0.55440415 386.00000000
 14.40000000 115.00000000 190.00000000   0.62295082 305.00000000
 14.60000000 188.00000000 167.00000000   0.47042254 355.00000000
 14.80000000 102.00000000 210.00000000   0.67307692 312.00000000
 15.00000000  94.00000000 187.00000000   0.66548043 281.00000000
 15.20000000 133.00000000 216.00000000   0.61891117 349.00000000
 15.40000000 155.00000000 274.00000000   0.63869464 429.00000000
 15.60000000  52.00000000 197.00000000   0.79116466 249.00000000
 15.80000000  31.00000000 226.00000000   0.87937743 257.00000000
 16.00000000 114.00000000 195.00000000   0.63106796 309.00000000
 16.20000000 120.00000000 170.00000000   0.58620690 290.00000000
 16.40000000 209.00000000 220.00000000   0.51282051 429.00000000
 16.60000000  96.00000000 223.00000000   0.69905956 319.00000000
 16.80000000  84.00000000 201.00000000   0.70526316 285.00000000
 17.00000000 176.00000000 214.00000000   0.54871795 390.00000000
 17.20000000  81.00000000 173.00000000   0.68110236 254.00000000
 17.40000000 196.00000000 194.00000000   0.49743590 390.00000000
 17.60000000 164.00000000 144.00000000   0.46753247 308.00000000
 17.80000000 136.00000000 170.00000000   0.55555556 306.00000000
 18.00000000  32.00000000 188.00000000   0.85454545 220.00000000
 18.20000000  66.00000000 127.00000000   0.65803109 193.00000000
 18.40000000  91.00000000 234.00000000   0.72000000 325.00000000
 18.60000000  97.00000000 200.00000000   0.67340067 297.00000000
 18.80000000 150.00000000 255.00000000   0.62962963 405.00000000
 19.00000000 173.00000000 232.00000000   0.57283951 405.00000000
 19.20000000  94.00000000 264.00000000   0.73743017 358.00000000
 19.40000000  75.00000000 142.00000000   0.65437788 217.00000000
 19.60000000 136.00000000 163.00000000   0.54515050 299.00000000
 19.80000000  96.00000000 236.00000000   0.71084337 332.00000000
 20.00000000  66.00000000 166.00000000   0.71551724 232.00000000
 20.20000000  94.00000000 154.00000000   0.62096774 248.00000000
 20.40000000  88.00000000 214.00000000   0.70860927 302.00000000
 20.60000000 129.00000000 208.00000000   0.61721068 337.00000000
 20.80000000 161.00000000 144.00000000   0.47213115 305.00000000
 21.00000000  96.00000000 197.00000000   0.67235495 293.00000000
 21.20000000  41.00000000 229.00000000   0.84814815 270.00000000
 21.40000000 101.00000000 155.00000000   0.60546875 256.00000000
 21.60000000 144.00000000 259.00000000   0.64267990 403.00000000
 21.80000000 121.00000000 269.00000000   0.68974359 390.00000000
 22.00000000  43.00000000 140.00000000   0.76502732 183.00000000
 22.20000000  87.00000000 198.00000000   0.69473684 285.00000000
 22.40000000 119.00000000 149.00000000   0.55597015 268.00000000
 22.60000000 163.00000000 168.00000000   0.50755287 331.00000000
 22.80000000  74.00000000 108.00000000   0.59340659 182.00000000
 23.00000000  56.00000000 130.00000000   0.69892473 186.00000000
 23.20000000 136.00000000 234.00000000   0.63243243 370.00000000
 23.40000000 149.00000000 157.00000000   0.51307190 306.00000000
 23.60000000  74.00000000 181.00000000   0.70980392 255.00000000
 23.80000000 121.00000000 206.00000000   0.62996942 327.00000000
 24.00000000 118.00000000 167.00000000   0.58596491 285.00000000
 24.20000000  10.00000000 226.00000000   0.95762712 236.00000000
 24.40000000 150.00000000 174.00000000   0.53703704 324.00000000
 24.60000000  83.00000000 130.00000000   0.61032864 213.00000000
 24.80000000  28.00000000 164.00000000   0.85416667 192.00000000
 25.00000000 176.00000000 186.00000000   0.51381215 362.00000000
 25.20000000 190.00000000 262.00000000   0.57964602 452.00000000
 25.40000000  71.00000000 175.00000000   0.71138211 246.00000000
 25.60000000 107.00000000 185.00000000   0.63356164 292.00000000
 25.80000000  12.00000000 188.00000000   0.94000000 200.00000000
 26.00000000  81.00000000 227.00000000   0.73701299 308.00000000
 26.20000000  86.00000000 237.00000000   0.73374613 323.00000000
 26.40000000 119.00000000 141.00000000   0.54230769 260.00000000
 26.60000000  49.00000000 176.00000000   0.78222222 225.00000000
 26.80000000 121.00000000 188.00000000   0.60841424 309.00000000
 27.00000000  43.00000000 194.00000000   0.81856540 237.00000000
 27.20000000  47.00000000 194.00000000   0.80497925 241.00000000
 27.40000000  66.00000000 249.00000000   0.79047619 315.00000000
 27.60000000  76.00000000 236.00000000   0.75641026 312.00000000
 27.80000000 106.00000000 222.00000000   0.67682927 328.00000000
 28.00000000  92.00000000 197.00000000   0.68166090 289.00000000
 28.20000000 160.00000000 132.00000000   0.45205479 292.00000000
 28.40000000  61.00000000 136.00000000   0.69035533 197.00000000
 28.60000000 158.00000000 230.00000000   0.59278351 388.00000000
 28.80000000  92.00000000 261.00000000   0.73937677 353.00000000
 29.00000000  82.00000000 201.00000000   0.71024735 283.00000000
 29.20000000 101.00000000 190.00000000   0.65292096 291.00000000
 29.40000000  81.00000000 189.00000000   0.70000000 270.00000000
 29.60000000  66.00000000 277.00000000   0.80758017 343.00000000
 29.80000000 116.00000000 229.00000000   0.66376812 345.00000000
 30.00000000 118.00000000 182.00000000   0.60666667 300.00000000
 30.20000000 148.00000000 233.00000000   0.61154856 381.00000000
 30.40000000 172.00000000 129.00000000   0.42857143 301.00000000
 30.60000000  84.00000000 270.00000000   0.76271186 354.00000000
 30.80000000 170.00000000 319.00000000   0.65235174 489.00000000
 31.00000000 114.00000000 161.00000000   0.58545455 275.00000000
 31.20000000 204.00000000 180.00000000   0.46875000 384.00000000
 31.40000000 137.00000000 168.00000000   0.55081967 305.00000000
 31.60000000 140.00000000 208.00000000   0.59770115 348.00000000
 31.80000000  46.00000000 187.00000000   0.80257511 233.00000000
 32.00000000 125.00000000 178.00000000   0.58745875 303.00000000
 32.20000000 102.00000000 192.00000000   0.65306122 294.00000000
 32.40000000  57.00000000 175.00000000   0.75431034 232.00000000
 32.60000000  72.00000000 162.00000000   0.69230769 234.00000000
 32.80000000 127.00000000 220.00000000   0.63400576 347.00000000
 33.00000000 100.00000000 199.00000000   0.66555184 299.00000000
 33.20000000  93.00000000 181.00000000   0.66058394 274.00000000
 33.40000000 142.00000000 178.00000000   0.55625000 320.00000000
 33.60000000  82.00000000 205.00000000   0.71428571 287.00000000
 33.80000000   8.00000000 187.00000000   0.95897436 195.00000000
 34.00000000 152.00000000 245.00000000   0.61712846 397.00000000
 34.20000000  65.00000000 185.00000000   0.74000000 250.00000000
 34.40000000  97.00000000 123.00000000   0.55909091 220.00000000
 34.60000000 165.00000000 164.00000000   0.49848024 329.00000000
 34.80000000 185.00000000 234.00000000   0.55847255 419.00000000
 35.00000000 107.00000000 275.00000000   0.71989529 382.00000000
 35.20000000 114.00000000 126.00000000   0.52500000 240.00000000
 35.40000000  73.00000000 102.00000000   0.58285714 175.00000000
 35.60000000 130.00000000 176.00000000   0.57516340 306.00000000
 35.80000000  70.00000000 214.00000000   0.75352113 284.00000000
 36.00000000  82.00000000 160.00000000   0.66115702 242.00000000
 36.20000000 118.00000000 227.00000000   0.65797101 345.00000000
 36.40000000  99.00000000 146.00000000   0.59591837 245.00000000
 36.60000000 111.00000000 155.00000000   0.58270677 266.00000000
 36.80000000  89.00000000 149.00000000   0.62605042 238.00000000
 37.00000000 161.00000000 280.00000000   0.63492063 441.00000000
 37.20000000 156.00000000 111.00000000   0.41573034 267.00000000
 37.40000000  21.00000000 153.00000000   0.87931034 174.00000000
 37.60000000 211.00000000 175.00000000   0.45336788 386.00000000
 37.80000000  70.00000000 194.00000000   0.73484848 264.00000000
 38.00000000  69.00000000 220.00000000   0.76124567 289.00000000
 38.20000000 160.00000000 205.00000000   0.56164384 365.00000000
 38.40000000 101.00000000 272.00000000   0.72922252 373.00000000
 38.60000000 106.00000000 167.00000000   0.61172161 273.00000000
 38.80000000 134.00000000 227.00000000   0.62880886 361.00000000
 39.00000000  73.00000000 158.00000000   0.68398268 231.00000000
 39.20000000 107.00000000 198.00000000   0.64918033 305.00000000
 39.40000000  49.00000000 134.00000000   0.73224044 183.00000000
 39.60000000 200.00000000 213.00000000   0.51573850 413.00000000
 39.80000000  87.00000000 224.00000000   0.72025723 311.00000000
 40.00000000 158.00000000 106.00000000   0.40151515 264.00000000
 40.20000000 126.00000000 218.00000000   0.63372093 344.00000000
 40.40000000  98.00000000 174.00000000   0.63970588 272.00000000
 40.60000000 183.00000000 211.00000000   0.53553299 394.00000000
 40.80000000  84.00000000 142.00000000   0.62831858 226.00000000
 41.00000000 113.00000000 282.00000000   0.71392405 395.00000000
 41.20000000 158.00000000 171.00000000   0.51975684 329.00000000
 41.40000000 120.00000000 225.00000000   0.65217391 345.00000000
 41.60000000 144.00000000 113.00000000   0.43968872 257.00000000
 41.80000000  85.00000000 293.00000000   0.77513228 378.00000000
 42.00000000  80.00000000 113.00000000   0.58549223 193.00000000
 42.20000000 125.00000000 239.00000000   0.65659341 364.00000000
 42.40000000 192.00000000 200.00000000   0.51020408 392.00000000
 42.60000000  79.00000000 241.00000000   0.75312500 320.00000000
 42.80000000 173.00000000 195.00000000   0.52989130 368.00000000
 43.00000000  67.00000000 173.00000000   0.72083333 240.00000000
 43.20000000  59.00000000 125.00000000   0.67934783 184.00000000
 43.40000000 170.00000000 182.00000000   0.51704545 352.00000000
 43.60000000  85.00000000 131.00000000   0.60648148 216.00000000
 43.80000000 143.00000000 175.00000000   0.55031447 318.00000000
 44.00000000 101.00000000 192.00000000   0.65529010 293.00000000
 44.20000000 173.00000000 187.00000000   0.51944444 360.00000000
 44.40000000 152.00000000 161.00000000   0.51437700 313.00000000
 44.60000000 157.00000000 163.00000000   0.50937500 320.00000000
 44.80000000 229.00000000 206.00000000   0.47356322 435.00000000
 45.00000000 118.00000000 197.00000000   0.62539683 315.00000000
 45.20000000 113.00000000 157.00000000   0.58148148 270.00000000
 45.40000000 109.00000000 149.00000000   0.57751938 258.00000000
 45.60000000 140.00000000 155.00000000   0.52542373 295.00000000
 45.80000000  73.00000000 188.00000000   0.72030651 261.00000000
 46.00000000 199.00000000 258.00000000   0.56455142 457.00000000
 46.20000000 110.00000000 166.00000000   0.60144928 276.00000000
 46.40000000  80.00000000 181.00000000   0.69348659 261.00000000
 46.60000000 155.00000000 197.00000000   0.55965909 352.00000000
 46.80000000  60.00000000 212.00000000   0.77941176 272.00000000
 47.00000000 193.00000000 235.00000000   0.54906542 428.00000000
 47.20000000 160.00000000 235.00000000   0.59493671 395.00000000
 47.40000000 160.00000000 197.00000000   0.55182073 357.00000000
 47.60000000  82.00000000 116.00000000   0.58585859 198.00000000
 47.80000000 134.00000000 172.00000000   0.56209150 306.00000000
 48.00000000  27.00000000 206.00000000   0.88412017 233.00000000
 48.20000000  71.00000000 201.00000000   0.73897059 272.00000000
 48.40000000  98.00000000 126.00000000   0.56250000 224.00000000
 48.60000000  95.00000000 149.00000000   0.61065574 244.00000000
 48.80000000 116.00000000 249.00000000   0.68219178 365.00000000
 49.00000000 149.00000000 229.00000000   0.60582011 378.00000000
 49.20000000  54.00000000 198.00000000   0.78571429 252.00000000
 49.40000000  77.00000000 217.00000000   0.73809524 294.00000000
 49.60000000  80.00000000 158.00000000   0.66386555 238.00000000
 49.80000000  97.00000000 239.00000000   0.71130952 336.00000000
 50.00000000 210.00000000 246.00000000   0.53947368 456.00000000
 50.20000000  84.00000000 185.00000000   0.68773234 269.00000000
 50.40000000 160.00000000 202.00000000   0.55801105 362.00000000
 50.60000000  65.00000000 169.00000000   0.72222222 234.00000000
 50.80000000 108.00000000 140.00000000   0.56451613 248.00000000
 51.00000000 124.00000000 176.00000000   0.58666667 300.00000000
 51.20000000 102.00000000 281.00000000   0.73368146 383.00000000
 51.40000000 277.00000000 130.00000000   0.31941032 407.00000000
 51.60000000 511.00000000  59.00000000   0.10350877 570.00000000
 51.80000000 428.00000000  41.00000000   0.08742004 469.00000000
 52.00000000 801.00000000  11.00000000   0.01354680 812.00000000
 52.20000000 554.00000000  90.00000000   0.13975155 644.00000000
 52.40000000 609.00000000  63.00000000   0.09375000 672.00000000
 52.60000000 508.00000000  95.00000000   0.15754561 603.00000000
 52.80000000 687.00000000  14.00000000   0.01997147 701.00000000
 53.00000000 531.00000000  55.00000000   0.09385666 586.00000000
 53.20000000 486.00000000  25.00000000   0.04892368 511.00000000
 53.40000000 530.00000000  86.00000000   0.13961039 616.00000000
 53.60000000 570.00000000  59.00000000   0.09379968 629.00000000
 53.80000000 583.00000000 119.00000000   0.16951567 702.00000000
 54.00000000 638.00000000  30.00000000   0.04491018 668.00000000
 54.20000000 533.00000000  47.00000000   0.08103448 580.00000000
 54.40000000 498.00000000  70.00000000   0.12323944 568.00000000
 54.60000000 549.00000000  -5.00000000  -0.00919118 544.00000000
 54.80000000 516.00000000  57.00000000   0.09947644 573.00000000
 55.00000000 532.00000000  23.00000000   0.04144144 555.00000000
 55.20000000 581.00000000  91.00000000   0.13541667 672.00000000
 55.40000000 680.00000000 -10.00000000  -0.01492537 670.00000000
 55.60000000 633.00000000  60.00000000   0.08658009 693.00000000
 55.80000000 523.00000000 102.00000000   0.16320000 625.00000000
 56.00000000 566.00000000  33.00000000   0.05509182 599.00000000
 56.20000000 677.00000000   8.00000000   0.01167883 685.00000000
 56.40000000 566.00000000  37.00000000   0.06135987 603.00000000
 56.60000000 476.00000000  61.00000000   0.11359404 537.00000000
 56.80000000 566.00000000 -29.00000000  -0.05400372 537.00000000
 57.00000000 507.00000000  40.00000000   0.07312614 547.00000000
 57.20000000 618.00000000  71.00000000   0.10304790 689.00000000
 57.40000000 460.00000000 104.00000000   0.18439716 564.00000000
 57.60000000 454.00000000  20.00000000   0.04219409 474.00000000
 57.80000000 458.00000000  14.00000000   0.02966102 472.00000000
 58.00000000 466.00000000  42.00000000   0.08267717 508.00000000
 58.20000000 357.00000000  13.00000000   0.03513514 370.00000000
 58.40000000 465.00000000  36.00000000   0.07185629 501.00000000
 58.60000000 556.00000000  99.00000000   0.15114504 655.00000000
 58.80000000 443.00000000  75.00000000   0.14478764 518.00000000
 59.00000000 556.00000000  18.00000000   0.03135889 574.00000000
 59.20000000 369.00000000  73.00000000   0.16515837 442.00000000
 59.40000000 443.00000000  67.00000000   0.13137255 510.00000000
 59.60000000 417.00000000  17.00000000   0.03917051 434.00000000
 59.80000000 409.00000000  -8.00000000  -0.01995012 401.00000000
 60.00000000 399.00000000  16.00000000   0.03855422 415.00000000
 60.20000000 436.00000000  67.00000000   0.13320080 503.00000000
 60.40000000 358.00000000  23.00000000   0.06036745 381.00000000
 60.60000000 354.00000000 111.00000000   0.23870968 465.00000000
 60.80000000 478.00000000  72.00000000   0.13090909 550.00000000
 61.00000000 609.00000000  32.00000000   0.04992200 641.00000000
 61.20000000 410.00000000  -3.00000000  -0.00737101 407.00000000
 61.40000000 399.00000000  10.00000000   0.02444988 409.00000000
 61.60000000 399.00000000  90.00000000   0.18404908 489.00000000
 61.80000000 274.00000000  62.00000000   0.18452381 336.00000000
 62.00000000 477.00000000   0.00000000   0.00000000 477.00000000
 62.20000000 530.00000000  31.00000000   0.05525847 561.00000000
 62.40000000 571.00000000  28.00000000   0.04674457 599.00000000
 62.60000000 527.00000000  19.00000000   0.03479853 546.00000000
 62.80000000 458.00000000  28.00000000   0.05761317 486.00000000
 63.00000000 479.00000000  77.00000000   0.13848921 556.00000000
 63.20000000 430.00000000  76.00000000   0.15019763 506.00000000
 63.40000000 514.00000000  29.00000000   0.05340700 543.00000000
 63.60000000 431.00000000  -2.00000000  -0.00466200 429.00000000
 63.80000000 478.00000000  43.00000000   0.08253359 521.00000000
 64.00000000 406.00000000  83.00000000   0.16973415 489.00000000
 64.20000000 716.00000000  74.00000000   0.09367089 790.00000000
 64.40000000 646.00000000  73.00000000   0.10152990 719.00000000
 64.60000000 591.00000000   7.00000000   0.01170569 598.00000000
 64.80000000 502.00000000  38.00000000   0.07037037 540.00000000
 65.00000000 537.00000000  77.00000000   0.12540717 614.00000000
 65.20000000 425.00000000  26.00000000   0.05764967 451.00000000
 65.40000000 514.00000000   1.00000000   0.00194175 515.00000000
 65.60000000 528.00000000  43.00000000   0.07530648 571.00000000
 65.80000000 538.00000000  -8.00000000  -0.01509434 530.00000000
 66.00000000 545.00000000  20.00000000   0.03539823 565.00000000
 66.20000000 490.00000000  65.00000000   0.11711712 555.00000000
 66.40000000 570.00000000  36.00000000   0.05940594 606.00000000
 66.60000000 635.00000000  61.00000000   0.08764368 696.00000000
 66.80000000 507.00000000  79.00000000   0.13481229 586.00000000
 67.00000000 480.00000000  73.00000000   0.13200723 553.00000000
 67.20000000 440.00000000  18.00000000   0.03930131 458.00000000
 67.40000000 506.00000000   6.00000000   0.01171875 512.00000000
 67.60000000 614.00000000  85.00000000   0.12160229 699.00000000
 67.80000000 596.00000000 -13.00000000  -0.02229846 583.00000000
 68.00000000 538.00000000 114.00000000   0.17484663 652.00000000
 68.20000000 477.00000000  41.00000000   0.07915058 518.00000000
 68.40000000 552.00000000  37.00000000   0.06281834 589.00000000
 68.60000000 609.00000000 -13.00000000  -0.02181208 596.00000000
 68.80000000 507.00000000 101.00000000   0.16611842 608.00000000
 69.00000000 524.00000000  27.00000000   0.04900181 551.00000000
 69.20000000 510.00000000  56.00000000   0.09893993 566.00000000
 69.40000000 463.00000000  21.00000000   0.04338843 484.00000000
 69.60000000 503.00000000  18.00000000   0.03454894 521.00000000
 69.80000000 539.00000000  26.00000000   0.04601770 565.00000000
 70.00000000 571.00000000  44.00000000   0.07154472 615.00000000
 70.20000000 528.00000000  25.00000000   0.04520796 553.00000000
 70.40000000 469.00000000  43.00000000   0.08398438 512.00000000
 70.60000000 430.00000000  72.00000000   0.14342629 502.00000000
 70.80000000 538.00000000 200.00000000   0.27100271 738.00000000
 71.00000000 521.00000000  36.00000000   0.06463196 557.00000000
 71.20000000 701.00000000 -18.00000000  -0.02635432 683.00000000
 71.40000000 406.00000000  53.00000000   0.11546841 459.00000000
 71.60000000 379.00000000  40.00000000   0.09546539 419.00000000
 71.80000000 456.00000000  79.00000000   0.14766355 535.00000000
 72.00000000 538.00000000  35.00000000   0.06108202 573.00000000
 72.20000000 487.00000000  78.00000000   0.13805310 565.00000000
 72.40000000 536.00000000  63.00000000   0.10517529 599.00000000
 72.60000000 412.00000000  92.00000000   0.18253968 504.00000000
 72.80000000 489.00000000  58.00000000   0.10603291 547.00000000
 73.00000000 642.00000000  77.00000000   0.10709318 719.00000000
 73.20000000 532.00000000   9.00000000   0.01663586 541.00000000
 73.40000000 465.00000000  44.00000000   0.08644401 509.00000000
 73.60000000 476.00000000  57.00000000   0.10694184 533.00000000
 73.80000000 557.00000000  36.00000000   0.06070826 593.00000000
 74.00000000 475.00000000  20.00000000   0.04040404 495.00000000
 74.20000000 450.00000000  36.00000000   0.07407407 486.00000000
 74.40000000 520.00000000  24.00000000   0.04411765 544.00000000
 74.60000000 582.00000000  20.00000000   0.03322259 602.00000000
 74.80000000 483.00000000  48.00000000   0.09039548 531.00000000
 75.00000000 374.00000000  48.00000000   0.11374408 422.00000000
 75.20000000 664.00000000  85.00000000   0.11348465 749.00000000
 75.40000000 127.00000000  -7.00000000  -0.05833333 120.00000000
 75.60000000 518.00000000  31.00000000   0.05646630 549.00000000
 75.80000000 433.00000000  13.00000000   0.02914798 446.00000000
 76.00000000 546.00000000  78.00000000   0.12500000 624.00000000
 76.20000000 390.00000000  39.00000000   0.09090909 429.00000000
 76.40000000 534.00000000  36.00000000   0.06315789 570.00000000
 76.60000000 512.00000000  75.00000000   0.12776831 587.00000000
 76.80000000 589.00000000  33.00000000   0.05305466 622.00000000
 77.00000000 376.00000000  -1.00000000  -0.00266667 375.00000000
 77.20000000 523.00000000  18.00000000   0.03327172 541.00000000
 77.40000000 602.00000000  58.00000000   0.08787879 660.00000000
 77.60000000 513.00000000  61.00000000   0.10627178 574.00000000
 77.80000000 453.00000000  82.00000000   0.15327103 535.00000000
 78.00000000 416.00000000  -6.00000000  -0.01463415 410.00000000
 78.20000000 619.00000000  71.00000000   0.10289855 690.00000000
 78.40000000 526.00000000  62.00000000   0.10544218 588.00000000
 78.60000000 535.00000000  62.00000000   0.10385260 597.00000000
 78.80000000 706.00000000  20.00000000   0.02754821 726.00000000
 79.00000000 412.00000000  20.00000000   0.04629630 432.00000000
 79.20000000 478.00000000  12.00000000   0.02448980 490.00000000
 79.40000000 450.00000000  35.00000000   0.07216495 485.00000000
 79.60000000 607.00000000  43.00000000   0.06615385 650.00000000
 79.80000000 428.00000000  73.00000000   0.14570858 501.00000000
 80.00000000 510.00000000 -13.00000000  -0.02615694 497.00000000
 80.20000000 605.00000000  90.00000000   0.12949640 695.00000000
 80.40000000 515.00000000  38.00000000   0.06871609 553.00000000
 80.60000000 418.00000000  15.00000000   0.03464203 433.00000000
 80.80000000 462.00000000  -8.00000000  -0.01762115 454.00000000
 81.00000000 494.00000000  53.00000000   0.09689214 547.00000000
 81.20000000 506.00000000  76.00000000   0.13058419 582.00000000
 81.40000000 425.00000000  14.00000000   0.03189066 439.00000000
 81.60000000 531.00000000 119.00000000   0.18307692 650.00000000
 81.80000000 546.00000000  34.00000000   0.05862069 580.00000000
 82.00000000 593.00000000  46.00000000   0.07198748 639.00000000
 82.20000000 572.00000000  79.00000000   0.12135177 651.00000000
 82.40000000 526.00000000  33.00000000   0.05903399 559.00000000
 82.60000000 591.00000000  15.00000000   0.02475248 606.00000000
 82.80000000 569.00000000  22.00000000   0.03722504 591.00000000
 83.00000000 628.00000000  39.00000000   0.05847076 667.00000000
 83.20000000 503.00000000  41.00000000   0.07536765 544.00000000
 83.40000000 478.00000000  33.00000000   0.06457926 511.00000000
 83.60000000 519.00000000  37.00000000   0.06654676 556.00000000
 83.80000000 565.00000000  46.00000000   0.07528642 611.00000000
 84.00000000 494.00000000  35.00000000   0.06616257 529.00000000
 84.20000000 521.00000000  33.00000000   0.05956679 554.00000000
 84.40000000 516.00000000  76.00000000   0.12837838 592.00000000
 84.60000000 639.00000000  69.00000000   0.09745763 708.00000000
 84.80000000 417.00000000  73.00000000   0.14897959 490.00000000
 85.00000000 409.00000000  60.00000000   0.12793177 469.00000000
 85.20000000 555.00000000   3.00000000   0.00537634 558.00000000
 85.40000000 470.00000000  59.00000000   0.11153119 529.00000000
 85.60000000 558.00000000  16.00000000   0.02787456 574.00000000
 85.80000000 454.00000000  65.00000000   0.12524085 519.00000000
 86.00000000 583.00000000  12.00000000   0.02016807 595.00000000
 86.20000000 434.00000000  46.00000000   0.09583333 480.00000000
 86.40000000 550.00000000  22.00000000   0.03846154 572.00000000
 86.60000000 742.00000000  53.00000000   0.06666667 795.00000000
 86.80000000 606.00000000  82.00000000   0.11918605 688.00000000
 87.00000000 424.00000000  26.00000000   0.05777778 450.00000000
 87.20000000 499.00000000  24.00000000   0.04588910 523.00000000
 87.40000000 497.00000000 -37.00000000  -0.08043478 460.00000000
 87.60000000 557.00000000  15.00000000   0.02622378 572.00000000
 87.80000000 540.00000000  73.00000000   0.11908646 613.00000000
 88.00000000 477.00000000  36.00000000   0.07017544 513.00000000
 88.20000000 541.00000000  80.00000000   0.12882448 621.00000000
 88.40000000 488.00000000  47.00000000   0.08785047 535.00000000
 88.60000000 510.00000000  35.00000000   0.06422018 545.00000000
 88.80000000 512.00000000  28.00000000   0.05185185 540.00000000
 89.00000000 407.00000000  -1.00000000  -0.00246305 406.00000000
 89.20000000 515.00000000  45.00000000   0.08035714 560.00000000
 89.40000000 540.00000000  36.00000000   0.06250000 576.00000000
 89.60000000 396.00000000  43.00000000   0.09794989 439.00000000
 89.80000000 488.00000000   6.00000000   0.01214575 494.00000000
 90.00000000 346.00000000  12.00000000   0.03351955 358.00000000
 90.20000000 226.00000000  30.00000000   0.11718750 256.00000000
 90.40000000 331.00000000  14.00000000   0.04057971 345.00000000
 90.60000000 546.00000000  12.00000000   0.02150538 558.00000000
 90.80000000 504.00000000   5.00000000   0.00982318 509.00000000
 91.00000000 413.00000000  85.00000000   0.17068273 498.00000000
 91.20000000 576.00000000  34.00000000   0.05573770 610.00000000
 91.40000000 525.00000000  65.00000000   0.11016949 590.00000000
 91.60000000 471.00000000  58.00000000   0.10964083 529.00000000
 91.80000000 456.00000000  62.00000000   0.11969112 518.00000000
 92.00000000 511.00000000  45.00000000   0.08093525 556.00000000
 92.20000000 523.00000000   4.00000000   0.00759013 527.00000000
 92.40000000 481.00000000 -20.00000000  -0.04338395 461.00000000
 92.60000000 446.00000000  38.00000000   0.07851240 484.00000000
 92.80000000 471.00000000  12.00000000   0.02484472 483.00000000
 93.00000000 458.00000000  83.00000000   0.15341959 541.00000000
 93.20000000 539.00000000  35.00000000   0.06097561 574.00000000
 93.40000000 562.00000000  51.00000000   0.08319739 613.00000000
 93.60000000 338.00000000 -20.00000000  -0.06289308 318.00000000
 93.80000000 518.00000000 102.00000000   0.16451613 620.00000000
 94.00000000 392.00000000  43.00000000   0.09885057 435.00000000
 94.20000000 489.00000000  37.00000000   0.07034221 526.00000000
 94.40000000 482.00000000  32.00000000   0.06225681 514.00000000
 94.60000000 424.00000000   0.00000000   0.00000000 424.00000000
 94.80000000 637.00000000   8.00000000   0.01240310 645.00000000
 95.00000000 450.00000000  25.00000000   0.05263158 475.00000000
 95.20000000 486.00000000   9.00000000   0.01818182 495.00000000
 95.40000000 610.00000000  26.00000000   0.04088050 636.00000000
 95.60000000 533.00000000  51.00000000   0.08732877 584.00000000
 95.80000000 562.00000000  54.00000000   0.08766234 616.00000000
 96.00000000 453.00000000  14.00000000   0.02997859 467.00000000
 96.20000000 468.00000000  40.00000000   0.07874016 508.00000000
 96.40000000 538.00000000 -11.00000000  -0.02087287 527.00000000
 96.60000000 552.00000000  -4.00000000  -0.00729927 548.00000000
 96.80000000 519.00000000   1.00000000   0.00192308 520.00000000
 97.00000000 559.00000000  32.00000000   0.05414552 591.00000000
 97.20000000 474.00000000   8.00000000   0.01659751 482.00000000
 97.40000000 364.00000000  57.00000000   0.13539192 421.00000000
 97.60000000 453.00000000  69.00000000   0.13218391 522.00000000
 97.80000000 526.00000000  57.00000000   0.09777015 583.00000000
 98.00000000 495.00000000  33.00000000   0.06250000 528.00000000
 98.20000000 595.00000000  40.00000000   0.06299213 635.00000000
 98.40000000 476.00000000  33.00000000   0.06483301 509.00000000
 98.60000000 656.00000000 111.00000000   0.14471969 767.00000000
 98.80000000 537.00000000   2.00000000   0.00371058 539.00000000
 99.00000000 667.00000000  65.00000000   0.08879781 732.00000000
 99.20000000 610.00000000 104.00000000   0.14565826 714.00000000
 99.40000000 542.00000000  43.00000000   0.07350427 585.00000000
 99.60000000 538.00000000  17.00000000   0.03063063 555.00000000
 99.80000000 389.00000000  60.00000000   0.13363029 449.00000000
100.00000000 660.00000000  85.00000000   0.11409396 745.00000000
100.20000000 618.00000000  -3.00000000  -0.00487805 615.00000000
100.40000000 583.00000000  77.00000000   0.11666667 660.00000000
100.60000000 485.00000000  66.00000000   0.11978221 551.00000000
100.80000000 536.00000000  -9.00000000  -0.01707780 527.00000000
101.00000000 536.00000000  91.00000000   0.14513557 627.00000000
101.20000000 664.00000000  56.00000000   0.07777778 720.00000000
101.40000000 395.00000000  38.00000000   0.08775982 433.00000000
101.60000000 613.00000000  49.00000000   0.07401813 662.00000000
101.80000000 619.00000000  50.00000000   0.07473842 669.00000000
102.00000000 683.00000000   4.00000000   0.00582242 687.00000000
102.20000000 514.00000000  11.00000000   0.02095238 525.00000000
102.40000000 447.00000000  17.00000000   0.03663793 464.00000000
102.60000000 621.00000000  35.00000000   0.05335366 656.00000000
102.80000000 612.00000000   1.00000000   0.00163132 613.00000000
103.00000000 570.00000000  30.00000000   0.05000000 600.00000000
103.20000000 570.00000000  44.00000000   0.07166124 614.00000000
103.40000000 607.00000000  13.00000000   0.02096774 620.00000000
103.60000000 558.00000000  45.00000000   0.07462687 603.00000000
103.80000000 516.00000000  80.00000000   0.13422819 596.00000000
104.00000000 609.00000000  21.00000000   0.03333333 630.00000000
104.20000000 581.00000000  47.00000000   0.07484076 628.00000000
104.40000000 537.00000000  56.00000000   0.09443508 593.00000000
104.60000000 501.00000000  23.00000000   0.04389313 524.00000000
104.80000000 515.00000000  30.00000000   0.05504587 545.00000000
105.00000000 452.00000000  35.00000000   0.07186858 487.00000000
105.20000000 637.00000000  65.00000000   0.09259259 702.00000000
105.40000000 492.00000000   8.00000000   0.01600000 500.00000000
105.60000000 635.00000000  33.00000000   0.04940120 668.00000000
105.80000000 525.00000000  42.00000000   0.07407407 567.00000000
106.00000000 546.00000000  13.00000000   0.02325581 559.00000000
106.20000000 592.00000000   1.00000000   0.00168634 593.00000000
106.40000000 600.00000000  33.00000000   0.05213270 633.00000000
106.60000000 571.00000000  22.00000000   0.03709949 593.00000000
106.80000000 506.00000000  66.00000000   0.11538462 572.00000000
107.00000000 573.00000000  51.00000000   0.08173077 624.00000000
107.20000000 525.00000000  61.00000000   0.10409556 586.00000000
107.40000000 554.00000000  14.00000000   0.02464789 568.00000000
107.60000000 456.00000000  52.00000000   0.10236220 508.00000000
107.80000000 535.00000000  57.00000000   0.09628378 592.00000000
108.00000000 572.00000000   2.00000000   0.00348432 574.00000000
108.20000000 543.00000000  30.00000000   0.05235602 573.00000000
108.40000000 510.00000000  52.00000000   0.09252669 562.00000000
108.60000000 544.00000000  20.00000000   0.03546099 564.00000000
108.80000000 533.00000000  35.00000000   0.06161972 568.00000000
109.00000000 574.00000000   7.00000000   0.01204819 581.00000000
109.20000000 429.00000000  62.00000000   0.12627291 491.00000000
109.40000000 588.00000000 -27.00000000  -0.04812834 561.00000000
109.60000000 564.00000000 157.00000000   0.21775312 721.00000000
109.80000000 478.00000000 -32.00000000  -0.07174888 446.00000000
110.00000000 496.00000000  22.00000000   0.04247104 518.00000000
110.20000000 503.00000000  48.00000000   0.08711434 551.00000000
110.40000000 512.00000000 -11.00000000  -0.02195609 501.00000000
110.60000000 726.00000000  93.00000000   0.11355311 819.00000000
110.80000000 487.00000000   9.00000000   0.01814516 496.00000000
111.00000000 554.00000000  39.00000000   0.06576728 593.00000000
111.20000000 642.00000000  21.00000000   0.03167421 663.00000000
111.40000000 583.00000000  -4.00000000  -0.00690846 579.00000000
111.60000000 514.00000000  46.00000000   0.08214286 560.00000000
111.80000000 655.00000000  89.00000000   0.11962366 744.00000000
112.00000000 774.00000000   4.00000000   0.00514139 778.00000000
112.20000000 568.00000000  53.00000000   0.08534622 621.00000000
112.40000000 664.00000000  -2.00000000  -0.00302115 662.00000000
112.60000000 508.00000000  92.00000000   0.15333333 600.00000000
