# Supplementary material for: Functional 3D architecture in an intrinsically disordered E3 ligase domain facilitates ubiquitin transfer
Source: Nat Commun. 2020 Jul 30;11:3807. doi: 10.1038/s41467-020-17647-x (PMC7393505; doi:10.1038/s41467-020-17647-x)
Supplement: Supplementary file 4 — Source Data [file 41467_2020_17647_MOESM4_ESM.zip › Source data/Fig. 2/Figure 2B/SM traces - raw/30-57 + SUMO/39_36with_fret.dat]

  0.00000000 112.00000000 197.00000000   0.63754045
  0.10000000 127.00000000 210.00000000   0.62314540
  0.20000000 153.00000000 216.00000000   0.58536585
  0.30000000  67.00000000 211.00000000   0.75899281
  0.40000000  96.00000000 147.00000000   0.60493827
  0.50000000 114.00000000 201.00000000   0.63809524
  0.60000000 173.00000000 169.00000000   0.49415205
  0.70000000 147.00000000 152.00000000   0.50836120
  0.80000000  92.00000000 175.00000000   0.65543071
  0.90000000 103.00000000 202.00000000   0.66229508
  1.00000000 122.00000000 231.00000000   0.65439093
  1.10000000 119.00000000  99.00000000   0.45412844
  1.20000000  75.00000000 147.00000000   0.66216216
  1.30000000  86.00000000 212.00000000   0.71140940
  1.40000000 117.00000000 154.00000000   0.56826568
  1.50000000  70.00000000 174.00000000   0.71311475
  1.60000000 110.00000000  94.00000000   0.46078431
  1.70000000 131.00000000 107.00000000   0.44957983
  1.80000000 131.00000000 140.00000000   0.51660517
  1.90000000  54.00000000 167.00000000   0.75565611
  2.00000000  77.00000000 177.00000000   0.69685039
  2.10000000 151.00000000 176.00000000   0.53822630
  2.20000000 184.00000000 165.00000000   0.47277937
  2.30000000 125.00000000 155.00000000   0.55357143
  2.40000000  89.00000000 180.00000000   0.66914498
  2.50000000 133.00000000 140.00000000   0.51282051
  2.60000000 150.00000000 187.00000000   0.55489614
  2.70000000 120.00000000 121.00000000   0.50207469
  2.80000000 133.00000000 186.00000000   0.58307210
  2.90000000 103.00000000  91.00000000   0.46907216
  3.00000000  81.00000000  93.00000000   0.53448276
  3.10000000  70.00000000 143.00000000   0.67136150
  3.20000000  75.00000000 250.00000000   0.76923077
  3.30000000 177.00000000 167.00000000   0.48546512
  3.40000000 154.00000000 214.00000000   0.58152174
  3.50000000  42.00000000 191.00000000   0.81974249
  3.60000000 110.00000000 248.00000000   0.69273743
  3.70000000 226.00000000 168.00000000   0.42639594
  3.80000000 114.00000000 122.00000000   0.51694915
  3.90000000  24.00000000 117.00000000   0.82978723
  4.00000000 108.00000000 187.00000000   0.63389831
  4.10000000 154.00000000 181.00000000   0.54029851
  4.20000000 152.00000000 112.00000000   0.42424242
  4.30000000  81.00000000 193.00000000   0.70437956
  4.40000000  51.00000000 115.00000000   0.69277108
  4.50000000 130.00000000 145.00000000   0.52727273
  4.60000000 143.00000000 117.00000000   0.45000000
  4.70000000 210.00000000 155.00000000   0.42465753
  4.80000000 138.00000000 230.00000000   0.62500000
  4.90000000  64.00000000 177.00000000   0.73443983
  5.00000000  49.00000000 191.00000000   0.79583333
  5.10000000 106.00000000 206.00000000   0.66025641
  5.20000000 154.00000000 142.00000000   0.47972973
  5.30000000 134.00000000 231.00000000   0.63287671
  5.40000000 128.00000000 181.00000000   0.58576052
  5.50000000 110.00000000 171.00000000   0.60854093
  5.60000000 101.00000000 122.00000000   0.54708520
  5.70000000 133.00000000 150.00000000   0.53003534
  5.80000000 103.00000000  85.00000000   0.45212766
  5.90000000  72.00000000 128.00000000   0.64000000
  6.00000000 190.00000000 127.00000000   0.40063091
  6.10000000 146.00000000  94.00000000   0.39166667
  6.20000000 113.00000000 130.00000000   0.53497942
  6.30000000 192.00000000 224.00000000   0.53846154
  6.40000000  73.00000000 135.00000000   0.64903846
  6.50000000 111.00000000 115.00000000   0.50884956
  6.60000000 256.00000000 139.00000000   0.35189873
  6.70000000 168.00000000 166.00000000   0.49700599
  6.80000000  76.00000000 135.00000000   0.63981043
  6.90000000 156.00000000 232.00000000   0.59793814
  7.00000000 157.00000000 153.00000000   0.49354839
  7.10000000 135.00000000 196.00000000   0.59214502
  7.20000000 183.00000000 152.00000000   0.45373134
  7.30000000 109.00000000 208.00000000   0.65615142
  7.40000000 198.00000000 130.00000000   0.39634146
  7.50000000 102.00000000 178.00000000   0.63571429
  7.60000000 200.00000000 136.00000000   0.40476190
  7.70000000 147.00000000 152.00000000   0.50836120
  7.80000000 102.00000000 117.00000000   0.53424658
  7.90000000 123.00000000 189.00000000   0.60576923
  8.00000000  87.00000000 172.00000000   0.66409266
  8.10000000 117.00000000 180.00000000   0.60606061
  8.20000000 200.00000000 126.00000000   0.38650307
  8.30000000  97.00000000 167.00000000   0.63257576
  8.40000000 129.00000000 170.00000000   0.56856187
  8.50000000  79.00000000 187.00000000   0.70300752
  8.60000000 137.00000000 274.00000000   0.66666667
  8.70000000 107.00000000 166.00000000   0.60805861
  8.80000000 181.00000000 206.00000000   0.53229974
  8.90000000  84.00000000 207.00000000   0.71134021
  9.00000000 140.00000000 117.00000000   0.45525292
  9.10000000  55.00000000 168.00000000   0.75336323
  9.20000000 151.00000000 167.00000000   0.52515723
  9.30000000  93.00000000  99.00000000   0.51562500
  9.40000000  90.00000000 120.00000000   0.57142857
  9.50000000 135.00000000 189.00000000   0.58333333
  9.60000000  94.00000000 158.00000000   0.62698413
  9.70000000 144.00000000 181.00000000   0.55692308
  9.80000000 118.00000000 185.00000000   0.61056106
  9.90000000 117.00000000 214.00000000   0.64652568
 10.00000000 174.00000000 220.00000000   0.55837563
 10.10000000 177.00000000 205.00000000   0.53664921
 10.20000000 118.00000000 181.00000000   0.60535117
 10.30000000 112.00000000 184.00000000   0.62162162
 10.40000000 126.00000000 132.00000000   0.51162791
 10.50000000 111.00000000  93.00000000   0.45588235
 10.60000000  81.00000000 196.00000000   0.70758123
 10.70000000 176.00000000  80.00000000   0.31250000
 10.80000000 110.00000000 134.00000000   0.54918033
 10.90000000 128.00000000 120.00000000   0.48387097
 11.00000000 108.00000000 122.00000000   0.53043478
 11.10000000 107.00000000 203.00000000   0.65483871
 11.20000000  47.00000000 155.00000000   0.76732673
 11.30000000 131.00000000 167.00000000   0.56040268
 11.40000000 153.00000000 113.00000000   0.42481203
 11.50000000 137.00000000 116.00000000   0.45849802
 11.60000000 110.00000000 202.00000000   0.64743590
 11.70000000  73.00000000 148.00000000   0.66968326
 11.80000000  93.00000000 147.00000000   0.61250000
 11.90000000 179.00000000  91.00000000   0.33703704
 12.00000000 152.00000000 133.00000000   0.46666667
 12.10000000 136.00000000 133.00000000   0.49442379
 12.20000000  79.00000000 137.00000000   0.63425926
 12.30000000 109.00000000 143.00000000   0.56746032
 12.40000000 151.00000000 139.00000000   0.47931034
 12.50000000 139.00000000 121.00000000   0.46538462
 12.60000000  95.00000000 142.00000000   0.59915612
 12.70000000 106.00000000 114.00000000   0.51818182
 12.80000000 123.00000000 241.00000000   0.66208791
 12.90000000 119.00000000 174.00000000   0.59385666
 13.00000000 123.00000000 221.00000000   0.64244186
 13.10000000 125.00000000 198.00000000   0.61300310
 13.20000000  89.00000000 171.00000000   0.65769231
 13.30000000  94.00000000 132.00000000   0.58407080
 13.40000000 130.00000000 176.00000000   0.57516340
 13.50000000  70.00000000 141.00000000   0.66824645
 13.60000000 146.00000000 224.00000000   0.60540541
 13.70000000 101.00000000 132.00000000   0.56652361
 13.80000000  82.00000000 127.00000000   0.60765550
 13.90000000 174.00000000 187.00000000   0.51800554
 14.00000000  98.00000000 149.00000000   0.60323887
 14.10000000  55.00000000 145.00000000   0.72500000
 14.20000000 180.00000000 173.00000000   0.49008499
 14.30000000 144.00000000 154.00000000   0.51677852
 14.40000000 153.00000000 149.00000000   0.49337748
 14.50000000 104.00000000  92.00000000   0.46938776
 14.60000000 122.00000000 121.00000000   0.49794239
 14.70000000 137.00000000 130.00000000   0.48689139
 14.80000000  81.00000000 163.00000000   0.66803279
 14.90000000 199.00000000 195.00000000   0.49492386
 15.00000000 140.00000000 125.00000000   0.47169811
 15.10000000 146.00000000 138.00000000   0.48591549
 15.20000000 155.00000000 299.00000000   0.65859031
 15.30000000 156.00000000 202.00000000   0.56424581
 15.40000000 232.00000000 165.00000000   0.41561713
 15.50000000 138.00000000 165.00000000   0.54455446
 15.60000000  53.00000000 143.00000000   0.72959184
 15.70000000  50.00000000  92.00000000   0.64788732
 15.80000000 104.00000000 155.00000000   0.59845560
 15.90000000 177.00000000 100.00000000   0.36101083
 16.00000000  50.00000000 202.00000000   0.80158730
 16.10000000  68.00000000 142.00000000   0.67619048
 16.20000000 139.00000000 218.00000000   0.61064426
 16.30000000 136.00000000 187.00000000   0.57894737
 16.40000000  85.00000000 177.00000000   0.67557252
 16.50000000 145.00000000 193.00000000   0.57100592
 16.60000000  96.00000000 131.00000000   0.57709251
 16.70000000 101.00000000  69.00000000   0.40588235
 16.80000000 103.00000000 158.00000000   0.60536398
 16.90000000  51.00000000 128.00000000   0.71508380
 17.00000000 139.00000000 170.00000000   0.55016181
 17.10000000  81.00000000 181.00000000   0.69083969
 17.20000000 116.00000000 163.00000000   0.58422939
 17.30000000  93.00000000 207.00000000   0.69000000
 17.40000000  95.00000000 175.00000000   0.64814815
 17.50000000  88.00000000 176.00000000   0.66666667
 17.60000000 247.00000000 143.00000000   0.36666667
 17.70000000 157.00000000 185.00000000   0.54093567
 17.80000000 149.00000000 218.00000000   0.59400545
 17.90000000  76.00000000 129.00000000   0.62926829
 18.00000000 142.00000000 144.00000000   0.50349650
 18.10000000 118.00000000 162.00000000   0.57857143
 18.20000000  90.00000000 149.00000000   0.62343096
 18.30000000 136.00000000 201.00000000   0.59643917
 18.40000000 142.00000000 174.00000000   0.55063291
 18.50000000 103.00000000 191.00000000   0.64965986
 18.60000000  96.00000000 165.00000000   0.63218391
 18.70000000 136.00000000 140.00000000   0.50724638
 18.80000000 132.00000000 179.00000000   0.57556270
 18.90000000  79.00000000 120.00000000   0.60301508
 19.00000000  60.00000000 208.00000000   0.77611940
 19.10000000  61.00000000 160.00000000   0.72398190
 19.20000000  48.00000000 170.00000000   0.77981651
 19.30000000 -17.00000000 124.00000000   1.15887850
 19.40000000 112.00000000 182.00000000   0.61904762
 19.50000000 204.00000000 175.00000000   0.46174142
 19.60000000  80.00000000 242.00000000   0.75155280
 19.70000000 139.00000000 186.00000000   0.57230769
 19.80000000  47.00000000 120.00000000   0.71856287
 19.90000000  95.00000000  93.00000000   0.49468085
 20.00000000 147.00000000 195.00000000   0.57017544
 20.10000000 130.00000000 142.00000000   0.52205882
 20.20000000  84.00000000 226.00000000   0.72903226
 20.30000000 126.00000000 171.00000000   0.57575758
 20.40000000 232.00000000 161.00000000   0.40966921
 20.50000000 633.00000000  67.00000000   0.09571429
 20.60000000 441.00000000  53.00000000   0.10728745
 20.70000000 501.00000000  66.00000000   0.11640212
 20.80000000 308.00000000   6.00000000   0.01910828
 20.90000000 409.00000000  86.00000000   0.17373737
 21.00000000 415.00000000  46.00000000   0.09978308
 21.10000000 407.00000000  82.00000000   0.16768916
 21.20000000 368.00000000  17.00000000   0.04415584
 21.30000000 462.00000000  61.00000000   0.11663480
 21.40000000 308.00000000  56.00000000   0.15384615
 21.50000000 367.00000000  22.00000000   0.05655527
 21.60000000 366.00000000  51.00000000   0.12230216
 21.70000000 479.00000000  21.00000000   0.04200000
 21.80000000 314.00000000  66.00000000   0.17368421
 21.90000000 396.00000000  41.00000000   0.09382151
 22.00000000 429.00000000  55.00000000   0.11363636
 22.10000000 323.00000000  50.00000000   0.13404826
 22.20000000 255.00000000  13.00000000   0.04850746
 22.30000000 445.00000000  77.00000000   0.14750958
 22.40000000 417.00000000  20.00000000   0.04576659
 22.50000000 496.00000000  46.00000000   0.08487085
 22.60000000 339.00000000   7.00000000   0.02023121
 22.70000000 402.00000000  52.00000000   0.11453744
 22.80000000 427.00000000  15.00000000   0.03393665
 22.90000000 400.00000000  65.00000000   0.13978495
 23.00000000 389.00000000  10.00000000   0.02506266
 23.10000000 332.00000000  62.00000000   0.15736041
 23.20000000 476.00000000  19.00000000   0.03838384
 23.30000000 490.00000000  44.00000000   0.08239700
 23.40000000 312.00000000  50.00000000   0.13812155
 23.50000000 335.00000000 -10.00000000  -0.03076923
 23.60000000 325.00000000  55.00000000   0.14473684
 23.70000000 454.00000000 106.00000000   0.18928571
 23.80000000 496.00000000  62.00000000   0.11111111
 23.90000000 338.00000000  36.00000000   0.09625668
 24.00000000 317.00000000 -12.00000000  -0.03934426
 24.10000000 454.00000000  23.00000000   0.04821803
 24.20000000 375.00000000  13.00000000   0.03350515
 24.30000000 333.00000000  10.00000000   0.02915452
 24.40000000 301.00000000  72.00000000   0.19302949
 24.50000000 310.00000000  37.00000000   0.10662824
 24.60000000 434.00000000   3.00000000   0.00686499
 24.70000000 415.00000000  37.00000000   0.08185841
 24.80000000 386.00000000  80.00000000   0.17167382
 24.90000000 255.00000000  60.00000000   0.19047619
 25.00000000 386.00000000  42.00000000   0.09813084
 25.10000000 451.00000000  44.00000000   0.08888889
 25.20000000 254.00000000  59.00000000   0.18849840
 25.30000000 350.00000000  -1.00000000  -0.00286533
 25.40000000 328.00000000  35.00000000   0.09641873
 25.50000000 368.00000000  44.00000000   0.10679612
 25.60000000 392.00000000  54.00000000   0.12107623
 25.70000000 393.00000000  38.00000000   0.08816705
 25.80000000 317.00000000  48.00000000   0.13150685
 25.90000000 331.00000000  27.00000000   0.07541899
 26.00000000 391.00000000  62.00000000   0.13686534
 26.10000000 350.00000000  43.00000000   0.10941476
 26.20000000 280.00000000  26.00000000   0.08496732
 26.30000000 355.00000000  50.00000000   0.12345679
 26.40000000 344.00000000 119.00000000   0.25701944
 26.50000000 371.00000000  51.00000000   0.12085308
 26.60000000 529.00000000 105.00000000   0.16561514
 26.70000000 309.00000000  81.00000000   0.20769231
 26.80000000 366.00000000  30.00000000   0.07575758
 26.90000000 387.00000000  38.00000000   0.08941176
 27.00000000 379.00000000  55.00000000   0.12672811
 27.10000000 235.00000000  81.00000000   0.25632911
 27.20000000 399.00000000  66.00000000   0.14193548
 27.30000000 368.00000000  78.00000000   0.17488789
 27.40000000 416.00000000  70.00000000   0.14403292
 27.50000000 289.00000000  38.00000000   0.11620795
 27.60000000 375.00000000  73.00000000   0.16294643
 27.70000000 416.00000000  21.00000000   0.04805492
 27.80000000 422.00000000  97.00000000   0.18689788
 27.90000000 254.00000000  56.00000000   0.18064516
 28.00000000 379.00000000  73.00000000   0.16150442
 28.10000000 403.00000000  29.00000000   0.06712963
 28.20000000 259.00000000  23.00000000   0.08156028
 28.30000000 230.00000000  32.00000000   0.12213740
 28.40000000 498.00000000  72.00000000   0.12631579
 28.50000000 368.00000000  21.00000000   0.05398458
 28.60000000 297.00000000  41.00000000   0.12130178
 28.70000000 371.00000000  61.00000000   0.14120370
 28.80000000 278.00000000  68.00000000   0.19653179
 28.90000000 317.00000000  60.00000000   0.15915119
 29.00000000 223.00000000  22.00000000   0.08979592
 29.10000000 377.00000000  76.00000000   0.16777042
 29.20000000 349.00000000  67.00000000   0.16105769
 29.30000000 374.00000000  49.00000000   0.11583924
 29.40000000 312.00000000  26.00000000   0.07692308
 29.50000000 464.00000000  59.00000000   0.11281071
 29.60000000 430.00000000  64.00000000   0.12955466
 29.70000000 425.00000000  37.00000000   0.08008658
 29.80000000 316.00000000  34.00000000   0.09714286
 29.90000000 357.00000000 108.00000000   0.23225806
 30.00000000 343.00000000  35.00000000   0.09259259
 30.10000000 346.00000000  67.00000000   0.16222760
 30.20000000 417.00000000  57.00000000   0.12025316
 30.30000000 456.00000000  48.00000000   0.09523810
 30.40000000 292.00000000  81.00000000   0.21715818
 30.50000000 345.00000000  51.00000000   0.12878788
 30.60000000 405.00000000  -2.00000000  -0.00496278
 30.70000000 420.00000000 108.00000000   0.20454545
 30.80000000 355.00000000   5.00000000   0.01388889
 30.90000000 268.00000000  50.00000000   0.15723270
 31.00000000 327.00000000  69.00000000   0.17424242
 31.10000000 284.00000000   1.00000000   0.00350877
 31.20000000 260.00000000  25.00000000   0.08771930
 31.30000000 330.00000000  33.00000000   0.09090909
 31.40000000 313.00000000  60.00000000   0.16085791
 31.50000000 390.00000000  35.00000000   0.08235294
 31.60000000 389.00000000  48.00000000   0.10983982
 31.70000000 275.00000000  56.00000000   0.16918429
 31.80000000 410.00000000 106.00000000   0.20542636
 31.90000000 332.00000000  35.00000000   0.09536785
 32.00000000 388.00000000  65.00000000   0.14348786
 32.10000000 328.00000000  40.00000000   0.10869565
 32.20000000 273.00000000  61.00000000   0.18263473
 32.30000000 351.00000000  46.00000000   0.11586902
 32.40000000 481.00000000  45.00000000   0.08555133
 32.50000000 468.00000000  41.00000000   0.08055010
 32.60000000 385.00000000  98.00000000   0.20289855
 32.70000000 362.00000000  44.00000000   0.10837438
 32.80000000 331.00000000  30.00000000   0.08310249
 32.90000000 370.00000000  89.00000000   0.19389978
 33.00000000 377.00000000  28.00000000   0.06913580
 33.10000000 375.00000000  38.00000000   0.09200969
 33.20000000 280.00000000  48.00000000   0.14634146
 33.30000000 346.00000000  27.00000000   0.07238606
 33.40000000 349.00000000  52.00000000   0.12967581
 33.50000000 332.00000000  14.00000000   0.04046243
 33.60000000 323.00000000  38.00000000   0.10526316
 33.70000000 369.00000000  36.00000000   0.08888889
 33.80000000 405.00000000  59.00000000   0.12715517
 33.90000000 349.00000000  63.00000000   0.15291262
 34.00000000 248.00000000  47.00000000   0.15932203
 34.10000000 316.00000000  36.00000000   0.10227273
 34.20000000 427.00000000  78.00000000   0.15445545
 34.30000000 460.00000000  46.00000000   0.09090909
 34.40000000 300.00000000  43.00000000   0.12536443
 34.50000000 391.00000000  59.00000000   0.13111111
 34.60000000 330.00000000  -4.00000000  -0.01226994
 34.70000000 382.00000000  -3.00000000  -0.00791557
 34.80000000 341.00000000   0.00000000   0.00000000
 34.90000000 318.00000000  29.00000000   0.08357349
 35.00000000 373.00000000  46.00000000   0.10978520
