# Supplementary material for: Functional 3D architecture in an intrinsically disordered E3 ligase domain facilitates ubiquitin transfer
Source: Nat Commun. 2020 Jul 30;11:3807. doi: 10.1038/s41467-020-17647-x (PMC7393505; doi:10.1038/s41467-020-17647-x)
Supplement: Supplementary file 4 — Source Data [file 41467_2020_17647_MOESM4_ESM.zip › Source data/Fig. 2/Figure 2B/SM traces - raw/30-57 + SUMO/39_37with_fret.dat]

  0.00000000 154.00000000 268.00000000   0.63507109
  0.10000000  95.00000000 256.00000000   0.72934473
  0.20000000 120.00000000 222.00000000   0.64912281
  0.30000000 188.00000000 246.00000000   0.56682028
  0.40000000 145.00000000 186.00000000   0.56193353
  0.50000000 175.00000000 329.00000000   0.65277778
  0.60000000 125.00000000 226.00000000   0.64387464
  0.70000000  93.00000000 225.00000000   0.70754717
  0.80000000 104.00000000 204.00000000   0.66233766
  0.90000000  67.00000000 223.00000000   0.76896552
  1.00000000 153.00000000 210.00000000   0.57851240
  1.10000000  95.00000000 215.00000000   0.69354839
  1.20000000 166.00000000 156.00000000   0.48447205
  1.30000000 158.00000000 176.00000000   0.52694611
  1.40000000 133.00000000 142.00000000   0.51636364
  1.50000000 207.00000000 243.00000000   0.54000000
  1.60000000 116.00000000 125.00000000   0.51867220
  1.70000000 132.00000000 171.00000000   0.56435644
  1.80000000  10.00000000 192.00000000   0.95049505
  1.90000000 102.00000000 262.00000000   0.71978022
  2.00000000 166.00000000 150.00000000   0.47468354
  2.10000000  32.00000000 109.00000000   0.77304965
  2.20000000 186.00000000 167.00000000   0.47308782
  2.30000000 133.00000000 196.00000000   0.59574468
  2.40000000 198.00000000 205.00000000   0.50868486
  2.50000000 201.00000000 107.00000000   0.34740260
  2.60000000 135.00000000 237.00000000   0.63709677
  2.70000000 109.00000000 125.00000000   0.53418803
  2.80000000  97.00000000 148.00000000   0.60408163
  2.90000000 162.00000000 197.00000000   0.54874652
  3.00000000 116.00000000 125.00000000   0.51867220
  3.10000000 230.00000000 194.00000000   0.45754717
  3.20000000 142.00000000 186.00000000   0.56707317
  3.30000000 112.00000000 146.00000000   0.56589147
  3.40000000 156.00000000 184.00000000   0.54117647
  3.50000000 165.00000000 220.00000000   0.57142857
  3.60000000 115.00000000 162.00000000   0.58483755
  3.70000000 160.00000000 127.00000000   0.44250871
  3.80000000 136.00000000 225.00000000   0.62326870
  3.90000000  97.00000000 176.00000000   0.64468864
  4.00000000 131.00000000 172.00000000   0.56765677
  4.10000000 151.00000000 269.00000000   0.64047619
  4.20000000  86.00000000 207.00000000   0.70648464
  4.30000000 169.00000000 121.00000000   0.41724138
  4.40000000  92.00000000 189.00000000   0.67259786
  4.50000000  93.00000000 239.00000000   0.71987952
  4.60000000 111.00000000 170.00000000   0.60498221
  4.70000000 117.00000000 178.00000000   0.60338983
  4.80000000 203.00000000 140.00000000   0.40816327
  4.90000000 226.00000000 177.00000000   0.43920596
  5.00000000  98.00000000 193.00000000   0.66323024
  5.10000000  73.00000000 204.00000000   0.73646209
  5.20000000 123.00000000 285.00000000   0.69852941
  5.30000000 138.00000000 214.00000000   0.60795455
  5.40000000 125.00000000 191.00000000   0.60443038
  5.50000000  94.00000000 235.00000000   0.71428571
  5.60000000  83.00000000 108.00000000   0.56544503
  5.70000000 143.00000000 158.00000000   0.52491694
  5.80000000 167.00000000 192.00000000   0.53481894
  5.90000000  96.00000000 275.00000000   0.74123989
  6.00000000 138.00000000 213.00000000   0.60683761
  6.10000000 141.00000000 230.00000000   0.61994609
  6.20000000 190.00000000 133.00000000   0.41176471
  6.30000000 129.00000000 142.00000000   0.52398524
  6.40000000 103.00000000 221.00000000   0.68209877
  6.50000000  61.00000000 199.00000000   0.76538462
  6.60000000 104.00000000 258.00000000   0.71270718
  6.70000000 191.00000000 213.00000000   0.52722772
  6.80000000 117.00000000 127.00000000   0.52049180
  6.90000000 107.00000000 179.00000000   0.62587413
  7.00000000 102.00000000 175.00000000   0.63176895
  7.10000000 171.00000000 234.00000000   0.57777778
  7.20000000  15.00000000 142.00000000   0.90445860
  7.30000000 194.00000000 231.00000000   0.54352941
  7.40000000  92.00000000 142.00000000   0.60683761
  7.50000000 146.00000000 251.00000000   0.63224181
  7.60000000  55.00000000 177.00000000   0.76293103
  7.70000000 111.00000000 198.00000000   0.64077670
  7.80000000  90.00000000 206.00000000   0.69594595
  7.90000000 163.00000000 227.00000000   0.58205128
  8.00000000 181.00000000 146.00000000   0.44648318
  8.10000000  79.00000000 198.00000000   0.71480144
  8.20000000  75.00000000 135.00000000   0.64285714
  8.30000000 133.00000000 239.00000000   0.64247312
  8.40000000 130.00000000 259.00000000   0.66580977
  8.50000000 167.00000000 207.00000000   0.55347594
  8.60000000 124.00000000 211.00000000   0.62985075
  8.70000000 129.00000000 253.00000000   0.66230366
  8.80000000  68.00000000 224.00000000   0.76712329
  8.90000000  91.00000000 255.00000000   0.73699422
  9.00000000  75.00000000 177.00000000   0.70238095
  9.10000000 117.00000000 219.00000000   0.65178571
  9.20000000 162.00000000 142.00000000   0.46710526
  9.30000000 172.00000000 176.00000000   0.50574713
  9.40000000 124.00000000 231.00000000   0.65070423
  9.50000000  90.00000000 151.00000000   0.62655602
  9.60000000 152.00000000 204.00000000   0.57303371
  9.70000000  94.00000000 181.00000000   0.65818182
  9.80000000 100.00000000 142.00000000   0.58677686
  9.90000000 110.00000000 164.00000000   0.59854015
 10.00000000  68.00000000 127.00000000   0.65128205
 10.10000000 132.00000000 164.00000000   0.55405405
 10.20000000 115.00000000 129.00000000   0.52868852
 10.30000000 176.00000000 225.00000000   0.56109726
 10.40000000 208.00000000 198.00000000   0.48768473
 10.50000000 202.00000000 187.00000000   0.48071979
 10.60000000 159.00000000 142.00000000   0.47176080
 10.70000000  98.00000000 199.00000000   0.67003367
 10.80000000 151.00000000 242.00000000   0.61577608
 10.90000000 137.00000000 209.00000000   0.60404624
 11.00000000  58.00000000 298.00000000   0.83707865
 11.10000000 155.00000000 199.00000000   0.56214689
 11.20000000  64.00000000 136.00000000   0.68000000
 11.30000000  96.00000000 169.00000000   0.63773585
 11.40000000 160.00000000 194.00000000   0.54802260
 11.50000000 107.00000000 222.00000000   0.67477204
 11.60000000 103.00000000 220.00000000   0.68111455
 11.70000000  45.00000000 117.00000000   0.72222222
 11.80000000  48.00000000 249.00000000   0.83838384
 11.90000000 186.00000000 258.00000000   0.58108108
 12.00000000 120.00000000 178.00000000   0.59731544
 12.10000000  84.00000000 307.00000000   0.78516624
 12.20000000 179.00000000 178.00000000   0.49859944
 12.30000000 112.00000000 220.00000000   0.66265060
 12.40000000 110.00000000 150.00000000   0.57692308
 12.50000000  99.00000000 145.00000000   0.59426230
 12.60000000 271.00000000 137.00000000   0.33578431
 12.70000000 404.00000000  35.00000000   0.07972665
 12.80000000 342.00000000  68.00000000   0.16585366
 12.90000000 405.00000000  45.00000000   0.10000000
 13.00000000 375.00000000  42.00000000   0.10071942
 13.10000000 319.00000000  62.00000000   0.16272966
 13.20000000 405.00000000 104.00000000   0.20432220
 13.30000000 552.00000000 116.00000000   0.17365269
 13.40000000 501.00000000  72.00000000   0.12565445
 13.50000000 363.00000000  70.00000000   0.16166282
 13.60000000 405.00000000  27.00000000   0.06250000
 13.70000000 402.00000000  87.00000000   0.17791411
 13.80000000 441.00000000 110.00000000   0.19963702
 13.90000000 443.00000000  90.00000000   0.16885553
 14.00000000 363.00000000  78.00000000   0.17687075
 14.10000000 403.00000000 110.00000000   0.21442495
 14.20000000 349.00000000 121.00000000   0.25744681
 14.30000000 474.00000000  70.00000000   0.12867647
 14.40000000 390.00000000  96.00000000   0.19753086
 14.50000000 382.00000000  55.00000000   0.12585812
 14.60000000 399.00000000  94.00000000   0.19066937
 14.70000000 372.00000000  62.00000000   0.14285714
 14.80000000 413.00000000 132.00000000   0.24220183
 14.90000000 420.00000000  77.00000000   0.15492958
 15.00000000 463.00000000  74.00000000   0.13780261
 15.10000000 466.00000000  54.00000000   0.10384615
 15.20000000 339.00000000 100.00000000   0.22779043
 15.30000000 399.00000000 117.00000000   0.22674419
 15.40000000 353.00000000  71.00000000   0.16745283
 15.50000000 514.00000000  64.00000000   0.11072664
 15.60000000 422.00000000  22.00000000   0.04954955
 15.70000000 463.00000000 148.00000000   0.24222586
 15.80000000 415.00000000  93.00000000   0.18307087
 15.90000000 407.00000000  62.00000000   0.13219616
 16.00000000 391.00000000 110.00000000   0.21956088
 16.10000000 426.00000000  68.00000000   0.13765182
 16.20000000 414.00000000  80.00000000   0.16194332
 16.30000000 348.00000000  86.00000000   0.19815668
 16.40000000 415.00000000 152.00000000   0.26807760
 16.50000000 461.00000000  82.00000000   0.15101289
 16.60000000 589.00000000  91.00000000   0.13382353
 16.70000000 336.00000000 107.00000000   0.24153499
 16.80000000 512.00000000  26.00000000   0.04832714
 16.90000000 345.00000000 144.00000000   0.29447853
 17.00000000 443.00000000  78.00000000   0.14971209
 17.10000000 392.00000000  91.00000000   0.18840580
 17.20000000 407.00000000 100.00000000   0.19723866
 17.30000000 411.00000000  58.00000000   0.12366738
 17.40000000 385.00000000  48.00000000   0.11085450
 17.50000000 284.00000000  82.00000000   0.22404372
 17.60000000 376.00000000 102.00000000   0.21338912
 17.70000000 400.00000000 125.00000000   0.23809524
 17.80000000 527.00000000 123.00000000   0.18923077
 17.90000000 371.00000000 130.00000000   0.25948104
 18.00000000 531.00000000  47.00000000   0.08131488
 18.10000000 498.00000000  99.00000000   0.16582915
 18.20000000 404.00000000  49.00000000   0.10816777
 18.30000000 437.00000000 100.00000000   0.18621974
 18.40000000 413.00000000 141.00000000   0.25451264
 18.50000000 465.00000000  41.00000000   0.08102767
 18.60000000 562.00000000  28.00000000   0.04745763
 18.70000000 329.00000000  97.00000000   0.22769953
 18.80000000 395.00000000  31.00000000   0.07276995
 18.90000000 282.00000000 114.00000000   0.28787879
 19.00000000 483.00000000  70.00000000   0.12658228
 19.10000000 355.00000000 119.00000000   0.25105485
 19.20000000  25.00000000  14.00000000   0.35897436
 19.30000000 -19.00000000  -8.00000000   0.29629630
 19.40000000   4.00000000  24.00000000   0.85714286
 19.50000000 -64.00000000  57.00000000  -8.14285714
 19.60000000 -19.00000000  59.00000000   1.47500000
 19.70000000   2.00000000  51.00000000   0.96226415
 19.80000000  55.00000000  42.00000000   0.43298969
 19.90000000  27.00000000  19.00000000   0.41304348
 20.00000000  44.00000000  82.00000000   0.65079365
 20.10000000  42.00000000  40.00000000   0.48780488
 20.20000000 -44.00000000  64.00000000   3.20000000
 20.30000000  28.00000000  65.00000000   0.69892473
 20.40000000   0.00000000  61.00000000   1.00000000
 20.50000000   9.00000000  34.00000000   0.79069767
 20.60000000 -39.00000000  67.00000000   2.39285714
 20.70000000 -42.00000000  62.00000000   3.10000000
 20.80000000   1.00000000  49.00000000   0.98000000
 20.90000000  -3.00000000  30.00000000   1.11111111
 21.00000000  -2.00000000  78.00000000   1.02631579
 21.10000000   4.00000000 141.00000000   0.97241379
 21.20000000  -5.00000000  33.00000000   1.17857143
 21.30000000  19.00000000  13.00000000   0.40625000
 21.40000000   9.00000000   4.00000000   0.30769231
 21.50000000  73.00000000  29.00000000   0.28431373
 21.60000000  93.00000000  -5.00000000  -0.05681818
 21.70000000  15.00000000  28.00000000   0.65116279
 21.80000000   3.00000000  17.00000000   0.85000000
 21.90000000 -31.00000000  76.00000000   1.68888889
 22.00000000   1.00000000  16.00000000   0.94117647
 22.10000000   5.00000000  85.00000000   0.94444444
 22.20000000  -9.00000000  36.00000000   1.33333333
 22.30000000 -40.00000000  44.00000000  11.00000000
 22.40000000 -36.00000000  76.00000000   1.90000000
 22.50000000  48.00000000  10.00000000   0.17241379
 22.60000000 -35.00000000  -3.00000000   0.07894737
 22.70000000   2.00000000   8.00000000   0.80000000
 22.80000000  18.00000000  47.00000000   0.72307692
 22.90000000 -12.00000000  29.00000000   1.70588235
 23.00000000  14.00000000  20.00000000   0.58823529
 23.10000000  57.00000000   3.00000000   0.05000000
 23.20000000  23.00000000  32.00000000   0.58181818
 23.30000000  33.00000000  19.00000000   0.36538462
 23.40000000   0.00000000  52.00000000   1.00000000
 23.50000000 -44.00000000  20.00000000  -0.83333333
 23.60000000  57.00000000  20.00000000   0.25974026
 23.70000000 -15.00000000   2.00000000  -0.15384615
 23.80000000 -15.00000000  56.00000000   1.36585366
 23.90000000  -1.00000000  29.00000000   1.03571429
 24.00000000  -4.00000000  24.00000000   1.20000000
 24.10000000 -15.00000000  15.00000000   0.50000000
 24.20000000  -9.00000000  56.00000000   1.19148936
 24.30000000 -19.00000000  41.00000000   1.86363636
 24.40000000  23.00000000  25.00000000   0.52083333
 24.50000000  33.00000000  30.00000000   0.47619048
 24.60000000 -12.00000000  29.00000000   1.70588235
 24.70000000   3.00000000  76.00000000   0.96202532
 24.80000000 -49.00000000  49.00000000   0.50000000
 24.90000000 -45.00000000  17.00000000  -0.60714286
 25.00000000 -21.00000000  10.00000000  -0.90909091
 25.10000000 -20.00000000   9.00000000  -0.81818182
 25.20000000 -17.00000000   6.00000000  -0.54545455
 25.30000000 -10.00000000  52.00000000   1.23809524
 25.40000000   2.00000000   3.00000000   0.60000000
 25.50000000 -28.00000000  61.00000000   1.84848485
 25.60000000 -44.00000000  -8.00000000   0.15384615
 25.70000000  -4.00000000  37.00000000   1.12121212
 25.80000000  21.00000000  34.00000000   0.61818182
 25.90000000 -16.00000000  40.00000000   1.66666667
 26.00000000  28.00000000   2.00000000   0.06666667
 26.10000000 -43.00000000  43.00000000   0.50000000
 26.20000000 -12.00000000  61.00000000   1.24489796
 26.30000000 -57.00000000  73.00000000   4.56250000
 26.40000000   5.00000000  31.00000000   0.86111111
 26.50000000  33.00000000  30.00000000   0.47619048
 26.60000000 -42.00000000  67.00000000   2.68000000
 26.70000000 -18.00000000 -15.00000000   0.45454545
 26.80000000   3.00000000   5.00000000   0.62500000
 26.90000000 -12.00000000  29.00000000   1.70588235
 27.00000000   0.00000000  34.00000000   1.00000000
 27.10000000  21.00000000  16.00000000   0.43243243
 27.20000000  17.00000000  -6.00000000  -0.54545455
 27.30000000 -10.00000000   2.00000000  -0.25000000
 27.40000000  18.00000000  22.00000000   0.55000000
 27.50000000  40.00000000  -4.00000000  -0.11111111
 27.60000000  12.00000000 -10.00000000  -5.00000000
 27.70000000  30.00000000   2.00000000   0.06250000
 27.80000000 -50.00000000  41.00000000  -4.55555556
 27.90000000  40.00000000  -4.00000000  -0.11111111
 28.00000000 -33.00000000  35.00000000  17.50000000
 28.10000000 -17.00000000  25.00000000   3.12500000
 28.20000000 -15.00000000  -9.00000000   0.37500000
 28.30000000 -11.00000000  42.00000000   1.35483871
 28.40000000 -52.00000000  10.00000000  -0.23809524
 28.50000000  -2.00000000 -17.00000000   0.89473684
 28.60000000  -8.00000000  41.00000000   1.24242424
 28.70000000  14.00000000  86.00000000   0.86000000
 28.80000000  62.00000000  34.00000000   0.35416667
 28.90000000 -43.00000000  20.00000000  -0.86956522
 29.00000000   2.00000000   7.00000000   0.77777778
 29.10000000  39.00000000  93.00000000   0.70454545
 29.20000000 -21.00000000  14.00000000  -2.00000000
 29.30000000  31.00000000  -3.00000000  -0.10714286
 29.40000000 -21.00000000  -4.00000000   0.16000000
 29.50000000 -24.00000000  27.00000000   9.00000000
 29.60000000  -8.00000000   4.00000000  -1.00000000
 29.70000000  17.00000000  -9.00000000  -1.12500000
 29.80000000  46.00000000   3.00000000   0.06122449
 29.90000000 -35.00000000  80.00000000   1.77777778
 30.00000000 -23.00000000  35.00000000   2.91666667
 30.10000000 -19.00000000  33.00000000   2.35714286
 30.20000000   5.00000000  21.00000000   0.80769231
 30.30000000 -10.00000000  83.00000000   1.13698630
 30.40000000  10.00000000  24.00000000   0.70588235
 30.50000000 -21.00000000  45.00000000   1.87500000
 30.60000000  30.00000000  68.00000000   0.69387755
 30.70000000 -36.00000000  31.00000000  -6.20000000
 30.80000000  29.00000000  85.00000000   0.74561404
 30.90000000  -7.00000000   5.00000000  -2.50000000
 31.00000000  16.00000000  39.00000000   0.70909091
 31.10000000  15.00000000  15.00000000   0.50000000
 31.20000000  -2.00000000  16.00000000   1.14285714
 31.30000000 -53.00000000  41.00000000  -3.41666667
 31.40000000  15.00000000  28.00000000   0.65116279
 31.50000000 -42.00000000   2.00000000  -0.05000000
 31.60000000 -18.00000000  20.00000000  10.00000000
 31.70000000  10.00000000  10.00000000   0.50000000
 31.80000000 -21.00000000  28.00000000   4.00000000
 31.90000000   7.00000000   8.00000000   0.53333333
 32.00000000 -36.00000000  45.00000000   5.00000000
 32.10000000  -4.00000000  45.00000000   1.09756098
 32.20000000  -5.00000000   3.00000000  -1.50000000
 32.30000000  32.00000000  33.00000000   0.50769231
 32.40000000  26.00000000  39.00000000   0.60000000
 32.50000000  -5.00000000  29.00000000   1.20833333
 32.60000000 -22.00000000  16.00000000  -2.66666667
 32.70000000 -25.00000000  29.00000000   7.25000000
 32.80000000   6.00000000  -6.00000000   0.50000000
 32.90000000  64.00000000 -12.00000000  -0.23076923
 33.00000000  73.00000000  26.00000000   0.26262626
 33.10000000  -6.00000000  34.00000000   1.21428571
 33.20000000  44.00000000 -12.00000000  -0.37500000
 33.30000000  32.00000000   9.00000000   0.21951220
 33.40000000  52.00000000  -5.00000000  -0.10638298
 33.50000000  -1.00000000  22.00000000   1.04761905
 33.60000000  72.00000000  19.00000000   0.20879121
 33.70000000  26.00000000   9.00000000   0.25714286
 33.80000000  11.00000000  12.00000000   0.52173913
 33.90000000 -14.00000000  24.00000000   2.40000000
 34.00000000   6.00000000  23.00000000   0.79310345
 34.10000000 -40.00000000  36.00000000  -9.00000000
 34.20000000   4.00000000  21.00000000   0.84000000
 34.30000000  -1.00000000  45.00000000   1.02272727
 34.40000000 -39.00000000  40.00000000  40.00000000
 34.50000000  -2.00000000  -6.00000000   0.75000000
 34.60000000 -19.00000000  18.00000000 -18.00000000
 34.70000000   2.00000000  26.00000000   0.92857143
 34.80000000  61.00000000  73.00000000   0.54477612
 34.90000000  22.00000000  76.00000000   0.77551020
 35.00000000  13.00000000  66.00000000   0.83544304
