# Supplementary material for: Functional 3D architecture in an intrinsically disordered E3 ligase domain facilitates ubiquitin transfer
Source: Nat Commun. 2020 Jul 30;11:3807. doi: 10.1038/s41467-020-17647-x (PMC7393505; doi:10.1038/s41467-020-17647-x)
Supplement: Supplementary file 4 — Source Data [file 41467_2020_17647_MOESM4_ESM.zip › Source data/Fig. 2/Figure 2B/SM traces - raw/30-57 + SUMO/39_4.dat]

  0.00000000 117.00000000 189.00000000
  0.10000000  73.00000000 151.00000000
  0.20000000  86.00000000 271.00000000
  0.30000000  57.00000000 171.00000000
  0.40000000  78.00000000 209.00000000
  0.50000000  68.00000000 214.00000000
  0.60000000 113.00000000 196.00000000
  0.70000000  92.00000000 143.00000000
  0.80000000 148.00000000 196.00000000
  0.90000000 174.00000000 186.00000000
  1.00000000 191.00000000 246.00000000
  1.10000000  38.00000000 279.00000000
  1.20000000  65.00000000 183.00000000
  1.30000000  38.00000000 175.00000000
  1.40000000 162.00000000 202.00000000
  1.50000000  98.00000000 146.00000000
  1.60000000  83.00000000 173.00000000
  1.70000000 120.00000000 170.00000000
  1.80000000 137.00000000 223.00000000
  1.90000000 111.00000000 192.00000000
  2.00000000  88.00000000 215.00000000
  2.10000000 142.00000000 244.00000000
  2.20000000 168.00000000 233.00000000
  2.30000000  74.00000000 156.00000000
  2.40000000  78.00000000 229.00000000
  2.50000000  97.00000000 164.00000000
  2.60000000  68.00000000 231.00000000
  2.70000000 152.00000000 214.00000000
  2.80000000  50.00000000 262.00000000
  2.90000000  61.00000000 202.00000000
  3.00000000 138.00000000 124.00000000
  3.10000000 145.00000000 140.00000000
  3.20000000  34.00000000 186.00000000
  3.30000000  59.00000000 225.00000000
  3.40000000  85.00000000 179.00000000
  3.50000000  76.00000000 127.00000000
  3.60000000 143.00000000 175.00000000
  3.70000000 125.00000000 271.00000000
  3.80000000  20.00000000 156.00000000
  3.90000000 104.00000000 144.00000000
  4.00000000 184.00000000 156.00000000
  4.10000000  10.00000000 154.00000000
  4.20000000 117.00000000 215.00000000
  4.30000000  76.00000000 289.00000000
  4.40000000 109.00000000 160.00000000
  4.50000000 194.00000000 159.00000000
  4.60000000  97.00000000 209.00000000
  4.70000000 135.00000000 183.00000000
  4.80000000  93.00000000 113.00000000
  4.90000000  69.00000000 160.00000000
  5.00000000  51.00000000 219.00000000
  5.10000000 127.00000000 168.00000000
  5.20000000 174.00000000 163.00000000
  5.30000000  72.00000000 167.00000000
  5.40000000 118.00000000 261.00000000
  5.50000000  28.00000000 204.00000000
  5.60000000  74.00000000 211.00000000
  5.70000000 190.00000000 227.00000000
  5.80000000 117.00000000 158.00000000
  5.90000000  73.00000000 251.00000000
  6.00000000 189.00000000 290.00000000
  6.10000000 178.00000000 120.00000000
  6.20000000 178.00000000 256.00000000
  6.30000000  46.00000000 126.00000000
  6.40000000 156.00000000 174.00000000
  6.50000000 126.00000000 120.00000000
  6.60000000 108.00000000 261.00000000
  6.70000000 198.00000000 153.00000000
  6.80000000  53.00000000 202.00000000
  6.90000000  76.00000000 176.00000000
  7.00000000  38.00000000 222.00000000
  7.10000000 132.00000000 170.00000000
  7.20000000 144.00000000 125.00000000
  7.30000000 144.00000000 221.00000000
  7.40000000 158.00000000 252.00000000
  7.50000000 104.00000000 201.00000000
  7.60000000  48.00000000 167.00000000
  7.70000000  45.00000000 231.00000000
  7.80000000 103.00000000 193.00000000
  7.90000000 107.00000000 249.00000000
  8.00000000 123.00000000 318.00000000
  8.10000000  22.00000000 192.00000000
  8.20000000  90.00000000 170.00000000
  8.30000000  19.00000000 171.00000000
  8.40000000 200.00000000 272.00000000
  8.50000000 123.00000000 198.00000000
  8.60000000  95.00000000 168.00000000
  8.70000000 157.00000000 229.00000000
  8.80000000 163.00000000 208.00000000
  8.90000000  92.00000000 199.00000000
  9.00000000 110.00000000 210.00000000
  9.10000000 168.00000000 190.00000000
  9.20000000 104.00000000 155.00000000
  9.30000000 120.00000000 329.00000000
  9.40000000  61.00000000 115.00000000
  9.50000000 131.00000000 177.00000000
  9.60000000 203.00000000 159.00000000
  9.70000000  80.00000000 250.00000000
  9.80000000  78.00000000 195.00000000
  9.90000000  69.00000000 166.00000000
 10.00000000  51.00000000 172.00000000
 10.10000000 146.00000000 289.00000000
 10.20000000 164.00000000 147.00000000
 10.30000000  84.00000000 181.00000000
 10.40000000  89.00000000 217.00000000
 10.50000000  76.00000000 161.00000000
 10.60000000 157.00000000 243.00000000
 10.70000000  24.00000000 181.00000000
 10.80000000   4.00000000 238.00000000
 10.90000000 111.00000000 181.00000000
 11.00000000  67.00000000 103.00000000
 11.10000000  68.00000000 209.00000000
 11.20000000  75.00000000 179.00000000
 11.30000000 139.00000000 221.00000000
 11.40000000  82.00000000 205.00000000
 11.50000000  64.00000000 180.00000000
 11.60000000 137.00000000 151.00000000
 11.70000000  85.00000000 136.00000000
 11.80000000 149.00000000 155.00000000
 11.90000000  95.00000000 230.00000000
 12.00000000  72.00000000 256.00000000
 12.10000000 117.00000000 248.00000000
 12.20000000 145.00000000 232.00000000
 12.30000000  83.00000000 137.00000000
 12.40000000  95.00000000 169.00000000
 12.50000000 160.00000000 162.00000000
 12.60000000 161.00000000 274.00000000
 12.70000000 134.00000000 151.00000000
 12.80000000 102.00000000 239.00000000
 12.90000000  85.00000000 160.00000000
 13.00000000 104.00000000 157.00000000
 13.10000000  59.00000000 142.00000000
 13.20000000 151.00000000 191.00000000
 13.30000000  52.00000000 195.00000000
 13.40000000  96.00000000 232.00000000
 13.50000000  79.00000000 202.00000000
 13.60000000 139.00000000 172.00000000
 13.70000000 154.00000000 160.00000000
 13.80000000  57.00000000 150.00000000
 13.90000000 156.00000000 237.00000000
 14.00000000  83.00000000 197.00000000
 14.10000000 112.00000000 256.00000000
 14.20000000 154.00000000 159.00000000
 14.30000000 139.00000000 220.00000000
 14.40000000  42.00000000 102.00000000
 14.50000000 112.00000000 194.00000000
 14.60000000 131.00000000 187.00000000
 14.70000000 111.00000000 201.00000000
 14.80000000  56.00000000 144.00000000
 14.90000000  93.00000000 217.00000000
 15.00000000 105.00000000 314.00000000
 15.10000000  37.00000000 246.00000000
 15.20000000  26.00000000 216.00000000
 15.30000000 127.00000000 208.00000000
 15.40000000  80.00000000 170.00000000
 15.50000000 164.00000000 269.00000000
 15.60000000  51.00000000 165.00000000
 15.70000000 196.00000000 158.00000000
 15.80000000  75.00000000 147.00000000
 15.90000000 101.00000000 185.00000000
 16.00000000  95.00000000 239.00000000
 16.10000000  99.00000000 188.00000000
 16.20000000 158.00000000 170.00000000
 16.30000000 141.00000000 135.00000000
 16.40000000  85.00000000 137.00000000
 16.50000000  35.00000000 202.00000000
 16.60000000 109.00000000 201.00000000
 16.70000000 119.00000000 219.00000000
 16.80000000  98.00000000 183.00000000
 16.90000000 158.00000000 207.00000000
 17.00000000  81.00000000 214.00000000
 17.10000000 105.00000000 171.00000000
 17.20000000  66.00000000 131.00000000
 17.30000000  65.00000000 186.00000000
 17.40000000  62.00000000 118.00000000
 17.50000000  -1.00000000 178.00000000
 17.60000000  86.00000000 259.00000000
 17.70000000  58.00000000 219.00000000
 17.80000000  15.00000000 241.00000000
 17.90000000  42.00000000 120.00000000
 18.00000000  38.00000000 151.00000000
 18.10000000  55.00000000 246.00000000
 18.20000000  40.00000000 245.00000000
 18.30000000 114.00000000 223.00000000
 18.40000000  87.00000000 207.00000000
 18.50000000  70.00000000 182.00000000
 18.60000000  46.00000000 228.00000000
 18.70000000  79.00000000 215.00000000
 18.80000000  88.00000000 225.00000000
 18.90000000  99.00000000 134.00000000
 19.00000000 142.00000000 207.00000000
 19.10000000 126.00000000 181.00000000
 19.20000000 112.00000000 159.00000000
 19.30000000  68.00000000 171.00000000
 19.40000000  39.00000000 178.00000000
 19.50000000 110.00000000 204.00000000
 19.60000000  94.00000000 185.00000000
 19.70000000  39.00000000 236.00000000
 19.80000000  57.00000000 195.00000000
 19.90000000  84.00000000 166.00000000
 20.00000000  65.00000000 174.00000000
 20.10000000  79.00000000 204.00000000
 20.20000000  97.00000000 214.00000000
 20.30000000  19.00000000 167.00000000
 20.40000000 135.00000000 176.00000000
 20.50000000  70.00000000 214.00000000
 20.60000000  50.00000000 184.00000000
 20.70000000  97.00000000 193.00000000
 20.80000000 135.00000000 145.00000000
 20.90000000 179.00000000 160.00000000
 21.00000000   3.00000000 134.00000000
 21.10000000  81.00000000 149.00000000
 21.20000000  39.00000000 158.00000000
 21.30000000  80.00000000 145.00000000
 21.40000000 100.00000000 207.00000000
 21.50000000  70.00000000 187.00000000
 21.60000000  68.00000000 122.00000000
 21.70000000 108.00000000 120.00000000
 21.80000000  20.00000000 214.00000000
 21.90000000  82.00000000 185.00000000
 22.00000000  52.00000000 213.00000000
 22.10000000 104.00000000 188.00000000
 22.20000000 107.00000000 190.00000000
 22.30000000 101.00000000 164.00000000
 22.40000000 229.00000000 192.00000000
 22.50000000  53.00000000 153.00000000
 22.60000000  72.00000000 193.00000000
 22.70000000  91.00000000 164.00000000
 22.80000000  35.00000000 193.00000000
 22.90000000  84.00000000 141.00000000
 23.00000000  56.00000000 126.00000000
 23.10000000  72.00000000 127.00000000
 23.20000000  41.00000000 127.00000000
 23.30000000  72.00000000 196.00000000
 23.40000000  26.00000000 209.00000000
 23.50000000  50.00000000 137.00000000
 23.60000000  92.00000000 180.00000000
 23.70000000  33.00000000 147.00000000
 23.80000000  71.00000000 173.00000000
 23.90000000  20.00000000 188.00000000
 24.00000000 157.00000000 185.00000000
 24.10000000 126.00000000 163.00000000
 24.20000000 113.00000000 231.00000000
 24.30000000 149.00000000 109.00000000
 24.40000000 112.00000000 151.00000000
 24.50000000 109.00000000 216.00000000
 24.60000000 112.00000000 143.00000000
 24.70000000  65.00000000 220.00000000
 24.80000000  34.00000000 192.00000000
 24.90000000 105.00000000 135.00000000
 25.00000000 101.00000000 129.00000000
 25.10000000 103.00000000  97.00000000
 25.20000000  83.00000000 115.00000000
 25.30000000 113.00000000 125.00000000
 25.40000000  86.00000000 139.00000000
 25.50000000  98.00000000 187.00000000
 25.60000000 115.00000000 174.00000000
 25.70000000  34.00000000 137.00000000
 25.80000000  88.00000000 254.00000000
 25.90000000  22.00000000 213.00000000
 26.00000000  75.00000000  97.00000000
 26.10000000  35.00000000 136.00000000
 26.20000000  57.00000000 138.00000000
 26.30000000  34.00000000 148.00000000
 26.40000000 101.00000000 198.00000000
 26.50000000   1.00000000 144.00000000
 26.60000000  66.00000000 196.00000000
 26.70000000  36.00000000 134.00000000
 26.80000000 124.00000000 167.00000000
 26.90000000 179.00000000 258.00000000
 27.00000000  95.00000000 156.00000000
 27.10000000  86.00000000  99.00000000
 27.20000000 113.00000000 136.00000000
 27.30000000 107.00000000 158.00000000
 27.40000000 147.00000000 135.00000000
 27.50000000  31.00000000 142.00000000
 27.60000000  52.00000000 126.00000000
 27.70000000 126.00000000 194.00000000
 27.80000000 120.00000000 103.00000000
 27.90000000  36.00000000 187.00000000
 28.00000000  -1.00000000 149.00000000
 28.10000000 123.00000000 193.00000000
 28.20000000  50.00000000 146.00000000
 28.30000000 159.00000000 107.00000000
 28.40000000 108.00000000 181.00000000
 28.50000000  16.00000000 122.00000000
 28.60000000  59.00000000 214.00000000
 28.70000000  75.00000000 160.00000000
 28.80000000  53.00000000 200.00000000
 28.90000000 117.00000000 138.00000000
 29.00000000  57.00000000 230.00000000
 29.10000000 152.00000000 196.00000000
 29.20000000 191.00000000 126.00000000
 29.30000000 315.00000000  37.00000000
 29.40000000 231.00000000  38.00000000
 29.50000000 220.00000000  44.00000000
 29.60000000 392.00000000 -20.00000000
 29.70000000 349.00000000  53.00000000
 29.80000000 352.00000000  17.00000000
 29.90000000 307.00000000  23.00000000
 30.00000000 298.00000000  77.00000000
 30.10000000 357.00000000  75.00000000
 30.20000000 336.00000000  51.00000000
 30.30000000 315.00000000  16.00000000
 30.40000000 376.00000000  99.00000000
 30.50000000 287.00000000  39.00000000
 30.60000000 265.00000000  24.00000000
 30.70000000 325.00000000 155.00000000
 30.80000000 327.00000000  12.00000000
 30.90000000 336.00000000  10.00000000
 31.00000000 300.00000000  51.00000000
 31.10000000 275.00000000  46.00000000
 31.20000000 319.00000000  55.00000000
 31.30000000 330.00000000  90.00000000
 31.40000000 325.00000000  99.00000000
 31.50000000 259.00000000  54.00000000
 31.60000000 347.00000000  61.00000000
 31.70000000 325.00000000  32.00000000
 31.80000000 239.00000000  29.00000000
 31.90000000 222.00000000  62.00000000
 32.00000000 351.00000000  -6.00000000
 32.10000000 277.00000000  31.00000000
 32.20000000 260.00000000  24.00000000
 32.30000000 236.00000000  38.00000000
 32.40000000 279.00000000  90.00000000
 32.50000000 235.00000000  30.00000000
 32.60000000 368.00000000  79.00000000
 32.70000000 312.00000000  27.00000000
 32.80000000 247.00000000  18.00000000
 32.90000000 318.00000000  62.00000000
 33.00000000 402.00000000  65.00000000
 33.10000000 301.00000000   4.00000000
 33.20000000 262.00000000  48.00000000
 33.30000000 212.00000000  52.00000000
 33.40000000 267.00000000  43.00000000
 33.50000000 290.00000000  53.00000000
 33.60000000 294.00000000  23.00000000
 33.70000000 400.00000000  45.00000000
 33.80000000 357.00000000   0.00000000
 33.90000000 307.00000000  47.00000000
 34.00000000 238.00000000  89.00000000
 34.10000000 226.00000000  62.00000000
 34.20000000 240.00000000  27.00000000
 34.30000000 312.00000000  75.00000000
 34.40000000 332.00000000   0.00000000
 34.50000000 231.00000000  36.00000000
 34.60000000 191.00000000  53.00000000
 34.70000000 234.00000000   5.00000000
 34.80000000 249.00000000  65.00000000
 34.90000000 240.00000000  44.00000000
 35.00000000 240.00000000  43.00000000
