# Supplementary material for: Functional 3D architecture in an intrinsically disordered E3 ligase domain facilitates ubiquitin transfer
Source: Nat Commun. 2020 Jul 30;11:3807. doi: 10.1038/s41467-020-17647-x (PMC7393505; doi:10.1038/s41467-020-17647-x)
Supplement: Supplementary file 4 — Source Data [file 41467_2020_17647_MOESM4_ESM.zip › Source data/Fig. 2/Figure 2B/SM traces - raw/30-57 + SUMO/39_4with_fret.dat]

  0.00000000 117.00000000 189.00000000   0.61764706
  0.10000000  73.00000000 151.00000000   0.67410714
  0.20000000  86.00000000 271.00000000   0.75910364
  0.30000000  57.00000000 171.00000000   0.75000000
  0.40000000  78.00000000 209.00000000   0.72822300
  0.50000000  68.00000000 214.00000000   0.75886525
  0.60000000 113.00000000 196.00000000   0.63430421
  0.70000000  92.00000000 143.00000000   0.60851064
  0.80000000 148.00000000 196.00000000   0.56976744
  0.90000000 174.00000000 186.00000000   0.51666667
  1.00000000 191.00000000 246.00000000   0.56292906
  1.10000000  38.00000000 279.00000000   0.88012618
  1.20000000  65.00000000 183.00000000   0.73790323
  1.30000000  38.00000000 175.00000000   0.82159624
  1.40000000 162.00000000 202.00000000   0.55494505
  1.50000000  98.00000000 146.00000000   0.59836066
  1.60000000  83.00000000 173.00000000   0.67578125
  1.70000000 120.00000000 170.00000000   0.58620690
  1.80000000 137.00000000 223.00000000   0.61944444
  1.90000000 111.00000000 192.00000000   0.63366337
  2.00000000  88.00000000 215.00000000   0.70957096
  2.10000000 142.00000000 244.00000000   0.63212435
  2.20000000 168.00000000 233.00000000   0.58104738
  2.30000000  74.00000000 156.00000000   0.67826087
  2.40000000  78.00000000 229.00000000   0.74592834
  2.50000000  97.00000000 164.00000000   0.62835249
  2.60000000  68.00000000 231.00000000   0.77257525
  2.70000000 152.00000000 214.00000000   0.58469945
  2.80000000  50.00000000 262.00000000   0.83974359
  2.90000000  61.00000000 202.00000000   0.76806084
  3.00000000 138.00000000 124.00000000   0.47328244
  3.10000000 145.00000000 140.00000000   0.49122807
  3.20000000  34.00000000 186.00000000   0.84545455
  3.30000000  59.00000000 225.00000000   0.79225352
  3.40000000  85.00000000 179.00000000   0.67803030
  3.50000000  76.00000000 127.00000000   0.62561576
  3.60000000 143.00000000 175.00000000   0.55031447
  3.70000000 125.00000000 271.00000000   0.68434343
  3.80000000  20.00000000 156.00000000   0.88636364
  3.90000000 104.00000000 144.00000000   0.58064516
  4.00000000 184.00000000 156.00000000   0.45882353
  4.10000000  10.00000000 154.00000000   0.93902439
  4.20000000 117.00000000 215.00000000   0.64759036
  4.30000000  76.00000000 289.00000000   0.79178082
  4.40000000 109.00000000 160.00000000   0.59479554
  4.50000000 194.00000000 159.00000000   0.45042493
  4.60000000  97.00000000 209.00000000   0.68300654
  4.70000000 135.00000000 183.00000000   0.57547170
  4.80000000  93.00000000 113.00000000   0.54854369
  4.90000000  69.00000000 160.00000000   0.69868996
  5.00000000  51.00000000 219.00000000   0.81111111
  5.10000000 127.00000000 168.00000000   0.56949153
  5.20000000 174.00000000 163.00000000   0.48367953
  5.30000000  72.00000000 167.00000000   0.69874477
  5.40000000 118.00000000 261.00000000   0.68865435
  5.50000000  28.00000000 204.00000000   0.87931034
  5.60000000  74.00000000 211.00000000   0.74035088
  5.70000000 190.00000000 227.00000000   0.54436451
  5.80000000 117.00000000 158.00000000   0.57454545
  5.90000000  73.00000000 251.00000000   0.77469136
  6.00000000 189.00000000 290.00000000   0.60542797
  6.10000000 178.00000000 120.00000000   0.40268456
  6.20000000 178.00000000 256.00000000   0.58986175
  6.30000000  46.00000000 126.00000000   0.73255814
  6.40000000 156.00000000 174.00000000   0.52727273
  6.50000000 126.00000000 120.00000000   0.48780488
  6.60000000 108.00000000 261.00000000   0.70731707
  6.70000000 198.00000000 153.00000000   0.43589744
  6.80000000  53.00000000 202.00000000   0.79215686
  6.90000000  76.00000000 176.00000000   0.69841270
  7.00000000  38.00000000 222.00000000   0.85384615
  7.10000000 132.00000000 170.00000000   0.56291391
  7.20000000 144.00000000 125.00000000   0.46468401
  7.30000000 144.00000000 221.00000000   0.60547945
  7.40000000 158.00000000 252.00000000   0.61463415
  7.50000000 104.00000000 201.00000000   0.65901639
  7.60000000  48.00000000 167.00000000   0.77674419
  7.70000000  45.00000000 231.00000000   0.83695652
  7.80000000 103.00000000 193.00000000   0.65202703
  7.90000000 107.00000000 249.00000000   0.69943820
  8.00000000 123.00000000 318.00000000   0.72108844
  8.10000000  22.00000000 192.00000000   0.89719626
  8.20000000  90.00000000 170.00000000   0.65384615
  8.30000000  19.00000000 171.00000000   0.90000000
  8.40000000 200.00000000 272.00000000   0.57627119
  8.50000000 123.00000000 198.00000000   0.61682243
  8.60000000  95.00000000 168.00000000   0.63878327
  8.70000000 157.00000000 229.00000000   0.59326425
  8.80000000 163.00000000 208.00000000   0.56064690
  8.90000000  92.00000000 199.00000000   0.68384880
  9.00000000 110.00000000 210.00000000   0.65625000
  9.10000000 168.00000000 190.00000000   0.53072626
  9.20000000 104.00000000 155.00000000   0.59845560
  9.30000000 120.00000000 329.00000000   0.73273942
  9.40000000  61.00000000 115.00000000   0.65340909
  9.50000000 131.00000000 177.00000000   0.57467532
  9.60000000 203.00000000 159.00000000   0.43922652
  9.70000000  80.00000000 250.00000000   0.75757576
  9.80000000  78.00000000 195.00000000   0.71428571
  9.90000000  69.00000000 166.00000000   0.70638298
 10.00000000  51.00000000 172.00000000   0.77130045
 10.10000000 146.00000000 289.00000000   0.66436782
 10.20000000 164.00000000 147.00000000   0.47266881
 10.30000000  84.00000000 181.00000000   0.68301887
 10.40000000  89.00000000 217.00000000   0.70915033
 10.50000000  76.00000000 161.00000000   0.67932489
 10.60000000 157.00000000 243.00000000   0.60750000
 10.70000000  24.00000000 181.00000000   0.88292683
 10.80000000   4.00000000 238.00000000   0.98347107
 10.90000000 111.00000000 181.00000000   0.61986301
 11.00000000  67.00000000 103.00000000   0.60588235
 11.10000000  68.00000000 209.00000000   0.75451264
 11.20000000  75.00000000 179.00000000   0.70472441
 11.30000000 139.00000000 221.00000000   0.61388889
 11.40000000  82.00000000 205.00000000   0.71428571
 11.50000000  64.00000000 180.00000000   0.73770492
 11.60000000 137.00000000 151.00000000   0.52430556
 11.70000000  85.00000000 136.00000000   0.61538462
 11.80000000 149.00000000 155.00000000   0.50986842
 11.90000000  95.00000000 230.00000000   0.70769231
 12.00000000  72.00000000 256.00000000   0.78048780
 12.10000000 117.00000000 248.00000000   0.67945205
 12.20000000 145.00000000 232.00000000   0.61538462
 12.30000000  83.00000000 137.00000000   0.62272727
 12.40000000  95.00000000 169.00000000   0.64015152
 12.50000000 160.00000000 162.00000000   0.50310559
 12.60000000 161.00000000 274.00000000   0.62988506
 12.70000000 134.00000000 151.00000000   0.52982456
 12.80000000 102.00000000 239.00000000   0.70087977
 12.90000000  85.00000000 160.00000000   0.65306122
 13.00000000 104.00000000 157.00000000   0.60153257
 13.10000000  59.00000000 142.00000000   0.70646766
 13.20000000 151.00000000 191.00000000   0.55847953
 13.30000000  52.00000000 195.00000000   0.78947368
 13.40000000  96.00000000 232.00000000   0.70731707
 13.50000000  79.00000000 202.00000000   0.71886121
 13.60000000 139.00000000 172.00000000   0.55305466
 13.70000000 154.00000000 160.00000000   0.50955414
 13.80000000  57.00000000 150.00000000   0.72463768
 13.90000000 156.00000000 237.00000000   0.60305344
 14.00000000  83.00000000 197.00000000   0.70357143
 14.10000000 112.00000000 256.00000000   0.69565217
 14.20000000 154.00000000 159.00000000   0.50798722
 14.30000000 139.00000000 220.00000000   0.61281337
 14.40000000  42.00000000 102.00000000   0.70833333
 14.50000000 112.00000000 194.00000000   0.63398693
 14.60000000 131.00000000 187.00000000   0.58805031
 14.70000000 111.00000000 201.00000000   0.64423077
 14.80000000  56.00000000 144.00000000   0.72000000
 14.90000000  93.00000000 217.00000000   0.70000000
 15.00000000 105.00000000 314.00000000   0.74940334
 15.10000000  37.00000000 246.00000000   0.86925795
 15.20000000  26.00000000 216.00000000   0.89256198
 15.30000000 127.00000000 208.00000000   0.62089552
 15.40000000  80.00000000 170.00000000   0.68000000
 15.50000000 164.00000000 269.00000000   0.62124711
 15.60000000  51.00000000 165.00000000   0.76388889
 15.70000000 196.00000000 158.00000000   0.44632768
 15.80000000  75.00000000 147.00000000   0.66216216
 15.90000000 101.00000000 185.00000000   0.64685315
 16.00000000  95.00000000 239.00000000   0.71556886
 16.10000000  99.00000000 188.00000000   0.65505226
 16.20000000 158.00000000 170.00000000   0.51829268
 16.30000000 141.00000000 135.00000000   0.48913043
 16.40000000  85.00000000 137.00000000   0.61711712
 16.50000000  35.00000000 202.00000000   0.85232068
 16.60000000 109.00000000 201.00000000   0.64838710
 16.70000000 119.00000000 219.00000000   0.64792899
 16.80000000  98.00000000 183.00000000   0.65124555
 16.90000000 158.00000000 207.00000000   0.56712329
 17.00000000  81.00000000 214.00000000   0.72542373
 17.10000000 105.00000000 171.00000000   0.61956522
 17.20000000  66.00000000 131.00000000   0.66497462
 17.30000000  65.00000000 186.00000000   0.74103586
 17.40000000  62.00000000 118.00000000   0.65555556
 17.50000000  -1.00000000 178.00000000   1.00564972
 17.60000000  86.00000000 259.00000000   0.75072464
 17.70000000  58.00000000 219.00000000   0.79061372
 17.80000000  15.00000000 241.00000000   0.94140625
 17.90000000  42.00000000 120.00000000   0.74074074
 18.00000000  38.00000000 151.00000000   0.79894180
 18.10000000  55.00000000 246.00000000   0.81727575
 18.20000000  40.00000000 245.00000000   0.85964912
 18.30000000 114.00000000 223.00000000   0.66172107
 18.40000000  87.00000000 207.00000000   0.70408163
 18.50000000  70.00000000 182.00000000   0.72222222
 18.60000000  46.00000000 228.00000000   0.83211679
 18.70000000  79.00000000 215.00000000   0.73129252
 18.80000000  88.00000000 225.00000000   0.71884984
 18.90000000  99.00000000 134.00000000   0.57510730
 19.00000000 142.00000000 207.00000000   0.59312321
 19.10000000 126.00000000 181.00000000   0.58957655
 19.20000000 112.00000000 159.00000000   0.58671587
 19.30000000  68.00000000 171.00000000   0.71548117
 19.40000000  39.00000000 178.00000000   0.82027650
 19.50000000 110.00000000 204.00000000   0.64968153
 19.60000000  94.00000000 185.00000000   0.66308244
 19.70000000  39.00000000 236.00000000   0.85818182
 19.80000000  57.00000000 195.00000000   0.77380952
 19.90000000  84.00000000 166.00000000   0.66400000
 20.00000000  65.00000000 174.00000000   0.72803347
 20.10000000  79.00000000 204.00000000   0.72084806
 20.20000000  97.00000000 214.00000000   0.68810289
 20.30000000  19.00000000 167.00000000   0.89784946
 20.40000000 135.00000000 176.00000000   0.56591640
 20.50000000  70.00000000 214.00000000   0.75352113
 20.60000000  50.00000000 184.00000000   0.78632479
 20.70000000  97.00000000 193.00000000   0.66551724
 20.80000000 135.00000000 145.00000000   0.51785714
 20.90000000 179.00000000 160.00000000   0.47197640
 21.00000000   3.00000000 134.00000000   0.97810219
 21.10000000  81.00000000 149.00000000   0.64782609
 21.20000000  39.00000000 158.00000000   0.80203046
 21.30000000  80.00000000 145.00000000   0.64444444
 21.40000000 100.00000000 207.00000000   0.67426710
 21.50000000  70.00000000 187.00000000   0.72762646
 21.60000000  68.00000000 122.00000000   0.64210526
 21.70000000 108.00000000 120.00000000   0.52631579
 21.80000000  20.00000000 214.00000000   0.91452991
 21.90000000  82.00000000 185.00000000   0.69288390
 22.00000000  52.00000000 213.00000000   0.80377358
 22.10000000 104.00000000 188.00000000   0.64383562
 22.20000000 107.00000000 190.00000000   0.63973064
 22.30000000 101.00000000 164.00000000   0.61886792
 22.40000000 229.00000000 192.00000000   0.45605701
 22.50000000  53.00000000 153.00000000   0.74271845
 22.60000000  72.00000000 193.00000000   0.72830189
 22.70000000  91.00000000 164.00000000   0.64313725
 22.80000000  35.00000000 193.00000000   0.84649123
 22.90000000  84.00000000 141.00000000   0.62666667
 23.00000000  56.00000000 126.00000000   0.69230769
 23.10000000  72.00000000 127.00000000   0.63819095
 23.20000000  41.00000000 127.00000000   0.75595238
 23.30000000  72.00000000 196.00000000   0.73134328
 23.40000000  26.00000000 209.00000000   0.88936170
 23.50000000  50.00000000 137.00000000   0.73262032
 23.60000000  92.00000000 180.00000000   0.66176471
 23.70000000  33.00000000 147.00000000   0.81666667
 23.80000000  71.00000000 173.00000000   0.70901639
 23.90000000  20.00000000 188.00000000   0.90384615
 24.00000000 157.00000000 185.00000000   0.54093567
 24.10000000 126.00000000 163.00000000   0.56401384
 24.20000000 113.00000000 231.00000000   0.67151163
 24.30000000 149.00000000 109.00000000   0.42248062
 24.40000000 112.00000000 151.00000000   0.57414449
 24.50000000 109.00000000 216.00000000   0.66461538
 24.60000000 112.00000000 143.00000000   0.56078431
 24.70000000  65.00000000 220.00000000   0.77192982
 24.80000000  34.00000000 192.00000000   0.84955752
 24.90000000 105.00000000 135.00000000   0.56250000
 25.00000000 101.00000000 129.00000000   0.56086957
 25.10000000 103.00000000  97.00000000   0.48500000
 25.20000000  83.00000000 115.00000000   0.58080808
 25.30000000 113.00000000 125.00000000   0.52521008
 25.40000000  86.00000000 139.00000000   0.61777778
 25.50000000  98.00000000 187.00000000   0.65614035
 25.60000000 115.00000000 174.00000000   0.60207612
 25.70000000  34.00000000 137.00000000   0.80116959
 25.80000000  88.00000000 254.00000000   0.74269006
 25.90000000  22.00000000 213.00000000   0.90638298
 26.00000000  75.00000000  97.00000000   0.56395349
 26.10000000  35.00000000 136.00000000   0.79532164
 26.20000000  57.00000000 138.00000000   0.70769231
 26.30000000  34.00000000 148.00000000   0.81318681
 26.40000000 101.00000000 198.00000000   0.66220736
 26.50000000   1.00000000 144.00000000   0.99310345
 26.60000000  66.00000000 196.00000000   0.74809160
 26.70000000  36.00000000 134.00000000   0.78823529
 26.80000000 124.00000000 167.00000000   0.57388316
 26.90000000 179.00000000 258.00000000   0.59038902
 27.00000000  95.00000000 156.00000000   0.62151394
 27.10000000  86.00000000  99.00000000   0.53513514
 27.20000000 113.00000000 136.00000000   0.54618474
 27.30000000 107.00000000 158.00000000   0.59622642
 27.40000000 147.00000000 135.00000000   0.47872340
 27.50000000  31.00000000 142.00000000   0.82080925
 27.60000000  52.00000000 126.00000000   0.70786517
 27.70000000 126.00000000 194.00000000   0.60625000
 27.80000000 120.00000000 103.00000000   0.46188341
 27.90000000  36.00000000 187.00000000   0.83856502
 28.00000000  -1.00000000 149.00000000   1.00675676
 28.10000000 123.00000000 193.00000000   0.61075949
 28.20000000  50.00000000 146.00000000   0.74489796
 28.30000000 159.00000000 107.00000000   0.40225564
 28.40000000 108.00000000 181.00000000   0.62629758
 28.50000000  16.00000000 122.00000000   0.88405797
 28.60000000  59.00000000 214.00000000   0.78388278
 28.70000000  75.00000000 160.00000000   0.68085106
 28.80000000  53.00000000 200.00000000   0.79051383
 28.90000000 117.00000000 138.00000000   0.54117647
 29.00000000  57.00000000 230.00000000   0.80139373
 29.10000000 152.00000000 196.00000000   0.56321839
 29.20000000 191.00000000 126.00000000   0.39747634
 29.30000000 315.00000000  37.00000000   0.10511364
 29.40000000 231.00000000  38.00000000   0.14126394
 29.50000000 220.00000000  44.00000000   0.16666667
 29.60000000 392.00000000 -20.00000000  -0.05376344
 29.70000000 349.00000000  53.00000000   0.13184080
 29.80000000 352.00000000  17.00000000   0.04607046
 29.90000000 307.00000000  23.00000000   0.06969697
 30.00000000 298.00000000  77.00000000   0.20533333
 30.10000000 357.00000000  75.00000000   0.17361111
 30.20000000 336.00000000  51.00000000   0.13178295
 30.30000000 315.00000000  16.00000000   0.04833837
 30.40000000 376.00000000  99.00000000   0.20842105
 30.50000000 287.00000000  39.00000000   0.11963190
 30.60000000 265.00000000  24.00000000   0.08304498
 30.70000000 325.00000000 155.00000000   0.32291667
 30.80000000 327.00000000  12.00000000   0.03539823
 30.90000000 336.00000000  10.00000000   0.02890173
 31.00000000 300.00000000  51.00000000   0.14529915
 31.10000000 275.00000000  46.00000000   0.14330218
 31.20000000 319.00000000  55.00000000   0.14705882
 31.30000000 330.00000000  90.00000000   0.21428571
 31.40000000 325.00000000  99.00000000   0.23349057
 31.50000000 259.00000000  54.00000000   0.17252396
 31.60000000 347.00000000  61.00000000   0.14950980
 31.70000000 325.00000000  32.00000000   0.08963585
 31.80000000 239.00000000  29.00000000   0.10820896
 31.90000000 222.00000000  62.00000000   0.21830986
 32.00000000 351.00000000  -6.00000000  -0.01739130
 32.10000000 277.00000000  31.00000000   0.10064935
 32.20000000 260.00000000  24.00000000   0.08450704
 32.30000000 236.00000000  38.00000000   0.13868613
 32.40000000 279.00000000  90.00000000   0.24390244
 32.50000000 235.00000000  30.00000000   0.11320755
 32.60000000 368.00000000  79.00000000   0.17673378
 32.70000000 312.00000000  27.00000000   0.07964602
 32.80000000 247.00000000  18.00000000   0.06792453
 32.90000000 318.00000000  62.00000000   0.16315789
 33.00000000 402.00000000  65.00000000   0.13918630
 33.10000000 301.00000000   4.00000000   0.01311475
 33.20000000 262.00000000  48.00000000   0.15483871
 33.30000000 212.00000000  52.00000000   0.19696970
 33.40000000 267.00000000  43.00000000   0.13870968
 33.50000000 290.00000000  53.00000000   0.15451895
 33.60000000 294.00000000  23.00000000   0.07255521
 33.70000000 400.00000000  45.00000000   0.10112360
 33.80000000 357.00000000   0.00000000   0.00000000
 33.90000000 307.00000000  47.00000000   0.13276836
 34.00000000 238.00000000  89.00000000   0.27217125
 34.10000000 226.00000000  62.00000000   0.21527778
 34.20000000 240.00000000  27.00000000   0.10112360
 34.30000000 312.00000000  75.00000000   0.19379845
 34.40000000 332.00000000   0.00000000   0.00000000
 34.50000000 231.00000000  36.00000000   0.13483146
 34.60000000 191.00000000  53.00000000   0.21721311
 34.70000000 234.00000000   5.00000000   0.02092050
 34.80000000 249.00000000  65.00000000   0.20700637
 34.90000000 240.00000000  44.00000000   0.15492958
 35.00000000 240.00000000  43.00000000   0.15194346
