# Supplementary material for: Functional 3D architecture in an intrinsically disordered E3 ligase domain facilitates ubiquitin transfer
Source: Nat Commun. 2020 Jul 30;11:3807. doi: 10.1038/s41467-020-17647-x (PMC7393505; doi:10.1038/s41467-020-17647-x)
Supplement: Supplementary file 4 — Source Data [file 41467_2020_17647_MOESM4_ESM.zip › Source data/Fig. 2/Figure 2B/SM traces - raw/37-77 (SIM1-4)/30_16with_fret.dat]

  0.00000000 112.00000000 139.00000000   0.55378486
  0.10000000 129.00000000 133.00000000   0.50763359
  0.20000000 165.00000000 111.00000000   0.40217391
  0.30000000 202.00000000  85.00000000   0.29616725
  0.40000000 170.00000000  78.00000000   0.31451613
  0.50000000 149.00000000 143.00000000   0.48972603
  0.60000000 126.00000000 115.00000000   0.47717842
  0.70000000 137.00000000  95.00000000   0.40948276
  0.80000000 201.00000000  73.00000000   0.26642336
  0.90000000 123.00000000  52.00000000   0.29714286
  1.00000000 223.00000000 135.00000000   0.37709497
  1.10000000 132.00000000 144.00000000   0.52173913
  1.20000000  67.00000000 111.00000000   0.62359551
  1.30000000 124.00000000 100.00000000   0.44642857
  1.40000000 188.00000000 109.00000000   0.36700337
  1.50000000 189.00000000  81.00000000   0.30000000
  1.60000000 197.00000000  98.00000000   0.33220339
  1.70000000 127.00000000 110.00000000   0.46413502
  1.80000000 174.00000000  76.00000000   0.30400000
  1.90000000 165.00000000 134.00000000   0.44816054
  2.00000000 181.00000000 117.00000000   0.39261745
  2.10000000  94.00000000  88.00000000   0.48351648
  2.20000000  87.00000000  57.00000000   0.39583333
  2.30000000  65.00000000 120.00000000   0.64864865
  2.40000000 168.00000000  95.00000000   0.36121673
  2.50000000  64.00000000 120.00000000   0.65217391
  2.60000000 120.00000000  92.00000000   0.43396226
  2.70000000 260.00000000 166.00000000   0.38967136
  2.80000000 162.00000000 123.00000000   0.43157895
  2.90000000 175.00000000 112.00000000   0.39024390
  3.00000000 133.00000000 103.00000000   0.43644068
  3.10000000 127.00000000  45.00000000   0.26162791
  3.20000000 195.00000000  67.00000000   0.25572519
  3.30000000 171.00000000 102.00000000   0.37362637
  3.40000000 197.00000000 151.00000000   0.43390805
  3.50000000 261.00000000 134.00000000   0.33924051
  3.60000000 113.00000000  94.00000000   0.45410628
  3.70000000 136.00000000  72.00000000   0.34615385
  3.80000000 182.00000000  26.00000000   0.12500000
  3.90000000 242.00000000  81.00000000   0.25077399
  4.00000000 117.00000000  64.00000000   0.35359116
  4.10000000 188.00000000  65.00000000   0.25691700
  4.20000000 133.00000000  84.00000000   0.38709677
  4.30000000  88.00000000  90.00000000   0.50561798
  4.40000000 144.00000000 119.00000000   0.45247148
  4.50000000 144.00000000 114.00000000   0.44186047
  4.60000000 160.00000000 124.00000000   0.43661972
  4.70000000 124.00000000  55.00000000   0.30726257
  4.80000000 153.00000000 131.00000000   0.46126761
  4.90000000 114.00000000 124.00000000   0.52100840
  5.00000000 225.00000000  61.00000000   0.21328671
  5.10000000  74.00000000  90.00000000   0.54878049
  5.20000000 143.00000000  90.00000000   0.38626609
  5.30000000 116.00000000 120.00000000   0.50847458
  5.40000000 129.00000000  50.00000000   0.27932961
  5.50000000 189.00000000  80.00000000   0.29739777
  5.60000000 185.00000000  77.00000000   0.29389313
  5.70000000 116.00000000  78.00000000   0.40206186
  5.80000000 182.00000000 109.00000000   0.37457045
  5.90000000 118.00000000  80.00000000   0.40404040
  6.00000000 152.00000000  47.00000000   0.23618090
  6.10000000 135.00000000 122.00000000   0.47470817
  6.20000000 159.00000000 166.00000000   0.51076923
  6.30000000  97.00000000   6.00000000   0.05825243
  6.40000000 148.00000000  43.00000000   0.22513089
  6.50000000 202.00000000  89.00000000   0.30584192
  6.60000000 209.00000000 130.00000000   0.38348083
  6.70000000 230.00000000  50.00000000   0.17857143
  6.80000000 168.00000000  91.00000000   0.35135135
  6.90000000 160.00000000  99.00000000   0.38223938
  7.00000000 143.00000000 118.00000000   0.45210728
  7.10000000 151.00000000  43.00000000   0.22164948
  7.20000000 118.00000000  75.00000000   0.38860104
  7.30000000 119.00000000 128.00000000   0.51821862
  7.40000000 193.00000000  85.00000000   0.30575540
  7.50000000 235.00000000  53.00000000   0.18402778
  7.60000000 142.00000000  95.00000000   0.40084388
  7.70000000 141.00000000  89.00000000   0.38695652
  7.80000000  63.00000000 128.00000000   0.67015707
  7.90000000 162.00000000 113.00000000   0.41090909
  8.00000000 106.00000000  60.00000000   0.36144578
  8.10000000 101.00000000  72.00000000   0.41618497
  8.20000000 133.00000000  52.00000000   0.28108108
  8.30000000 104.00000000 150.00000000   0.59055118
  8.40000000 154.00000000 120.00000000   0.43795620
  8.50000000 173.00000000 107.00000000   0.38214286
  8.60000000 119.00000000  89.00000000   0.42788462
  8.70000000 159.00000000 110.00000000   0.40892193
  8.80000000 159.00000000 142.00000000   0.47176080
  8.90000000 115.00000000  99.00000000   0.46261682
  9.00000000 140.00000000 104.00000000   0.42622951
  9.10000000 153.00000000 111.00000000   0.42045455
  9.20000000 123.00000000  64.00000000   0.34224599
  9.30000000  82.00000000  64.00000000   0.43835616
  9.40000000 133.00000000  73.00000000   0.35436893
  9.50000000 203.00000000 123.00000000   0.37730061
  9.60000000 106.00000000 112.00000000   0.51376147
  9.70000000  74.00000000 121.00000000   0.62051282
  9.80000000 182.00000000 109.00000000   0.37457045
  9.90000000 118.00000000 163.00000000   0.58007117
 10.00000000 101.00000000  48.00000000   0.32214765
 10.10000000 154.00000000  31.00000000   0.16756757
 10.20000000 163.00000000  48.00000000   0.22748815
 10.30000000 143.00000000  77.00000000   0.35000000
 10.40000000 159.00000000  48.00000000   0.23188406
 10.50000000 106.00000000  83.00000000   0.43915344
 10.60000000 226.00000000  90.00000000   0.28481013
 10.70000000  93.00000000  45.00000000   0.32608696
 10.80000000 187.00000000 105.00000000   0.35958904
 10.90000000 119.00000000  64.00000000   0.34972678
 11.00000000 118.00000000  53.00000000   0.30994152
 11.10000000 103.00000000 123.00000000   0.54424779
 11.20000000 203.00000000  97.00000000   0.32333333
 11.30000000 117.00000000  44.00000000   0.27329193
 11.40000000 114.00000000  80.00000000   0.41237113
 11.50000000 129.00000000  57.00000000   0.30645161
 11.60000000 210.00000000  45.00000000   0.17647059
 11.70000000  91.00000000  15.00000000   0.14150943
 11.80000000 134.00000000  43.00000000   0.24293785
 11.90000000 198.00000000 110.00000000   0.35714286
 12.00000000 132.00000000  63.00000000   0.32307692
 12.10000000 114.00000000 102.00000000   0.47222222
 12.20000000 163.00000000  90.00000000   0.35573123
 12.30000000 191.00000000  73.00000000   0.27651515
 12.40000000 124.00000000  36.00000000   0.22500000
 12.50000000 178.00000000  89.00000000   0.33333333
 12.60000000 156.00000000  85.00000000   0.35269710
 12.70000000 111.00000000  57.00000000   0.33928571
 12.80000000 225.00000000  50.00000000   0.18181818
 12.90000000  95.00000000  59.00000000   0.38311688
 13.00000000 170.00000000  15.00000000   0.08108108
 13.10000000 220.00000000  37.00000000   0.14396887
 13.20000000 168.00000000  56.00000000   0.25000000
 13.30000000 163.00000000  71.00000000   0.30341880
 13.40000000 158.00000000  99.00000000   0.38521401
 13.50000000  71.00000000  83.00000000   0.53896104
 13.60000000  44.00000000  85.00000000   0.65891473
 13.70000000 191.00000000  69.00000000   0.26538462
 13.80000000 177.00000000  35.00000000   0.16509434
 13.90000000 236.00000000  39.00000000   0.14181818
 14.00000000 155.00000000  44.00000000   0.22110553
 14.10000000  92.00000000  80.00000000   0.46511628
 14.20000000 119.00000000  25.00000000   0.17361111
 14.30000000  69.00000000  92.00000000   0.57142857
 14.40000000 243.00000000  87.00000000   0.26363636
 14.50000000 185.00000000  66.00000000   0.26294821
 14.60000000 155.00000000  47.00000000   0.23267327
 14.70000000  92.00000000  64.00000000   0.41025641
 14.80000000 194.00000000  86.00000000   0.30714286
 14.90000000  94.00000000  53.00000000   0.36054422
 15.00000000 120.00000000  66.00000000   0.35483871
 15.10000000 121.00000000  52.00000000   0.30057803
 15.20000000 119.00000000  59.00000000   0.33146067
 15.30000000  77.00000000  50.00000000   0.39370079
 15.40000000 168.00000000  68.00000000   0.28813559
 15.50000000 173.00000000   9.00000000   0.04945055
 15.60000000 138.00000000  82.00000000   0.37272727
 15.70000000 160.00000000  51.00000000   0.24170616
 15.80000000 185.00000000  76.00000000   0.29118774
 15.90000000 104.00000000  37.00000000   0.26241135
 16.00000000 108.00000000  60.00000000   0.35714286
 16.10000000 191.00000000  90.00000000   0.32028470
 16.20000000 140.00000000  61.00000000   0.30348259
 16.30000000 128.00000000  99.00000000   0.43612335
 16.40000000 168.00000000  57.00000000   0.25333333
 16.50000000 207.00000000  44.00000000   0.17529880
 16.60000000 127.00000000  93.00000000   0.42272727
 16.70000000 141.00000000  54.00000000   0.27692308
 16.80000000 106.00000000  72.00000000   0.40449438
 16.90000000  90.00000000  88.00000000   0.49438202
 17.00000000 216.00000000  55.00000000   0.20295203
 17.10000000 136.00000000  80.00000000   0.37037037
 17.20000000 144.00000000  48.00000000   0.25000000
 17.30000000 176.00000000  70.00000000   0.28455285
 17.40000000 150.00000000  77.00000000   0.33920705
 17.50000000 142.00000000  89.00000000   0.38528139
 17.60000000 112.00000000  84.00000000   0.42857143
 17.70000000 116.00000000  54.00000000   0.31764706
 17.80000000 169.00000000  51.00000000   0.23181818
 17.90000000  99.00000000  98.00000000   0.49746193
 18.00000000  90.00000000  39.00000000   0.30232558
 18.10000000 185.00000000  35.00000000   0.15909091
 18.20000000 190.00000000  46.00000000   0.19491525
 18.30000000 148.00000000  78.00000000   0.34513274
 18.40000000  96.00000000  68.00000000   0.41463415
 18.50000000 200.00000000 109.00000000   0.35275081
 18.60000000 113.00000000  85.00000000   0.42929293
 18.70000000 141.00000000 125.00000000   0.46992481
 18.80000000  51.00000000 100.00000000   0.66225166
 18.90000000 105.00000000  55.00000000   0.34375000
 19.00000000 175.00000000  42.00000000   0.19354839
 19.10000000 147.00000000  82.00000000   0.35807860
 19.20000000 135.00000000 127.00000000   0.48473282
 19.30000000 253.00000000  66.00000000   0.20689655
 19.40000000 177.00000000 104.00000000   0.37010676
 19.50000000 144.00000000  23.00000000   0.13772455
 19.60000000 136.00000000  43.00000000   0.24022346
 19.70000000 166.00000000 111.00000000   0.40072202
 19.80000000  96.00000000 144.00000000   0.60000000
 19.90000000 157.00000000 101.00000000   0.39147287
 20.00000000 205.00000000 160.00000000   0.43835616
 20.10000000  98.00000000  37.00000000   0.27407407
 20.20000000  85.00000000  93.00000000   0.52247191
 20.30000000 170.00000000 104.00000000   0.37956204
 20.40000000 123.00000000  67.00000000   0.35263158
 20.50000000  85.00000000 104.00000000   0.55026455
 20.60000000 138.00000000  92.00000000   0.40000000
 20.70000000 127.00000000  20.00000000   0.13605442
 20.80000000 110.00000000  46.00000000   0.29487179
 20.90000000 116.00000000  57.00000000   0.32947977
 21.00000000 121.00000000 104.00000000   0.46222222
 21.10000000 135.00000000  71.00000000   0.34466019
 21.20000000 190.00000000  77.00000000   0.28838951
 21.30000000 227.00000000  54.00000000   0.19217082
 21.40000000 103.00000000  70.00000000   0.40462428
 21.50000000 144.00000000  87.00000000   0.37662338
 21.60000000  86.00000000  78.00000000   0.47560976
 21.70000000 157.00000000  66.00000000   0.29596413
 21.80000000 182.00000000  84.00000000   0.31578947
 21.90000000 121.00000000  46.00000000   0.27544910
 22.00000000 120.00000000  40.00000000   0.25000000
 22.10000000 144.00000000  59.00000000   0.29064039
 22.20000000 153.00000000  59.00000000   0.27830189
 22.30000000 145.00000000  73.00000000   0.33486239
 22.40000000 132.00000000  68.00000000   0.34000000
 22.50000000 183.00000000 119.00000000   0.39403974
 22.60000000 122.00000000  79.00000000   0.39303483
 22.70000000 136.00000000 112.00000000   0.45161290
 22.80000000 123.00000000  73.00000000   0.37244898
 22.90000000 184.00000000  61.00000000   0.24897959
 23.00000000 154.00000000  82.00000000   0.34745763
 23.10000000 140.00000000  48.00000000   0.25531915
 23.20000000 108.00000000  37.00000000   0.25517241
 23.30000000 139.00000000  59.00000000   0.29797980
 23.40000000 132.00000000 110.00000000   0.45454545
 23.50000000 138.00000000  63.00000000   0.31343284
 23.60000000 115.00000000  12.00000000   0.09448819
 23.70000000 147.00000000  99.00000000   0.40243902
 23.80000000 199.00000000  23.00000000   0.10360360
 23.90000000 152.00000000  71.00000000   0.31838565
 24.00000000 189.00000000  72.00000000   0.27586207
 24.10000000 114.00000000  71.00000000   0.38378378
 24.20000000 155.00000000  64.00000000   0.29223744
 24.30000000 118.00000000  70.00000000   0.37234043
 24.40000000  85.00000000  49.00000000   0.36567164
 24.50000000 119.00000000  75.00000000   0.38659794
 24.60000000  82.00000000  50.00000000   0.37878788
 24.70000000 117.00000000  46.00000000   0.28220859
 24.80000000  93.00000000  64.00000000   0.40764331
 24.90000000  64.00000000  76.00000000   0.54285714
 25.00000000  99.00000000  42.00000000   0.29787234
 25.10000000 122.00000000  77.00000000   0.38693467
 25.20000000 118.00000000  61.00000000   0.34078212
 25.30000000 208.00000000  53.00000000   0.20306513
 25.40000000 145.00000000  82.00000000   0.36123348
 25.50000000 166.00000000  22.00000000   0.11702128
 25.60000000 104.00000000  31.00000000   0.22962963
 25.70000000  79.00000000  51.00000000   0.39230769
 25.80000000 119.00000000  65.00000000   0.35326087
 25.90000000 132.00000000  56.00000000   0.29787234
 26.00000000 269.00000000  90.00000000   0.25069638
 26.10000000 133.00000000  60.00000000   0.31088083
 26.20000000  94.00000000  46.00000000   0.32857143
 26.30000000  77.00000000  85.00000000   0.52469136
 26.40000000  70.00000000  99.00000000   0.58579882
 26.50000000 119.00000000  43.00000000   0.26543210
 26.60000000 126.00000000  60.00000000   0.32258065
 26.70000000 107.00000000  46.00000000   0.30065359
 26.80000000 152.00000000  60.00000000   0.28301887
 26.90000000 132.00000000  53.00000000   0.28648649
 27.00000000 126.00000000  73.00000000   0.36683417
 27.10000000  81.00000000 124.00000000   0.60487805
 27.20000000 140.00000000  27.00000000   0.16167665
 27.30000000 140.00000000  36.00000000   0.20454545
 27.40000000  84.00000000  88.00000000   0.51162791
 27.50000000 109.00000000  65.00000000   0.37356322
 27.60000000 167.00000000  68.00000000   0.28936170
 27.70000000 133.00000000  -1.00000000  -0.00757576
 27.80000000 139.00000000  54.00000000   0.27979275
 27.90000000 128.00000000  27.00000000   0.17419355
 28.00000000 185.00000000  73.00000000   0.28294574
 28.10000000  91.00000000  59.00000000   0.39333333
 28.20000000 142.00000000 108.00000000   0.43200000
 28.30000000 140.00000000 106.00000000   0.43089431
 28.40000000 136.00000000 115.00000000   0.45816733
 28.50000000 116.00000000  59.00000000   0.33714286
 28.60000000 129.00000000 116.00000000   0.47346939
 28.70000000 140.00000000  88.00000000   0.38596491
 28.80000000  59.00000000  63.00000000   0.51639344
 28.90000000  92.00000000  44.00000000   0.32352941
 29.00000000  93.00000000  65.00000000   0.41139241
 29.10000000 224.00000000  72.00000000   0.24324324
 29.20000000 155.00000000  45.00000000   0.22500000
 29.30000000 135.00000000  60.00000000   0.30769231
 29.40000000 158.00000000  47.00000000   0.22926829
 29.50000000 101.00000000 170.00000000   0.62730627
 29.60000000 125.00000000  21.00000000   0.14383562
 29.70000000  88.00000000  69.00000000   0.43949045
 29.80000000 107.00000000  98.00000000   0.47804878
 29.90000000 134.00000000 103.00000000   0.43459916
 30.00000000  99.00000000  52.00000000   0.34437086
 30.10000000 185.00000000  37.00000000   0.16666667
 30.20000000 149.00000000  27.00000000   0.15340909
 30.30000000 139.00000000  55.00000000   0.28350515
 30.40000000 146.00000000  30.00000000   0.17045455
 30.50000000 128.00000000  61.00000000   0.32275132
 30.60000000 149.00000000  58.00000000   0.28019324
 30.70000000 118.00000000  49.00000000   0.29341317
 30.80000000 114.00000000  18.00000000   0.13636364
 30.90000000 126.00000000  27.00000000   0.17647059
 31.00000000 156.00000000  17.00000000   0.09826590
 31.10000000 122.00000000  68.00000000   0.35789474
 31.20000000  98.00000000  25.00000000   0.20325203
 31.30000000  99.00000000  51.00000000   0.34000000
 31.40000000 155.00000000  54.00000000   0.25837321
 31.50000000 109.00000000 108.00000000   0.49769585
 31.60000000 119.00000000  40.00000000   0.25157233
 31.70000000 203.00000000  50.00000000   0.19762846
 31.80000000  98.00000000  58.00000000   0.37179487
 31.90000000 193.00000000  20.00000000   0.09389671
 32.00000000 100.00000000  26.00000000   0.20634921
 32.10000000 112.00000000  49.00000000   0.30434783
 32.20000000 109.00000000  81.00000000   0.42631579
 32.30000000  84.00000000  67.00000000   0.44370861
 32.40000000 223.00000000  70.00000000   0.23890785
 32.50000000 135.00000000  66.00000000   0.32835821
 32.60000000  58.00000000  93.00000000   0.61589404
 32.70000000 101.00000000  82.00000000   0.44808743
 32.80000000 116.00000000  72.00000000   0.38297872
 32.90000000 164.00000000  51.00000000   0.23720930
 33.00000000 136.00000000  93.00000000   0.40611354
 33.10000000 148.00000000  88.00000000   0.37288136
 33.20000000 129.00000000  51.00000000   0.28333333
 33.30000000 109.00000000  24.00000000   0.18045113
 33.40000000 136.00000000  60.00000000   0.30612245
 33.50000000  85.00000000  74.00000000   0.46540881
 33.60000000 121.00000000  18.00000000   0.12949640
 33.70000000  91.00000000  50.00000000   0.35460993
 33.80000000  76.00000000  31.00000000   0.28971963
 33.90000000 126.00000000  39.00000000   0.23636364
 34.00000000 119.00000000  82.00000000   0.40796020
 34.10000000 103.00000000  65.00000000   0.38690476
 34.20000000 173.00000000  86.00000000   0.33204633
 34.30000000 196.00000000  78.00000000   0.28467153
 34.40000000 107.00000000 105.00000000   0.49528302
 34.50000000 117.00000000  23.00000000   0.16428571
 34.60000000 168.00000000  62.00000000   0.26956522
 34.70000000  99.00000000  87.00000000   0.46774194
 34.80000000 126.00000000  95.00000000   0.42986425
 34.90000000 151.00000000  73.00000000   0.32589286
 35.00000000 162.00000000  58.00000000   0.26363636
 35.10000000 130.00000000  46.00000000   0.26136364
 35.20000000  90.00000000  50.00000000   0.35714286
 35.30000000  96.00000000  78.00000000   0.44827586
 35.40000000  81.00000000  55.00000000   0.40441176
 35.50000000 140.00000000  38.00000000   0.21348315
 35.60000000  75.00000000  28.00000000   0.27184466
 35.70000000 157.00000000  57.00000000   0.26635514
 35.80000000 108.00000000  81.00000000   0.42857143
 35.90000000 131.00000000  60.00000000   0.31413613
 36.00000000 189.00000000  52.00000000   0.21576763
 36.10000000 112.00000000  29.00000000   0.20567376
 36.20000000 107.00000000  28.00000000   0.20740741
 36.30000000  90.00000000  64.00000000   0.41558442
 36.40000000 113.00000000  97.00000000   0.46190476
 36.50000000 108.00000000  80.00000000   0.42553191
 36.60000000 220.00000000  88.00000000   0.28571429
 36.70000000 149.00000000  39.00000000   0.20744681
 36.80000000 136.00000000  74.00000000   0.35238095
 36.90000000 129.00000000  73.00000000   0.36138614
 37.00000000 157.00000000  69.00000000   0.30530973
 37.10000000  43.00000000  92.00000000   0.68148148
 37.20000000 147.00000000 138.00000000   0.48421053
 37.30000000  82.00000000  81.00000000   0.49693252
 37.40000000 184.00000000  66.00000000   0.26400000
 37.50000000  85.00000000  49.00000000   0.36567164
 37.60000000 118.00000000  28.00000000   0.19178082
 37.70000000 124.00000000 100.00000000   0.44642857
 37.80000000 138.00000000  70.00000000   0.33653846
 37.90000000 155.00000000 131.00000000   0.45804196
 38.00000000 125.00000000  47.00000000   0.27325581
 38.10000000  82.00000000  41.00000000   0.33333333
 38.20000000 152.00000000  59.00000000   0.27962085
 38.30000000 108.00000000 106.00000000   0.49532710
 38.40000000 165.00000000  15.00000000   0.08333333
 38.50000000  55.00000000  38.00000000   0.40860215
 38.60000000 105.00000000  92.00000000   0.46700508
 38.70000000 106.00000000  34.00000000   0.24285714
 38.80000000 120.00000000 120.00000000   0.50000000
 38.90000000 141.00000000  61.00000000   0.30198020
 39.00000000 122.00000000 100.00000000   0.45045045
 39.10000000 115.00000000  52.00000000   0.31137725
 39.20000000  79.00000000  70.00000000   0.46979866
 39.30000000  42.00000000  57.00000000   0.57575758
 39.40000000 170.00000000  48.00000000   0.22018349
 39.50000000  49.00000000  50.00000000   0.50505051
 39.60000000 116.00000000  39.00000000   0.25161290
 39.70000000 132.00000000  25.00000000   0.15923567
 39.80000000 112.00000000  61.00000000   0.35260116
 39.90000000  98.00000000  56.00000000   0.36363636
 40.00000000 117.00000000 102.00000000   0.46575342
 40.10000000 110.00000000  29.00000000   0.20863309
 40.20000000 104.00000000  94.00000000   0.47474747
 40.30000000 130.00000000  56.00000000   0.30107527
 40.40000000 198.00000000  57.00000000   0.22352941
 40.50000000 239.00000000  -4.00000000  -0.01702128
 40.60000000 174.00000000 -10.00000000  -0.06097561
 40.70000000 260.00000000  53.00000000   0.16932907
 40.80000000 211.00000000  -7.00000000  -0.03431373
 40.90000000 266.00000000  19.00000000   0.06666667
 41.00000000 168.00000000   9.00000000   0.05084746
 41.10000000  34.00000000  10.00000000   0.22727273
 41.20000000 183.00000000  45.00000000   0.19736842
 41.30000000 274.00000000  51.00000000   0.15692308
 41.40000000 245.00000000  47.00000000   0.16095890
 41.50000000 270.00000000   4.00000000   0.01459854
 41.60000000 342.00000000  62.00000000   0.15346535
 41.70000000 295.00000000  18.00000000   0.05750799
 41.80000000 342.00000000  41.00000000   0.10704961
 41.90000000 323.00000000  47.00000000   0.12702703
 42.00000000 383.00000000  25.00000000   0.06127451
 42.10000000 364.00000000   9.00000000   0.02412869
 42.20000000 265.00000000  20.00000000   0.07017544
 42.30000000 387.00000000 -14.00000000  -0.03753351
 42.40000000 229.00000000  15.00000000   0.06147541
 42.50000000 233.00000000   6.00000000   0.02510460
 42.60000000 387.00000000  46.00000000   0.10623557
 42.70000000 367.00000000  17.00000000   0.04427083
 42.80000000 285.00000000  15.00000000   0.05000000
 42.90000000 358.00000000  37.00000000   0.09367089
 43.00000000 320.00000000  22.00000000   0.06432749
 43.10000000 227.00000000 -14.00000000  -0.06572770
 43.20000000 299.00000000 -10.00000000  -0.03460208
 43.30000000 264.00000000   1.00000000   0.00377358
 43.40000000 166.00000000  44.00000000   0.20952381
 43.50000000 233.00000000   5.00000000   0.02100840
 43.60000000 264.00000000  11.00000000   0.04000000
 43.70000000 252.00000000  -7.00000000  -0.02857143
 43.80000000 269.00000000  46.00000000   0.14603175
 43.90000000 241.00000000  11.00000000   0.04365079
 44.00000000 227.00000000 -12.00000000  -0.05581395
 44.10000000 241.00000000   0.00000000   0.00000000
 44.20000000 217.00000000 -24.00000000  -0.12435233
 44.30000000 222.00000000  18.00000000   0.07500000
 44.40000000 217.00000000  16.00000000   0.06866953
 44.50000000 270.00000000  27.00000000   0.09090909
 44.60000000 252.00000000  25.00000000   0.09025271
 44.70000000 187.00000000  62.00000000   0.24899598
 44.80000000 258.00000000  21.00000000   0.07526882
 44.90000000 215.00000000  20.00000000   0.08510638
 45.00000000 258.00000000  17.00000000   0.06181818
 45.10000000 325.00000000  44.00000000   0.11924119
 45.20000000 315.00000000  21.00000000   0.06250000
 45.30000000 303.00000000  77.00000000   0.20263158
 45.40000000 350.00000000  14.00000000   0.03846154
 45.50000000 375.00000000  15.00000000   0.03846154
 45.60000000 299.00000000  39.00000000   0.11538462
 45.70000000 320.00000000  61.00000000   0.16010499
 45.80000000 270.00000000  13.00000000   0.04593640
 45.90000000 235.00000000  40.00000000   0.14545455
 46.00000000 203.00000000  33.00000000   0.13983051
 46.10000000 313.00000000  47.00000000   0.13055556
 46.20000000 331.00000000 -14.00000000  -0.04416404
 46.30000000 307.00000000  38.00000000   0.11014493
 46.40000000 219.00000000   7.00000000   0.03097345
 46.50000000 301.00000000   3.00000000   0.00986842
 46.60000000 190.00000000 -13.00000000  -0.07344633
 46.70000000 305.00000000  40.00000000   0.11594203
 46.80000000 282.00000000  16.00000000   0.05369128
 46.90000000 170.00000000  41.00000000   0.19431280
 47.00000000 363.00000000   6.00000000   0.01626016
 47.10000000 215.00000000  30.00000000   0.12244898
 47.20000000 199.00000000  50.00000000   0.20080321
 47.30000000 210.00000000  47.00000000   0.18287938
 47.40000000 246.00000000  -4.00000000  -0.01652893
 47.50000000 316.00000000   2.00000000   0.00628931
 47.60000000 272.00000000  52.00000000   0.16049383
 47.70000000 291.00000000  -1.00000000  -0.00344828
 47.80000000 237.00000000   2.00000000   0.00836820
 47.90000000 201.00000000  33.00000000   0.14102564
 48.00000000 339.00000000   8.00000000   0.02305476
 48.10000000 275.00000000  26.00000000   0.08637874
 48.20000000 220.00000000  33.00000000   0.13043478
 48.30000000 203.00000000  42.00000000   0.17142857
 48.40000000 203.00000000  21.00000000   0.09375000
 48.50000000 230.00000000  54.00000000   0.19014085
 48.60000000 311.00000000  26.00000000   0.07715134
 48.70000000 301.00000000  -6.00000000  -0.02033898
 48.80000000 297.00000000  25.00000000   0.07763975
 48.90000000 230.00000000  18.00000000   0.07258065
 49.00000000 304.00000000  31.00000000   0.09253731
 49.10000000 327.00000000  27.00000000   0.07627119
 49.20000000 308.00000000  18.00000000   0.05521472
 49.30000000 280.00000000  57.00000000   0.16913947
 49.40000000 264.00000000  10.00000000   0.03649635
 49.50000000 235.00000000   7.00000000   0.02892562
 49.60000000 332.00000000  11.00000000   0.03206997
 49.70000000 377.00000000  -2.00000000  -0.00533333
 49.80000000 164.00000000  38.00000000   0.18811881
 49.90000000 189.00000000  23.00000000   0.10849057
 50.00000000 298.00000000  -9.00000000  -0.03114187
