# Supplementary material for: Functional 3D architecture in an intrinsically disordered E3 ligase domain facilitates ubiquitin transfer
Source: Nat Commun. 2020 Jul 30;11:3807. doi: 10.1038/s41467-020-17647-x (PMC7393505; doi:10.1038/s41467-020-17647-x)
Supplement: Supplementary file 4 — Source Data [file 41467_2020_17647_MOESM4_ESM.zip › Source data/Fig. 2/Figure 2B/SM traces - raw/37-77 (SIM1-4)/30_4with_fret.dat]

  0.00000000 121.00000000 103.00000000   0.45982143
  0.10000000 150.00000000 157.00000000   0.51140065
  0.20000000  49.00000000 146.00000000   0.74871795
  0.30000000 109.00000000 182.00000000   0.62542955
  0.40000000 106.00000000 131.00000000   0.55274262
  0.50000000 169.00000000 144.00000000   0.46006390
  0.60000000 205.00000000 109.00000000   0.34713376
  0.70000000 128.00000000  98.00000000   0.43362832
  0.80000000 124.00000000 110.00000000   0.47008547
  0.90000000 118.00000000  60.00000000   0.33707865
  1.00000000 133.00000000  43.00000000   0.24431818
  1.10000000 142.00000000 121.00000000   0.46007605
  1.20000000  95.00000000 152.00000000   0.61538462
  1.30000000  59.00000000  85.00000000   0.59027778
  1.40000000 133.00000000 136.00000000   0.50557621
  1.50000000  88.00000000 129.00000000   0.59447005
  1.60000000 115.00000000 126.00000000   0.52282158
  1.70000000 201.00000000  42.00000000   0.17283951
  1.80000000 110.00000000 158.00000000   0.58955224
  1.90000000  83.00000000 106.00000000   0.56084656
  2.00000000  69.00000000  85.00000000   0.55194805
  2.10000000 168.00000000 106.00000000   0.38686131
  2.20000000 164.00000000 131.00000000   0.44406780
  2.30000000 133.00000000  98.00000000   0.42424242
  2.40000000 165.00000000 140.00000000   0.45901639
  2.50000000 120.00000000  39.00000000   0.24528302
  2.60000000 120.00000000 143.00000000   0.54372624
  2.70000000  88.00000000  95.00000000   0.51912568
  2.80000000 148.00000000  84.00000000   0.36206897
  2.90000000  94.00000000 107.00000000   0.53233831
  3.00000000  95.00000000 126.00000000   0.57013575
  3.10000000 101.00000000 103.00000000   0.50490196
  3.20000000 118.00000000 167.00000000   0.58596491
  3.30000000  80.00000000 106.00000000   0.56989247
  3.40000000  84.00000000 147.00000000   0.63636364
  3.50000000 172.00000000 113.00000000   0.39649123
  3.60000000 105.00000000 128.00000000   0.54935622
  3.70000000 110.00000000 102.00000000   0.48113208
  3.80000000 118.00000000  97.00000000   0.45116279
  3.90000000  71.00000000 142.00000000   0.66666667
  4.00000000 102.00000000  98.00000000   0.49000000
  4.10000000 152.00000000  77.00000000   0.33624454
  4.20000000  84.00000000  45.00000000   0.34883721
  4.30000000  54.00000000 119.00000000   0.68786127
  4.40000000 211.00000000  66.00000000   0.23826715
  4.50000000 167.00000000  68.00000000   0.28936170
  4.60000000 119.00000000 104.00000000   0.46636771
  4.70000000 111.00000000  86.00000000   0.43654822
  4.80000000 100.00000000  69.00000000   0.40828402
  4.90000000  94.00000000  53.00000000   0.36054422
  5.00000000 217.00000000  62.00000000   0.22222222
  5.10000000 142.00000000 133.00000000   0.48363636
  5.20000000 162.00000000  42.00000000   0.20588235
  5.30000000  77.00000000 119.00000000   0.60714286
  5.40000000  78.00000000 114.00000000   0.59375000
  5.50000000 151.00000000  78.00000000   0.34061135
  5.60000000 158.00000000  91.00000000   0.36546185
  5.70000000  56.00000000  80.00000000   0.58823529
  5.80000000 147.00000000  74.00000000   0.33484163
  5.90000000 118.00000000  92.00000000   0.43809524
  6.00000000 126.00000000  89.00000000   0.41395349
  6.10000000  81.00000000  69.00000000   0.46000000
  6.20000000 176.00000000 114.00000000   0.39310345
  6.30000000 139.00000000 102.00000000   0.42323651
  6.40000000 160.00000000  39.00000000   0.19597990
  6.50000000 141.00000000  77.00000000   0.35321101
  6.60000000 102.00000000  71.00000000   0.41040462
  6.70000000 105.00000000 119.00000000   0.53125000
  6.80000000  92.00000000 106.00000000   0.53535354
  6.90000000 129.00000000 121.00000000   0.48400000
  7.00000000 179.00000000 139.00000000   0.43710692
  7.10000000 192.00000000 102.00000000   0.34693878
  7.20000000  62.00000000 109.00000000   0.63742690
  7.30000000 120.00000000  99.00000000   0.45205479
  7.40000000 109.00000000 161.00000000   0.59629630
  7.50000000  73.00000000 100.00000000   0.57803468
  7.60000000 109.00000000  75.00000000   0.40760870
  7.70000000 176.00000000  72.00000000   0.29032258
  7.80000000 101.00000000  85.00000000   0.45698925
  7.90000000  65.00000000  61.00000000   0.48412698
  8.00000000  86.00000000 116.00000000   0.57425743
  8.10000000 116.00000000 161.00000000   0.58122744
  8.20000000  90.00000000 104.00000000   0.53608247
  8.30000000 136.00000000 122.00000000   0.47286822
  8.40000000 106.00000000  55.00000000   0.34161491
  8.50000000 159.00000000  67.00000000   0.29646018
  8.60000000 113.00000000  83.00000000   0.42346939
  8.70000000 129.00000000  76.00000000   0.37073171
  8.80000000 109.00000000  74.00000000   0.40437158
  8.90000000  59.00000000  99.00000000   0.62658228
  9.00000000 110.00000000  48.00000000   0.30379747
  9.10000000 104.00000000  42.00000000   0.28767123
  9.20000000 133.00000000  82.00000000   0.38139535
  9.30000000  89.00000000 106.00000000   0.54358974
  9.40000000 104.00000000  37.00000000   0.26241135
  9.50000000  43.00000000 101.00000000   0.70138889
  9.60000000 113.00000000  49.00000000   0.30246914
  9.70000000  51.00000000  89.00000000   0.63571429
  9.80000000 100.00000000 146.00000000   0.59349593
  9.90000000  96.00000000 123.00000000   0.56164384
 10.00000000 118.00000000 101.00000000   0.46118721
 10.10000000 117.00000000  93.00000000   0.44285714
 10.20000000 133.00000000  58.00000000   0.30366492
 10.30000000 115.00000000  88.00000000   0.43349754
 10.40000000 131.00000000 140.00000000   0.51660517
 10.50000000  79.00000000 108.00000000   0.57754011
 10.60000000 149.00000000  65.00000000   0.30373832
 10.70000000 176.00000000  46.00000000   0.20720721
 10.80000000 228.00000000  -7.00000000  -0.03167421
 10.90000000 246.00000000  24.00000000   0.08888889
 11.00000000 284.00000000  26.00000000   0.08387097
 11.10000000 240.00000000  26.00000000   0.09774436
 11.20000000 225.00000000  36.00000000   0.13793103
 11.30000000 270.00000000  31.00000000   0.10299003
 11.40000000 264.00000000  30.00000000   0.10204082
 11.50000000 200.00000000  16.00000000   0.07407407
 11.60000000 259.00000000  48.00000000   0.15635179
 11.70000000 258.00000000  20.00000000   0.07194245
 11.80000000 186.00000000  44.00000000   0.19130435
 11.90000000 285.00000000   2.00000000   0.00696864
 12.00000000 247.00000000  78.00000000   0.24000000
 12.10000000 255.00000000   1.00000000   0.00390625
 12.20000000 291.00000000  45.00000000   0.13392857
 12.30000000 235.00000000  42.00000000   0.15162455
 12.40000000 274.00000000  48.00000000   0.14906832
 12.50000000 232.00000000  53.00000000   0.18596491
 12.60000000 239.00000000  61.00000000   0.20333333
 12.70000000 223.00000000  43.00000000   0.16165414
 12.80000000 206.00000000  30.00000000   0.12711864
 12.90000000 157.00000000  12.00000000   0.07100592
 13.00000000 144.00000000  15.00000000   0.09433962
 13.10000000 242.00000000  85.00000000   0.25993884
 13.20000000 221.00000000  65.00000000   0.22727273
 13.30000000 258.00000000  38.00000000   0.12837838
 13.40000000 294.00000000  50.00000000   0.14534884
 13.50000000 305.00000000  51.00000000   0.14325843
 13.60000000 205.00000000  58.00000000   0.22053232
 13.70000000 271.00000000  25.00000000   0.08445946
 13.80000000 396.00000000  -4.00000000  -0.01020408
 13.90000000 240.00000000  18.00000000   0.06976744
 14.00000000 207.00000000  40.00000000   0.16194332
 14.10000000 258.00000000  57.00000000   0.18095238
 14.20000000 196.00000000  36.00000000   0.15517241
 14.30000000 281.00000000  42.00000000   0.13003096
 14.40000000 359.00000000  76.00000000   0.17471264
 14.50000000 254.00000000  39.00000000   0.13310580
 14.60000000 203.00000000  21.00000000   0.09375000
 14.70000000 303.00000000  12.00000000   0.03809524
 14.80000000 229.00000000  20.00000000   0.08032129
 14.90000000 266.00000000  18.00000000   0.06338028
 15.00000000 185.00000000  18.00000000   0.08866995
 15.10000000 243.00000000  17.00000000   0.06538462
 15.20000000 176.00000000  14.00000000   0.07368421
 15.30000000 188.00000000  58.00000000   0.23577236
 15.40000000 241.00000000   3.00000000   0.01229508
 15.50000000 224.00000000  34.00000000   0.13178295
 15.60000000 267.00000000  16.00000000   0.05653710
 15.70000000 184.00000000  16.00000000   0.08000000
 15.80000000 236.00000000  17.00000000   0.06719368
 15.90000000 301.00000000  32.00000000   0.09609610
 16.00000000 271.00000000  28.00000000   0.09364548
 16.10000000 264.00000000  21.00000000   0.07368421
 16.20000000 242.00000000   6.00000000   0.02419355
 16.30000000 226.00000000  11.00000000   0.04641350
 16.40000000 282.00000000  21.00000000   0.06930693
 16.50000000 269.00000000  59.00000000   0.17987805
 16.60000000 218.00000000  20.00000000   0.08403361
 16.70000000 242.00000000  -5.00000000  -0.02109705
 16.80000000 220.00000000  42.00000000   0.16030534
 16.90000000 248.00000000  71.00000000   0.22257053
 17.00000000 251.00000000  18.00000000   0.06691450
 17.10000000 256.00000000  66.00000000   0.20496894
 17.20000000 182.00000000  35.00000000   0.16129032
 17.30000000 175.00000000  40.00000000   0.18604651
 17.40000000 230.00000000  10.00000000   0.04166667
 17.50000000 243.00000000  27.00000000   0.10000000
 17.60000000 220.00000000  22.00000000   0.09090909
 17.70000000 218.00000000  12.00000000   0.05217391
 17.80000000 199.00000000  43.00000000   0.17768595
 17.90000000 190.00000000  12.00000000   0.05940594
 18.00000000 192.00000000  67.00000000   0.25868726
 18.10000000 222.00000000  20.00000000   0.08264463
 18.20000000 186.00000000  93.00000000   0.33333333
 18.30000000 184.00000000  24.00000000   0.11538462
 18.40000000 254.00000000  65.00000000   0.20376176
 18.50000000 242.00000000  35.00000000   0.12635379
 18.60000000 172.00000000  39.00000000   0.18483412
 18.70000000 252.00000000  42.00000000   0.14285714
 18.80000000 232.00000000  19.00000000   0.07569721
 18.90000000 184.00000000   3.00000000   0.01604278
 19.00000000 212.00000000  26.00000000   0.10924370
 19.10000000 213.00000000  31.00000000   0.12704918
 19.20000000 176.00000000  61.00000000   0.25738397
 19.30000000 205.00000000  67.00000000   0.24632353
 19.40000000 207.00000000  10.00000000   0.04608295
 19.50000000 247.00000000  37.00000000   0.13028169
 19.60000000 215.00000000  38.00000000   0.15019763
 19.70000000 146.00000000  44.00000000   0.23157895
 19.80000000 260.00000000  35.00000000   0.11864407
 19.90000000 130.00000000  34.00000000   0.20731707
 20.00000000 176.00000000   9.00000000   0.04864865
 20.10000000 245.00000000  31.00000000   0.11231884
 20.20000000 319.00000000  20.00000000   0.05899705
 20.30000000 180.00000000  22.00000000   0.10891089
 20.40000000 280.00000000  12.00000000   0.04109589
 20.50000000 186.00000000  14.00000000   0.07000000
 20.60000000 224.00000000  32.00000000   0.12500000
 20.70000000 263.00000000  49.00000000   0.15705128
 20.80000000 266.00000000  27.00000000   0.09215017
 20.90000000 192.00000000  10.00000000   0.04950495
 21.00000000 192.00000000  28.00000000   0.12727273
 21.10000000 317.00000000  35.00000000   0.09943182
 21.20000000 177.00000000  71.00000000   0.28629032
 21.30000000 224.00000000  19.00000000   0.07818930
 21.40000000 201.00000000   6.00000000   0.02898551
 21.50000000 262.00000000  46.00000000   0.14935065
 21.60000000 255.00000000  32.00000000   0.11149826
 21.70000000 182.00000000   4.00000000   0.02150538
 21.80000000 239.00000000  18.00000000   0.07003891
 21.90000000 184.00000000  70.00000000   0.27559055
 22.00000000 209.00000000  47.00000000   0.18359375
 22.10000000 241.00000000   3.00000000   0.01229508
 22.20000000 207.00000000  27.00000000   0.11538462
 22.30000000 235.00000000  31.00000000   0.11654135
 22.40000000 206.00000000  63.00000000   0.23420074
 22.50000000 192.00000000  88.00000000   0.31428571
 22.60000000 173.00000000  35.00000000   0.16826923
 22.70000000 215.00000000  55.00000000   0.20370370
 22.80000000 274.00000000  59.00000000   0.17717718
 22.90000000 243.00000000 128.00000000   0.34501348
 23.00000000  22.00000000  -5.00000000  -0.29411765
 23.10000000 -11.00000000  18.00000000   2.57142857
 23.20000000 117.00000000  30.00000000   0.20408163
 23.30000000 222.00000000  -9.00000000  -0.04225352
 23.40000000 188.00000000  19.00000000   0.09178744
 23.50000000 251.00000000  40.00000000   0.13745704
 23.60000000 219.00000000  56.00000000   0.20363636
 23.70000000 141.00000000  65.00000000   0.31553398
 23.80000000 226.00000000  30.00000000   0.11718750
 23.90000000 277.00000000  78.00000000   0.21971831
 24.00000000 117.00000000  23.00000000   0.16428571
 24.10000000 183.00000000  50.00000000   0.21459227
 24.20000000 194.00000000  50.00000000   0.20491803
 24.30000000 170.00000000  22.00000000   0.11458333
 24.40000000 150.00000000  55.00000000   0.26829268
 24.50000000 258.00000000  -5.00000000  -0.01976285
 24.60000000 141.00000000  63.00000000   0.30882353
 24.70000000 245.00000000  56.00000000   0.18604651
 24.80000000 213.00000000  27.00000000   0.11250000
 24.90000000 117.00000000  70.00000000   0.37433155
 25.00000000 170.00000000  59.00000000   0.25764192
 25.10000000 220.00000000  45.00000000   0.16981132
 25.20000000 168.00000000  10.00000000   0.05617978
 25.30000000 184.00000000  38.00000000   0.17117117
 25.40000000 165.00000000  66.00000000   0.28571429
 25.50000000 175.00000000  28.00000000   0.13793103
 25.60000000 236.00000000  40.00000000   0.14492754
 25.70000000 201.00000000  64.00000000   0.24150943
 25.80000000 242.00000000  10.00000000   0.03968254
 25.90000000 273.00000000  57.00000000   0.17272727
 26.00000000 202.00000000  54.00000000   0.21093750
 26.10000000 214.00000000   2.00000000   0.00925926
 26.20000000 173.00000000  10.00000000   0.05464481
 26.30000000 216.00000000  -1.00000000  -0.00465116
 26.40000000 258.00000000  32.00000000   0.11034483
 26.50000000 199.00000000  11.00000000   0.05238095
 26.60000000 253.00000000  54.00000000   0.17589577
 26.70000000 134.00000000  73.00000000   0.35265700
 26.80000000 216.00000000   4.00000000   0.01818182
 26.90000000 195.00000000  46.00000000   0.19087137
 27.00000000 156.00000000  19.00000000   0.10857143
 27.10000000 230.00000000  54.00000000   0.19014085
 27.20000000 292.00000000   6.00000000   0.02013423
 27.30000000 241.00000000  22.00000000   0.08365019
 27.40000000 207.00000000  19.00000000   0.08407080
 27.50000000 251.00000000  47.00000000   0.15771812
 27.60000000 200.00000000  40.00000000   0.16666667
 27.70000000 183.00000000  61.00000000   0.25000000
 27.80000000 307.00000000  31.00000000   0.09171598
 27.90000000 348.00000000  45.00000000   0.11450382
 28.00000000 229.00000000  19.00000000   0.07661290
 28.10000000 219.00000000  39.00000000   0.15116279
 28.20000000 273.00000000  21.00000000   0.07142857
 28.30000000 180.00000000  21.00000000   0.10447761
 28.40000000 159.00000000  25.00000000   0.13586957
 28.50000000 269.00000000  52.00000000   0.16199377
 28.60000000 173.00000000  54.00000000   0.23788546
 28.70000000 231.00000000  10.00000000   0.04149378
 28.80000000 178.00000000  46.00000000   0.20535714
 28.90000000 196.00000000  28.00000000   0.12500000
 29.00000000 176.00000000   1.00000000   0.00564972
 29.10000000 241.00000000  28.00000000   0.10408922
 29.20000000 206.00000000  15.00000000   0.06787330
 29.30000000 246.00000000  36.00000000   0.12765957
 29.40000000 179.00000000  52.00000000   0.22510823
 29.50000000 139.00000000  41.00000000   0.22777778
 29.60000000 310.00000000  31.00000000   0.09090909
 29.70000000 239.00000000  64.00000000   0.21122112
 29.80000000 209.00000000  64.00000000   0.23443223
 29.90000000 245.00000000  53.00000000   0.17785235
 30.00000000 212.00000000  25.00000000   0.10548523
 30.10000000 304.00000000  67.00000000   0.18059299
 30.20000000 245.00000000  15.00000000   0.05769231
 30.30000000 215.00000000  62.00000000   0.22382671
 30.40000000 237.00000000  64.00000000   0.21262458
 30.50000000 233.00000000  34.00000000   0.12734082
 30.60000000 303.00000000  29.00000000   0.08734940
 30.70000000 122.00000000  51.00000000   0.29479769
 30.80000000 210.00000000  30.00000000   0.12500000
 30.90000000 218.00000000  18.00000000   0.07627119
 31.00000000 226.00000000  51.00000000   0.18411552
 31.10000000 195.00000000  41.00000000   0.17372881
 31.20000000 219.00000000  36.00000000   0.14117647
 31.30000000 204.00000000  38.00000000   0.15702479
 31.40000000 173.00000000  40.00000000   0.18779343
 31.50000000 186.00000000  20.00000000   0.09708738
 31.60000000 199.00000000  79.00000000   0.28417266
 31.70000000 151.00000000  18.00000000   0.10650888
 31.80000000 297.00000000  17.00000000   0.05414013
 31.90000000 220.00000000  62.00000000   0.21985816
 32.00000000 174.00000000  35.00000000   0.16746411
 32.10000000 229.00000000  29.00000000   0.11240310
 32.20000000 163.00000000  35.00000000   0.17676768
 32.30000000 226.00000000  12.00000000   0.05042017
 32.40000000 248.00000000  20.00000000   0.07462687
 32.50000000 251.00000000  31.00000000   0.10992908
 32.60000000 183.00000000  45.00000000   0.19736842
 32.70000000 275.00000000  10.00000000   0.03508772
 32.80000000 245.00000000  34.00000000   0.12186380
 32.90000000 287.00000000  58.00000000   0.16811594
 33.00000000 262.00000000 -13.00000000  -0.05220884
 33.10000000 244.00000000   0.00000000   0.00000000
 33.20000000 159.00000000  60.00000000   0.27397260
 33.30000000 206.00000000  64.00000000   0.23703704
 33.40000000 213.00000000  33.00000000   0.13414634
 33.50000000 224.00000000  15.00000000   0.06276151
 33.60000000 148.00000000  22.00000000   0.12941176
 33.70000000 228.00000000  27.00000000   0.10588235
 33.80000000 245.00000000  45.00000000   0.15517241
 33.90000000 165.00000000  40.00000000   0.19512195
 34.00000000 154.00000000  48.00000000   0.23762376
 34.10000000 285.00000000  -1.00000000  -0.00352113
 34.20000000 269.00000000  64.00000000   0.19219219
 34.30000000 194.00000000  28.00000000   0.12612613
 34.40000000 227.00000000  49.00000000   0.17753623
 34.50000000 200.00000000  29.00000000   0.12663755
 34.60000000 151.00000000  14.00000000   0.08484848
 34.70000000 309.00000000  52.00000000   0.14404432
 34.80000000 309.00000000  27.00000000   0.08035714
 34.90000000 219.00000000  14.00000000   0.06008584
 35.00000000 259.00000000  42.00000000   0.13953488
 35.10000000 275.00000000  16.00000000   0.05498282
 35.20000000 161.00000000  24.00000000   0.12972973
 35.30000000 210.00000000  28.00000000   0.11764706
 35.40000000 152.00000000  28.00000000   0.15555556
 35.50000000 277.00000000  37.00000000   0.11783439
 35.60000000 234.00000000  42.00000000   0.15217391
 35.70000000 192.00000000  44.00000000   0.18644068
 35.80000000 211.00000000  16.00000000   0.07048458
 35.90000000 185.00000000  58.00000000   0.23868313
 36.00000000 201.00000000  79.00000000   0.28214286
 36.10000000 266.00000000  34.00000000   0.11333333
 36.20000000 327.00000000  17.00000000   0.04941860
 36.30000000 222.00000000  23.00000000   0.09387755
 36.40000000 250.00000000  55.00000000   0.18032787
 36.50000000 244.00000000   6.00000000   0.02400000
 36.60000000 181.00000000  40.00000000   0.18099548
 36.70000000 275.00000000  22.00000000   0.07407407
 36.80000000 247.00000000  31.00000000   0.11151079
 36.90000000 185.00000000  -9.00000000  -0.05113636
 37.00000000 178.00000000  20.00000000   0.10101010
 37.10000000 191.00000000   1.00000000   0.00520833
 37.20000000 254.00000000  49.00000000   0.16171617
 37.30000000 198.00000000  17.00000000   0.07906977
 37.40000000 247.00000000  17.00000000   0.06439394
 37.50000000 178.00000000  29.00000000   0.14009662
 37.60000000 272.00000000  45.00000000   0.14195584
 37.70000000 262.00000000  35.00000000   0.11784512
 37.80000000 225.00000000  47.00000000   0.17279412
 37.90000000 232.00000000  29.00000000   0.11111111
 38.00000000 232.00000000  92.00000000   0.28395062
 38.10000000 240.00000000  71.00000000   0.22829582
 38.20000000 218.00000000  89.00000000   0.28990228
 38.30000000 279.00000000   7.00000000   0.02447552
 38.40000000 235.00000000  54.00000000   0.18685121
 38.50000000 237.00000000  45.00000000   0.15957447
 38.60000000 241.00000000  48.00000000   0.16608997
 38.70000000 204.00000000  46.00000000   0.18400000
 38.80000000 162.00000000  40.00000000   0.19801980
 38.90000000 223.00000000  46.00000000   0.17100372
 39.00000000 152.00000000  21.00000000   0.12138728
 39.10000000 243.00000000  53.00000000   0.17905405
 39.20000000 221.00000000  32.00000000   0.12648221
 39.30000000 187.00000000  30.00000000   0.13824885
 39.40000000 227.00000000  48.00000000   0.17454545
 39.50000000 246.00000000  50.00000000   0.16891892
 39.60000000 233.00000000   9.00000000   0.03719008
 39.70000000 226.00000000  72.00000000   0.24161074
 39.80000000 168.00000000  35.00000000   0.17241379
 39.90000000 171.00000000  34.00000000   0.16585366
 40.00000000 179.00000000 113.00000000   0.38698630
 40.10000000 158.00000000  16.00000000   0.09195402
 40.20000000 213.00000000  39.00000000   0.15476190
 40.30000000 246.00000000  -4.00000000  -0.01652893
 40.40000000 181.00000000  64.00000000   0.26122449
 40.50000000 215.00000000  25.00000000   0.10416667
 40.60000000 151.00000000   6.00000000   0.03821656
 40.70000000 284.00000000  67.00000000   0.19088319
 40.80000000 206.00000000  39.00000000   0.15918367
 40.90000000 277.00000000  29.00000000   0.09477124
 41.00000000 269.00000000   1.00000000   0.00370370
 41.10000000 172.00000000   6.00000000   0.03370787
 41.20000000 186.00000000  34.00000000   0.15454545
 41.30000000 197.00000000  47.00000000   0.19262295
 41.40000000 206.00000000   4.00000000   0.01904762
 41.50000000 274.00000000  38.00000000   0.12179487
 41.60000000 195.00000000  19.00000000   0.08878505
 41.70000000 183.00000000  32.00000000   0.14883721
 41.80000000  73.00000000   1.00000000   0.01351351
 41.90000000  48.00000000  -9.00000000  -0.23076923
 42.00000000 162.00000000  22.00000000   0.11956522
 42.10000000 244.00000000  27.00000000   0.09963100
 42.20000000 282.00000000  56.00000000   0.16568047
 42.30000000 245.00000000  24.00000000   0.08921933
 42.40000000 223.00000000  67.00000000   0.23103448
 42.50000000 272.00000000  46.00000000   0.14465409
 42.60000000 178.00000000  42.00000000   0.19090909
 42.70000000 207.00000000  79.00000000   0.27622378
 42.80000000 315.00000000  30.00000000   0.08695652
 42.90000000 215.00000000  37.00000000   0.14682540
 43.00000000 253.00000000  40.00000000   0.13651877
 43.10000000 293.00000000  14.00000000   0.04560261
 43.20000000 213.00000000  36.00000000   0.14457831
 43.30000000 225.00000000  22.00000000   0.08906883
 43.40000000 192.00000000  12.00000000   0.05882353
 43.50000000 197.00000000   7.00000000   0.03431373
 43.60000000 157.00000000  14.00000000   0.08187135
 43.70000000 148.00000000  53.00000000   0.26368159
 43.80000000 179.00000000  52.00000000   0.22510823
 43.90000000 181.00000000  42.00000000   0.18834081
 44.00000000 220.00000000  46.00000000   0.17293233
 44.10000000 279.00000000  67.00000000   0.19364162
 44.20000000 175.00000000  40.00000000   0.18604651
 44.30000000 203.00000000  30.00000000   0.12875536
 44.40000000 173.00000000  61.00000000   0.26068376
 44.50000000 210.00000000  42.00000000   0.16666667
 44.60000000 238.00000000  27.00000000   0.10188679
 44.70000000 248.00000000  64.00000000   0.20512821
 44.80000000 206.00000000  61.00000000   0.22846442
 44.90000000 197.00000000  21.00000000   0.09633028
 45.00000000 158.00000000  63.00000000   0.28506787
 45.10000000 276.00000000  55.00000000   0.16616314
 45.20000000 187.00000000  14.00000000   0.06965174
 45.30000000 226.00000000  55.00000000   0.19572954
 45.40000000 215.00000000  14.00000000   0.06113537
 45.50000000 186.00000000  25.00000000   0.11848341
 45.60000000 281.00000000  26.00000000   0.08469055
 45.70000000 293.00000000  24.00000000   0.07570978
 45.80000000 233.00000000  48.00000000   0.17081851
 45.90000000 148.00000000  53.00000000   0.26368159
 46.00000000 166.00000000  71.00000000   0.29957806
 46.10000000 254.00000000  30.00000000   0.10563380
 46.20000000 273.00000000  16.00000000   0.05536332
 46.30000000 159.00000000  70.00000000   0.30567686
 46.40000000 277.00000000  57.00000000   0.17065868
 46.50000000 264.00000000  64.00000000   0.19512195
 46.60000000 162.00000000  18.00000000   0.10000000
 46.70000000 239.00000000  32.00000000   0.11808118
 46.80000000 206.00000000  41.00000000   0.16599190
 46.90000000 222.00000000  42.00000000   0.15909091
 47.00000000 262.00000000  34.00000000   0.11486486
 47.10000000 235.00000000  20.00000000   0.07843137
 47.20000000 203.00000000  33.00000000   0.13983051
 47.30000000 261.00000000  33.00000000   0.11224490
 47.40000000 182.00000000  21.00000000   0.10344828
 47.50000000 170.00000000 -10.00000000  -0.06250000
 47.60000000 288.00000000  41.00000000   0.12462006
 47.70000000 217.00000000  68.00000000   0.23859649
 47.80000000 284.00000000  20.00000000   0.06578947
 47.90000000 244.00000000  29.00000000   0.10622711
 48.00000000 211.00000000  55.00000000   0.20676692
 48.10000000 186.00000000  82.00000000   0.30597015
 48.20000000 209.00000000   7.00000000   0.03240741
 48.30000000 302.00000000   7.00000000   0.02265372
 48.40000000 232.00000000  51.00000000   0.18021201
 48.50000000 259.00000000  34.00000000   0.11604096
 48.60000000 190.00000000  43.00000000   0.18454936
 48.70000000 200.00000000  73.00000000   0.26739927
 48.80000000 200.00000000 -12.00000000  -0.06382979
 48.90000000 275.00000000   3.00000000   0.01079137
 49.00000000 299.00000000  31.00000000   0.09393939
 49.10000000 181.00000000   9.00000000   0.04736842
 49.20000000 178.00000000  34.00000000   0.16037736
 49.30000000 181.00000000  55.00000000   0.23305085
 49.40000000 270.00000000  93.00000000   0.25619835
 49.50000000 273.00000000  21.00000000   0.07142857
 49.60000000 270.00000000  38.00000000   0.12337662
 49.70000000 197.00000000  10.00000000   0.04830918
 49.80000000 149.00000000   4.00000000   0.02614379
 49.90000000 193.00000000 -12.00000000  -0.06629834
 50.00000000 211.00000000  13.00000000   0.05803571
