# Supplementary material for: Functional 3D architecture in an intrinsically disordered E3 ligase domain facilitates ubiquitin transfer
Source: Nat Commun. 2020 Jul 30;11:3807. doi: 10.1038/s41467-020-17647-x (PMC7393505; doi:10.1038/s41467-020-17647-x)
Supplement: Supplementary file 4 — Source Data [file 41467_2020_17647_MOESM4_ESM.zip › Source data/Fig. 2/Figure 2B/SM traces - raw/37-77 (SIM1-4)/30_6with_fret.dat]

  0.00000000 128.00000000  67.00000000   0.34358974
  0.10000000 107.00000000 105.00000000   0.49528302
  0.20000000 131.00000000 133.00000000   0.50378788
  0.30000000 160.00000000 104.00000000   0.39393939
  0.40000000  99.00000000  99.00000000   0.50000000
  0.50000000 186.00000000 108.00000000   0.36734694
  0.60000000 121.00000000  74.00000000   0.37948718
  0.70000000 131.00000000  91.00000000   0.40990991
  0.80000000 190.00000000 102.00000000   0.34931507
  0.90000000 140.00000000 115.00000000   0.45098039
  1.00000000 118.00000000 179.00000000   0.60269360
  1.10000000 124.00000000  72.00000000   0.36734694
  1.20000000 101.00000000 157.00000000   0.60852713
  1.30000000 123.00000000  75.00000000   0.37878788
  1.40000000 117.00000000 152.00000000   0.56505576
  1.50000000 180.00000000  89.00000000   0.33085502
  1.60000000 112.00000000  51.00000000   0.31288344
  1.70000000 124.00000000  74.00000000   0.37373737
  1.80000000 115.00000000  73.00000000   0.38829787
  1.90000000 145.00000000  72.00000000   0.33179724
  2.00000000 143.00000000 120.00000000   0.45627376
  2.10000000 180.00000000 125.00000000   0.40983607
  2.20000000 122.00000000  96.00000000   0.44036697
  2.30000000 127.00000000 208.00000000   0.62089552
  2.40000000 107.00000000 109.00000000   0.50462963
  2.50000000  89.00000000 169.00000000   0.65503876
  2.60000000 178.00000000 142.00000000   0.44375000
  2.70000000 176.00000000  82.00000000   0.31782946
  2.80000000 167.00000000  75.00000000   0.30991736
  2.90000000 176.00000000 172.00000000   0.49425287
  3.00000000 117.00000000  95.00000000   0.44811321
  3.10000000 128.00000000 103.00000000   0.44588745
  3.20000000 123.00000000  79.00000000   0.39108911
  3.30000000 118.00000000  51.00000000   0.30177515
  3.40000000  92.00000000 150.00000000   0.61983471
  3.50000000 171.00000000 145.00000000   0.45886076
  3.60000000  70.00000000 106.00000000   0.60227273
  3.70000000 109.00000000  97.00000000   0.47087379
  3.80000000 164.00000000 118.00000000   0.41843972
  3.90000000 110.00000000 103.00000000   0.48356808
  4.00000000 157.00000000 122.00000000   0.43727599
  4.10000000 145.00000000 118.00000000   0.44866920
  4.20000000 186.00000000 192.00000000   0.50793651
  4.30000000 194.00000000 113.00000000   0.36807818
  4.40000000 144.00000000 180.00000000   0.55555556
  4.50000000 110.00000000 107.00000000   0.49308756
  4.60000000  63.00000000 195.00000000   0.75581395
  4.70000000 125.00000000 122.00000000   0.49392713
  4.80000000 164.00000000 137.00000000   0.45514950
  4.90000000 114.00000000 122.00000000   0.51694915
  5.00000000  95.00000000 134.00000000   0.58515284
  5.10000000 131.00000000  82.00000000   0.38497653
  5.20000000 104.00000000  76.00000000   0.42222222
  5.30000000  59.00000000 156.00000000   0.72558140
  5.40000000 163.00000000 131.00000000   0.44557823
  5.50000000  54.00000000  76.00000000   0.58461538
  5.60000000 112.00000000 113.00000000   0.50222222
  5.70000000 114.00000000  93.00000000   0.44927536
  5.80000000 110.00000000 123.00000000   0.52789700
  5.90000000  54.00000000  95.00000000   0.63758389
  6.00000000 125.00000000 149.00000000   0.54379562
  6.10000000 181.00000000 103.00000000   0.36267606
  6.20000000  92.00000000 110.00000000   0.54455446
  6.30000000 160.00000000 149.00000000   0.48220065
  6.40000000 138.00000000 107.00000000   0.43673469
  6.50000000 114.00000000 122.00000000   0.51694915
  6.60000000 101.00000000  89.00000000   0.46842105
  6.70000000 113.00000000  75.00000000   0.39893617
  6.80000000  73.00000000 139.00000000   0.65566038
  6.90000000  72.00000000 176.00000000   0.70967742
  7.00000000 193.00000000  89.00000000   0.31560284
  7.10000000 191.00000000 117.00000000   0.37987013
  7.20000000 125.00000000 104.00000000   0.45414847
  7.30000000  81.00000000 182.00000000   0.69201521
  7.40000000  67.00000000 146.00000000   0.68544601
  7.50000000 196.00000000 120.00000000   0.37974684
  7.60000000 108.00000000  92.00000000   0.46000000
  7.70000000 107.00000000 187.00000000   0.63605442
  7.80000000 162.00000000  90.00000000   0.35714286
  7.90000000 134.00000000  81.00000000   0.37674419
  8.00000000 132.00000000 101.00000000   0.43347639
  8.10000000  94.00000000 113.00000000   0.54589372
  8.20000000 146.00000000  49.00000000   0.25128205
  8.30000000 154.00000000 159.00000000   0.50798722
  8.40000000 101.00000000 119.00000000   0.54090909
  8.50000000 104.00000000 124.00000000   0.54385965
  8.60000000 100.00000000 151.00000000   0.60159363
  8.70000000 106.00000000 197.00000000   0.65016502
  8.80000000  74.00000000 165.00000000   0.69037657
  8.90000000 143.00000000  98.00000000   0.40663900
  9.00000000 135.00000000 156.00000000   0.53608247
  9.10000000 134.00000000  99.00000000   0.42489270
  9.20000000 156.00000000 161.00000000   0.50788644
  9.30000000  68.00000000  83.00000000   0.54966887
  9.40000000 103.00000000 145.00000000   0.58467742
  9.50000000 113.00000000 106.00000000   0.48401826
  9.60000000  58.00000000 100.00000000   0.63291139
  9.70000000 178.00000000 102.00000000   0.36428571
  9.80000000 120.00000000  91.00000000   0.43127962
  9.90000000  94.00000000  93.00000000   0.49732620
 10.00000000 116.00000000 135.00000000   0.53784861
 10.10000000 136.00000000  17.00000000   0.11111111
 10.20000000 165.00000000 129.00000000   0.43877551
 10.30000000 142.00000000 107.00000000   0.42971888
 10.40000000 186.00000000 112.00000000   0.37583893
 10.50000000 140.00000000  35.00000000   0.20000000
 10.60000000 183.00000000 102.00000000   0.35789474
 10.70000000  93.00000000 132.00000000   0.58666667
 10.80000000  78.00000000  81.00000000   0.50943396
 10.90000000 187.00000000 102.00000000   0.35294118
 11.00000000  65.00000000 163.00000000   0.71491228
 11.10000000 207.00000000  98.00000000   0.32131148
 11.20000000  78.00000000 108.00000000   0.58064516
 11.30000000  92.00000000  26.00000000   0.22033898
 11.40000000 187.00000000 116.00000000   0.38283828
 11.50000000 147.00000000 146.00000000   0.49829352
 11.60000000 102.00000000  89.00000000   0.46596859
 11.70000000 169.00000000 122.00000000   0.41924399
 11.80000000 129.00000000 129.00000000   0.50000000
 11.90000000 152.00000000 127.00000000   0.45519713
 12.00000000 127.00000000 123.00000000   0.49200000
 12.10000000  40.00000000 132.00000000   0.76744186
 12.20000000  88.00000000  60.00000000   0.40540541
 12.30000000 121.00000000 116.00000000   0.48945148
 12.40000000 108.00000000 184.00000000   0.63013699
 12.50000000 139.00000000 114.00000000   0.45059289
 12.60000000 183.00000000 115.00000000   0.38590604
 12.70000000 157.00000000  59.00000000   0.27314815
 12.80000000 178.00000000  50.00000000   0.21929825
 12.90000000 144.00000000  50.00000000   0.25773196
 13.00000000 131.00000000 109.00000000   0.45416667
 13.10000000 100.00000000  60.00000000   0.37500000
 13.20000000  64.00000000  97.00000000   0.60248447
 13.30000000  27.00000000  46.00000000   0.63013699
 13.40000000 130.00000000  47.00000000   0.26553672
 13.50000000 142.00000000 190.00000000   0.57228916
 13.60000000 215.00000000  80.00000000   0.27118644
 13.70000000 110.00000000  91.00000000   0.45273632
 13.80000000 123.00000000  85.00000000   0.40865385
 13.90000000 143.00000000  82.00000000   0.36444444
 14.00000000 109.00000000 123.00000000   0.53017241
 14.10000000  79.00000000 106.00000000   0.57297297
 14.20000000 153.00000000 117.00000000   0.43333333
 14.30000000 127.00000000 109.00000000   0.46186441
 14.40000000 166.00000000 166.00000000   0.50000000
 14.50000000 122.00000000 117.00000000   0.48953975
 14.60000000  93.00000000  83.00000000   0.47159091
 14.70000000 120.00000000 177.00000000   0.59595960
 14.80000000 124.00000000 147.00000000   0.54243542
 14.90000000 108.00000000  82.00000000   0.43157895
 15.00000000 140.00000000 133.00000000   0.48717949
 15.10000000  92.00000000 127.00000000   0.57990868
 15.20000000  73.00000000 124.00000000   0.62944162
 15.30000000 112.00000000  77.00000000   0.40740741
 15.40000000  38.00000000 121.00000000   0.76100629
 15.50000000 112.00000000 123.00000000   0.52340426
 15.60000000 189.00000000 133.00000000   0.41304348
 15.70000000  91.00000000 118.00000000   0.56459330
 15.80000000 178.00000000 159.00000000   0.47181009
 15.90000000  79.00000000 143.00000000   0.64414414
 16.00000000 130.00000000 183.00000000   0.58466454
 16.10000000 142.00000000 135.00000000   0.48736462
 16.20000000 110.00000000 124.00000000   0.52991453
 16.30000000  82.00000000 159.00000000   0.65975104
 16.40000000 127.00000000 161.00000000   0.55902778
 16.50000000 139.00000000 131.00000000   0.48518519
 16.60000000  91.00000000  83.00000000   0.47701149
 16.70000000 135.00000000 209.00000000   0.60755814
 16.80000000  89.00000000  90.00000000   0.50279330
 16.90000000  71.00000000  77.00000000   0.52027027
 17.00000000 102.00000000  92.00000000   0.47422680
 17.10000000 102.00000000  77.00000000   0.43016760
 17.20000000 173.00000000 101.00000000   0.36861314
 17.30000000  44.00000000  91.00000000   0.67407407
 17.40000000  80.00000000 116.00000000   0.59183673
 17.50000000 104.00000000  79.00000000   0.43169399
 17.60000000  90.00000000 153.00000000   0.62962963
 17.70000000  97.00000000 147.00000000   0.60245902
 17.80000000 107.00000000 106.00000000   0.49765258
 17.90000000 184.00000000  99.00000000   0.34982332
 18.00000000  67.00000000 136.00000000   0.66995074
 18.10000000 102.00000000 151.00000000   0.59683794
 18.20000000 175.00000000 119.00000000   0.40476190
 18.30000000  92.00000000  94.00000000   0.50537634
 18.40000000  82.00000000  95.00000000   0.53672316
 18.50000000  51.00000000 160.00000000   0.75829384
 18.60000000  77.00000000  91.00000000   0.54166667
 18.70000000 235.00000000 160.00000000   0.40506329
 18.80000000 130.00000000  73.00000000   0.35960591
 18.90000000 125.00000000  82.00000000   0.39613527
 19.00000000 124.00000000 106.00000000   0.46086957
 19.10000000  92.00000000 130.00000000   0.58558559
 19.20000000  39.00000000 119.00000000   0.75316456
 19.30000000 125.00000000  93.00000000   0.42660550
 19.40000000 144.00000000  91.00000000   0.38723404
 19.50000000 137.00000000 117.00000000   0.46062992
 19.60000000 136.00000000 103.00000000   0.43096234
 19.70000000 209.00000000 128.00000000   0.37982196
 19.80000000  93.00000000 127.00000000   0.57727273
 19.90000000  81.00000000  23.00000000   0.22115385
 20.00000000  61.00000000  -7.00000000  -0.12962963
 20.10000000 115.00000000  50.00000000   0.30303030
 20.20000000  55.00000000  58.00000000   0.51327434
 20.30000000  70.00000000 150.00000000   0.68181818
 20.40000000  99.00000000 139.00000000   0.58403361
 20.50000000  91.00000000 133.00000000   0.59375000
 20.60000000 129.00000000 129.00000000   0.50000000
 20.70000000 110.00000000  81.00000000   0.42408377
 20.80000000  98.00000000 102.00000000   0.51000000
 20.90000000  58.00000000 136.00000000   0.70103093
 21.00000000 133.00000000 152.00000000   0.53333333
 21.10000000  45.00000000 132.00000000   0.74576271
 21.20000000 113.00000000  47.00000000   0.29375000
 21.30000000  56.00000000  94.00000000   0.62666667
 21.40000000 138.00000000  61.00000000   0.30653266
 21.50000000 119.00000000 142.00000000   0.54406130
 21.60000000 133.00000000  63.00000000   0.32142857
 21.70000000 101.00000000  64.00000000   0.38787879
 21.80000000 342.00000000  10.00000000   0.02840909
 21.90000000 350.00000000  25.00000000   0.06666667
 22.00000000 320.00000000  49.00000000   0.13279133
 22.10000000 314.00000000  16.00000000   0.04848485
 22.20000000 218.00000000  12.00000000   0.05217391
 22.30000000 213.00000000  16.00000000   0.06986900
 22.40000000 281.00000000  73.00000000   0.20621469
 22.50000000 278.00000000  24.00000000   0.07947020
 22.60000000 255.00000000  13.00000000   0.04850746
 22.70000000 199.00000000  42.00000000   0.17427386
 22.80000000 255.00000000  32.00000000   0.11149826
 22.90000000 258.00000000  37.00000000   0.12542373
 23.00000000 333.00000000  45.00000000   0.11904762
 23.10000000 250.00000000  39.00000000   0.13494810
 23.20000000 283.00000000  14.00000000   0.04713805
 23.30000000 315.00000000   6.00000000   0.01869159
 23.40000000 343.00000000  29.00000000   0.07795699
 23.50000000 321.00000000  80.00000000   0.19950125
 23.60000000 362.00000000  44.00000000   0.10837438
 23.70000000 275.00000000  24.00000000   0.08026756
 23.80000000 303.00000000  58.00000000   0.16066482
 23.90000000 301.00000000  52.00000000   0.14730878
 24.00000000 241.00000000  49.00000000   0.16896552
 24.10000000 277.00000000  19.00000000   0.06418919
 24.20000000 199.00000000  47.00000000   0.19105691
 24.30000000 293.00000000  34.00000000   0.10397554
 24.40000000 275.00000000  32.00000000   0.10423453
 24.50000000 322.00000000  16.00000000   0.04733728
 24.60000000 270.00000000  23.00000000   0.07849829
 24.70000000 225.00000000  37.00000000   0.14122137
 24.80000000 230.00000000  23.00000000   0.09090909
 24.90000000 279.00000000  50.00000000   0.15197568
 25.00000000 277.00000000  80.00000000   0.22408964
 25.10000000 274.00000000  18.00000000   0.06164384
 25.20000000 264.00000000  49.00000000   0.15654952
 25.30000000 241.00000000  46.00000000   0.16027875
 25.40000000 317.00000000  41.00000000   0.11452514
 25.50000000 303.00000000  68.00000000   0.18328841
 25.60000000 326.00000000  39.00000000   0.10684932
 25.70000000 400.00000000  26.00000000   0.06103286
 25.80000000 243.00000000  19.00000000   0.07251908
 25.90000000 349.00000000  -9.00000000  -0.02647059
 26.00000000 355.00000000  32.00000000   0.08268734
 26.10000000 259.00000000   9.00000000   0.03358209
 26.20000000 229.00000000  14.00000000   0.05761317
 26.30000000 318.00000000   4.00000000   0.01242236
 26.40000000 276.00000000  34.00000000   0.10967742
 26.50000000 325.00000000  49.00000000   0.13101604
 26.60000000 307.00000000  43.00000000   0.12285714
 26.70000000 258.00000000  48.00000000   0.15686275
 26.80000000 268.00000000  21.00000000   0.07266436
 26.90000000 327.00000000  33.00000000   0.09166667
 27.00000000 388.00000000  22.00000000   0.05365854
 27.10000000 341.00000000  17.00000000   0.04748603
 27.20000000 242.00000000   4.00000000   0.01626016
 27.30000000 273.00000000  32.00000000   0.10491803
 27.40000000 359.00000000  73.00000000   0.16898148
 27.50000000 269.00000000  28.00000000   0.09427609
 27.60000000 318.00000000  96.00000000   0.23188406
 27.70000000 297.00000000  52.00000000   0.14899713
 27.80000000 242.00000000  49.00000000   0.16838488
 27.90000000 250.00000000  15.00000000   0.05660377
 28.00000000 277.00000000  25.00000000   0.08278146
 28.10000000 267.00000000   7.00000000   0.02554745
 28.20000000 282.00000000  80.00000000   0.22099448
 28.30000000 303.00000000  27.00000000   0.08181818
 28.40000000 277.00000000  56.00000000   0.16816817
 28.50000000 306.00000000  52.00000000   0.14525140
 28.60000000 281.00000000  25.00000000   0.08169935
 28.70000000 355.00000000  30.00000000   0.07792208
 28.80000000 327.00000000  64.00000000   0.16368286
 28.90000000 292.00000000  44.00000000   0.13095238
 29.00000000 237.00000000  39.00000000   0.14130435
 29.10000000 296.00000000  71.00000000   0.19346049
 29.20000000 289.00000000  21.00000000   0.06774194
 29.30000000 278.00000000  37.00000000   0.11746032
 29.40000000 319.00000000  28.00000000   0.08069164
 29.50000000 356.00000000  21.00000000   0.05570292
 29.60000000 333.00000000  91.00000000   0.21462264
 29.70000000 311.00000000  20.00000000   0.06042296
 29.80000000 252.00000000  35.00000000   0.12195122
 29.90000000 324.00000000  64.00000000   0.16494845
 30.00000000 313.00000000  -3.00000000  -0.00967742
 30.10000000 355.00000000  -1.00000000  -0.00282486
 30.20000000 350.00000000  61.00000000   0.14841849
 30.30000000 356.00000000  54.00000000   0.13170732
 30.40000000 329.00000000  13.00000000   0.03801170
 30.50000000 279.00000000  27.00000000   0.08823529
 30.60000000 223.00000000   0.00000000   0.00000000
 30.70000000 297.00000000  74.00000000   0.19946092
 30.80000000 292.00000000  23.00000000   0.07301587
 30.90000000 260.00000000  80.00000000   0.23529412
 31.00000000 234.00000000  46.00000000   0.16428571
 31.10000000 289.00000000  79.00000000   0.21467391
 31.20000000 267.00000000  37.00000000   0.12171053
 31.30000000 282.00000000  54.00000000   0.16071429
 31.40000000 375.00000000  27.00000000   0.06716418
 31.50000000 204.00000000  70.00000000   0.25547445
 31.60000000 255.00000000  43.00000000   0.14429530
 31.70000000 331.00000000  47.00000000   0.12433862
 31.80000000 286.00000000  37.00000000   0.11455108
 31.90000000 259.00000000  38.00000000   0.12794613
 32.00000000 273.00000000  74.00000000   0.21325648
 32.10000000 216.00000000  32.00000000   0.12903226
 32.20000000 336.00000000  27.00000000   0.07438017
 32.30000000 331.00000000  30.00000000   0.08310249
 32.40000000 299.00000000   0.00000000   0.00000000
 32.50000000 304.00000000  26.00000000   0.07878788
 32.60000000 247.00000000  28.00000000   0.10181818
 32.70000000 309.00000000  72.00000000   0.18897638
 32.80000000 226.00000000  18.00000000   0.07377049
 32.90000000 120.00000000  22.00000000   0.15492958
 33.00000000 230.00000000  37.00000000   0.13857678
 33.10000000 290.00000000  58.00000000   0.16666667
 33.20000000 265.00000000  15.00000000   0.05357143
 33.30000000 304.00000000  44.00000000   0.12643678
 33.40000000 341.00000000  66.00000000   0.16216216
 33.50000000 208.00000000  35.00000000   0.14403292
 33.60000000 256.00000000  -4.00000000  -0.01587302
 33.70000000 229.00000000  84.00000000   0.26837061
 33.80000000 157.00000000  52.00000000   0.24880383
 33.90000000 257.00000000   7.00000000   0.02651515
 34.00000000 293.00000000  50.00000000   0.14577259
 34.10000000 248.00000000  34.00000000   0.12056738
 34.20000000 200.00000000  85.00000000   0.29824561
 34.30000000 264.00000000  34.00000000   0.11409396
 34.40000000 269.00000000  47.00000000   0.14873418
 34.50000000 306.00000000  45.00000000   0.12820513
 34.60000000 189.00000000  10.00000000   0.05025126
 34.70000000 365.00000000  47.00000000   0.11407767
 34.80000000 165.00000000  -6.00000000  -0.03773585
 34.90000000 304.00000000  30.00000000   0.08982036
 35.00000000 216.00000000  40.00000000   0.15625000
 35.10000000 262.00000000  51.00000000   0.16293930
 35.20000000 263.00000000  43.00000000   0.14052288
 35.30000000 302.00000000  62.00000000   0.17032967
 35.40000000 265.00000000  78.00000000   0.22740525
 35.50000000 189.00000000  53.00000000   0.21900826
 35.60000000 234.00000000  11.00000000   0.04489796
 35.70000000 298.00000000  14.00000000   0.04487179
 35.80000000 251.00000000  24.00000000   0.08727273
 35.90000000 269.00000000 100.00000000   0.27100271
 36.00000000 168.00000000  48.00000000   0.22222222
 36.10000000 286.00000000  51.00000000   0.15133531
 36.20000000 311.00000000  35.00000000   0.10115607
 36.30000000 224.00000000  17.00000000   0.07053942
 36.40000000 299.00000000  71.00000000   0.19189189
 36.50000000 320.00000000  27.00000000   0.07780980
 36.60000000 231.00000000  59.00000000   0.20344828
 36.70000000 271.00000000 100.00000000   0.26954178
 36.80000000 233.00000000  30.00000000   0.11406844
 36.90000000 174.00000000  -6.00000000  -0.03571429
 37.00000000 295.00000000  36.00000000   0.10876133
 37.10000000 233.00000000  47.00000000   0.16785714
 37.20000000 247.00000000   9.00000000   0.03515625
 37.30000000 251.00000000  70.00000000   0.21806854
 37.40000000 281.00000000  60.00000000   0.17595308
 37.50000000 329.00000000  12.00000000   0.03519062
 37.60000000 207.00000000  42.00000000   0.16867470
 37.70000000 258.00000000  39.00000000   0.13131313
 37.80000000 246.00000000 134.00000000   0.35263158
 37.90000000 239.00000000  33.00000000   0.12132353
 38.00000000 321.00000000  22.00000000   0.06413994
 38.10000000 275.00000000  37.00000000   0.11858974
 38.20000000 289.00000000  38.00000000   0.11620795
 38.30000000 261.00000000   8.00000000   0.02973978
 38.40000000 296.00000000  30.00000000   0.09202454
 38.50000000 195.00000000   5.00000000   0.02500000
 38.60000000 284.00000000  53.00000000   0.15727003
 38.70000000 233.00000000  53.00000000   0.18531469
 38.80000000 332.00000000  51.00000000   0.13315927
 38.90000000 277.00000000  14.00000000   0.04810997
 39.00000000 233.00000000  71.00000000   0.23355263
 39.10000000 207.00000000  22.00000000   0.09606987
 39.20000000 222.00000000   1.00000000   0.00448430
 39.30000000 109.00000000  59.00000000   0.35119048
 39.40000000 175.00000000  -6.00000000  -0.03550296
 39.50000000 204.00000000  46.00000000   0.18400000
 39.60000000 287.00000000  74.00000000   0.20498615
 39.70000000 266.00000000  64.00000000   0.19393939
 39.80000000 243.00000000  28.00000000   0.10332103
 39.90000000 308.00000000  46.00000000   0.12994350
 40.00000000 239.00000000  27.00000000   0.10150376
 40.10000000 232.00000000  -4.00000000  -0.01754386
 40.20000000 303.00000000  70.00000000   0.18766756
 40.30000000 246.00000000  60.00000000   0.19607843
 40.40000000 263.00000000  66.00000000   0.20060790
 40.50000000 285.00000000  38.00000000   0.11764706
 40.60000000 269.00000000  24.00000000   0.08191126
 40.70000000 291.00000000  26.00000000   0.08201893
 40.80000000 307.00000000  48.00000000   0.13521127
 40.90000000 318.00000000   3.00000000   0.00934579
 41.00000000 373.00000000  65.00000000   0.14840183
 41.10000000 390.00000000  17.00000000   0.04176904
 41.20000000 266.00000000  -1.00000000  -0.00377358
 41.30000000 271.00000000  49.00000000   0.15312500
 41.40000000 271.00000000   9.00000000   0.03214286
 41.50000000 273.00000000  69.00000000   0.20175439
 41.60000000 286.00000000  50.00000000   0.14880952
 41.70000000 364.00000000  52.00000000   0.12500000
 41.80000000 341.00000000  37.00000000   0.09788360
 41.90000000 188.00000000  50.00000000   0.21008403
 42.00000000 214.00000000  22.00000000   0.09322034
 42.10000000 267.00000000  15.00000000   0.05319149
 42.20000000 263.00000000  70.00000000   0.21021021
 42.30000000 227.00000000  39.00000000   0.14661654
 42.40000000 308.00000000  49.00000000   0.13725490
 42.50000000 275.00000000  35.00000000   0.11290323
 42.60000000 228.00000000  44.00000000   0.16176471
 42.70000000 258.00000000  10.00000000   0.03731343
 42.80000000 247.00000000  32.00000000   0.11469534
 42.90000000 275.00000000  35.00000000   0.11290323
 43.00000000 234.00000000  10.00000000   0.04098361
 43.10000000 335.00000000  81.00000000   0.19471154
 43.20000000 299.00000000  63.00000000   0.17403315
 43.30000000 262.00000000  66.00000000   0.20121951
 43.40000000 305.00000000  53.00000000   0.14804469
 43.50000000 323.00000000  84.00000000   0.20638821
 43.60000000 377.00000000  34.00000000   0.08272506
 43.70000000 301.00000000  72.00000000   0.19302949
 43.80000000 302.00000000  16.00000000   0.05031447
 43.90000000 395.00000000  50.00000000   0.11235955
 44.00000000 320.00000000  25.00000000   0.07246377
 44.10000000 315.00000000   1.00000000   0.00316456
 44.20000000 344.00000000  32.00000000   0.08510638
 44.30000000 266.00000000   7.00000000   0.02564103
 44.40000000 166.00000000  24.00000000   0.12631579
 44.50000000 356.00000000  32.00000000   0.08247423
 44.60000000 282.00000000  37.00000000   0.11598746
 44.70000000 286.00000000  39.00000000   0.12000000
 44.80000000 231.00000000  72.00000000   0.23762376
 44.90000000 291.00000000  37.00000000   0.11280488
 45.00000000 262.00000000  39.00000000   0.12956811
 45.10000000 249.00000000  31.00000000   0.11071429
 45.20000000 251.00000000  52.00000000   0.17161716
 45.30000000 344.00000000  56.00000000   0.14000000
 45.40000000 351.00000000  22.00000000   0.05898123
 45.50000000 284.00000000  58.00000000   0.16959064
 45.60000000 263.00000000  27.00000000   0.09310345
 45.70000000 310.00000000  40.00000000   0.11428571
 45.80000000 309.00000000  -3.00000000  -0.00980392
 45.90000000 220.00000000  41.00000000   0.15708812
 46.00000000 276.00000000  20.00000000   0.06756757
 46.10000000 344.00000000  27.00000000   0.07277628
 46.20000000 235.00000000  27.00000000   0.10305344
 46.30000000 312.00000000  29.00000000   0.08504399
 46.40000000 248.00000000 -14.00000000  -0.05982906
 46.50000000 238.00000000  39.00000000   0.14079422
 46.60000000 255.00000000 105.00000000   0.29166667
 46.70000000 282.00000000  12.00000000   0.04081633
 46.80000000 288.00000000  38.00000000   0.11656442
 46.90000000 400.00000000  48.00000000   0.10714286
 47.00000000 183.00000000 -11.00000000  -0.06395349
 47.10000000 280.00000000   9.00000000   0.03114187
 47.20000000 245.00000000  60.00000000   0.19672131
 47.30000000 214.00000000  40.00000000   0.15748031
 47.40000000 195.00000000  51.00000000   0.20731707
 47.50000000 312.00000000   8.00000000   0.02500000
 47.60000000 285.00000000  53.00000000   0.15680473
 47.70000000 240.00000000  71.00000000   0.22829582
 47.80000000 329.00000000  29.00000000   0.08100559
 47.90000000 202.00000000  39.00000000   0.16182573
 48.00000000 172.00000000  23.00000000   0.11794872
 48.10000000 320.00000000  41.00000000   0.11357341
 48.20000000 286.00000000  69.00000000   0.19436620
 48.30000000 338.00000000   3.00000000   0.00879765
 48.40000000 250.00000000  53.00000000   0.17491749
 48.50000000 258.00000000  35.00000000   0.11945392
 48.60000000 202.00000000  63.00000000   0.23773585
 48.70000000 372.00000000  28.00000000   0.07000000
 48.80000000 180.00000000  29.00000000   0.13875598
 48.90000000 241.00000000  26.00000000   0.09737828
 49.00000000 230.00000000  43.00000000   0.15750916
 49.10000000 168.00000000  45.00000000   0.21126761
 49.20000000 191.00000000  47.00000000   0.19747899
 49.30000000 390.00000000 101.00000000   0.20570265
 49.40000000 191.00000000  37.00000000   0.16228070
 49.50000000 187.00000000  60.00000000   0.24291498
 49.60000000 317.00000000  27.00000000   0.07848837
 49.70000000 297.00000000  54.00000000   0.15384615
 49.80000000 195.00000000  30.00000000   0.13333333
 49.90000000 254.00000000   7.00000000   0.02681992
 50.00000000 224.00000000   7.00000000   0.03030303
