# Supplementary material for: Functional 3D architecture in an intrinsically disordered E3 ligase domain facilitates ubiquitin transfer
Source: Nat Commun. 2020 Jul 30;11:3807. doi: 10.1038/s41467-020-17647-x (PMC7393505; doi:10.1038/s41467-020-17647-x)
Supplement: Supplementary file 4 — Source Data [file 41467_2020_17647_MOESM4_ESM.zip › Source data/Fig. 2/Figure 2B/SM traces - raw/37-77 (SIM1-4)/30_91.dat]

  0.00000000 208.00000000 139.00000000
  0.10000000 194.00000000 115.00000000
  0.20000000 132.00000000 124.00000000
  0.30000000 180.00000000  75.00000000
  0.40000000 127.00000000 101.00000000
  0.50000000 219.00000000 151.00000000
  0.60000000 274.00000000 145.00000000
  0.70000000 220.00000000 213.00000000
  0.80000000 299.00000000 156.00000000
  0.90000000 131.00000000 147.00000000
  1.00000000 147.00000000 134.00000000
  1.10000000 172.00000000 205.00000000
  1.20000000 185.00000000 118.00000000
  1.30000000 173.00000000 162.00000000
  1.40000000 226.00000000 185.00000000
  1.50000000 148.00000000  72.00000000
  1.60000000 180.00000000  80.00000000
  1.70000000 201.00000000 139.00000000
  1.80000000 271.00000000 158.00000000
  1.90000000 123.00000000 179.00000000
  2.00000000 182.00000000 159.00000000
  2.10000000 183.00000000 186.00000000
  2.20000000 235.00000000 183.00000000
  2.30000000 161.00000000 133.00000000
  2.40000000 206.00000000 171.00000000
  2.50000000 172.00000000 163.00000000
  2.60000000 184.00000000 134.00000000
  2.70000000 205.00000000  91.00000000
  2.80000000 225.00000000 113.00000000
  2.90000000 215.00000000 130.00000000
  3.00000000 301.00000000 194.00000000
  3.10000000 234.00000000 221.00000000
  3.20000000 184.00000000 174.00000000
  3.30000000 147.00000000 114.00000000
  3.40000000 237.00000000 141.00000000
  3.50000000 203.00000000 228.00000000
  3.60000000 119.00000000 146.00000000
  3.70000000 142.00000000 186.00000000
  3.80000000 173.00000000 154.00000000
  3.90000000 217.00000000 154.00000000
  4.00000000 149.00000000 123.00000000
  4.10000000 168.00000000 129.00000000
  4.20000000 146.00000000 131.00000000
  4.30000000 186.00000000 121.00000000
  4.40000000 171.00000000 147.00000000
  4.50000000 173.00000000 168.00000000
  4.60000000 186.00000000  72.00000000
  4.70000000 136.00000000  92.00000000
  4.80000000 205.00000000 192.00000000
  4.90000000 173.00000000 195.00000000
  5.00000000 133.00000000 168.00000000
  5.10000000 181.00000000 129.00000000
  5.20000000 185.00000000  70.00000000
  5.30000000 186.00000000  65.00000000
  5.40000000 207.00000000 117.00000000
  5.50000000 181.00000000 119.00000000
  5.60000000 218.00000000 126.00000000
  5.70000000 197.00000000 155.00000000
  5.80000000 213.00000000 126.00000000
  5.90000000 189.00000000 128.00000000
  6.00000000 155.00000000  76.00000000
  6.10000000 190.00000000 156.00000000
  6.20000000 211.00000000 150.00000000
  6.30000000 193.00000000  73.00000000
  6.40000000 238.00000000 113.00000000
  6.50000000 119.00000000 189.00000000
  6.60000000 156.00000000 137.00000000
  6.70000000 188.00000000 100.00000000
  6.80000000 161.00000000 178.00000000
  6.90000000 167.00000000 152.00000000
  7.00000000  93.00000000  98.00000000
  7.10000000 119.00000000 115.00000000
  7.20000000 176.00000000 114.00000000
  7.30000000 220.00000000 138.00000000
  7.40000000 122.00000000 161.00000000
  7.50000000 226.00000000  56.00000000
  7.60000000 152.00000000 155.00000000
  7.70000000 181.00000000  96.00000000
  7.80000000 147.00000000  59.00000000
  7.90000000 164.00000000  89.00000000
  8.00000000 173.00000000  74.00000000
  8.10000000 207.00000000 185.00000000
  8.20000000 142.00000000 130.00000000
  8.30000000 194.00000000 105.00000000
  8.40000000 104.00000000 196.00000000
  8.50000000 174.00000000 149.00000000
  8.60000000 157.00000000  94.00000000
  8.70000000 217.00000000 109.00000000
  8.80000000 178.00000000 102.00000000
  8.90000000 126.00000000 123.00000000
  9.00000000 192.00000000 137.00000000
  9.10000000 113.00000000 103.00000000
  9.20000000 150.00000000 128.00000000
  9.30000000 144.00000000 155.00000000
  9.40000000 109.00000000 146.00000000
  9.50000000 150.00000000  75.00000000
  9.60000000 216.00000000 149.00000000
  9.70000000 156.00000000 122.00000000
  9.80000000 174.00000000  89.00000000
  9.90000000  90.00000000 151.00000000
 10.00000000 106.00000000  94.00000000
 10.10000000 136.00000000  88.00000000
 10.20000000 230.00000000  54.00000000
 10.30000000 143.00000000 129.00000000
 10.40000000 204.00000000 141.00000000
 10.50000000 172.00000000 159.00000000
 10.60000000 129.00000000 139.00000000
 10.70000000 209.00000000 109.00000000
 10.80000000 106.00000000 132.00000000
 10.90000000 129.00000000 181.00000000
 11.00000000 385.00000000  64.00000000
 11.10000000 475.00000000  64.00000000
 11.20000000 469.00000000  42.00000000
 11.30000000 411.00000000  20.00000000
 11.40000000 295.00000000  57.00000000
 11.50000000 410.00000000  72.00000000
 11.60000000 436.00000000  55.00000000
 11.70000000 499.00000000  80.00000000
 11.80000000 423.00000000  45.00000000
 11.90000000 477.00000000  51.00000000
 12.00000000 405.00000000  64.00000000
 12.10000000 357.00000000  54.00000000
 12.20000000 353.00000000  12.00000000
 12.30000000 393.00000000  35.00000000
 12.40000000 365.00000000  81.00000000
 12.50000000 385.00000000  18.00000000
 12.60000000 293.00000000  68.00000000
 12.70000000 493.00000000  50.00000000
 12.80000000 453.00000000  62.00000000
 12.90000000 372.00000000  36.00000000
 13.00000000 308.00000000  51.00000000
 13.10000000 430.00000000  29.00000000
 13.20000000 329.00000000  57.00000000
 13.30000000 376.00000000  48.00000000
 13.40000000 399.00000000  90.00000000
 13.50000000 212.00000000  14.00000000
 13.60000000 408.00000000  29.00000000
 13.70000000 269.00000000  18.00000000
 13.80000000 356.00000000 105.00000000
 13.90000000 341.00000000  34.00000000
 14.00000000 334.00000000  81.00000000
 14.10000000 331.00000000  40.00000000
 14.20000000 336.00000000  64.00000000
 14.30000000 415.00000000  -6.00000000
 14.40000000 435.00000000  47.00000000
 14.50000000 174.00000000  11.00000000
 14.60000000 330.00000000  37.00000000
 14.70000000 362.00000000  52.00000000
 14.80000000 307.00000000  44.00000000
 14.90000000 390.00000000  77.00000000
 15.00000000 357.00000000  21.00000000
 15.10000000 432.00000000  10.00000000
 15.20000000 382.00000000  45.00000000
 15.30000000 380.00000000  52.00000000
 15.40000000 368.00000000  25.00000000
 15.50000000 322.00000000  42.00000000
 15.60000000 411.00000000  45.00000000
 15.70000000 357.00000000 115.00000000
 15.80000000 291.00000000  96.00000000
 15.90000000 260.00000000  51.00000000
 16.00000000 438.00000000  71.00000000
 16.10000000 321.00000000  17.00000000
 16.20000000 352.00000000  15.00000000
 16.30000000 314.00000000  74.00000000
 16.40000000 423.00000000  25.00000000
 16.50000000 274.00000000  13.00000000
 16.60000000 384.00000000  61.00000000
 16.70000000 508.00000000  24.00000000
 16.80000000 383.00000000  54.00000000
 16.90000000 406.00000000  60.00000000
 17.00000000 317.00000000   7.00000000
 17.10000000  19.00000000   2.00000000
 17.20000000 100.00000000  26.00000000
 17.30000000 364.00000000  24.00000000
 17.40000000 401.00000000  35.00000000
 17.50000000 367.00000000  81.00000000
 17.60000000 446.00000000  41.00000000
 17.70000000 326.00000000 116.00000000
 17.80000000 415.00000000  45.00000000
 17.90000000 326.00000000  39.00000000
 18.00000000 334.00000000  30.00000000
 18.10000000 380.00000000  59.00000000
 18.20000000 263.00000000  31.00000000
 18.30000000 385.00000000  44.00000000
 18.40000000 433.00000000  71.00000000
 18.50000000 327.00000000  73.00000000
 18.60000000 277.00000000  14.00000000
 18.70000000 386.00000000  35.00000000
 18.80000000 364.00000000  45.00000000
 18.90000000 341.00000000  49.00000000
 19.00000000 295.00000000  34.00000000
 19.10000000 360.00000000  65.00000000
 19.20000000 297.00000000   3.00000000
 19.30000000 327.00000000  54.00000000
 19.40000000 215.00000000  44.00000000
 19.50000000 314.00000000  46.00000000
 19.60000000 223.00000000  -2.00000000
 19.70000000 189.00000000  30.00000000
 19.80000000 129.00000000  67.00000000
 19.90000000 160.00000000  37.00000000
 20.00000000 166.00000000  39.00000000
 20.10000000 207.00000000   1.00000000
 20.20000000 249.00000000  17.00000000
 20.30000000 216.00000000   0.00000000
 20.40000000 257.00000000  36.00000000
 20.50000000 308.00000000   1.00000000
 20.60000000 262.00000000  20.00000000
 20.70000000 231.00000000  82.00000000
 20.80000000 256.00000000  33.00000000
 20.90000000 358.00000000  32.00000000
 21.00000000 285.00000000  59.00000000
 21.10000000 320.00000000  21.00000000
 21.20000000 387.00000000  52.00000000
 21.30000000 428.00000000  75.00000000
 21.40000000 412.00000000  70.00000000
 21.50000000 338.00000000   2.00000000
 21.60000000 361.00000000  59.00000000
 21.70000000 255.00000000  29.00000000
 21.80000000 386.00000000  33.00000000
 21.90000000 457.00000000   7.00000000
 22.00000000 386.00000000  54.00000000
 22.10000000 416.00000000  49.00000000
 22.20000000 311.00000000  37.00000000
 22.30000000 343.00000000  44.00000000
 22.40000000 328.00000000  51.00000000
 22.50000000 305.00000000  38.00000000
 22.60000000 456.00000000  34.00000000
 22.70000000 349.00000000  48.00000000
 22.80000000 333.00000000  59.00000000
 22.90000000 397.00000000  79.00000000
 23.00000000 481.00000000  34.00000000
 23.10000000 307.00000000  27.00000000
 23.20000000 448.00000000  49.00000000
 23.30000000 362.00000000  50.00000000
 23.40000000 453.00000000  52.00000000
 23.50000000 290.00000000  74.00000000
 23.60000000 353.00000000  22.00000000
 23.70000000 371.00000000  17.00000000
 23.80000000 487.00000000   8.00000000
 23.90000000 377.00000000  51.00000000
 24.00000000 477.00000000  14.00000000
 24.10000000 356.00000000  52.00000000
 24.20000000 439.00000000  28.00000000
 24.30000000 423.00000000  32.00000000
 24.40000000 310.00000000  51.00000000
 24.50000000 297.00000000  51.00000000
 24.60000000 290.00000000  41.00000000
 24.70000000 441.00000000  67.00000000
 24.80000000 323.00000000  32.00000000
 24.90000000 415.00000000  57.00000000
 25.00000000 266.00000000  96.00000000
 25.10000000 280.00000000  14.00000000
 25.20000000 349.00000000  -6.00000000
 25.30000000 347.00000000  21.00000000
 25.40000000 318.00000000  32.00000000
 25.50000000 385.00000000  25.00000000
 25.60000000 387.00000000  55.00000000
 25.70000000 316.00000000  54.00000000
 25.80000000 287.00000000  16.00000000
 25.90000000 252.00000000  21.00000000
 26.00000000 319.00000000  33.00000000
 26.10000000 302.00000000  75.00000000
 26.20000000 328.00000000  37.00000000
 26.30000000 303.00000000  57.00000000
 26.40000000 286.00000000  58.00000000
 26.50000000 361.00000000  23.00000000
 26.60000000 441.00000000  48.00000000
 26.70000000 336.00000000  34.00000000
 26.80000000 290.00000000  48.00000000
 26.90000000 300.00000000  70.00000000
 27.00000000 303.00000000  42.00000000
 27.10000000 330.00000000  54.00000000
 27.20000000 354.00000000  19.00000000
 27.30000000 344.00000000  23.00000000
 27.40000000 307.00000000  30.00000000
 27.50000000 325.00000000  43.00000000
 27.60000000 377.00000000  50.00000000
 27.70000000 490.00000000  68.00000000
 27.80000000 269.00000000  57.00000000
 27.90000000 305.00000000  26.00000000
 28.00000000 388.00000000  18.00000000
 28.10000000 372.00000000  27.00000000
 28.20000000 289.00000000  45.00000000
 28.30000000 314.00000000  10.00000000
 28.40000000 335.00000000  43.00000000
 28.50000000 342.00000000  42.00000000
 28.60000000 418.00000000  39.00000000
 28.70000000 343.00000000  23.00000000
 28.80000000 425.00000000  64.00000000
 28.90000000 356.00000000  29.00000000
 29.00000000 400.00000000  41.00000000
 29.10000000 387.00000000   7.00000000
 29.20000000 414.00000000  14.00000000
 29.30000000 237.00000000  26.00000000
 29.40000000 348.00000000  66.00000000
 29.50000000 432.00000000  23.00000000
 29.60000000 358.00000000  45.00000000
 29.70000000 339.00000000  38.00000000
 29.80000000 453.00000000  48.00000000
 29.90000000 272.00000000  31.00000000
 30.00000000 438.00000000  23.00000000
 30.10000000 214.00000000  89.00000000
 30.20000000 264.00000000  87.00000000
 30.30000000 271.00000000  80.00000000
 30.40000000 379.00000000  51.00000000
 30.50000000 387.00000000  49.00000000
 30.60000000 457.00000000  33.00000000
 30.70000000 415.00000000  33.00000000
 30.80000000 438.00000000   8.00000000
 30.90000000 288.00000000  47.00000000
 31.00000000 314.00000000  11.00000000
 31.10000000 351.00000000  63.00000000
 31.20000000 260.00000000  95.00000000
 31.30000000 511.00000000  -4.00000000
 31.40000000 393.00000000  31.00000000
 31.50000000 431.00000000  47.00000000
 31.60000000 305.00000000  54.00000000
 31.70000000 377.00000000  43.00000000
 31.80000000 342.00000000  44.00000000
 31.90000000 250.00000000  59.00000000
 32.00000000 315.00000000  43.00000000
 32.10000000 347.00000000  33.00000000
 32.20000000 361.00000000  22.00000000
 32.30000000 471.00000000  73.00000000
 32.40000000 397.00000000  28.00000000
 32.50000000 313.00000000  20.00000000
 32.60000000 340.00000000  97.00000000
 32.70000000 303.00000000  53.00000000
 32.80000000 302.00000000  25.00000000
 32.90000000 392.00000000  61.00000000
 33.00000000 449.00000000  13.00000000
 33.10000000 439.00000000  44.00000000
 33.20000000 482.00000000  41.00000000
 33.30000000 325.00000000  45.00000000
 33.40000000 204.00000000  37.00000000
 33.50000000 436.00000000  37.00000000
 33.60000000 347.00000000  40.00000000
 33.70000000 495.00000000  19.00000000
 33.80000000 365.00000000   6.00000000
 33.90000000 368.00000000  40.00000000
 34.00000000 304.00000000  59.00000000
 34.10000000 296.00000000  11.00000000
 34.20000000 370.00000000  11.00000000
 34.30000000 346.00000000  16.00000000
 34.40000000 279.00000000  76.00000000
 34.50000000 384.00000000  12.00000000
 34.60000000 450.00000000  34.00000000
 34.70000000 249.00000000  51.00000000
 34.80000000 276.00000000  73.00000000
 34.90000000 292.00000000  13.00000000
 35.00000000 310.00000000  34.00000000
 35.10000000 322.00000000  39.00000000
 35.20000000 441.00000000 132.00000000
 35.30000000 417.00000000  29.00000000
 35.40000000 278.00000000  82.00000000
 35.50000000 395.00000000  40.00000000
 35.60000000 288.00000000  37.00000000
 35.70000000 347.00000000  42.00000000
 35.80000000 274.00000000  33.00000000
 35.90000000 375.00000000   8.00000000
 36.00000000 307.00000000  35.00000000
 36.10000000 378.00000000  40.00000000
 36.20000000 433.00000000  32.00000000
 36.30000000 281.00000000  60.00000000
 36.40000000 346.00000000  43.00000000
 36.50000000 274.00000000  27.00000000
 36.60000000 425.00000000  85.00000000
 36.70000000 331.00000000   9.00000000
 36.80000000 391.00000000  14.00000000
 36.90000000 281.00000000  45.00000000
 37.00000000 324.00000000  35.00000000
 37.10000000 314.00000000  43.00000000
 37.20000000 313.00000000  27.00000000
 37.30000000 243.00000000  37.00000000
 37.40000000 379.00000000  41.00000000
 37.50000000 356.00000000  10.00000000
 37.60000000 427.00000000  44.00000000
 37.70000000 391.00000000  50.00000000
 37.80000000 228.00000000  56.00000000
 37.90000000 281.00000000  29.00000000
 38.00000000 345.00000000  51.00000000
 38.10000000 277.00000000  41.00000000
 38.20000000 228.00000000  74.00000000
 38.30000000 327.00000000  33.00000000
 38.40000000 266.00000000  66.00000000
 38.50000000 344.00000000  65.00000000
 38.60000000 267.00000000  58.00000000
 38.70000000 332.00000000  70.00000000
 38.80000000 440.00000000  39.00000000
 38.90000000 455.00000000  14.00000000
 39.00000000 281.00000000  33.00000000
 39.10000000 275.00000000  25.00000000
 39.20000000 329.00000000  57.00000000
 39.30000000 293.00000000  28.00000000
 39.40000000 383.00000000  27.00000000
 39.50000000 347.00000000   8.00000000
 39.60000000 280.00000000  33.00000000
 39.70000000 243.00000000  25.00000000
 39.80000000 397.00000000  38.00000000
 39.90000000 333.00000000  41.00000000
 40.00000000 336.00000000  43.00000000
 40.10000000 347.00000000  86.00000000
 40.20000000 415.00000000  28.00000000
 40.30000000 185.00000000  -8.00000000
 40.40000000 -34.00000000 -18.00000000
 40.50000000 -13.00000000  -6.00000000
 40.60000000  14.00000000  15.00000000
 40.70000000  -6.00000000   0.00000000
 40.80000000 -45.00000000 -20.00000000
 40.90000000 -46.00000000  -9.00000000
 41.00000000   6.00000000   4.00000000
 41.10000000 -22.00000000 -27.00000000
 41.20000000 -28.00000000  -3.00000000
 41.30000000 -27.00000000 -16.00000000
 41.40000000 -25.00000000  23.00000000
 41.50000000 -28.00000000 -13.00000000
 41.60000000  -8.00000000 -11.00000000
 41.70000000 -40.00000000 -10.00000000
 41.80000000 -23.00000000  13.00000000
 41.90000000 -49.00000000   0.00000000
 42.00000000 -22.00000000  17.00000000
 42.10000000 -46.00000000 -23.00000000
 42.20000000  -4.00000000 -15.00000000
 42.30000000  10.00000000 -19.00000000
 42.40000000  -3.00000000 -24.00000000
 42.50000000   0.00000000  17.00000000
 42.60000000 -57.00000000 -15.00000000
 42.70000000 -31.00000000  22.00000000
 42.80000000   8.00000000 -14.00000000
 42.90000000 -21.00000000   1.00000000
 43.00000000 -27.00000000 -23.00000000
 43.10000000 -56.00000000   8.00000000
 43.20000000  34.00000000  47.00000000
 43.30000000 -21.00000000   2.00000000
 43.40000000 -51.00000000   9.00000000
 43.50000000  67.00000000 -23.00000000
 43.60000000 -41.00000000   4.00000000
 43.70000000 -64.00000000  -3.00000000
 43.80000000  24.00000000  19.00000000
 43.90000000 -26.00000000   3.00000000
 44.00000000   3.00000000  -8.00000000
 44.10000000 -14.00000000  27.00000000
 44.20000000   0.00000000  -5.00000000
 44.30000000 -41.00000000   0.00000000
 44.40000000 -28.00000000   9.00000000
 44.50000000 -14.00000000 -19.00000000
 44.60000000 -55.00000000  11.00000000
 44.70000000 -27.00000000   1.00000000
 44.80000000 -30.00000000  30.00000000
 44.90000000  -4.00000000  -3.00000000
 45.00000000 -28.00000000  33.00000000
 45.10000000 -15.00000000   0.00000000
 45.20000000 -28.00000000 -13.00000000
 45.30000000 -19.00000000  -4.00000000
 45.40000000 -47.00000000  25.00000000
 45.50000000 -14.00000000  27.00000000
 45.60000000 -31.00000000  13.00000000
 45.70000000  -7.00000000  19.00000000
 45.80000000 -12.00000000  -1.00000000
 45.90000000 -30.00000000 -23.00000000
 46.00000000   5.00000000 -15.00000000
 46.10000000 -17.00000000  -8.00000000
 46.20000000  60.00000000  -8.00000000
 46.30000000 -44.00000000  11.00000000
 46.40000000 -28.00000000 -12.00000000
 46.50000000 -14.00000000  14.00000000
 46.60000000 -15.00000000 -10.00000000
 46.70000000  -6.00000000 -15.00000000
 46.80000000  -1.00000000 -23.00000000
 46.90000000 -30.00000000  -6.00000000
 47.00000000 -13.00000000  24.00000000
 47.10000000   6.00000000  24.00000000
 47.20000000 -20.00000000  -9.00000000
 47.30000000  -8.00000000   5.00000000
 47.40000000 -21.00000000 -20.00000000
 47.50000000 -62.00000000  -2.00000000
 47.60000000 -40.00000000  16.00000000
 47.70000000 -37.00000000 -20.00000000
 47.80000000   5.00000000  12.00000000
 47.90000000  15.00000000  -2.00000000
 48.00000000 -39.00000000 -14.00000000
 48.10000000 -40.00000000 -11.00000000
 48.20000000 -33.00000000  20.00000000
 48.30000000 -18.00000000 -16.00000000
 48.40000000 -19.00000000  16.00000000
 48.50000000  11.00000000   9.00000000
 48.60000000 -82.00000000   7.00000000
 48.70000000 -65.00000000   3.00000000
 48.80000000 -11.00000000 -20.00000000
 48.90000000 -55.00000000  -4.00000000
 49.00000000 -23.00000000  -2.00000000
 49.10000000 -33.00000000   0.00000000
 49.20000000 -13.00000000  21.00000000
 49.30000000 -18.00000000   9.00000000
 49.40000000 -57.00000000   2.00000000
 49.50000000 -28.00000000  13.00000000
 49.60000000 -21.00000000   4.00000000
 49.70000000 -47.00000000 -14.00000000
 49.80000000 -48.00000000 -11.00000000
 49.90000000  13.00000000  -7.00000000
 50.00000000 -45.00000000  -5.00000000
