# Supplementary material for: Functional 3D architecture in an intrinsically disordered E3 ligase domain facilitates ubiquitin transfer
Source: Nat Commun. 2020 Jul 30;11:3807. doi: 10.1038/s41467-020-17647-x (PMC7393505; doi:10.1038/s41467-020-17647-x)
Supplement: Supplementary file 4 — Source Data [file 41467_2020_17647_MOESM4_ESM.zip › Source data/Fig. 2/Figure 2B/SM traces - raw/37-77 (SIM1-4)/30_91with_fret.dat]

  0.00000000 208.00000000 139.00000000   0.40057637
  0.10000000 194.00000000 115.00000000   0.37216828
  0.20000000 132.00000000 124.00000000   0.48437500
  0.30000000 180.00000000  75.00000000   0.29411765
  0.40000000 127.00000000 101.00000000   0.44298246
  0.50000000 219.00000000 151.00000000   0.40810811
  0.60000000 274.00000000 145.00000000   0.34606205
  0.70000000 220.00000000 213.00000000   0.49191686
  0.80000000 299.00000000 156.00000000   0.34285714
  0.90000000 131.00000000 147.00000000   0.52877698
  1.00000000 147.00000000 134.00000000   0.47686833
  1.10000000 172.00000000 205.00000000   0.54376658
  1.20000000 185.00000000 118.00000000   0.38943894
  1.30000000 173.00000000 162.00000000   0.48358209
  1.40000000 226.00000000 185.00000000   0.45012165
  1.50000000 148.00000000  72.00000000   0.32727273
  1.60000000 180.00000000  80.00000000   0.30769231
  1.70000000 201.00000000 139.00000000   0.40882353
  1.80000000 271.00000000 158.00000000   0.36829837
  1.90000000 123.00000000 179.00000000   0.59271523
  2.00000000 182.00000000 159.00000000   0.46627566
  2.10000000 183.00000000 186.00000000   0.50406504
  2.20000000 235.00000000 183.00000000   0.43779904
  2.30000000 161.00000000 133.00000000   0.45238095
  2.40000000 206.00000000 171.00000000   0.45358090
  2.50000000 172.00000000 163.00000000   0.48656716
  2.60000000 184.00000000 134.00000000   0.42138365
  2.70000000 205.00000000  91.00000000   0.30743243
  2.80000000 225.00000000 113.00000000   0.33431953
  2.90000000 215.00000000 130.00000000   0.37681159
  3.00000000 301.00000000 194.00000000   0.39191919
  3.10000000 234.00000000 221.00000000   0.48571429
  3.20000000 184.00000000 174.00000000   0.48603352
  3.30000000 147.00000000 114.00000000   0.43678161
  3.40000000 237.00000000 141.00000000   0.37301587
  3.50000000 203.00000000 228.00000000   0.52900232
  3.60000000 119.00000000 146.00000000   0.55094340
  3.70000000 142.00000000 186.00000000   0.56707317
  3.80000000 173.00000000 154.00000000   0.47094801
  3.90000000 217.00000000 154.00000000   0.41509434
  4.00000000 149.00000000 123.00000000   0.45220588
  4.10000000 168.00000000 129.00000000   0.43434343
  4.20000000 146.00000000 131.00000000   0.47292419
  4.30000000 186.00000000 121.00000000   0.39413681
  4.40000000 171.00000000 147.00000000   0.46226415
  4.50000000 173.00000000 168.00000000   0.49266862
  4.60000000 186.00000000  72.00000000   0.27906977
  4.70000000 136.00000000  92.00000000   0.40350877
  4.80000000 205.00000000 192.00000000   0.48362720
  4.90000000 173.00000000 195.00000000   0.52989130
  5.00000000 133.00000000 168.00000000   0.55813953
  5.10000000 181.00000000 129.00000000   0.41612903
  5.20000000 185.00000000  70.00000000   0.27450980
  5.30000000 186.00000000  65.00000000   0.25896414
  5.40000000 207.00000000 117.00000000   0.36111111
  5.50000000 181.00000000 119.00000000   0.39666667
  5.60000000 218.00000000 126.00000000   0.36627907
  5.70000000 197.00000000 155.00000000   0.44034091
  5.80000000 213.00000000 126.00000000   0.37168142
  5.90000000 189.00000000 128.00000000   0.40378549
  6.00000000 155.00000000  76.00000000   0.32900433
  6.10000000 190.00000000 156.00000000   0.45086705
  6.20000000 211.00000000 150.00000000   0.41551247
  6.30000000 193.00000000  73.00000000   0.27443609
  6.40000000 238.00000000 113.00000000   0.32193732
  6.50000000 119.00000000 189.00000000   0.61363636
  6.60000000 156.00000000 137.00000000   0.46757679
  6.70000000 188.00000000 100.00000000   0.34722222
  6.80000000 161.00000000 178.00000000   0.52507375
  6.90000000 167.00000000 152.00000000   0.47648903
  7.00000000  93.00000000  98.00000000   0.51308901
  7.10000000 119.00000000 115.00000000   0.49145299
  7.20000000 176.00000000 114.00000000   0.39310345
  7.30000000 220.00000000 138.00000000   0.38547486
  7.40000000 122.00000000 161.00000000   0.56890459
  7.50000000 226.00000000  56.00000000   0.19858156
  7.60000000 152.00000000 155.00000000   0.50488599
  7.70000000 181.00000000  96.00000000   0.34657040
  7.80000000 147.00000000  59.00000000   0.28640777
  7.90000000 164.00000000  89.00000000   0.35177866
  8.00000000 173.00000000  74.00000000   0.29959514
  8.10000000 207.00000000 185.00000000   0.47193878
  8.20000000 142.00000000 130.00000000   0.47794118
  8.30000000 194.00000000 105.00000000   0.35117057
  8.40000000 104.00000000 196.00000000   0.65333333
  8.50000000 174.00000000 149.00000000   0.46130031
  8.60000000 157.00000000  94.00000000   0.37450199
  8.70000000 217.00000000 109.00000000   0.33435583
  8.80000000 178.00000000 102.00000000   0.36428571
  8.90000000 126.00000000 123.00000000   0.49397590
  9.00000000 192.00000000 137.00000000   0.41641337
  9.10000000 113.00000000 103.00000000   0.47685185
  9.20000000 150.00000000 128.00000000   0.46043165
  9.30000000 144.00000000 155.00000000   0.51839465
  9.40000000 109.00000000 146.00000000   0.57254902
  9.50000000 150.00000000  75.00000000   0.33333333
  9.60000000 216.00000000 149.00000000   0.40821918
  9.70000000 156.00000000 122.00000000   0.43884892
  9.80000000 174.00000000  89.00000000   0.33840304
  9.90000000  90.00000000 151.00000000   0.62655602
 10.00000000 106.00000000  94.00000000   0.47000000
 10.10000000 136.00000000  88.00000000   0.39285714
 10.20000000 230.00000000  54.00000000   0.19014085
 10.30000000 143.00000000 129.00000000   0.47426471
 10.40000000 204.00000000 141.00000000   0.40869565
 10.50000000 172.00000000 159.00000000   0.48036254
 10.60000000 129.00000000 139.00000000   0.51865672
 10.70000000 209.00000000 109.00000000   0.34276730
 10.80000000 106.00000000 132.00000000   0.55462185
 10.90000000 129.00000000 181.00000000   0.58387097
 11.00000000 385.00000000  64.00000000   0.14253898
 11.10000000 475.00000000  64.00000000   0.11873840
 11.20000000 469.00000000  42.00000000   0.08219178
 11.30000000 411.00000000  20.00000000   0.04640371
 11.40000000 295.00000000  57.00000000   0.16193182
 11.50000000 410.00000000  72.00000000   0.14937759
 11.60000000 436.00000000  55.00000000   0.11201629
 11.70000000 499.00000000  80.00000000   0.13816926
 11.80000000 423.00000000  45.00000000   0.09615385
 11.90000000 477.00000000  51.00000000   0.09659091
 12.00000000 405.00000000  64.00000000   0.13646055
 12.10000000 357.00000000  54.00000000   0.13138686
 12.20000000 353.00000000  12.00000000   0.03287671
 12.30000000 393.00000000  35.00000000   0.08177570
 12.40000000 365.00000000  81.00000000   0.18161435
 12.50000000 385.00000000  18.00000000   0.04466501
 12.60000000 293.00000000  68.00000000   0.18836565
 12.70000000 493.00000000  50.00000000   0.09208103
 12.80000000 453.00000000  62.00000000   0.12038835
 12.90000000 372.00000000  36.00000000   0.08823529
 13.00000000 308.00000000  51.00000000   0.14206128
 13.10000000 430.00000000  29.00000000   0.06318083
 13.20000000 329.00000000  57.00000000   0.14766839
 13.30000000 376.00000000  48.00000000   0.11320755
 13.40000000 399.00000000  90.00000000   0.18404908
 13.50000000 212.00000000  14.00000000   0.06194690
 13.60000000 408.00000000  29.00000000   0.06636156
 13.70000000 269.00000000  18.00000000   0.06271777
 13.80000000 356.00000000 105.00000000   0.22776573
 13.90000000 341.00000000  34.00000000   0.09066667
 14.00000000 334.00000000  81.00000000   0.19518072
 14.10000000 331.00000000  40.00000000   0.10781671
 14.20000000 336.00000000  64.00000000   0.16000000
 14.30000000 415.00000000  -6.00000000  -0.01466993
 14.40000000 435.00000000  47.00000000   0.09751037
 14.50000000 174.00000000  11.00000000   0.05945946
 14.60000000 330.00000000  37.00000000   0.10081744
 14.70000000 362.00000000  52.00000000   0.12560386
 14.80000000 307.00000000  44.00000000   0.12535613
 14.90000000 390.00000000  77.00000000   0.16488223
 15.00000000 357.00000000  21.00000000   0.05555556
 15.10000000 432.00000000  10.00000000   0.02262443
 15.20000000 382.00000000  45.00000000   0.10538642
 15.30000000 380.00000000  52.00000000   0.12037037
 15.40000000 368.00000000  25.00000000   0.06361323
 15.50000000 322.00000000  42.00000000   0.11538462
 15.60000000 411.00000000  45.00000000   0.09868421
 15.70000000 357.00000000 115.00000000   0.24364407
 15.80000000 291.00000000  96.00000000   0.24806202
 15.90000000 260.00000000  51.00000000   0.16398714
 16.00000000 438.00000000  71.00000000   0.13948919
 16.10000000 321.00000000  17.00000000   0.05029586
 16.20000000 352.00000000  15.00000000   0.04087193
 16.30000000 314.00000000  74.00000000   0.19072165
 16.40000000 423.00000000  25.00000000   0.05580357
 16.50000000 274.00000000  13.00000000   0.04529617
 16.60000000 384.00000000  61.00000000   0.13707865
 16.70000000 508.00000000  24.00000000   0.04511278
 16.80000000 383.00000000  54.00000000   0.12356979
 16.90000000 406.00000000  60.00000000   0.12875536
 17.00000000 317.00000000   7.00000000   0.02160494
 17.10000000  19.00000000   2.00000000   0.09523810
 17.20000000 100.00000000  26.00000000   0.20634921
 17.30000000 364.00000000  24.00000000   0.06185567
 17.40000000 401.00000000  35.00000000   0.08027523
 17.50000000 367.00000000  81.00000000   0.18080357
 17.60000000 446.00000000  41.00000000   0.08418891
 17.70000000 326.00000000 116.00000000   0.26244344
 17.80000000 415.00000000  45.00000000   0.09782609
 17.90000000 326.00000000  39.00000000   0.10684932
 18.00000000 334.00000000  30.00000000   0.08241758
 18.10000000 380.00000000  59.00000000   0.13439636
 18.20000000 263.00000000  31.00000000   0.10544218
 18.30000000 385.00000000  44.00000000   0.10256410
 18.40000000 433.00000000  71.00000000   0.14087302
 18.50000000 327.00000000  73.00000000   0.18250000
 18.60000000 277.00000000  14.00000000   0.04810997
 18.70000000 386.00000000  35.00000000   0.08313539
 18.80000000 364.00000000  45.00000000   0.11002445
 18.90000000 341.00000000  49.00000000   0.12564103
 19.00000000 295.00000000  34.00000000   0.10334347
 19.10000000 360.00000000  65.00000000   0.15294118
 19.20000000 297.00000000   3.00000000   0.01000000
 19.30000000 327.00000000  54.00000000   0.14173228
 19.40000000 215.00000000  44.00000000   0.16988417
 19.50000000 314.00000000  46.00000000   0.12777778
 19.60000000 223.00000000  -2.00000000  -0.00904977
 19.70000000 189.00000000  30.00000000   0.13698630
 19.80000000 129.00000000  67.00000000   0.34183673
 19.90000000 160.00000000  37.00000000   0.18781726
 20.00000000 166.00000000  39.00000000   0.19024390
 20.10000000 207.00000000   1.00000000   0.00480769
 20.20000000 249.00000000  17.00000000   0.06390977
 20.30000000 216.00000000   0.00000000   0.00000000
 20.40000000 257.00000000  36.00000000   0.12286689
 20.50000000 308.00000000   1.00000000   0.00323625
 20.60000000 262.00000000  20.00000000   0.07092199
 20.70000000 231.00000000  82.00000000   0.26198083
 20.80000000 256.00000000  33.00000000   0.11418685
 20.90000000 358.00000000  32.00000000   0.08205128
 21.00000000 285.00000000  59.00000000   0.17151163
 21.10000000 320.00000000  21.00000000   0.06158358
 21.20000000 387.00000000  52.00000000   0.11845103
 21.30000000 428.00000000  75.00000000   0.14910537
 21.40000000 412.00000000  70.00000000   0.14522822
 21.50000000 338.00000000   2.00000000   0.00588235
 21.60000000 361.00000000  59.00000000   0.14047619
 21.70000000 255.00000000  29.00000000   0.10211268
 21.80000000 386.00000000  33.00000000   0.07875895
 21.90000000 457.00000000   7.00000000   0.01508621
 22.00000000 386.00000000  54.00000000   0.12272727
 22.10000000 416.00000000  49.00000000   0.10537634
 22.20000000 311.00000000  37.00000000   0.10632184
 22.30000000 343.00000000  44.00000000   0.11369509
 22.40000000 328.00000000  51.00000000   0.13456464
 22.50000000 305.00000000  38.00000000   0.11078717
 22.60000000 456.00000000  34.00000000   0.06938776
 22.70000000 349.00000000  48.00000000   0.12090680
 22.80000000 333.00000000  59.00000000   0.15051020
 22.90000000 397.00000000  79.00000000   0.16596639
 23.00000000 481.00000000  34.00000000   0.06601942
 23.10000000 307.00000000  27.00000000   0.08083832
 23.20000000 448.00000000  49.00000000   0.09859155
 23.30000000 362.00000000  50.00000000   0.12135922
 23.40000000 453.00000000  52.00000000   0.10297030
 23.50000000 290.00000000  74.00000000   0.20329670
 23.60000000 353.00000000  22.00000000   0.05866667
 23.70000000 371.00000000  17.00000000   0.04381443
 23.80000000 487.00000000   8.00000000   0.01616162
 23.90000000 377.00000000  51.00000000   0.11915888
 24.00000000 477.00000000  14.00000000   0.02851324
 24.10000000 356.00000000  52.00000000   0.12745098
 24.20000000 439.00000000  28.00000000   0.05995717
 24.30000000 423.00000000  32.00000000   0.07032967
 24.40000000 310.00000000  51.00000000   0.14127424
 24.50000000 297.00000000  51.00000000   0.14655172
 24.60000000 290.00000000  41.00000000   0.12386707
 24.70000000 441.00000000  67.00000000   0.13188976
 24.80000000 323.00000000  32.00000000   0.09014085
 24.90000000 415.00000000  57.00000000   0.12076271
 25.00000000 266.00000000  96.00000000   0.26519337
 25.10000000 280.00000000  14.00000000   0.04761905
 25.20000000 349.00000000  -6.00000000  -0.01749271
 25.30000000 347.00000000  21.00000000   0.05706522
 25.40000000 318.00000000  32.00000000   0.09142857
 25.50000000 385.00000000  25.00000000   0.06097561
 25.60000000 387.00000000  55.00000000   0.12443439
 25.70000000 316.00000000  54.00000000   0.14594595
 25.80000000 287.00000000  16.00000000   0.05280528
 25.90000000 252.00000000  21.00000000   0.07692308
 26.00000000 319.00000000  33.00000000   0.09375000
 26.10000000 302.00000000  75.00000000   0.19893899
 26.20000000 328.00000000  37.00000000   0.10136986
 26.30000000 303.00000000  57.00000000   0.15833333
 26.40000000 286.00000000  58.00000000   0.16860465
 26.50000000 361.00000000  23.00000000   0.05989583
 26.60000000 441.00000000  48.00000000   0.09815951
 26.70000000 336.00000000  34.00000000   0.09189189
 26.80000000 290.00000000  48.00000000   0.14201183
 26.90000000 300.00000000  70.00000000   0.18918919
 27.00000000 303.00000000  42.00000000   0.12173913
 27.10000000 330.00000000  54.00000000   0.14062500
 27.20000000 354.00000000  19.00000000   0.05093834
 27.30000000 344.00000000  23.00000000   0.06267030
 27.40000000 307.00000000  30.00000000   0.08902077
 27.50000000 325.00000000  43.00000000   0.11684783
 27.60000000 377.00000000  50.00000000   0.11709602
 27.70000000 490.00000000  68.00000000   0.12186380
 27.80000000 269.00000000  57.00000000   0.17484663
 27.90000000 305.00000000  26.00000000   0.07854985
 28.00000000 388.00000000  18.00000000   0.04433498
 28.10000000 372.00000000  27.00000000   0.06766917
 28.20000000 289.00000000  45.00000000   0.13473054
 28.30000000 314.00000000  10.00000000   0.03086420
 28.40000000 335.00000000  43.00000000   0.11375661
 28.50000000 342.00000000  42.00000000   0.10937500
 28.60000000 418.00000000  39.00000000   0.08533917
 28.70000000 343.00000000  23.00000000   0.06284153
 28.80000000 425.00000000  64.00000000   0.13087935
 28.90000000 356.00000000  29.00000000   0.07532468
 29.00000000 400.00000000  41.00000000   0.09297052
 29.10000000 387.00000000   7.00000000   0.01776650
 29.20000000 414.00000000  14.00000000   0.03271028
 29.30000000 237.00000000  26.00000000   0.09885932
 29.40000000 348.00000000  66.00000000   0.15942029
 29.50000000 432.00000000  23.00000000   0.05054945
 29.60000000 358.00000000  45.00000000   0.11166253
 29.70000000 339.00000000  38.00000000   0.10079576
 29.80000000 453.00000000  48.00000000   0.09580838
 29.90000000 272.00000000  31.00000000   0.10231023
 30.00000000 438.00000000  23.00000000   0.04989154
 30.10000000 214.00000000  89.00000000   0.29372937
 30.20000000 264.00000000  87.00000000   0.24786325
 30.30000000 271.00000000  80.00000000   0.22792023
 30.40000000 379.00000000  51.00000000   0.11860465
 30.50000000 387.00000000  49.00000000   0.11238532
 30.60000000 457.00000000  33.00000000   0.06734694
 30.70000000 415.00000000  33.00000000   0.07366071
 30.80000000 438.00000000   8.00000000   0.01793722
 30.90000000 288.00000000  47.00000000   0.14029851
 31.00000000 314.00000000  11.00000000   0.03384615
 31.10000000 351.00000000  63.00000000   0.15217391
 31.20000000 260.00000000  95.00000000   0.26760563
 31.30000000 511.00000000  -4.00000000  -0.00788955
 31.40000000 393.00000000  31.00000000   0.07311321
 31.50000000 431.00000000  47.00000000   0.09832636
 31.60000000 305.00000000  54.00000000   0.15041783
 31.70000000 377.00000000  43.00000000   0.10238095
 31.80000000 342.00000000  44.00000000   0.11398964
 31.90000000 250.00000000  59.00000000   0.19093851
 32.00000000 315.00000000  43.00000000   0.12011173
 32.10000000 347.00000000  33.00000000   0.08684211
 32.20000000 361.00000000  22.00000000   0.05744125
 32.30000000 471.00000000  73.00000000   0.13419118
 32.40000000 397.00000000  28.00000000   0.06588235
 32.50000000 313.00000000  20.00000000   0.06006006
 32.60000000 340.00000000  97.00000000   0.22196796
 32.70000000 303.00000000  53.00000000   0.14887640
 32.80000000 302.00000000  25.00000000   0.07645260
 32.90000000 392.00000000  61.00000000   0.13465784
 33.00000000 449.00000000  13.00000000   0.02813853
 33.10000000 439.00000000  44.00000000   0.09109731
 33.20000000 482.00000000  41.00000000   0.07839388
 33.30000000 325.00000000  45.00000000   0.12162162
 33.40000000 204.00000000  37.00000000   0.15352697
 33.50000000 436.00000000  37.00000000   0.07822410
 33.60000000 347.00000000  40.00000000   0.10335917
 33.70000000 495.00000000  19.00000000   0.03696498
 33.80000000 365.00000000   6.00000000   0.01617251
 33.90000000 368.00000000  40.00000000   0.09803922
 34.00000000 304.00000000  59.00000000   0.16253444
 34.10000000 296.00000000  11.00000000   0.03583062
 34.20000000 370.00000000  11.00000000   0.02887139
 34.30000000 346.00000000  16.00000000   0.04419890
 34.40000000 279.00000000  76.00000000   0.21408451
 34.50000000 384.00000000  12.00000000   0.03030303
 34.60000000 450.00000000  34.00000000   0.07024793
 34.70000000 249.00000000  51.00000000   0.17000000
 34.80000000 276.00000000  73.00000000   0.20916905
 34.90000000 292.00000000  13.00000000   0.04262295
 35.00000000 310.00000000  34.00000000   0.09883721
 35.10000000 322.00000000  39.00000000   0.10803324
 35.20000000 441.00000000 132.00000000   0.23036649
 35.30000000 417.00000000  29.00000000   0.06502242
 35.40000000 278.00000000  82.00000000   0.22777778
 35.50000000 395.00000000  40.00000000   0.09195402
 35.60000000 288.00000000  37.00000000   0.11384615
 35.70000000 347.00000000  42.00000000   0.10796915
 35.80000000 274.00000000  33.00000000   0.10749186
 35.90000000 375.00000000   8.00000000   0.02088773
 36.00000000 307.00000000  35.00000000   0.10233918
 36.10000000 378.00000000  40.00000000   0.09569378
 36.20000000 433.00000000  32.00000000   0.06881720
 36.30000000 281.00000000  60.00000000   0.17595308
 36.40000000 346.00000000  43.00000000   0.11053985
 36.50000000 274.00000000  27.00000000   0.08970100
 36.60000000 425.00000000  85.00000000   0.16666667
 36.70000000 331.00000000   9.00000000   0.02647059
 36.80000000 391.00000000  14.00000000   0.03456790
 36.90000000 281.00000000  45.00000000   0.13803681
 37.00000000 324.00000000  35.00000000   0.09749304
 37.10000000 314.00000000  43.00000000   0.12044818
 37.20000000 313.00000000  27.00000000   0.07941176
 37.30000000 243.00000000  37.00000000   0.13214286
 37.40000000 379.00000000  41.00000000   0.09761905
 37.50000000 356.00000000  10.00000000   0.02732240
 37.60000000 427.00000000  44.00000000   0.09341826
 37.70000000 391.00000000  50.00000000   0.11337868
 37.80000000 228.00000000  56.00000000   0.19718310
 37.90000000 281.00000000  29.00000000   0.09354839
 38.00000000 345.00000000  51.00000000   0.12878788
 38.10000000 277.00000000  41.00000000   0.12893082
 38.20000000 228.00000000  74.00000000   0.24503311
 38.30000000 327.00000000  33.00000000   0.09166667
 38.40000000 266.00000000  66.00000000   0.19879518
 38.50000000 344.00000000  65.00000000   0.15892421
 38.60000000 267.00000000  58.00000000   0.17846154
 38.70000000 332.00000000  70.00000000   0.17412935
 38.80000000 440.00000000  39.00000000   0.08141962
 38.90000000 455.00000000  14.00000000   0.02985075
 39.00000000 281.00000000  33.00000000   0.10509554
 39.10000000 275.00000000  25.00000000   0.08333333
 39.20000000 329.00000000  57.00000000   0.14766839
 39.30000000 293.00000000  28.00000000   0.08722741
 39.40000000 383.00000000  27.00000000   0.06585366
 39.50000000 347.00000000   8.00000000   0.02253521
 39.60000000 280.00000000  33.00000000   0.10543131
 39.70000000 243.00000000  25.00000000   0.09328358
 39.80000000 397.00000000  38.00000000   0.08735632
 39.90000000 333.00000000  41.00000000   0.10962567
 40.00000000 336.00000000  43.00000000   0.11345646
 40.10000000 347.00000000  86.00000000   0.19861432
 40.20000000 415.00000000  28.00000000   0.06320542
 40.30000000 185.00000000  -8.00000000  -0.04519774
 40.40000000 -34.00000000 -18.00000000   0.34615385
 40.50000000 -13.00000000  -6.00000000   0.31578947
 40.60000000  14.00000000  15.00000000   0.51724138
 40.70000000  -6.00000000   0.00000000  -0.00000000
 40.80000000 -45.00000000 -20.00000000   0.30769231
 40.90000000 -46.00000000  -9.00000000   0.16363636
 41.00000000   6.00000000   4.00000000   0.40000000
 41.10000000 -22.00000000 -27.00000000   0.55102041
 41.20000000 -28.00000000  -3.00000000   0.09677419
 41.30000000 -27.00000000 -16.00000000   0.37209302
 41.40000000 -25.00000000  23.00000000 -11.50000000
 41.50000000 -28.00000000 -13.00000000   0.31707317
 41.60000000  -8.00000000 -11.00000000   0.57894737
 41.70000000 -40.00000000 -10.00000000   0.20000000
 41.80000000 -23.00000000  13.00000000  -1.30000000
 41.90000000 -49.00000000   0.00000000  -0.00000000
 42.00000000 -22.00000000  17.00000000  -3.40000000
 42.10000000 -46.00000000 -23.00000000   0.33333333
 42.20000000  -4.00000000 -15.00000000   0.78947368
 42.30000000  10.00000000 -19.00000000   2.11111111
 42.40000000  -3.00000000 -24.00000000   0.88888889
 42.50000000   0.00000000  17.00000000   1.00000000
 42.60000000 -57.00000000 -15.00000000   0.20833333
 42.70000000 -31.00000000  22.00000000  -2.44444444
 42.80000000   8.00000000 -14.00000000   2.33333333
 42.90000000 -21.00000000   1.00000000  -0.05000000
 43.00000000 -27.00000000 -23.00000000   0.46000000
 43.10000000 -56.00000000   8.00000000  -0.16666667
 43.20000000  34.00000000  47.00000000   0.58024691
 43.30000000 -21.00000000   2.00000000  -0.10526316
 43.40000000 -51.00000000   9.00000000  -0.21428571
 43.50000000  67.00000000 -23.00000000  -0.52272727
 43.60000000 -41.00000000   4.00000000  -0.10810811
 43.70000000 -64.00000000  -3.00000000   0.04477612
 43.80000000  24.00000000  19.00000000   0.44186047
 43.90000000 -26.00000000   3.00000000  -0.13043478
 44.00000000   3.00000000  -8.00000000   1.60000000
 44.10000000 -14.00000000  27.00000000   2.07692308
 44.20000000   0.00000000  -5.00000000   1.00000000
 44.30000000 -41.00000000   0.00000000  -0.00000000
 44.40000000 -28.00000000   9.00000000  -0.47368421
 44.50000000 -14.00000000 -19.00000000   0.57575758
 44.60000000 -55.00000000  11.00000000  -0.25000000
 44.70000000 -27.00000000   1.00000000  -0.03846154
 44.80000000 -30.00000000  30.00000000   0.50000000
 44.90000000  -4.00000000  -3.00000000   0.42857143
 45.00000000 -28.00000000  33.00000000   6.60000000
 45.10000000 -15.00000000   0.00000000  -0.00000000
 45.20000000 -28.00000000 -13.00000000   0.31707317
 45.30000000 -19.00000000  -4.00000000   0.17391304
 45.40000000 -47.00000000  25.00000000  -1.13636364
 45.50000000 -14.00000000  27.00000000   2.07692308
 45.60000000 -31.00000000  13.00000000  -0.72222222
 45.70000000  -7.00000000  19.00000000   1.58333333
 45.80000000 -12.00000000  -1.00000000   0.07692308
 45.90000000 -30.00000000 -23.00000000   0.43396226
 46.00000000   5.00000000 -15.00000000   1.50000000
 46.10000000 -17.00000000  -8.00000000   0.32000000
 46.20000000  60.00000000  -8.00000000  -0.15384615
 46.30000000 -44.00000000  11.00000000  -0.33333333
 46.40000000 -28.00000000 -12.00000000   0.30000000
 46.50000000 -14.00000000  14.00000000   0.50000000
 46.60000000 -15.00000000 -10.00000000   0.40000000
 46.70000000  -6.00000000 -15.00000000   0.71428571
 46.80000000  -1.00000000 -23.00000000   0.95833333
 46.90000000 -30.00000000  -6.00000000   0.16666667
 47.00000000 -13.00000000  24.00000000   2.18181818
 47.10000000   6.00000000  24.00000000   0.80000000
 47.20000000 -20.00000000  -9.00000000   0.31034483
 47.30000000  -8.00000000   5.00000000  -1.66666667
 47.40000000 -21.00000000 -20.00000000   0.48780488
 47.50000000 -62.00000000  -2.00000000   0.03125000
 47.60000000 -40.00000000  16.00000000  -0.66666667
 47.70000000 -37.00000000 -20.00000000   0.35087719
 47.80000000   5.00000000  12.00000000   0.70588235
 47.90000000  15.00000000  -2.00000000  -0.15384615
 48.00000000 -39.00000000 -14.00000000   0.26415094
 48.10000000 -40.00000000 -11.00000000   0.21568627
 48.20000000 -33.00000000  20.00000000  -1.53846154
 48.30000000 -18.00000000 -16.00000000   0.47058824
 48.40000000 -19.00000000  16.00000000  -5.33333333
 48.50000000  11.00000000   9.00000000   0.45000000
 48.60000000 -82.00000000   7.00000000  -0.09333333
 48.70000000 -65.00000000   3.00000000  -0.04838710
 48.80000000 -11.00000000 -20.00000000   0.64516129
 48.90000000 -55.00000000  -4.00000000   0.06779661
 49.00000000 -23.00000000  -2.00000000   0.08000000
 49.10000000 -33.00000000   0.00000000  -0.00000000
 49.20000000 -13.00000000  21.00000000   2.62500000
 49.30000000 -18.00000000   9.00000000  -1.00000000
 49.40000000 -57.00000000   2.00000000  -0.03636364
 49.50000000 -28.00000000  13.00000000  -0.86666667
 49.60000000 -21.00000000   4.00000000  -0.23529412
 49.70000000 -47.00000000 -14.00000000   0.22950820
 49.80000000 -48.00000000 -11.00000000   0.18644068
 49.90000000  13.00000000  -7.00000000  -1.16666667
 50.00000000 -45.00000000  -5.00000000   0.10000000
