# Supplementary material for: Functional 3D architecture in an intrinsically disordered E3 ligase domain facilitates ubiquitin transfer
Source: Nat Commun. 2020 Jul 30;11:3807. doi: 10.1038/s41467-020-17647-x (PMC7393505; doi:10.1038/s41467-020-17647-x)
Supplement: Supplementary file 4 — Source Data [file 41467_2020_17647_MOESM4_ESM.zip › Source data/Fig. 2/Figure 2B/SM traces - raw/37-77 + SUMO/62_36with_fret.dat]

  0.00000000 128.00000000 162.00000000   0.55862069
  0.10000000 168.00000000 107.00000000   0.38909091
  0.20000000 133.00000000 103.00000000   0.43644068
  0.30000000 223.00000000  90.00000000   0.28753994
  0.40000000 161.00000000 108.00000000   0.40148699
  0.50000000 107.00000000  66.00000000   0.38150289
  0.60000000 216.00000000 214.00000000   0.49767442
  0.70000000 173.00000000 118.00000000   0.40549828
  0.80000000  75.00000000  45.00000000   0.37500000
  0.90000000 115.00000000 135.00000000   0.54000000
  1.00000000  80.00000000 159.00000000   0.66527197
  1.10000000 125.00000000 181.00000000   0.59150327
  1.20000000 138.00000000 140.00000000   0.50359712
  1.30000000 170.00000000 159.00000000   0.48328267
  1.40000000 179.00000000 112.00000000   0.38487973
  1.50000000 121.00000000  92.00000000   0.43192488
  1.60000000 140.00000000 109.00000000   0.43775100
  1.70000000 139.00000000  75.00000000   0.35046729
  1.80000000 100.00000000  90.00000000   0.47368421
  1.90000000 184.00000000 121.00000000   0.39672131
  2.00000000 188.00000000  82.00000000   0.30370370
  2.10000000  96.00000000 156.00000000   0.61904762
  2.20000000 158.00000000 133.00000000   0.45704467
  2.30000000 147.00000000 127.00000000   0.46350365
  2.40000000 146.00000000  84.00000000   0.36521739
  2.50000000 102.00000000 172.00000000   0.62773723
  2.60000000  79.00000000 115.00000000   0.59278351
  2.70000000 114.00000000  73.00000000   0.39037433
  2.80000000 151.00000000 117.00000000   0.43656716
  2.90000000 125.00000000 140.00000000   0.52830189
  3.00000000 204.00000000  97.00000000   0.32225914
  3.10000000 203.00000000 100.00000000   0.33003300
  3.20000000 139.00000000 135.00000000   0.49270073
  3.30000000 122.00000000 109.00000000   0.47186147
  3.40000000 137.00000000  82.00000000   0.37442922
  3.50000000 111.00000000 121.00000000   0.52155172
  3.60000000  92.00000000  94.00000000   0.50537634
  3.70000000 111.00000000 151.00000000   0.57633588
  3.80000000 100.00000000  99.00000000   0.49748744
  3.90000000 142.00000000 102.00000000   0.41803279
  4.00000000 125.00000000 138.00000000   0.52471483
  4.10000000 113.00000000 133.00000000   0.54065041
  4.20000000 132.00000000 108.00000000   0.45000000
  4.30000000 139.00000000 109.00000000   0.43951613
  4.40000000 179.00000000 185.00000000   0.50824176
  4.50000000 107.00000000 115.00000000   0.51801802
  4.60000000 159.00000000  80.00000000   0.33472803
  4.70000000 124.00000000  83.00000000   0.40096618
  4.80000000 195.00000000 148.00000000   0.43148688
  4.90000000 123.00000000 107.00000000   0.46521739
  5.00000000  78.00000000 126.00000000   0.61764706
  5.10000000  75.00000000 142.00000000   0.65437788
  5.20000000 195.00000000  90.00000000   0.31578947
  5.30000000 146.00000000 104.00000000   0.41600000
  5.40000000 147.00000000 122.00000000   0.45353160
  5.50000000 195.00000000  99.00000000   0.33673469
  5.60000000 139.00000000  91.00000000   0.39565217
  5.70000000 134.00000000  72.00000000   0.34951456
  5.80000000 115.00000000  98.00000000   0.46009390
  5.90000000 113.00000000 116.00000000   0.50655022
  6.00000000 157.00000000  72.00000000   0.31441048
  6.10000000 109.00000000 118.00000000   0.51982379
  6.20000000 135.00000000  93.00000000   0.40789474
  6.30000000 201.00000000  55.00000000   0.21484375
  6.40000000 143.00000000  85.00000000   0.37280702
  6.50000000 134.00000000 101.00000000   0.42978723
  6.60000000 143.00000000  95.00000000   0.39915966
  6.70000000 136.00000000  78.00000000   0.36448598
  6.80000000 147.00000000 189.00000000   0.56250000
  6.90000000 124.00000000  91.00000000   0.42325581
  7.00000000 143.00000000 106.00000000   0.42570281
  7.10000000  98.00000000 122.00000000   0.55454545
  7.20000000 157.00000000 115.00000000   0.42279412
  7.30000000 100.00000000 100.00000000   0.50000000
  7.40000000 106.00000000  81.00000000   0.43315508
  7.50000000 151.00000000 111.00000000   0.42366412
  7.60000000 108.00000000  87.00000000   0.44615385
  7.70000000  97.00000000  67.00000000   0.40853659
  7.80000000 134.00000000  70.00000000   0.34313725
  7.90000000 108.00000000  98.00000000   0.47572816
  8.00000000  95.00000000  79.00000000   0.45402299
  8.10000000  90.00000000 124.00000000   0.57943925
  8.20000000 193.00000000  94.00000000   0.32752613
  8.30000000  75.00000000  97.00000000   0.56395349
  8.40000000 140.00000000  76.00000000   0.35185185
  8.50000000 132.00000000  81.00000000   0.38028169
  8.60000000 127.00000000 117.00000000   0.47950820
  8.70000000 113.00000000  81.00000000   0.41752577
  8.80000000 118.00000000  97.00000000   0.45116279
  8.90000000 126.00000000 140.00000000   0.52631579
  9.00000000 115.00000000  73.00000000   0.38829787
  9.10000000 156.00000000 103.00000000   0.39768340
  9.20000000 159.00000000 103.00000000   0.39312977
  9.30000000 117.00000000 149.00000000   0.56015038
  9.40000000 156.00000000  93.00000000   0.37349398
  9.50000000 110.00000000  88.00000000   0.44444444
  9.60000000 152.00000000  53.00000000   0.25853659
  9.70000000 128.00000000 107.00000000   0.45531915
  9.80000000 203.00000000 145.00000000   0.41666667
  9.90000000 200.00000000  94.00000000   0.31972789
 10.00000000 167.00000000  74.00000000   0.30705394
 10.10000000  99.00000000  46.00000000   0.31724138
 10.20000000 186.00000000  28.00000000   0.13084112
 10.30000000 150.00000000 115.00000000   0.43396226
 10.40000000 152.00000000  73.00000000   0.32444444
 10.50000000 148.00000000 134.00000000   0.47517730
 10.60000000 145.00000000 167.00000000   0.53525641
 10.70000000 103.00000000  83.00000000   0.44623656
 10.80000000 157.00000000 159.00000000   0.50316456
 10.90000000 145.00000000  88.00000000   0.37768240
 11.00000000 204.00000000 118.00000000   0.36645963
 11.10000000  58.00000000 143.00000000   0.71144279
 11.20000000 114.00000000 128.00000000   0.52892562
 11.30000000 170.00000000  58.00000000   0.25438596
 11.40000000 145.00000000 122.00000000   0.45692884
 11.50000000 104.00000000  69.00000000   0.39884393
 11.60000000 246.00000000 140.00000000   0.36269430
 11.70000000 120.00000000 119.00000000   0.49790795
 11.80000000 263.00000000  87.00000000   0.24857143
 11.90000000  85.00000000  78.00000000   0.47852761
 12.00000000  96.00000000  93.00000000   0.49206349
 12.10000000 103.00000000 102.00000000   0.49756098
 12.20000000 133.00000000  99.00000000   0.42672414
 12.30000000 139.00000000 131.00000000   0.48518519
 12.40000000  19.00000000 123.00000000   0.86619718
 12.50000000  83.00000000  73.00000000   0.46794872
 12.60000000  39.00000000  56.00000000   0.58947368
 12.70000000  47.00000000  61.00000000   0.56481481
 12.80000000 130.00000000  77.00000000   0.37198068
 12.90000000 126.00000000  27.00000000   0.17647059
 13.00000000 107.00000000  92.00000000   0.46231156
 13.10000000 104.00000000 108.00000000   0.50943396
 13.20000000 156.00000000 100.00000000   0.39062500
 13.30000000 148.00000000 127.00000000   0.46181818
 13.40000000 108.00000000 127.00000000   0.54042553
 13.50000000 154.00000000  51.00000000   0.24878049
 13.60000000  83.00000000 122.00000000   0.59512195
 13.70000000 137.00000000 146.00000000   0.51590106
 13.80000000 125.00000000 117.00000000   0.48347107
 13.90000000 150.00000000  83.00000000   0.35622318
 14.00000000 124.00000000 128.00000000   0.50793651
 14.10000000 187.00000000 115.00000000   0.38079470
 14.20000000 137.00000000 118.00000000   0.46274510
 14.30000000 130.00000000 148.00000000   0.53237410
 14.40000000 107.00000000 117.00000000   0.52232143
 14.50000000 128.00000000  72.00000000   0.36000000
 14.60000000  99.00000000  40.00000000   0.28776978
 14.70000000 124.00000000 144.00000000   0.53731343
 14.80000000 137.00000000 103.00000000   0.42916667
 14.90000000 159.00000000  73.00000000   0.31465517
 15.00000000  72.00000000  86.00000000   0.54430380
 15.10000000 174.00000000 149.00000000   0.46130031
 15.20000000 153.00000000  87.00000000   0.36250000
 15.30000000 120.00000000  70.00000000   0.36842105
 15.40000000 217.00000000  69.00000000   0.24125874
 15.50000000 178.00000000  93.00000000   0.34317343
 15.60000000 139.00000000  41.00000000   0.22777778
 15.70000000 110.00000000 117.00000000   0.51541850
 15.80000000 108.00000000 148.00000000   0.57812500
 15.90000000 168.00000000 110.00000000   0.39568345
 16.00000000 119.00000000  91.00000000   0.43333333
 16.10000000  98.00000000 123.00000000   0.55656109
 16.20000000 102.00000000 127.00000000   0.55458515
 16.30000000 194.00000000  62.00000000   0.24218750
 16.40000000 156.00000000 148.00000000   0.48684211
 16.50000000  69.00000000  78.00000000   0.53061224
 16.60000000  55.00000000 102.00000000   0.64968153
 16.70000000  81.00000000 163.00000000   0.66803279
 16.80000000 180.00000000 118.00000000   0.39597315
 16.90000000 145.00000000 111.00000000   0.43359375
 17.00000000 136.00000000 102.00000000   0.42857143
 17.10000000 204.00000000 104.00000000   0.33766234
 17.20000000 128.00000000  66.00000000   0.34020619
 17.30000000  38.00000000  61.00000000   0.61616162
 17.40000000 107.00000000 151.00000000   0.58527132
 17.50000000 185.00000000 103.00000000   0.35763889
 17.60000000 130.00000000 113.00000000   0.46502058
 17.70000000 103.00000000  72.00000000   0.41142857
 17.80000000 157.00000000  92.00000000   0.36947791
 17.90000000 245.00000000  98.00000000   0.28571429
 18.00000000  60.00000000  59.00000000   0.49579832
 18.10000000 116.00000000 159.00000000   0.57818182
 18.20000000  94.00000000  98.00000000   0.51041667
 18.30000000 155.00000000  46.00000000   0.22885572
 18.40000000 119.00000000 101.00000000   0.45909091
 18.50000000 133.00000000 142.00000000   0.51636364
 18.60000000  85.00000000  57.00000000   0.40140845
 18.70000000 210.00000000  74.00000000   0.26056338
 18.80000000 147.00000000  74.00000000   0.33484163
 18.90000000 117.00000000  92.00000000   0.44019139
 19.00000000 149.00000000  24.00000000   0.13872832
 19.10000000 102.00000000 117.00000000   0.53424658
 19.20000000 185.00000000  32.00000000   0.14746544
 19.30000000 130.00000000  87.00000000   0.40092166
 19.40000000 131.00000000  56.00000000   0.29946524
 19.50000000 168.00000000  76.00000000   0.31147541
 19.60000000 181.00000000  95.00000000   0.34420290
 19.70000000  99.00000000  96.00000000   0.49230769
 19.80000000 196.00000000 143.00000000   0.42182891
 19.90000000 124.00000000 124.00000000   0.50000000
 20.00000000 108.00000000  92.00000000   0.46000000
 20.10000000  91.00000000 135.00000000   0.59734513
 20.20000000 137.00000000  98.00000000   0.41702128
 20.30000000 132.00000000  83.00000000   0.38604651
 20.40000000 136.00000000 106.00000000   0.43801653
 20.50000000 179.00000000  95.00000000   0.34671533
 20.60000000 131.00000000  83.00000000   0.38785047
 20.70000000 141.00000000 133.00000000   0.48540146
 20.80000000 131.00000000  39.00000000   0.22941176
 20.90000000  76.00000000  82.00000000   0.51898734
 21.00000000 161.00000000  95.00000000   0.37109375
 21.10000000 124.00000000  87.00000000   0.41232227
 21.20000000 168.00000000 141.00000000   0.45631068
 21.30000000 166.00000000 155.00000000   0.48286604
 21.40000000 115.00000000  71.00000000   0.38172043
 21.50000000 110.00000000  95.00000000   0.46341463
 21.60000000 147.00000000  42.00000000   0.22222222
 21.70000000 141.00000000 114.00000000   0.44705882
 21.80000000 170.00000000  62.00000000   0.26724138
 21.90000000  69.00000000  57.00000000   0.45238095
 22.00000000 146.00000000  92.00000000   0.38655462
 22.10000000 131.00000000  30.00000000   0.18633540
 22.20000000  92.00000000  97.00000000   0.51322751
 22.30000000 107.00000000  77.00000000   0.41847826
 22.40000000 109.00000000  70.00000000   0.39106145
 22.50000000  98.00000000 155.00000000   0.61264822
 22.60000000  81.00000000  66.00000000   0.44897959
 22.70000000 181.00000000 107.00000000   0.37152778
 22.80000000 114.00000000 124.00000000   0.52100840
 22.90000000  98.00000000  97.00000000   0.49743590
 23.00000000 138.00000000  96.00000000   0.41025641
 23.10000000 183.00000000  98.00000000   0.34875445
 23.20000000 166.00000000  55.00000000   0.24886878
 23.30000000 159.00000000  99.00000000   0.38372093
 23.40000000 105.00000000 119.00000000   0.53125000
 23.50000000 161.00000000  71.00000000   0.30603448
 23.60000000 252.00000000  40.00000000   0.13698630
 23.70000000 252.00000000  23.00000000   0.08363636
 23.80000000 235.00000000  17.00000000   0.06746032
 23.90000000 202.00000000  67.00000000   0.24907063
 24.00000000 209.00000000  45.00000000   0.17716535
 24.10000000 287.00000000  26.00000000   0.08306709
 24.20000000 230.00000000  42.00000000   0.15441176
 24.30000000 338.00000000  42.00000000   0.11052632
 24.40000000 288.00000000  19.00000000   0.06188925
 24.50000000 332.00000000  46.00000000   0.12169312
 24.60000000 191.00000000  -2.00000000  -0.01058201
 24.70000000 244.00000000 108.00000000   0.30681818
 24.80000000 191.00000000  59.00000000   0.23600000
 24.90000000 278.00000000  18.00000000   0.06081081
 25.00000000 173.00000000  36.00000000   0.17224880
 25.10000000 317.00000000  30.00000000   0.08645533
 25.20000000 289.00000000  55.00000000   0.15988372
 25.30000000 272.00000000  35.00000000   0.11400651
 25.40000000 273.00000000  29.00000000   0.09602649
 25.50000000 364.00000000  33.00000000   0.08312343
 25.60000000 318.00000000  16.00000000   0.04790419
 25.70000000 229.00000000  23.00000000   0.09126984
 25.80000000 252.00000000  60.00000000   0.19230769
 25.90000000 237.00000000  39.00000000   0.14130435
 26.00000000 300.00000000  57.00000000   0.15966387
 26.10000000 192.00000000  46.00000000   0.19327731
 26.20000000 207.00000000  14.00000000   0.06334842
 26.30000000 280.00000000  32.00000000   0.10256410
 26.40000000 271.00000000 128.00000000   0.32080201
 26.50000000 242.00000000  36.00000000   0.12949640
 26.60000000 238.00000000  56.00000000   0.19047619
 26.70000000 253.00000000  23.00000000   0.08333333
 26.80000000 220.00000000  28.00000000   0.11290323
 26.90000000 178.00000000  28.00000000   0.13592233
 27.00000000 310.00000000  41.00000000   0.11680912
 27.10000000 215.00000000  74.00000000   0.25605536
 27.20000000 273.00000000  86.00000000   0.23955432
 27.30000000 402.00000000  38.00000000   0.08636364
 27.40000000 227.00000000  64.00000000   0.21993127
 27.50000000 211.00000000  50.00000000   0.19157088
 27.60000000 132.00000000  32.00000000   0.19512195
 27.70000000 237.00000000   3.00000000   0.01250000
 27.80000000 214.00000000  69.00000000   0.24381625
 27.90000000 201.00000000   8.00000000   0.03827751
 28.00000000 280.00000000  50.00000000   0.15151515
 28.10000000 184.00000000  18.00000000   0.08910891
 28.20000000 284.00000000  38.00000000   0.11801242
 28.30000000 231.00000000  67.00000000   0.22483221
 28.40000000 165.00000000  58.00000000   0.26008969
 28.50000000 231.00000000  32.00000000   0.12167300
 28.60000000 285.00000000  83.00000000   0.22554348
 28.70000000 238.00000000  89.00000000   0.27217125
 28.80000000 207.00000000  57.00000000   0.21590909
 28.90000000 204.00000000  76.00000000   0.27142857
 29.00000000 289.00000000  24.00000000   0.07667732
 29.10000000 240.00000000  37.00000000   0.13357401
 29.20000000 239.00000000  25.00000000   0.09469697
 29.30000000 240.00000000  37.00000000   0.13357401
 29.40000000 228.00000000  39.00000000   0.14606742
 29.50000000 238.00000000  42.00000000   0.15000000
 29.60000000 250.00000000  27.00000000   0.09747292
 29.70000000 297.00000000  47.00000000   0.13662791
 29.80000000 278.00000000  41.00000000   0.12852665
 29.90000000 242.00000000  31.00000000   0.11355311
 30.00000000 217.00000000  10.00000000   0.04405286
 30.10000000 255.00000000  80.00000000   0.23880597
 30.20000000 217.00000000  41.00000000   0.15891473
 30.30000000 275.00000000  44.00000000   0.13793103
 30.40000000 188.00000000  45.00000000   0.19313305
 30.50000000 351.00000000  20.00000000   0.05390836
 30.60000000 247.00000000  19.00000000   0.07142857
 30.70000000 234.00000000  23.00000000   0.08949416
 30.80000000 239.00000000  37.00000000   0.13405797
 30.90000000 168.00000000  68.00000000   0.28813559
 31.00000000 226.00000000  26.00000000   0.10317460
 31.10000000 233.00000000  45.00000000   0.16187050
 31.20000000 248.00000000  37.00000000   0.12982456
 31.30000000 225.00000000  67.00000000   0.22945205
 31.40000000 230.00000000  30.00000000   0.11538462
 31.50000000 249.00000000  27.00000000   0.09782609
 31.60000000 309.00000000  44.00000000   0.12464589
 31.70000000 217.00000000  32.00000000   0.12851406
 31.80000000 225.00000000   6.00000000   0.02597403
 31.90000000 271.00000000  55.00000000   0.16871166
 32.00000000 203.00000000  58.00000000   0.22222222
 32.10000000 302.00000000  14.00000000   0.04430380
 32.20000000 290.00000000  17.00000000   0.05537459
 32.30000000 255.00000000  34.00000000   0.11764706
 32.40000000 243.00000000   5.00000000   0.02016129
 32.50000000 235.00000000  24.00000000   0.09266409
 32.60000000 275.00000000  60.00000000   0.17910448
 32.70000000 234.00000000  21.00000000   0.08235294
 32.80000000 312.00000000  88.00000000   0.22000000
 32.90000000 219.00000000  37.00000000   0.14453125
 33.00000000 302.00000000  38.00000000   0.11176471
 33.10000000 320.00000000   6.00000000   0.01840491
 33.20000000 221.00000000   6.00000000   0.02643172
 33.30000000 185.00000000  17.00000000   0.08415842
 33.40000000 230.00000000  30.00000000   0.11538462
 33.50000000 193.00000000  -5.00000000  -0.02659574
 33.60000000 225.00000000   8.00000000   0.03433476
 33.70000000 308.00000000  71.00000000   0.18733509
 33.80000000 237.00000000  51.00000000   0.17708333
 33.90000000 313.00000000  44.00000000   0.12324930
 34.00000000 223.00000000  40.00000000   0.15209125
 34.10000000 313.00000000  25.00000000   0.07396450
 34.20000000 170.00000000  65.00000000   0.27659574
 34.30000000 298.00000000  75.00000000   0.20107239
 34.40000000 210.00000000  43.00000000   0.16996047
 34.50000000 264.00000000  -3.00000000  -0.01149425
 34.60000000 277.00000000  27.00000000   0.08881579
 34.70000000 260.00000000  14.00000000   0.05109489
 34.80000000 195.00000000  65.00000000   0.25000000
 34.90000000 268.00000000  72.00000000   0.21176471
 35.00000000 173.00000000  52.00000000   0.23111111
 35.10000000 302.00000000 117.00000000   0.27923628
 35.20000000 242.00000000  51.00000000   0.17406143
 35.30000000 235.00000000  33.00000000   0.12313433
 35.40000000 243.00000000  34.00000000   0.12274368
 35.50000000 159.00000000  28.00000000   0.14973262
 35.60000000 223.00000000  28.00000000   0.11155378
 35.70000000 228.00000000  13.00000000   0.05394191
 35.80000000 239.00000000  74.00000000   0.23642173
 35.90000000 337.00000000  66.00000000   0.16377171
 36.00000000 168.00000000   3.00000000   0.01754386
 36.10000000 227.00000000  23.00000000   0.09200000
 36.20000000 206.00000000  17.00000000   0.07623318
 36.30000000 354.00000000  41.00000000   0.10379747
 36.40000000 220.00000000  30.00000000   0.12000000
 36.50000000 183.00000000  -6.00000000  -0.03389831
 36.60000000 188.00000000   8.00000000   0.04081633
 36.70000000 164.00000000  67.00000000   0.29004329
 36.80000000 388.00000000  30.00000000   0.07177033
 36.90000000 194.00000000  28.00000000   0.12612613
 37.00000000 281.00000000  52.00000000   0.15615616
 37.10000000 244.00000000  26.00000000   0.09629630
 37.20000000 179.00000000  47.00000000   0.20796460
 37.30000000 224.00000000  51.00000000   0.18545455
 37.40000000 230.00000000  41.00000000   0.15129151
 37.50000000 222.00000000  84.00000000   0.27450980
 37.60000000 276.00000000  18.00000000   0.06122449
 37.70000000 254.00000000  31.00000000   0.10877193
 37.80000000 199.00000000  25.00000000   0.11160714
 37.90000000 260.00000000  20.00000000   0.07142857
 38.00000000 353.00000000  61.00000000   0.14734300
 38.10000000 278.00000000  11.00000000   0.03806228
 38.20000000 205.00000000  47.00000000   0.18650794
 38.30000000 246.00000000  29.00000000   0.10545455
 38.40000000 204.00000000  19.00000000   0.08520179
 38.50000000 237.00000000  38.00000000   0.13818182
 38.60000000 325.00000000  34.00000000   0.09470752
 38.70000000 267.00000000  61.00000000   0.18597561
 38.80000000 250.00000000  36.00000000   0.12587413
 38.90000000 252.00000000  33.00000000   0.11578947
 39.00000000 283.00000000  61.00000000   0.17732558
 39.10000000 273.00000000  61.00000000   0.18263473
 39.20000000 294.00000000  73.00000000   0.19891008
 39.30000000 273.00000000  47.00000000   0.14687500
 39.40000000 260.00000000  -4.00000000  -0.01562500
 39.50000000 150.00000000  21.00000000   0.12280702
 39.60000000 211.00000000   3.00000000   0.01401869
 39.70000000 218.00000000  13.00000000   0.05627706
 39.80000000 253.00000000  34.00000000   0.11846690
 39.90000000 241.00000000  41.00000000   0.14539007
 40.00000000 235.00000000   8.00000000   0.03292181
 40.10000000 238.00000000  22.00000000   0.08461538
 40.20000000 184.00000000  17.00000000   0.08457711
 40.30000000 197.00000000  43.00000000   0.17916667
 40.40000000 323.00000000  24.00000000   0.06916427
 40.50000000 271.00000000  47.00000000   0.14779874
 40.60000000 308.00000000  36.00000000   0.10465116
 40.70000000 222.00000000  16.00000000   0.06722689
 40.80000000 243.00000000  54.00000000   0.18181818
 40.90000000 314.00000000  40.00000000   0.11299435
 41.00000000 145.00000000  37.00000000   0.20329670
 41.10000000 206.00000000   8.00000000   0.03738318
 41.20000000 247.00000000  51.00000000   0.17114094
 41.30000000 220.00000000  -1.00000000  -0.00456621
 41.40000000 225.00000000  43.00000000   0.16044776
 41.50000000 216.00000000  11.00000000   0.04845815
 41.60000000 262.00000000  14.00000000   0.05072464
 41.70000000 202.00000000  21.00000000   0.09417040
 41.80000000 246.00000000  34.00000000   0.12142857
 41.90000000 296.00000000  44.00000000   0.12941176
 42.00000000 193.00000000  84.00000000   0.30324910
 42.10000000 276.00000000   6.00000000   0.02127660
 42.20000000 218.00000000  30.00000000   0.12096774
 42.30000000 266.00000000  19.00000000   0.06666667
 42.40000000 224.00000000  21.00000000   0.08571429
 42.50000000 241.00000000   6.00000000   0.02429150
 42.60000000 189.00000000  16.00000000   0.07804878
 42.70000000 229.00000000  18.00000000   0.07287449
 42.80000000 327.00000000  39.00000000   0.10655738
 42.90000000 215.00000000   8.00000000   0.03587444
 43.00000000 199.00000000  59.00000000   0.22868217
 43.10000000 125.00000000   0.00000000   0.00000000
 43.20000000 227.00000000  -8.00000000  -0.03652968
 43.30000000 195.00000000  22.00000000   0.10138249
 43.40000000 200.00000000   7.00000000   0.03381643
 43.50000000 257.00000000  24.00000000   0.08540925
 43.60000000 188.00000000  -2.00000000  -0.01075269
 43.70000000 210.00000000 -15.00000000  -0.07692308
 43.80000000 204.00000000  18.00000000   0.08108108
 43.90000000 312.00000000  86.00000000   0.21608040
 44.00000000 216.00000000  37.00000000   0.14624506
 44.10000000 215.00000000  43.00000000   0.16666667
 44.20000000 173.00000000  27.00000000   0.13500000
 44.30000000 258.00000000  39.00000000   0.13131313
 44.40000000 329.00000000  37.00000000   0.10109290
 44.50000000 190.00000000  25.00000000   0.11627907
 44.60000000 139.00000000  26.00000000   0.15757576
 44.70000000 211.00000000  26.00000000   0.10970464
 44.80000000 293.00000000  31.00000000   0.09567901
 44.90000000 124.00000000  73.00000000   0.37055838
 45.00000000 186.00000000   0.00000000   0.00000000
 45.10000000 231.00000000  25.00000000   0.09765625
 45.20000000 179.00000000  22.00000000   0.10945274
 45.30000000 254.00000000  11.00000000   0.04150943
 45.40000000 232.00000000  17.00000000   0.06827309
 45.50000000 257.00000000  85.00000000   0.24853801
 45.60000000  83.00000000  13.00000000   0.13541667
 45.70000000 221.00000000  26.00000000   0.10526316
 45.80000000 192.00000000  13.00000000   0.06341463
 45.90000000 179.00000000  25.00000000   0.12254902
 46.00000000 250.00000000  30.00000000   0.10714286
 46.10000000 221.00000000  23.00000000   0.09426230
 46.20000000 196.00000000  35.00000000   0.15151515
 46.30000000 203.00000000  51.00000000   0.20078740
 46.40000000 278.00000000  18.00000000   0.06081081
 46.50000000 187.00000000  34.00000000   0.15384615
 46.60000000 234.00000000   5.00000000   0.02092050
 46.70000000 219.00000000  23.00000000   0.09504132
 46.80000000 214.00000000  35.00000000   0.14056225
 46.90000000 315.00000000   9.00000000   0.02777778
 47.00000000 247.00000000  51.00000000   0.17114094
 47.10000000 275.00000000   5.00000000   0.01785714
 47.20000000 239.00000000  37.00000000   0.13405797
 47.30000000 179.00000000  41.00000000   0.18636364
 47.40000000 263.00000000  15.00000000   0.05395683
 47.50000000 219.00000000  29.00000000   0.11693548
 47.60000000 224.00000000  77.00000000   0.25581395
 47.70000000 243.00000000   5.00000000   0.02016129
 47.80000000 224.00000000  29.00000000   0.11462451
 47.90000000 222.00000000   6.00000000   0.02631579
 48.00000000 201.00000000  70.00000000   0.25830258
 48.10000000 188.00000000  13.00000000   0.06467662
 48.20000000 194.00000000  66.00000000   0.25384615
 48.30000000 316.00000000  41.00000000   0.11484594
 48.40000000 225.00000000  14.00000000   0.05857741
 48.50000000 150.00000000  83.00000000   0.35622318
 48.60000000 254.00000000  14.00000000   0.05223881
 48.70000000 211.00000000  27.00000000   0.11344538
 48.80000000 282.00000000  58.00000000   0.17058824
 48.90000000 242.00000000  13.00000000   0.05098039
 49.00000000 237.00000000  66.00000000   0.21782178
 49.10000000 251.00000000   4.00000000   0.01568627
 49.20000000 251.00000000  36.00000000   0.12543554
 49.30000000 199.00000000  47.00000000   0.19105691
 49.40000000 201.00000000 -11.00000000  -0.05789474
 49.50000000 209.00000000  23.00000000   0.09913793
 49.60000000 271.00000000  12.00000000   0.04240283
 49.70000000 236.00000000  14.00000000   0.05600000
 49.80000000 138.00000000  27.00000000   0.16363636
 49.90000000 232.00000000   6.00000000   0.02521008
 50.00000000 248.00000000  23.00000000   0.08487085
