# Supplementary material for: Functional 3D architecture in an intrinsically disordered E3 ligase domain facilitates ubiquitin transfer
Source: Nat Commun. 2020 Jul 30;11:3807. doi: 10.1038/s41467-020-17647-x (PMC7393505; doi:10.1038/s41467-020-17647-x)
Supplement: Supplementary file 4 — Source Data [file 41467_2020_17647_MOESM4_ESM.zip › Source data/Fig. 2/Figure 2B/SM traces - raw/44-70 (SIM2-3)/33_3.dat]

  0.00000000 -39.00000000 164.00000000
  0.10000000  79.00000000 241.00000000
  0.20000000 146.00000000 212.00000000
  0.30000000  53.00000000 206.00000000
  0.40000000  58.00000000 167.00000000
  0.50000000  89.00000000 142.00000000
  0.60000000  55.00000000 203.00000000
  0.70000000 235.00000000 209.00000000
  0.80000000  59.00000000 287.00000000
  0.90000000 162.00000000 194.00000000
  1.00000000 133.00000000 193.00000000
  1.10000000  18.00000000 229.00000000
  1.20000000  67.00000000 287.00000000
  1.30000000  60.00000000 187.00000000
  1.40000000 145.00000000 320.00000000
  1.50000000  55.00000000 161.00000000
  1.60000000  84.00000000 198.00000000
  1.70000000  74.00000000 217.00000000
  1.80000000  18.00000000 238.00000000
  1.90000000 158.00000000 232.00000000
  2.00000000  40.00000000 127.00000000
  2.10000000 143.00000000 368.00000000
  2.20000000  90.00000000 195.00000000
  2.30000000 144.00000000 252.00000000
  2.40000000  86.00000000 185.00000000
  2.50000000  96.00000000 287.00000000
  2.60000000 130.00000000 315.00000000
  2.70000000 116.00000000 247.00000000
  2.80000000  35.00000000 178.00000000
  2.90000000 116.00000000 264.00000000
  3.00000000 128.00000000 217.00000000
  3.10000000 104.00000000 188.00000000
  3.20000000  67.00000000 253.00000000
  3.30000000  49.00000000 213.00000000
  3.40000000  10.00000000 250.00000000
  3.50000000  21.00000000 240.00000000
  3.60000000  90.00000000 215.00000000
  3.70000000  99.00000000 202.00000000
  3.80000000 195.00000000 281.00000000
  3.90000000  87.00000000 163.00000000
  4.00000000  49.00000000 193.00000000
  4.10000000  14.00000000 156.00000000
  4.20000000  39.00000000 174.00000000
  4.30000000  63.00000000 246.00000000
  4.40000000 102.00000000 216.00000000
  4.50000000  83.00000000 195.00000000
  4.60000000 -40.00000000  94.00000000
  4.70000000 131.00000000 248.00000000
  4.80000000  72.00000000 186.00000000
  4.90000000 113.00000000 127.00000000
  5.00000000  77.00000000 281.00000000
  5.10000000  83.00000000 227.00000000
  5.20000000  81.00000000 145.00000000
  5.30000000   7.00000000 133.00000000
  5.40000000 163.00000000 273.00000000
  5.50000000 109.00000000 259.00000000
  5.60000000 115.00000000 241.00000000
  5.70000000 134.00000000 199.00000000
  5.80000000 167.00000000 266.00000000
  5.90000000 133.00000000 198.00000000
  6.00000000  27.00000000 195.00000000
  6.10000000 -18.00000000 274.00000000
  6.20000000  79.00000000 230.00000000
  6.30000000  74.00000000 116.00000000
  6.40000000 114.00000000 215.00000000
  6.50000000 128.00000000 155.00000000
  6.60000000  78.00000000 188.00000000
  6.70000000 130.00000000 284.00000000
  6.80000000  38.00000000 291.00000000
  6.90000000 102.00000000 145.00000000
  7.00000000 152.00000000 246.00000000
  7.10000000  25.00000000 188.00000000
  7.20000000 122.00000000 320.00000000
  7.30000000  98.00000000 271.00000000
  7.40000000  80.00000000 250.00000000
  7.50000000 136.00000000 176.00000000
  7.60000000 117.00000000 182.00000000
  7.70000000  57.00000000 202.00000000
  7.80000000 101.00000000 232.00000000
  7.90000000  31.00000000 181.00000000
  8.00000000  32.00000000 230.00000000
  8.10000000 195.00000000 204.00000000
  8.20000000  27.00000000 227.00000000
  8.30000000  17.00000000 189.00000000
  8.40000000  96.00000000 261.00000000
  8.50000000 101.00000000 179.00000000
  8.60000000  97.00000000 194.00000000
  8.70000000  71.00000000 339.00000000
  8.80000000  84.00000000 177.00000000
  8.90000000 185.00000000 198.00000000
  9.00000000  14.00000000 171.00000000
  9.10000000  17.00000000 250.00000000
  9.20000000  24.00000000 170.00000000
  9.30000000 118.00000000 153.00000000
  9.40000000  89.00000000 265.00000000
  9.50000000 146.00000000 213.00000000
  9.60000000  78.00000000 198.00000000
  9.70000000  40.00000000 145.00000000
  9.80000000 100.00000000 294.00000000
  9.90000000  86.00000000 193.00000000
 10.00000000  74.00000000 155.00000000
 10.10000000  57.00000000 270.00000000
 10.20000000  47.00000000 139.00000000
 10.30000000 140.00000000 197.00000000
 10.40000000 137.00000000 143.00000000
 10.50000000  99.00000000 250.00000000
 10.60000000  17.00000000 191.00000000
 10.70000000 160.00000000 255.00000000
 10.80000000  49.00000000 223.00000000
 10.90000000 137.00000000 217.00000000
 11.00000000  31.00000000 276.00000000
 11.10000000  68.00000000 148.00000000
 11.20000000  54.00000000 178.00000000
 11.30000000 106.00000000 212.00000000
 11.40000000  53.00000000 241.00000000
 11.50000000  97.00000000 223.00000000
 11.60000000 134.00000000 156.00000000
 11.70000000 100.00000000 198.00000000
 11.80000000  45.00000000 311.00000000
 11.90000000  25.00000000 275.00000000
 12.00000000 109.00000000 295.00000000
 12.10000000  91.00000000 318.00000000
 12.20000000  34.00000000 202.00000000
 12.30000000  85.00000000 191.00000000
 12.40000000  60.00000000 188.00000000
 12.50000000  90.00000000 199.00000000
 12.60000000  96.00000000 198.00000000
 12.70000000 150.00000000 337.00000000
 12.80000000  70.00000000 245.00000000
 12.90000000 135.00000000 222.00000000
 13.00000000 103.00000000 180.00000000
 13.10000000  65.00000000 275.00000000
 13.20000000   3.00000000 231.00000000
 13.30000000 122.00000000 199.00000000
 13.40000000  97.00000000 276.00000000
 13.50000000 118.00000000 299.00000000
 13.60000000 226.00000000 226.00000000
 13.70000000 470.00000000  13.00000000
 13.80000000 651.00000000 119.00000000
 13.90000000 391.00000000  75.00000000
 14.00000000 450.00000000  43.00000000
 14.10000000 617.00000000  87.00000000
 14.20000000 459.00000000  66.00000000
 14.30000000 586.00000000  43.00000000
 14.40000000 517.00000000 119.00000000
 14.50000000 356.00000000  29.00000000
 14.60000000 555.00000000  34.00000000
 14.70000000 342.00000000 102.00000000
 14.80000000 508.00000000  57.00000000
 14.90000000 315.00000000  90.00000000
 15.00000000 488.00000000 112.00000000
 15.10000000 529.00000000  98.00000000
 15.20000000 417.00000000  64.00000000
 15.30000000 537.00000000  65.00000000
 15.40000000 473.00000000  39.00000000
 15.50000000 438.00000000  19.00000000
 15.60000000 451.00000000  51.00000000
 15.70000000 438.00000000  60.00000000
 15.80000000 570.00000000 118.00000000
 15.90000000 521.00000000  98.00000000
 16.00000000 493.00000000  79.00000000
 16.10000000 359.00000000  49.00000000
 16.20000000 465.00000000   7.00000000
 16.30000000 380.00000000  13.00000000
 16.40000000 496.00000000  39.00000000
 16.50000000 598.00000000 125.00000000
 16.60000000 593.00000000  77.00000000
 16.70000000 560.00000000  73.00000000
 16.80000000 584.00000000  28.00000000
 16.90000000 623.00000000  44.00000000
 17.00000000 437.00000000 117.00000000
 17.10000000 380.00000000  79.00000000
 17.20000000 457.00000000  47.00000000
 17.30000000 452.00000000 127.00000000
 17.40000000 601.00000000  96.00000000
 17.50000000 647.00000000  68.00000000
 17.60000000 580.00000000  74.00000000
 17.70000000 364.00000000  65.00000000
 17.80000000 440.00000000  94.00000000
 17.90000000 422.00000000 134.00000000
 18.00000000 539.00000000  68.00000000
 18.10000000 473.00000000  63.00000000
 18.20000000 586.00000000  74.00000000
 18.30000000 556.00000000  90.00000000
 18.40000000 642.00000000  73.00000000
 18.50000000 562.00000000  58.00000000
 18.60000000 704.00000000  69.00000000
 18.70000000 439.00000000  97.00000000
 18.80000000 497.00000000  52.00000000
 18.90000000 525.00000000  92.00000000
 19.00000000 476.00000000  13.00000000
 19.10000000 476.00000000  65.00000000
 19.20000000 522.00000000  54.00000000
 19.30000000 382.00000000  70.00000000
 19.40000000 553.00000000 111.00000000
 19.50000000 488.00000000 127.00000000
 19.60000000 355.00000000  56.00000000
 19.70000000 594.00000000  55.00000000
 19.80000000 576.00000000  27.00000000
 19.90000000 634.00000000  81.00000000
 20.00000000 624.00000000  19.00000000
 20.10000000 476.00000000  91.00000000
 20.20000000 522.00000000  60.00000000
 20.30000000 522.00000000  52.00000000
 20.40000000 455.00000000  96.00000000
 20.50000000 527.00000000  12.00000000
 20.60000000 472.00000000 -43.00000000
 20.70000000 544.00000000  74.00000000
 20.80000000 599.00000000 103.00000000
 20.90000000 506.00000000 169.00000000
 21.00000000 502.00000000  49.00000000
 21.10000000 418.00000000 140.00000000
 21.20000000 478.00000000  71.00000000
 21.30000000 453.00000000  23.00000000
 21.40000000 530.00000000  69.00000000
 21.50000000 341.00000000  40.00000000
 21.60000000 467.00000000  74.00000000
 21.70000000 624.00000000  68.00000000
 21.80000000 435.00000000  99.00000000
 21.90000000 562.00000000 107.00000000
 22.00000000 346.00000000  42.00000000
 22.10000000 457.00000000  17.00000000
 22.20000000 540.00000000  25.00000000
 22.30000000 516.00000000  96.00000000
 22.40000000 421.00000000  67.00000000
 22.50000000 662.00000000  17.00000000
 22.60000000 514.00000000  62.00000000
 22.70000000 324.00000000 126.00000000
 22.80000000 481.00000000  81.00000000
 22.90000000 516.00000000  15.00000000
 23.00000000 586.00000000  54.00000000
 23.10000000 558.00000000  69.00000000
 23.20000000 562.00000000   6.00000000
 23.30000000 402.00000000 215.00000000
 23.40000000 433.00000000  68.00000000
 23.50000000 576.00000000  86.00000000
 23.60000000 522.00000000 119.00000000
 23.70000000 426.00000000  89.00000000
 23.80000000 493.00000000 102.00000000
 23.90000000 536.00000000  56.00000000
 24.00000000 497.00000000  21.00000000
 24.10000000 488.00000000  95.00000000
 24.20000000 358.00000000 117.00000000
 24.30000000 579.00000000  66.00000000
 24.40000000 397.00000000  44.00000000
 24.50000000 482.00000000 155.00000000
 24.60000000 397.00000000  99.00000000
 24.70000000 491.00000000  99.00000000
 24.80000000 560.00000000  53.00000000
 24.90000000 471.00000000  40.00000000
 25.00000000 473.00000000  11.00000000
 25.10000000 512.00000000  74.00000000
 25.20000000 498.00000000  92.00000000
 25.30000000 470.00000000  49.00000000
 25.40000000 347.00000000 183.00000000
 25.50000000 538.00000000  51.00000000
 25.60000000 494.00000000 100.00000000
 25.70000000 373.00000000  96.00000000
 25.80000000 511.00000000 177.00000000
 25.90000000 533.00000000  85.00000000
 26.00000000 533.00000000  67.00000000
 26.10000000 544.00000000  95.00000000
 26.20000000 529.00000000  60.00000000
 26.30000000 506.00000000  51.00000000
 26.40000000 521.00000000  79.00000000
 26.50000000 542.00000000  45.00000000
 26.60000000 537.00000000  67.00000000
 26.70000000 609.00000000  17.00000000
 26.80000000 383.00000000  70.00000000
 26.90000000 460.00000000  36.00000000
 27.00000000 472.00000000  49.00000000
 27.10000000 412.00000000  62.00000000
 27.20000000 525.00000000 138.00000000
 27.30000000 506.00000000  83.00000000
 27.40000000 431.00000000  55.00000000
 27.50000000 467.00000000  32.00000000
 27.60000000 391.00000000  26.00000000
 27.70000000 357.00000000  11.00000000
 27.80000000 329.00000000  50.00000000
 27.90000000 443.00000000  64.00000000
 28.00000000 516.00000000 118.00000000
 28.10000000 360.00000000  95.00000000
 28.20000000 391.00000000 -12.00000000
 28.30000000 535.00000000  43.00000000
 28.40000000 447.00000000  76.00000000
 28.50000000 383.00000000 156.00000000
 28.60000000 400.00000000 109.00000000
 28.70000000 487.00000000  74.00000000
 28.80000000 562.00000000  40.00000000
 28.90000000 482.00000000  48.00000000
 29.00000000 391.00000000  59.00000000
 29.10000000 480.00000000  89.00000000
 29.20000000 434.00000000 132.00000000
 29.30000000 502.00000000  84.00000000
 29.40000000 557.00000000  97.00000000
 29.50000000 598.00000000  71.00000000
 29.60000000 455.00000000  72.00000000
 29.70000000 402.00000000  42.00000000
 29.80000000 543.00000000 115.00000000
 29.90000000 472.00000000  89.00000000
 30.00000000 457.00000000  50.00000000
 30.10000000 384.00000000  34.00000000
 30.20000000 500.00000000 103.00000000
 30.30000000 636.00000000 119.00000000
 30.40000000 547.00000000  44.00000000
 30.50000000 374.00000000  64.00000000
 30.60000000 509.00000000   1.00000000
 30.70000000 543.00000000  27.00000000
 30.80000000 464.00000000  70.00000000
 30.90000000 434.00000000  53.00000000
 31.00000000 484.00000000  59.00000000
 31.10000000 426.00000000 165.00000000
 31.20000000 508.00000000  47.00000000
 31.30000000 467.00000000  50.00000000
 31.40000000 586.00000000  60.00000000
 31.50000000 401.00000000  27.00000000
 31.60000000 482.00000000  49.00000000
 31.70000000 508.00000000 102.00000000
 31.80000000 590.00000000 113.00000000
 31.90000000 474.00000000  52.00000000
 32.00000000 496.00000000  76.00000000
 32.10000000 538.00000000 160.00000000
 32.20000000 440.00000000  59.00000000
 32.30000000 547.00000000  99.00000000
 32.40000000 404.00000000  37.00000000
 32.50000000 413.00000000  75.00000000
 32.60000000 371.00000000  84.00000000
 32.70000000 458.00000000  80.00000000
 32.80000000 491.00000000  45.00000000
 32.90000000 558.00000000  98.00000000
 33.00000000 355.00000000  37.00000000
 33.10000000 445.00000000  83.00000000
 33.20000000 584.00000000  84.00000000
 33.30000000 490.00000000  50.00000000
 33.40000000 483.00000000 181.00000000
 33.50000000 459.00000000   8.00000000
 33.60000000 580.00000000 112.00000000
 33.70000000 432.00000000  65.00000000
 33.80000000 593.00000000  95.00000000
 33.90000000 506.00000000  88.00000000
 34.00000000 491.00000000 101.00000000
 34.10000000 604.00000000  36.00000000
 34.20000000 470.00000000  57.00000000
 34.30000000 510.00000000  30.00000000
 34.40000000 505.00000000  -6.00000000
 34.50000000 449.00000000   0.00000000
 34.60000000 538.00000000 101.00000000
 34.70000000 613.00000000 109.00000000
 34.80000000 573.00000000  17.00000000
 34.90000000 646.00000000  33.00000000
 35.00000000 373.00000000 100.00000000
 35.10000000 484.00000000  52.00000000
 35.20000000 400.00000000  18.00000000
 35.30000000 488.00000000  81.00000000
 35.40000000 426.00000000  24.00000000
 35.50000000 423.00000000  23.00000000
 35.60000000 582.00000000  39.00000000
 35.70000000 573.00000000  87.00000000
 35.80000000 407.00000000 112.00000000
 35.90000000 403.00000000  -9.00000000
 36.00000000 534.00000000  70.00000000
 36.10000000 316.00000000 119.00000000
 36.20000000 673.00000000  76.00000000
 36.30000000 401.00000000   9.00000000
 36.40000000 425.00000000  77.00000000
 36.50000000 595.00000000  62.00000000
 36.60000000 644.00000000  63.00000000
 36.70000000 501.00000000  29.00000000
 36.80000000 574.00000000  18.00000000
 36.90000000 599.00000000  54.00000000
 37.00000000 461.00000000  60.00000000
 37.10000000 431.00000000  41.00000000
 37.20000000 668.00000000  10.00000000
 37.30000000 473.00000000 112.00000000
 37.40000000 568.00000000  -3.00000000
 37.50000000 525.00000000  45.00000000
 37.60000000 494.00000000 106.00000000
 37.70000000 488.00000000  73.00000000
 37.80000000 480.00000000  89.00000000
 37.90000000 540.00000000  81.00000000
 38.00000000 384.00000000  45.00000000
 38.10000000 576.00000000 129.00000000
 38.20000000 502.00000000  52.00000000
 38.30000000 333.00000000  86.00000000
 38.40000000 460.00000000  87.00000000
 38.50000000 527.00000000  19.00000000
 38.60000000 492.00000000  64.00000000
 38.70000000 499.00000000  93.00000000
 38.80000000 570.00000000 104.00000000
 38.90000000 676.00000000  46.00000000
 39.00000000 458.00000000  65.00000000
 39.10000000 609.00000000  84.00000000
 39.20000000 469.00000000  58.00000000
 39.30000000 505.00000000  47.00000000
 39.40000000 452.00000000  24.00000000
 39.50000000 617.00000000  40.00000000
 39.60000000 538.00000000 128.00000000
 39.70000000 165.00000000  37.00000000
 39.80000000  67.00000000   9.00000000
 39.90000000  26.00000000   8.00000000
 40.00000000 -23.00000000  -1.00000000
 40.10000000  31.00000000 -14.00000000
 40.20000000 -41.00000000   2.00000000
 40.30000000 -23.00000000   4.00000000
 40.40000000 -14.00000000  -7.00000000
 40.50000000  43.00000000  65.00000000
 40.60000000 -56.00000000  -8.00000000
 40.70000000  26.00000000 -16.00000000
 40.80000000 -82.00000000  49.00000000
 40.90000000  68.00000000 -21.00000000
 41.00000000  -9.00000000  36.00000000
 41.10000000  -9.00000000   4.00000000
 41.20000000 -69.00000000  43.00000000
 41.30000000  72.00000000  74.00000000
 41.40000000   4.00000000   2.00000000
 41.50000000 -59.00000000  -9.00000000
 41.60000000  64.00000000  -9.00000000
 41.70000000 -15.00000000 -32.00000000
 41.80000000 -24.00000000  20.00000000
 41.90000000  -9.00000000  45.00000000
 42.00000000  18.00000000  57.00000000
 42.10000000  41.00000000 -13.00000000
 42.20000000 -90.00000000 -11.00000000
 42.30000000 -63.00000000  21.00000000
 42.40000000  43.00000000  47.00000000
 42.50000000  28.00000000  43.00000000
 42.60000000 -20.00000000  48.00000000
 42.70000000 -22.00000000 -15.00000000
 42.80000000 -14.00000000 -40.00000000
 42.90000000 -54.00000000   6.00000000
 43.00000000  29.00000000 -37.00000000
 43.10000000 -68.00000000  -7.00000000
 43.20000000 -21.00000000  46.00000000
 43.30000000 -69.00000000   3.00000000
 43.40000000 -21.00000000  52.00000000
 43.50000000  36.00000000  -3.00000000
 43.60000000 -16.00000000  41.00000000
 43.70000000 -75.00000000  36.00000000
 43.80000000 -61.00000000  24.00000000
 43.90000000 -30.00000000  62.00000000
 44.00000000 -31.00000000 -33.00000000
 44.10000000 -37.00000000  11.00000000
 44.20000000  76.00000000  25.00000000
 44.30000000  17.00000000  25.00000000
 44.40000000   6.00000000  10.00000000
 44.50000000 -14.00000000  13.00000000
 44.60000000  24.00000000 -48.00000000
 44.70000000 -31.00000000 -19.00000000
 44.80000000  22.00000000  39.00000000
 44.90000000  32.00000000  -2.00000000
 45.00000000 -75.00000000  15.00000000
 45.10000000 -17.00000000  43.00000000
 45.20000000  32.00000000  17.00000000
 45.30000000 -88.00000000  36.00000000
 45.40000000 113.00000000  10.00000000
 45.50000000 -60.00000000  56.00000000
 45.60000000 -13.00000000  28.00000000
 45.70000000   8.00000000  23.00000000
 45.80000000  88.00000000 -29.00000000
 45.90000000  39.00000000 -10.00000000
 46.00000000 -35.00000000  55.00000000
 46.10000000 -66.00000000 -35.00000000
 46.20000000 -33.00000000   8.00000000
 46.30000000 -61.00000000   7.00000000
 46.40000000 -39.00000000  -8.00000000
 46.50000000  37.00000000  86.00000000
 46.60000000  -1.00000000 -19.00000000
 46.70000000 -76.00000000  33.00000000
 46.80000000  33.00000000 -24.00000000
 46.90000000 -51.00000000  23.00000000
 47.00000000 -33.00000000  -2.00000000
 47.10000000 -42.00000000 -23.00000000
 47.20000000  50.00000000  55.00000000
 47.30000000 -71.00000000  -2.00000000
 47.40000000 -23.00000000 -43.00000000
 47.50000000  14.00000000 -31.00000000
 47.60000000  -3.00000000 -15.00000000
 47.70000000 -27.00000000  11.00000000
 47.80000000 -47.00000000  77.00000000
 47.90000000 -71.00000000  26.00000000
 48.00000000 -49.00000000 -13.00000000
 48.10000000 -31.00000000 -15.00000000
 48.20000000  25.00000000 -27.00000000
 48.30000000  -8.00000000 -49.00000000
 48.40000000 -44.00000000 -47.00000000
 48.50000000 -55.00000000   6.00000000
 48.60000000 -17.00000000 -37.00000000
 48.70000000 -71.00000000 -12.00000000
 48.80000000 -17.00000000  48.00000000
 48.90000000  -7.00000000  21.00000000
 49.00000000  22.00000000  15.00000000
 49.10000000   8.00000000  -2.00000000
 49.20000000  -5.00000000 -48.00000000
 49.30000000 -70.00000000  32.00000000
 49.40000000 -24.00000000   1.00000000
 49.50000000  28.00000000   7.00000000
 49.60000000   9.00000000 -44.00000000
 49.70000000 -29.00000000  14.00000000
 49.80000000   8.00000000 -18.00000000
 49.90000000 -56.00000000  85.00000000
 50.00000000  21.00000000   0.00000000
 50.10000000 -46.00000000  19.00000000
 50.20000000 -14.00000000  10.00000000
 50.30000000  13.00000000  -2.00000000
 50.40000000  -1.00000000 -56.00000000
 50.50000000  41.00000000  35.00000000
 50.60000000 -71.00000000  33.00000000
 50.70000000 -53.00000000  17.00000000
 50.80000000  12.00000000 -17.00000000
 50.90000000  42.00000000  35.00000000
 51.00000000  -5.00000000  14.00000000
 51.10000000 -28.00000000  17.00000000
 51.20000000  25.00000000  -6.00000000
 51.30000000 117.00000000   7.00000000
 51.40000000  -8.00000000 -17.00000000
 51.50000000   3.00000000  13.00000000
 51.60000000   0.00000000  41.00000000
 51.70000000   3.00000000 -45.00000000
 51.80000000 -21.00000000 -25.00000000
 51.90000000 -43.00000000  45.00000000
 52.00000000 -44.00000000  22.00000000
 52.10000000   1.00000000  -7.00000000
 52.20000000 -51.00000000 -32.00000000
 52.30000000 -58.00000000 -25.00000000
 52.40000000 -25.00000000 -12.00000000
 52.50000000  11.00000000  32.00000000
 52.60000000 -27.00000000  41.00000000
 52.70000000 -29.00000000 -22.00000000
 52.80000000 -94.00000000   2.00000000
 52.90000000 -32.00000000  31.00000000
 53.00000000 -16.00000000  18.00000000
 53.10000000  -1.00000000   0.00000000
 53.20000000 -113.00000000  25.00000000
 53.30000000 -70.00000000  74.00000000
 53.40000000 -90.00000000 -31.00000000
 53.50000000 -90.00000000  -8.00000000
 53.60000000   2.00000000  12.00000000
 53.70000000 -28.00000000 -48.00000000
 53.80000000 -82.00000000  -5.00000000
 53.90000000 -95.00000000 -12.00000000
 54.00000000 -20.00000000  21.00000000
 54.10000000 -49.00000000 -19.00000000
 54.20000000 -60.00000000  19.00000000
 54.30000000 -43.00000000 -28.00000000
 54.40000000 -41.00000000 -38.00000000
 54.50000000 -81.00000000   3.00000000
 54.60000000 -100.00000000 -22.00000000
 54.70000000  -7.00000000  16.00000000
 54.80000000 -68.00000000 -46.00000000
 54.90000000 -45.00000000 -44.00000000
 55.00000000 -85.00000000   7.00000000
