# Supplementary material for: Functional 3D architecture in an intrinsically disordered E3 ligase domain facilitates ubiquitin transfer
Source: Nat Commun. 2020 Jul 30;11:3807. doi: 10.1038/s41467-020-17647-x (PMC7393505; doi:10.1038/s41467-020-17647-x)
Supplement: Supplementary file 4 — Source Data [file 41467_2020_17647_MOESM4_ESM.zip › Source data/Fig. 2/Figure 2B/SM traces - raw/44-70 (SIM2-3)/33_3with_fret.dat]

  0.00000000 -39.00000000 164.00000000   1.31200000
  0.10000000  79.00000000 241.00000000   0.75312500
  0.20000000 146.00000000 212.00000000   0.59217877
  0.30000000  53.00000000 206.00000000   0.79536680
  0.40000000  58.00000000 167.00000000   0.74222222
  0.50000000  89.00000000 142.00000000   0.61471861
  0.60000000  55.00000000 203.00000000   0.78682171
  0.70000000 235.00000000 209.00000000   0.47072072
  0.80000000  59.00000000 287.00000000   0.82947977
  0.90000000 162.00000000 194.00000000   0.54494382
  1.00000000 133.00000000 193.00000000   0.59202454
  1.10000000  18.00000000 229.00000000   0.92712551
  1.20000000  67.00000000 287.00000000   0.81073446
  1.30000000  60.00000000 187.00000000   0.75708502
  1.40000000 145.00000000 320.00000000   0.68817204
  1.50000000  55.00000000 161.00000000   0.74537037
  1.60000000  84.00000000 198.00000000   0.70212766
  1.70000000  74.00000000 217.00000000   0.74570447
  1.80000000  18.00000000 238.00000000   0.92968750
  1.90000000 158.00000000 232.00000000   0.59487179
  2.00000000  40.00000000 127.00000000   0.76047904
  2.10000000 143.00000000 368.00000000   0.72015656
  2.20000000  90.00000000 195.00000000   0.68421053
  2.30000000 144.00000000 252.00000000   0.63636364
  2.40000000  86.00000000 185.00000000   0.68265683
  2.50000000  96.00000000 287.00000000   0.74934726
  2.60000000 130.00000000 315.00000000   0.70786517
  2.70000000 116.00000000 247.00000000   0.68044077
  2.80000000  35.00000000 178.00000000   0.83568075
  2.90000000 116.00000000 264.00000000   0.69473684
  3.00000000 128.00000000 217.00000000   0.62898551
  3.10000000 104.00000000 188.00000000   0.64383562
  3.20000000  67.00000000 253.00000000   0.79062500
  3.30000000  49.00000000 213.00000000   0.81297710
  3.40000000  10.00000000 250.00000000   0.96153846
  3.50000000  21.00000000 240.00000000   0.91954023
  3.60000000  90.00000000 215.00000000   0.70491803
  3.70000000  99.00000000 202.00000000   0.67109635
  3.80000000 195.00000000 281.00000000   0.59033613
  3.90000000  87.00000000 163.00000000   0.65200000
  4.00000000  49.00000000 193.00000000   0.79752066
  4.10000000  14.00000000 156.00000000   0.91764706
  4.20000000  39.00000000 174.00000000   0.81690141
  4.30000000  63.00000000 246.00000000   0.79611650
  4.40000000 102.00000000 216.00000000   0.67924528
  4.50000000  83.00000000 195.00000000   0.70143885
  4.60000000 -40.00000000  94.00000000   1.74074074
  4.70000000 131.00000000 248.00000000   0.65435356
  4.80000000  72.00000000 186.00000000   0.72093023
  4.90000000 113.00000000 127.00000000   0.52916667
  5.00000000  77.00000000 281.00000000   0.78491620
  5.10000000  83.00000000 227.00000000   0.73225806
  5.20000000  81.00000000 145.00000000   0.64159292
  5.30000000   7.00000000 133.00000000   0.95000000
  5.40000000 163.00000000 273.00000000   0.62614679
  5.50000000 109.00000000 259.00000000   0.70380435
  5.60000000 115.00000000 241.00000000   0.67696629
  5.70000000 134.00000000 199.00000000   0.59759760
  5.80000000 167.00000000 266.00000000   0.61431871
  5.90000000 133.00000000 198.00000000   0.59818731
  6.00000000  27.00000000 195.00000000   0.87837838
  6.10000000 -18.00000000 274.00000000   1.07031250
  6.20000000  79.00000000 230.00000000   0.74433657
  6.30000000  74.00000000 116.00000000   0.61052632
  6.40000000 114.00000000 215.00000000   0.65349544
  6.50000000 128.00000000 155.00000000   0.54770318
  6.60000000  78.00000000 188.00000000   0.70676692
  6.70000000 130.00000000 284.00000000   0.68599034
  6.80000000  38.00000000 291.00000000   0.88449848
  6.90000000 102.00000000 145.00000000   0.58704453
  7.00000000 152.00000000 246.00000000   0.61809045
  7.10000000  25.00000000 188.00000000   0.88262911
  7.20000000 122.00000000 320.00000000   0.72398190
  7.30000000  98.00000000 271.00000000   0.73441734
  7.40000000  80.00000000 250.00000000   0.75757576
  7.50000000 136.00000000 176.00000000   0.56410256
  7.60000000 117.00000000 182.00000000   0.60869565
  7.70000000  57.00000000 202.00000000   0.77992278
  7.80000000 101.00000000 232.00000000   0.69669670
  7.90000000  31.00000000 181.00000000   0.85377358
  8.00000000  32.00000000 230.00000000   0.87786260
  8.10000000 195.00000000 204.00000000   0.51127820
  8.20000000  27.00000000 227.00000000   0.89370079
  8.30000000  17.00000000 189.00000000   0.91747573
  8.40000000  96.00000000 261.00000000   0.73109244
  8.50000000 101.00000000 179.00000000   0.63928571
  8.60000000  97.00000000 194.00000000   0.66666667
  8.70000000  71.00000000 339.00000000   0.82682927
  8.80000000  84.00000000 177.00000000   0.67816092
  8.90000000 185.00000000 198.00000000   0.51697128
  9.00000000  14.00000000 171.00000000   0.92432432
  9.10000000  17.00000000 250.00000000   0.93632959
  9.20000000  24.00000000 170.00000000   0.87628866
  9.30000000 118.00000000 153.00000000   0.56457565
  9.40000000  89.00000000 265.00000000   0.74858757
  9.50000000 146.00000000 213.00000000   0.59331476
  9.60000000  78.00000000 198.00000000   0.71739130
  9.70000000  40.00000000 145.00000000   0.78378378
  9.80000000 100.00000000 294.00000000   0.74619289
  9.90000000  86.00000000 193.00000000   0.69175627
 10.00000000  74.00000000 155.00000000   0.67685590
 10.10000000  57.00000000 270.00000000   0.82568807
 10.20000000  47.00000000 139.00000000   0.74731183
 10.30000000 140.00000000 197.00000000   0.58456973
 10.40000000 137.00000000 143.00000000   0.51071429
 10.50000000  99.00000000 250.00000000   0.71633238
 10.60000000  17.00000000 191.00000000   0.91826923
 10.70000000 160.00000000 255.00000000   0.61445783
 10.80000000  49.00000000 223.00000000   0.81985294
 10.90000000 137.00000000 217.00000000   0.61299435
 11.00000000  31.00000000 276.00000000   0.89902280
 11.10000000  68.00000000 148.00000000   0.68518519
 11.20000000  54.00000000 178.00000000   0.76724138
 11.30000000 106.00000000 212.00000000   0.66666667
 11.40000000  53.00000000 241.00000000   0.81972789
 11.50000000  97.00000000 223.00000000   0.69687500
 11.60000000 134.00000000 156.00000000   0.53793103
 11.70000000 100.00000000 198.00000000   0.66442953
 11.80000000  45.00000000 311.00000000   0.87359551
 11.90000000  25.00000000 275.00000000   0.91666667
 12.00000000 109.00000000 295.00000000   0.73019802
 12.10000000  91.00000000 318.00000000   0.77750611
 12.20000000  34.00000000 202.00000000   0.85593220
 12.30000000  85.00000000 191.00000000   0.69202899
 12.40000000  60.00000000 188.00000000   0.75806452
 12.50000000  90.00000000 199.00000000   0.68858131
 12.60000000  96.00000000 198.00000000   0.67346939
 12.70000000 150.00000000 337.00000000   0.69199179
 12.80000000  70.00000000 245.00000000   0.77777778
 12.90000000 135.00000000 222.00000000   0.62184874
 13.00000000 103.00000000 180.00000000   0.63604240
 13.10000000  65.00000000 275.00000000   0.80882353
 13.20000000   3.00000000 231.00000000   0.98717949
 13.30000000 122.00000000 199.00000000   0.61993769
 13.40000000  97.00000000 276.00000000   0.73994638
 13.50000000 118.00000000 299.00000000   0.71702638
 13.60000000 226.00000000 226.00000000   0.50000000
 13.70000000 470.00000000  13.00000000   0.02691511
 13.80000000 651.00000000 119.00000000   0.15454545
 13.90000000 391.00000000  75.00000000   0.16094421
 14.00000000 450.00000000  43.00000000   0.08722110
 14.10000000 617.00000000  87.00000000   0.12357955
 14.20000000 459.00000000  66.00000000   0.12571429
 14.30000000 586.00000000  43.00000000   0.06836248
 14.40000000 517.00000000 119.00000000   0.18710692
 14.50000000 356.00000000  29.00000000   0.07532468
 14.60000000 555.00000000  34.00000000   0.05772496
 14.70000000 342.00000000 102.00000000   0.22972973
 14.80000000 508.00000000  57.00000000   0.10088496
 14.90000000 315.00000000  90.00000000   0.22222222
 15.00000000 488.00000000 112.00000000   0.18666667
 15.10000000 529.00000000  98.00000000   0.15629984
 15.20000000 417.00000000  64.00000000   0.13305613
 15.30000000 537.00000000  65.00000000   0.10797342
 15.40000000 473.00000000  39.00000000   0.07617188
 15.50000000 438.00000000  19.00000000   0.04157549
 15.60000000 451.00000000  51.00000000   0.10159363
 15.70000000 438.00000000  60.00000000   0.12048193
 15.80000000 570.00000000 118.00000000   0.17151163
 15.90000000 521.00000000  98.00000000   0.15831987
 16.00000000 493.00000000  79.00000000   0.13811189
 16.10000000 359.00000000  49.00000000   0.12009804
 16.20000000 465.00000000   7.00000000   0.01483051
 16.30000000 380.00000000  13.00000000   0.03307888
 16.40000000 496.00000000  39.00000000   0.07289720
 16.50000000 598.00000000 125.00000000   0.17289073
 16.60000000 593.00000000  77.00000000   0.11492537
 16.70000000 560.00000000  73.00000000   0.11532385
 16.80000000 584.00000000  28.00000000   0.04575163
 16.90000000 623.00000000  44.00000000   0.06596702
 17.00000000 437.00000000 117.00000000   0.21119134
 17.10000000 380.00000000  79.00000000   0.17211329
 17.20000000 457.00000000  47.00000000   0.09325397
 17.30000000 452.00000000 127.00000000   0.21934370
 17.40000000 601.00000000  96.00000000   0.13773314
 17.50000000 647.00000000  68.00000000   0.09510490
 17.60000000 580.00000000  74.00000000   0.11314985
 17.70000000 364.00000000  65.00000000   0.15151515
 17.80000000 440.00000000  94.00000000   0.17602996
 17.90000000 422.00000000 134.00000000   0.24100719
 18.00000000 539.00000000  68.00000000   0.11202636
 18.10000000 473.00000000  63.00000000   0.11753731
 18.20000000 586.00000000  74.00000000   0.11212121
 18.30000000 556.00000000  90.00000000   0.13931889
 18.40000000 642.00000000  73.00000000   0.10209790
 18.50000000 562.00000000  58.00000000   0.09354839
 18.60000000 704.00000000  69.00000000   0.08926261
 18.70000000 439.00000000  97.00000000   0.18097015
 18.80000000 497.00000000  52.00000000   0.09471767
 18.90000000 525.00000000  92.00000000   0.14910859
 19.00000000 476.00000000  13.00000000   0.02658487
 19.10000000 476.00000000  65.00000000   0.12014787
 19.20000000 522.00000000  54.00000000   0.09375000
 19.30000000 382.00000000  70.00000000   0.15486726
 19.40000000 553.00000000 111.00000000   0.16716867
 19.50000000 488.00000000 127.00000000   0.20650407
 19.60000000 355.00000000  56.00000000   0.13625304
 19.70000000 594.00000000  55.00000000   0.08474576
 19.80000000 576.00000000  27.00000000   0.04477612
 19.90000000 634.00000000  81.00000000   0.11328671
 20.00000000 624.00000000  19.00000000   0.02954899
 20.10000000 476.00000000  91.00000000   0.16049383
 20.20000000 522.00000000  60.00000000   0.10309278
 20.30000000 522.00000000  52.00000000   0.09059233
 20.40000000 455.00000000  96.00000000   0.17422868
 20.50000000 527.00000000  12.00000000   0.02226345
 20.60000000 472.00000000 -43.00000000  -0.10023310
 20.70000000 544.00000000  74.00000000   0.11974110
 20.80000000 599.00000000 103.00000000   0.14672365
 20.90000000 506.00000000 169.00000000   0.25037037
 21.00000000 502.00000000  49.00000000   0.08892922
 21.10000000 418.00000000 140.00000000   0.25089606
 21.20000000 478.00000000  71.00000000   0.12932605
 21.30000000 453.00000000  23.00000000   0.04831933
 21.40000000 530.00000000  69.00000000   0.11519199
 21.50000000 341.00000000  40.00000000   0.10498688
 21.60000000 467.00000000  74.00000000   0.13678373
 21.70000000 624.00000000  68.00000000   0.09826590
 21.80000000 435.00000000  99.00000000   0.18539326
 21.90000000 562.00000000 107.00000000   0.15994021
 22.00000000 346.00000000  42.00000000   0.10824742
 22.10000000 457.00000000  17.00000000   0.03586498
 22.20000000 540.00000000  25.00000000   0.04424779
 22.30000000 516.00000000  96.00000000   0.15686275
 22.40000000 421.00000000  67.00000000   0.13729508
 22.50000000 662.00000000  17.00000000   0.02503682
 22.60000000 514.00000000  62.00000000   0.10763889
 22.70000000 324.00000000 126.00000000   0.28000000
 22.80000000 481.00000000  81.00000000   0.14412811
 22.90000000 516.00000000  15.00000000   0.02824859
 23.00000000 586.00000000  54.00000000   0.08437500
 23.10000000 558.00000000  69.00000000   0.11004785
 23.20000000 562.00000000   6.00000000   0.01056338
 23.30000000 402.00000000 215.00000000   0.34846029
 23.40000000 433.00000000  68.00000000   0.13572854
 23.50000000 576.00000000  86.00000000   0.12990937
 23.60000000 522.00000000 119.00000000   0.18564743
 23.70000000 426.00000000  89.00000000   0.17281553
 23.80000000 493.00000000 102.00000000   0.17142857
 23.90000000 536.00000000  56.00000000   0.09459459
 24.00000000 497.00000000  21.00000000   0.04054054
 24.10000000 488.00000000  95.00000000   0.16295026
 24.20000000 358.00000000 117.00000000   0.24631579
 24.30000000 579.00000000  66.00000000   0.10232558
 24.40000000 397.00000000  44.00000000   0.09977324
 24.50000000 482.00000000 155.00000000   0.24332810
 24.60000000 397.00000000  99.00000000   0.19959677
 24.70000000 491.00000000  99.00000000   0.16779661
 24.80000000 560.00000000  53.00000000   0.08646003
 24.90000000 471.00000000  40.00000000   0.07827789
 25.00000000 473.00000000  11.00000000   0.02272727
 25.10000000 512.00000000  74.00000000   0.12627986
 25.20000000 498.00000000  92.00000000   0.15593220
 25.30000000 470.00000000  49.00000000   0.09441233
 25.40000000 347.00000000 183.00000000   0.34528302
 25.50000000 538.00000000  51.00000000   0.08658744
 25.60000000 494.00000000 100.00000000   0.16835017
 25.70000000 373.00000000  96.00000000   0.20469083
 25.80000000 511.00000000 177.00000000   0.25726744
 25.90000000 533.00000000  85.00000000   0.13754045
 26.00000000 533.00000000  67.00000000   0.11166667
 26.10000000 544.00000000  95.00000000   0.14866980
 26.20000000 529.00000000  60.00000000   0.10186757
 26.30000000 506.00000000  51.00000000   0.09156194
 26.40000000 521.00000000  79.00000000   0.13166667
 26.50000000 542.00000000  45.00000000   0.07666099
 26.60000000 537.00000000  67.00000000   0.11092715
 26.70000000 609.00000000  17.00000000   0.02715655
 26.80000000 383.00000000  70.00000000   0.15452539
 26.90000000 460.00000000  36.00000000   0.07258065
 27.00000000 472.00000000  49.00000000   0.09404990
 27.10000000 412.00000000  62.00000000   0.13080169
 27.20000000 525.00000000 138.00000000   0.20814480
 27.30000000 506.00000000  83.00000000   0.14091681
 27.40000000 431.00000000  55.00000000   0.11316872
 27.50000000 467.00000000  32.00000000   0.06412826
 27.60000000 391.00000000  26.00000000   0.06235012
 27.70000000 357.00000000  11.00000000   0.02989130
 27.80000000 329.00000000  50.00000000   0.13192612
 27.90000000 443.00000000  64.00000000   0.12623274
 28.00000000 516.00000000 118.00000000   0.18611987
 28.10000000 360.00000000  95.00000000   0.20879121
 28.20000000 391.00000000 -12.00000000  -0.03166227
 28.30000000 535.00000000  43.00000000   0.07439446
 28.40000000 447.00000000  76.00000000   0.14531549
 28.50000000 383.00000000 156.00000000   0.28942486
 28.60000000 400.00000000 109.00000000   0.21414538
 28.70000000 487.00000000  74.00000000   0.13190731
 28.80000000 562.00000000  40.00000000   0.06644518
 28.90000000 482.00000000  48.00000000   0.09056604
 29.00000000 391.00000000  59.00000000   0.13111111
 29.10000000 480.00000000  89.00000000   0.15641476
 29.20000000 434.00000000 132.00000000   0.23321555
 29.30000000 502.00000000  84.00000000   0.14334471
 29.40000000 557.00000000  97.00000000   0.14831804
 29.50000000 598.00000000  71.00000000   0.10612855
 29.60000000 455.00000000  72.00000000   0.13662239
 29.70000000 402.00000000  42.00000000   0.09459459
 29.80000000 543.00000000 115.00000000   0.17477204
 29.90000000 472.00000000  89.00000000   0.15864528
 30.00000000 457.00000000  50.00000000   0.09861933
 30.10000000 384.00000000  34.00000000   0.08133971
 30.20000000 500.00000000 103.00000000   0.17081260
 30.30000000 636.00000000 119.00000000   0.15761589
 30.40000000 547.00000000  44.00000000   0.07445008
 30.50000000 374.00000000  64.00000000   0.14611872
 30.60000000 509.00000000   1.00000000   0.00196078
 30.70000000 543.00000000  27.00000000   0.04736842
 30.80000000 464.00000000  70.00000000   0.13108614
 30.90000000 434.00000000  53.00000000   0.10882957
 31.00000000 484.00000000  59.00000000   0.10865562
 31.10000000 426.00000000 165.00000000   0.27918782
 31.20000000 508.00000000  47.00000000   0.08468468
 31.30000000 467.00000000  50.00000000   0.09671180
 31.40000000 586.00000000  60.00000000   0.09287926
 31.50000000 401.00000000  27.00000000   0.06308411
 31.60000000 482.00000000  49.00000000   0.09227872
 31.70000000 508.00000000 102.00000000   0.16721311
 31.80000000 590.00000000 113.00000000   0.16073969
 31.90000000 474.00000000  52.00000000   0.09885932
 32.00000000 496.00000000  76.00000000   0.13286713
 32.10000000 538.00000000 160.00000000   0.22922636
 32.20000000 440.00000000  59.00000000   0.11823647
 32.30000000 547.00000000  99.00000000   0.15325077
 32.40000000 404.00000000  37.00000000   0.08390023
 32.50000000 413.00000000  75.00000000   0.15368852
 32.60000000 371.00000000  84.00000000   0.18461538
 32.70000000 458.00000000  80.00000000   0.14869888
 32.80000000 491.00000000  45.00000000   0.08395522
 32.90000000 558.00000000  98.00000000   0.14939024
 33.00000000 355.00000000  37.00000000   0.09438776
 33.10000000 445.00000000  83.00000000   0.15719697
 33.20000000 584.00000000  84.00000000   0.12574850
 33.30000000 490.00000000  50.00000000   0.09259259
 33.40000000 483.00000000 181.00000000   0.27259036
 33.50000000 459.00000000   8.00000000   0.01713062
 33.60000000 580.00000000 112.00000000   0.16184971
 33.70000000 432.00000000  65.00000000   0.13078471
 33.80000000 593.00000000  95.00000000   0.13808140
 33.90000000 506.00000000  88.00000000   0.14814815
 34.00000000 491.00000000 101.00000000   0.17060811
 34.10000000 604.00000000  36.00000000   0.05625000
 34.20000000 470.00000000  57.00000000   0.10815939
 34.30000000 510.00000000  30.00000000   0.05555556
 34.40000000 505.00000000  -6.00000000  -0.01202405
 34.50000000 449.00000000   0.00000000   0.00000000
 34.60000000 538.00000000 101.00000000   0.15805947
 34.70000000 613.00000000 109.00000000   0.15096953
 34.80000000 573.00000000  17.00000000   0.02881356
 34.90000000 646.00000000  33.00000000   0.04860088
 35.00000000 373.00000000 100.00000000   0.21141649
 35.10000000 484.00000000  52.00000000   0.09701493
 35.20000000 400.00000000  18.00000000   0.04306220
 35.30000000 488.00000000  81.00000000   0.14235501
 35.40000000 426.00000000  24.00000000   0.05333333
 35.50000000 423.00000000  23.00000000   0.05156951
 35.60000000 582.00000000  39.00000000   0.06280193
 35.70000000 573.00000000  87.00000000   0.13181818
 35.80000000 407.00000000 112.00000000   0.21579961
 35.90000000 403.00000000  -9.00000000  -0.02284264
 36.00000000 534.00000000  70.00000000   0.11589404
 36.10000000 316.00000000 119.00000000   0.27356322
 36.20000000 673.00000000  76.00000000   0.10146862
 36.30000000 401.00000000   9.00000000   0.02195122
 36.40000000 425.00000000  77.00000000   0.15338645
 36.50000000 595.00000000  62.00000000   0.09436834
 36.60000000 644.00000000  63.00000000   0.08910891
 36.70000000 501.00000000  29.00000000   0.05471698
 36.80000000 574.00000000  18.00000000   0.03040541
 36.90000000 599.00000000  54.00000000   0.08269525
 37.00000000 461.00000000  60.00000000   0.11516315
 37.10000000 431.00000000  41.00000000   0.08686441
 37.20000000 668.00000000  10.00000000   0.01474926
 37.30000000 473.00000000 112.00000000   0.19145299
 37.40000000 568.00000000  -3.00000000  -0.00530973
 37.50000000 525.00000000  45.00000000   0.07894737
 37.60000000 494.00000000 106.00000000   0.17666667
 37.70000000 488.00000000  73.00000000   0.13012478
 37.80000000 480.00000000  89.00000000   0.15641476
 37.90000000 540.00000000  81.00000000   0.13043478
 38.00000000 384.00000000  45.00000000   0.10489510
 38.10000000 576.00000000 129.00000000   0.18297872
 38.20000000 502.00000000  52.00000000   0.09386282
 38.30000000 333.00000000  86.00000000   0.20525060
 38.40000000 460.00000000  87.00000000   0.15904936
 38.50000000 527.00000000  19.00000000   0.03479853
 38.60000000 492.00000000  64.00000000   0.11510791
 38.70000000 499.00000000  93.00000000   0.15709459
 38.80000000 570.00000000 104.00000000   0.15430267
 38.90000000 676.00000000  46.00000000   0.06371191
 39.00000000 458.00000000  65.00000000   0.12428298
 39.10000000 609.00000000  84.00000000   0.12121212
 39.20000000 469.00000000  58.00000000   0.11005693
 39.30000000 505.00000000  47.00000000   0.08514493
 39.40000000 452.00000000  24.00000000   0.05042017
 39.50000000 617.00000000  40.00000000   0.06088280
 39.60000000 538.00000000 128.00000000   0.19219219
 39.70000000 165.00000000  37.00000000   0.18316832
 39.80000000  67.00000000   9.00000000   0.11842105
 39.90000000  26.00000000   8.00000000   0.23529412
 40.00000000 -23.00000000  -1.00000000   0.04166667
 40.10000000  31.00000000 -14.00000000  -0.82352941
 40.20000000 -41.00000000   2.00000000  -0.05128205
 40.30000000 -23.00000000   4.00000000  -0.21052632
 40.40000000 -14.00000000  -7.00000000   0.33333333
 40.50000000  43.00000000  65.00000000   0.60185185
 40.60000000 -56.00000000  -8.00000000   0.12500000
 40.70000000  26.00000000 -16.00000000  -1.60000000
 40.80000000 -82.00000000  49.00000000  -1.48484848
 40.90000000  68.00000000 -21.00000000  -0.44680851
 41.00000000  -9.00000000  36.00000000   1.33333333
 41.10000000  -9.00000000   4.00000000  -0.80000000
 41.20000000 -69.00000000  43.00000000  -1.65384615
 41.30000000  72.00000000  74.00000000   0.50684932
 41.40000000   4.00000000   2.00000000   0.33333333
 41.50000000 -59.00000000  -9.00000000   0.13235294
 41.60000000  64.00000000  -9.00000000  -0.16363636
 41.70000000 -15.00000000 -32.00000000   0.68085106
 41.80000000 -24.00000000  20.00000000  -5.00000000
 41.90000000  -9.00000000  45.00000000   1.25000000
 42.00000000  18.00000000  57.00000000   0.76000000
 42.10000000  41.00000000 -13.00000000  -0.46428571
 42.20000000 -90.00000000 -11.00000000   0.10891089
 42.30000000 -63.00000000  21.00000000  -0.50000000
 42.40000000  43.00000000  47.00000000   0.52222222
 42.50000000  28.00000000  43.00000000   0.60563380
 42.60000000 -20.00000000  48.00000000   1.71428571
 42.70000000 -22.00000000 -15.00000000   0.40540541
 42.80000000 -14.00000000 -40.00000000   0.74074074
 42.90000000 -54.00000000   6.00000000  -0.12500000
 43.00000000  29.00000000 -37.00000000   4.62500000
 43.10000000 -68.00000000  -7.00000000   0.09333333
 43.20000000 -21.00000000  46.00000000   1.84000000
 43.30000000 -69.00000000   3.00000000  -0.04545455
 43.40000000 -21.00000000  52.00000000   1.67741935
 43.50000000  36.00000000  -3.00000000  -0.09090909
 43.60000000 -16.00000000  41.00000000   1.64000000
 43.70000000 -75.00000000  36.00000000  -0.92307692
 43.80000000 -61.00000000  24.00000000  -0.64864865
 43.90000000 -30.00000000  62.00000000   1.93750000
 44.00000000 -31.00000000 -33.00000000   0.51562500
 44.10000000 -37.00000000  11.00000000  -0.42307692
 44.20000000  76.00000000  25.00000000   0.24752475
 44.30000000  17.00000000  25.00000000   0.59523810
 44.40000000   6.00000000  10.00000000   0.62500000
 44.50000000 -14.00000000  13.00000000 -13.00000000
 44.60000000  24.00000000 -48.00000000   2.00000000
 44.70000000 -31.00000000 -19.00000000   0.38000000
 44.80000000  22.00000000  39.00000000   0.63934426
 44.90000000  32.00000000  -2.00000000  -0.06666667
 45.00000000 -75.00000000  15.00000000  -0.25000000
 45.10000000 -17.00000000  43.00000000   1.65384615
 45.20000000  32.00000000  17.00000000   0.34693878
 45.30000000 -88.00000000  36.00000000  -0.69230769
 45.40000000 113.00000000  10.00000000   0.08130081
 45.50000000 -60.00000000  56.00000000 -14.00000000
 45.60000000 -13.00000000  28.00000000   1.86666667
 45.70000000   8.00000000  23.00000000   0.74193548
 45.80000000  88.00000000 -29.00000000  -0.49152542
 45.90000000  39.00000000 -10.00000000  -0.34482759
 46.00000000 -35.00000000  55.00000000   2.75000000
 46.10000000 -66.00000000 -35.00000000   0.34653465
 46.20000000 -33.00000000   8.00000000  -0.32000000
 46.30000000 -61.00000000   7.00000000  -0.12962963
 46.40000000 -39.00000000  -8.00000000   0.17021277
 46.50000000  37.00000000  86.00000000   0.69918699
 46.60000000  -1.00000000 -19.00000000   0.95000000
 46.70000000 -76.00000000  33.00000000  -0.76744186
 46.80000000  33.00000000 -24.00000000  -2.66666667
 46.90000000 -51.00000000  23.00000000  -0.82142857
 47.00000000 -33.00000000  -2.00000000   0.05714286
 47.10000000 -42.00000000 -23.00000000   0.35384615
 47.20000000  50.00000000  55.00000000   0.52380952
 47.30000000 -71.00000000  -2.00000000   0.02739726
 47.40000000 -23.00000000 -43.00000000   0.65151515
 47.50000000  14.00000000 -31.00000000   1.82352941
 47.60000000  -3.00000000 -15.00000000   0.83333333
 47.70000000 -27.00000000  11.00000000  -0.68750000
 47.80000000 -47.00000000  77.00000000   2.56666667
 47.90000000 -71.00000000  26.00000000  -0.57777778
 48.00000000 -49.00000000 -13.00000000   0.20967742
 48.10000000 -31.00000000 -15.00000000   0.32608696
 48.20000000  25.00000000 -27.00000000  13.50000000
 48.30000000  -8.00000000 -49.00000000   0.85964912
 48.40000000 -44.00000000 -47.00000000   0.51648352
 48.50000000 -55.00000000   6.00000000  -0.12244898
 48.60000000 -17.00000000 -37.00000000   0.68518519
 48.70000000 -71.00000000 -12.00000000   0.14457831
 48.80000000 -17.00000000  48.00000000   1.54838710
 48.90000000  -7.00000000  21.00000000   1.50000000
 49.00000000  22.00000000  15.00000000   0.40540541
 49.10000000   8.00000000  -2.00000000  -0.33333333
 49.20000000  -5.00000000 -48.00000000   0.90566038
 49.30000000 -70.00000000  32.00000000  -0.84210526
 49.40000000 -24.00000000   1.00000000  -0.04347826
 49.50000000  28.00000000   7.00000000   0.20000000
 49.60000000   9.00000000 -44.00000000   1.25714286
 49.70000000 -29.00000000  14.00000000  -0.93333333
 49.80000000   8.00000000 -18.00000000   1.80000000
 49.90000000 -56.00000000  85.00000000   2.93103448
 50.00000000  21.00000000   0.00000000   0.00000000
 50.10000000 -46.00000000  19.00000000  -0.70370370
 50.20000000 -14.00000000  10.00000000  -2.50000000
 50.30000000  13.00000000  -2.00000000  -0.18181818
 50.40000000  -1.00000000 -56.00000000   0.98245614
 50.50000000  41.00000000  35.00000000   0.46052632
 50.60000000 -71.00000000  33.00000000  -0.86842105
 50.70000000 -53.00000000  17.00000000  -0.47222222
 50.80000000  12.00000000 -17.00000000   3.40000000
 50.90000000  42.00000000  35.00000000   0.45454545
 51.00000000  -5.00000000  14.00000000   1.55555556
 51.10000000 -28.00000000  17.00000000  -1.54545455
 51.20000000  25.00000000  -6.00000000  -0.31578947
 51.30000000 117.00000000   7.00000000   0.05645161
 51.40000000  -8.00000000 -17.00000000   0.68000000
 51.50000000   3.00000000  13.00000000   0.81250000
 51.60000000   0.00000000  41.00000000   1.00000000
 51.70000000   3.00000000 -45.00000000   1.07142857
 51.80000000 -21.00000000 -25.00000000   0.54347826
 51.90000000 -43.00000000  45.00000000  22.50000000
 52.00000000 -44.00000000  22.00000000  -1.00000000
 52.10000000   1.00000000  -7.00000000   1.16666667
 52.20000000 -51.00000000 -32.00000000   0.38554217
 52.30000000 -58.00000000 -25.00000000   0.30120482
 52.40000000 -25.00000000 -12.00000000   0.32432432
 52.50000000  11.00000000  32.00000000   0.74418605
 52.60000000 -27.00000000  41.00000000   2.92857143
 52.70000000 -29.00000000 -22.00000000   0.43137255
 52.80000000 -94.00000000   2.00000000  -0.02173913
 52.90000000 -32.00000000  31.00000000 -31.00000000
 53.00000000 -16.00000000  18.00000000   9.00000000
 53.10000000  -1.00000000   0.00000000  -0.00000000
 53.20000000 -113.00000000  25.00000000  -0.28409091
 53.30000000 -70.00000000  74.00000000  18.50000000
 53.40000000 -90.00000000 -31.00000000   0.25619835
 53.50000000 -90.00000000  -8.00000000   0.08163265
 53.60000000   2.00000000  12.00000000   0.85714286
 53.70000000 -28.00000000 -48.00000000   0.63157895
 53.80000000 -82.00000000  -5.00000000   0.05747126
 53.90000000 -95.00000000 -12.00000000   0.11214953
 54.00000000 -20.00000000  21.00000000  21.00000000
 54.10000000 -49.00000000 -19.00000000   0.27941176
 54.20000000 -60.00000000  19.00000000  -0.46341463
 54.30000000 -43.00000000 -28.00000000   0.39436620
 54.40000000 -41.00000000 -38.00000000   0.48101266
 54.50000000 -81.00000000   3.00000000  -0.03846154
 54.60000000 -100.00000000 -22.00000000   0.18032787
 54.70000000  -7.00000000  16.00000000   1.77777778
 54.80000000 -68.00000000 -46.00000000   0.40350877
 54.90000000 -45.00000000 -44.00000000   0.49438202
 55.00000000 -85.00000000   7.00000000  -0.08974359
