# Supplementary material for: Functional 3D architecture in an intrinsically disordered E3 ligase domain facilitates ubiquitin transfer
Source: Nat Commun. 2020 Jul 30;11:3807. doi: 10.1038/s41467-020-17647-x (PMC7393505; doi:10.1038/s41467-020-17647-x)
Supplement: Supplementary file 4 — Source Data [file 41467_2020_17647_MOESM4_ESM.zip › Source data/Fig. 2/Figure 2B/SM traces - raw/44-70 (SIM2-3)/33_71.dat]

  0.00000000 113.00000000 338.00000000
  0.10000000 127.00000000 320.00000000
  0.20000000 119.00000000 191.00000000
  0.30000000 153.00000000 277.00000000
  0.40000000  66.00000000 228.00000000
  0.50000000 102.00000000 285.00000000
  0.60000000 115.00000000 326.00000000
  0.70000000  93.00000000 239.00000000
  0.80000000  36.00000000 255.00000000
  0.90000000 129.00000000 256.00000000
  1.00000000  92.00000000 252.00000000
  1.10000000  91.00000000 209.00000000
  1.20000000 142.00000000 263.00000000
  1.30000000  60.00000000 243.00000000
  1.40000000 127.00000000 199.00000000
  1.50000000  14.00000000 253.00000000
  1.60000000  62.00000000 229.00000000
  1.70000000 158.00000000 261.00000000
  1.80000000 179.00000000 205.00000000
  1.90000000  73.00000000 132.00000000
  2.00000000  96.00000000 196.00000000
  2.10000000 122.00000000 189.00000000
  2.20000000  71.00000000 262.00000000
  2.30000000  85.00000000 235.00000000
  2.40000000  77.00000000 354.00000000
  2.50000000  89.00000000 358.00000000
  2.60000000 102.00000000 231.00000000
  2.70000000  86.00000000 272.00000000
  2.80000000 188.00000000 269.00000000
  2.90000000 130.00000000 330.00000000
  3.00000000  95.00000000 252.00000000
  3.10000000  70.00000000 391.00000000
  3.20000000  45.00000000 242.00000000
  3.30000000  75.00000000 263.00000000
  3.40000000  91.00000000 237.00000000
  3.50000000 109.00000000 266.00000000
  3.60000000 189.00000000 241.00000000
  3.70000000 107.00000000 429.00000000
  3.80000000  43.00000000 325.00000000
  3.90000000  60.00000000 153.00000000
  4.00000000  64.00000000 318.00000000
  4.10000000 105.00000000 262.00000000
  4.20000000  68.00000000 322.00000000
  4.30000000 -35.00000000 406.00000000
  4.40000000 107.00000000 327.00000000
  4.50000000 215.00000000 194.00000000
  4.60000000 143.00000000 331.00000000
  4.70000000 108.00000000 356.00000000
  4.80000000  55.00000000 286.00000000
  4.90000000  84.00000000 234.00000000
  5.00000000  80.00000000 210.00000000
  5.10000000 115.00000000 492.00000000
  5.20000000  90.00000000 280.00000000
  5.30000000 134.00000000 298.00000000
  5.40000000  69.00000000 249.00000000
  5.50000000  72.00000000 291.00000000
  5.60000000 124.00000000 214.00000000
  5.70000000 136.00000000 170.00000000
  5.80000000 214.00000000 355.00000000
  5.90000000  73.00000000 284.00000000
  6.00000000  98.00000000 400.00000000
  6.10000000   7.00000000 241.00000000
  6.20000000  68.00000000 251.00000000
  6.30000000  75.00000000 236.00000000
  6.40000000 119.00000000 266.00000000
  6.50000000 152.00000000 296.00000000
  6.60000000 106.00000000 204.00000000
  6.70000000 138.00000000 296.00000000
  6.80000000  63.00000000 253.00000000
  6.90000000 101.00000000 296.00000000
  7.00000000 125.00000000 351.00000000
  7.10000000 129.00000000 227.00000000
  7.20000000 131.00000000 242.00000000
  7.30000000  77.00000000 293.00000000
  7.40000000  97.00000000 297.00000000
  7.50000000 116.00000000 266.00000000
  7.60000000 119.00000000 313.00000000
  7.70000000  54.00000000 135.00000000
  7.80000000  58.00000000 259.00000000
  7.90000000 127.00000000 196.00000000
  8.00000000  57.00000000 205.00000000
  8.10000000  44.00000000 314.00000000
  8.20000000 116.00000000 247.00000000
  8.30000000  69.00000000 289.00000000
  8.40000000 137.00000000 327.00000000
  8.50000000 153.00000000 300.00000000
  8.60000000 -19.00000000 220.00000000
  8.70000000 129.00000000 232.00000000
  8.80000000 151.00000000 263.00000000
  8.90000000  76.00000000 299.00000000
  9.00000000  49.00000000 142.00000000
  9.10000000  72.00000000 174.00000000
  9.20000000 142.00000000 312.00000000
  9.30000000 138.00000000 428.00000000
  9.40000000  30.00000000 323.00000000
  9.50000000 -28.00000000 265.00000000
  9.60000000  64.00000000 369.00000000
  9.70000000  97.00000000 318.00000000
  9.80000000   2.00000000 190.00000000
  9.90000000  72.00000000 228.00000000
 10.00000000 141.00000000 256.00000000
 10.10000000 112.00000000 297.00000000
 10.20000000 126.00000000 349.00000000
 10.30000000  68.00000000 213.00000000
 10.40000000 115.00000000 161.00000000
 10.50000000  87.00000000 264.00000000
 10.60000000  34.00000000 275.00000000
 10.70000000  21.00000000 336.00000000
 10.80000000  41.00000000 213.00000000
 10.90000000 208.00000000 359.00000000
 11.00000000  79.00000000 304.00000000
 11.10000000  80.00000000 325.00000000
 11.20000000  30.00000000 282.00000000
 11.30000000  52.00000000 218.00000000
 11.40000000   7.00000000 275.00000000
 11.50000000 141.00000000 203.00000000
 11.60000000  64.00000000 249.00000000
 11.70000000  80.00000000 255.00000000
 11.80000000 150.00000000 292.00000000
 11.90000000  32.00000000 248.00000000
 12.00000000  62.00000000 271.00000000
 12.10000000 139.00000000 378.00000000
 12.20000000  51.00000000 218.00000000
 12.30000000  86.00000000 428.00000000
 12.40000000 140.00000000 261.00000000
 12.50000000  84.00000000 198.00000000
 12.60000000  66.00000000 336.00000000
 12.70000000  56.00000000 285.00000000
 12.80000000 164.00000000 224.00000000
 12.90000000  67.00000000 294.00000000
 13.00000000  10.00000000 256.00000000
 13.10000000 119.00000000 297.00000000
 13.20000000 100.00000000 204.00000000
 13.30000000 192.00000000 372.00000000
 13.40000000 155.00000000 315.00000000
 13.50000000  44.00000000 298.00000000
 13.60000000 113.00000000 187.00000000
 13.70000000 128.00000000 270.00000000
 13.80000000  96.00000000 263.00000000
 13.90000000  78.00000000 192.00000000
 14.00000000  44.00000000 270.00000000
 14.10000000  40.00000000 165.00000000
 14.20000000  63.00000000 325.00000000
 14.30000000  54.00000000 287.00000000
 14.40000000  82.00000000 266.00000000
 14.50000000  50.00000000 224.00000000
 14.60000000  93.00000000 330.00000000
 14.70000000  58.00000000 305.00000000
 14.80000000 159.00000000 202.00000000
 14.90000000  87.00000000 272.00000000
 15.00000000 106.00000000 185.00000000
 15.10000000  80.00000000 179.00000000
 15.20000000  32.00000000 269.00000000
 15.30000000  87.00000000 295.00000000
 15.40000000 111.00000000 375.00000000
 15.50000000 100.00000000 198.00000000
 15.60000000  86.00000000 277.00000000
 15.70000000 131.00000000 277.00000000
 15.80000000  45.00000000 407.00000000
 15.90000000  75.00000000 245.00000000
 16.00000000  39.00000000 261.00000000
 16.10000000  79.00000000 106.00000000
 16.20000000 138.00000000 261.00000000
 16.30000000  89.00000000 229.00000000
 16.40000000 157.00000000 326.00000000
 16.50000000  82.00000000 209.00000000
 16.60000000  51.00000000 248.00000000
 16.70000000  44.00000000 318.00000000
 16.80000000  69.00000000 386.00000000
 16.90000000 197.00000000 333.00000000
 17.00000000 103.00000000 341.00000000
 17.10000000 144.00000000 322.00000000
 17.20000000  77.00000000 181.00000000
 17.30000000  62.00000000 233.00000000
 17.40000000 150.00000000 238.00000000
 17.50000000 101.00000000 351.00000000
 17.60000000  43.00000000 245.00000000
 17.70000000  77.00000000 251.00000000
 17.80000000  75.00000000 225.00000000
 17.90000000 131.00000000 376.00000000
 18.00000000 439.00000000 143.00000000
 18.10000000 659.00000000  29.00000000
 18.20000000 627.00000000 147.00000000
 18.30000000 807.00000000  66.00000000
 18.40000000 600.00000000  71.00000000
 18.50000000 616.00000000  58.00000000
 18.60000000 544.00000000  89.00000000
 18.70000000 722.00000000  99.00000000
 18.80000000 603.00000000  48.00000000
 18.90000000 607.00000000  76.00000000
 19.00000000 673.00000000  72.00000000
 19.10000000 562.00000000  36.00000000
 19.20000000 794.00000000 101.00000000
 19.30000000 645.00000000  32.00000000
 19.40000000 541.00000000  90.00000000
 19.50000000 532.00000000  79.00000000
 19.60000000 605.00000000  62.00000000
 19.70000000 500.00000000  18.00000000
 19.80000000 554.00000000  49.00000000
 19.90000000 528.00000000  66.00000000
 20.00000000 618.00000000  71.00000000
 20.10000000 618.00000000  95.00000000
 20.20000000 605.00000000  68.00000000
 20.30000000 541.00000000  62.00000000
 20.40000000 568.00000000  36.00000000
 20.50000000 532.00000000  87.00000000
 20.60000000 603.00000000  58.00000000
 20.70000000 657.00000000  54.00000000
 20.80000000 535.00000000 104.00000000
 20.90000000 822.00000000  78.00000000
 21.00000000 781.00000000  87.00000000
 21.10000000 559.00000000  57.00000000
 21.20000000 636.00000000 123.00000000
 21.30000000 562.00000000  91.00000000
 21.40000000 743.00000000  89.00000000
 21.50000000 704.00000000  65.00000000
 21.60000000 673.00000000  32.00000000
 21.70000000 820.00000000  61.00000000
 21.80000000 698.00000000  51.00000000
 21.90000000 598.00000000  89.00000000
 22.00000000 432.00000000  90.00000000
 22.10000000 496.00000000 123.00000000
 22.20000000 677.00000000  75.00000000
 22.30000000 620.00000000  77.00000000
 22.40000000 277.00000000  15.00000000
 22.50000000 327.00000000  45.00000000
 22.60000000 423.00000000  41.00000000
 22.70000000 397.00000000  55.00000000
 22.80000000 395.00000000  12.00000000
 22.90000000 417.00000000  60.00000000
 23.00000000 388.00000000  51.00000000
 23.10000000 456.00000000  24.00000000
 23.20000000 549.00000000  26.00000000
 23.30000000 361.00000000   6.00000000
 23.40000000 647.00000000  79.00000000
 23.50000000 594.00000000  95.00000000
 23.60000000 663.00000000   2.00000000
 23.70000000 600.00000000  83.00000000
 23.80000000 700.00000000  55.00000000
 23.90000000 550.00000000 147.00000000
 24.00000000 620.00000000  18.00000000
 24.10000000 540.00000000  57.00000000
 24.20000000 501.00000000  65.00000000
 24.30000000 598.00000000  54.00000000
 24.40000000 592.00000000  74.00000000
 24.50000000 668.00000000  90.00000000
 24.60000000 470.00000000 101.00000000
 24.70000000 734.00000000  72.00000000
 24.80000000 566.00000000  82.00000000
 24.90000000 698.00000000  86.00000000
 25.00000000 547.00000000  25.00000000
 25.10000000 571.00000000  62.00000000
 25.20000000 687.00000000  66.00000000
 25.30000000 630.00000000  92.00000000
 25.40000000 579.00000000 122.00000000
 25.50000000 565.00000000 115.00000000
 25.60000000 694.00000000  80.00000000
 25.70000000 499.00000000  60.00000000
 25.80000000 478.00000000  50.00000000
 25.90000000 615.00000000  99.00000000
 26.00000000 578.00000000  92.00000000
 26.10000000 622.00000000  47.00000000
 26.20000000 500.00000000  74.00000000
 26.30000000 530.00000000  79.00000000
 26.40000000 476.00000000  89.00000000
 26.50000000 487.00000000  58.00000000
 26.60000000 676.00000000  66.00000000
 26.70000000 523.00000000  51.00000000
 26.80000000 492.00000000  72.00000000
 26.90000000 606.00000000   3.00000000
 27.00000000 549.00000000  77.00000000
 27.10000000 625.00000000  72.00000000
 27.20000000 575.00000000  90.00000000
 27.30000000 669.00000000 110.00000000
 27.40000000 593.00000000  31.00000000
 27.50000000 618.00000000 123.00000000
 27.60000000 549.00000000  75.00000000
 27.70000000 678.00000000  39.00000000
 27.80000000 526.00000000 101.00000000
 27.90000000 575.00000000  64.00000000
 28.00000000 637.00000000  48.00000000
 28.10000000 552.00000000  28.00000000
 28.20000000 505.00000000  62.00000000
 28.30000000 671.00000000  33.00000000
 28.40000000 630.00000000  81.00000000
 28.50000000 618.00000000 103.00000000
 28.60000000 484.00000000  98.00000000
 28.70000000 616.00000000  32.00000000
 28.80000000 597.00000000  59.00000000
 28.90000000 590.00000000 102.00000000
 29.00000000 603.00000000  61.00000000
 29.10000000 568.00000000 129.00000000
 29.20000000 591.00000000  39.00000000
 29.30000000 542.00000000  66.00000000
 29.40000000 472.00000000  72.00000000
 29.50000000 741.00000000  46.00000000
 29.60000000 572.00000000  15.00000000
 29.70000000 631.00000000  76.00000000
 29.80000000 556.00000000  74.00000000
 29.90000000 617.00000000  63.00000000
 30.00000000 548.00000000  90.00000000
 30.10000000 356.00000000  74.00000000
 30.20000000 562.00000000  44.00000000
 30.30000000 423.00000000  85.00000000
 30.40000000 535.00000000  56.00000000
 30.50000000 602.00000000  72.00000000
 30.60000000 612.00000000  39.00000000
 30.70000000 633.00000000  62.00000000
 30.80000000 616.00000000  45.00000000
 30.90000000 736.00000000  54.00000000
 31.00000000 564.00000000 -16.00000000
 31.10000000 446.00000000  19.00000000
 31.20000000 594.00000000  92.00000000
 31.30000000 584.00000000  71.00000000
 31.40000000 920.00000000  81.00000000
 31.50000000 537.00000000  47.00000000
 31.60000000 571.00000000  79.00000000
 31.70000000 547.00000000  59.00000000
 31.80000000 484.00000000  80.00000000
 31.90000000 694.00000000   7.00000000
 32.00000000 676.00000000  88.00000000
 32.10000000 461.00000000  59.00000000
 32.20000000 528.00000000  79.00000000
 32.30000000 554.00000000  50.00000000
 32.40000000 542.00000000  45.00000000
 32.50000000 702.00000000  23.00000000
 32.60000000 587.00000000 118.00000000
 32.70000000 546.00000000  26.00000000
 32.80000000 496.00000000  38.00000000
 32.90000000 649.00000000  26.00000000
 33.00000000 496.00000000  61.00000000
 33.10000000 524.00000000  15.00000000
 33.20000000 625.00000000  87.00000000
 33.30000000 731.00000000  53.00000000
 33.40000000 563.00000000  31.00000000
 33.50000000 521.00000000  83.00000000
 33.60000000 690.00000000  37.00000000
 33.70000000 635.00000000  54.00000000
 33.80000000 580.00000000  92.00000000
 33.90000000 608.00000000 137.00000000
 34.00000000 718.00000000  20.00000000
 34.10000000 613.00000000  99.00000000
 34.20000000 805.00000000  21.00000000
 34.30000000 506.00000000 105.00000000
 34.40000000 615.00000000  87.00000000
 34.50000000 433.00000000  50.00000000
 34.60000000 638.00000000  43.00000000
 34.70000000 579.00000000  32.00000000
 34.80000000 471.00000000  53.00000000
 34.90000000 567.00000000 107.00000000
 35.00000000 628.00000000  43.00000000
 35.10000000 440.00000000  71.00000000
 35.20000000 494.00000000  16.00000000
 35.30000000 625.00000000  43.00000000
 35.40000000 624.00000000 103.00000000
 35.50000000 651.00000000  85.00000000
 35.60000000 583.00000000  44.00000000
 35.70000000 666.00000000  57.00000000
 35.80000000 568.00000000  76.00000000
 35.90000000 740.00000000  80.00000000
 36.00000000 505.00000000  94.00000000
 36.10000000 540.00000000 115.00000000
 36.20000000 684.00000000  32.00000000
 36.30000000 659.00000000  49.00000000
 36.40000000 674.00000000 161.00000000
 36.50000000 605.00000000  84.00000000
 36.60000000 552.00000000  50.00000000
 36.70000000 501.00000000  84.00000000
 36.80000000 599.00000000  28.00000000
 36.90000000 634.00000000  45.00000000
 37.00000000 699.00000000  31.00000000
 37.10000000 693.00000000 123.00000000
 37.20000000 618.00000000  40.00000000
 37.30000000 570.00000000  99.00000000
 37.40000000 639.00000000  66.00000000
 37.50000000 624.00000000  53.00000000
 37.60000000 785.00000000  62.00000000
 37.70000000 500.00000000  70.00000000
 37.80000000 687.00000000  59.00000000
 37.90000000 414.00000000  66.00000000
 38.00000000 455.00000000  57.00000000
 38.10000000 661.00000000  82.00000000
 38.20000000 733.00000000  24.00000000
 38.30000000 626.00000000  89.00000000
 38.40000000 469.00000000   2.00000000
 38.50000000 522.00000000  91.00000000
 38.60000000 684.00000000  85.00000000
 38.70000000 670.00000000  59.00000000
 38.80000000 475.00000000  45.00000000
 38.90000000 645.00000000  44.00000000
 39.00000000 517.00000000  81.00000000
 39.10000000 507.00000000  52.00000000
 39.20000000 652.00000000  42.00000000
 39.30000000 628.00000000 111.00000000
 39.40000000 721.00000000  67.00000000
 39.50000000 429.00000000  11.00000000
 39.60000000 527.00000000  30.00000000
 39.70000000 660.00000000  83.00000000
 39.80000000 502.00000000  71.00000000
 39.90000000 512.00000000  67.00000000
 40.00000000 590.00000000  63.00000000
 40.10000000 340.00000000  22.00000000
 40.20000000 594.00000000  81.00000000
 40.30000000 530.00000000 139.00000000
 40.40000000 567.00000000  85.00000000
 40.50000000 588.00000000  29.00000000
 40.60000000 709.00000000 -11.00000000
 40.70000000 476.00000000  76.00000000
 40.80000000 467.00000000  68.00000000
 40.90000000 535.00000000 101.00000000
 41.00000000 671.00000000  21.00000000
 41.10000000 630.00000000  51.00000000
 41.20000000 764.00000000  31.00000000
 41.30000000 538.00000000  40.00000000
 41.40000000 534.00000000  36.00000000
 41.50000000 526.00000000  17.00000000
 41.60000000 559.00000000  78.00000000
 41.70000000 532.00000000  19.00000000
 41.80000000 607.00000000  58.00000000
 41.90000000 639.00000000 133.00000000
 42.00000000 561.00000000  98.00000000
 42.10000000 459.00000000 133.00000000
 42.20000000 638.00000000  58.00000000
 42.30000000 507.00000000  97.00000000
 42.40000000 589.00000000 114.00000000
 42.50000000 705.00000000  61.00000000
 42.60000000 507.00000000  82.00000000
 42.70000000 741.00000000  84.00000000
 42.80000000 577.00000000 118.00000000
 42.90000000 667.00000000 134.00000000
 43.00000000 502.00000000  56.00000000
 43.10000000 503.00000000  48.00000000
 43.20000000 711.00000000  41.00000000
 43.30000000 481.00000000 102.00000000
 43.40000000 509.00000000  73.00000000
 43.50000000 687.00000000 111.00000000
 43.60000000 622.00000000  40.00000000
 43.70000000 569.00000000   3.00000000
 43.80000000 560.00000000  36.00000000
 43.90000000 753.00000000  69.00000000
 44.00000000 623.00000000 149.00000000
 44.10000000 621.00000000  84.00000000
 44.20000000 583.00000000  57.00000000
 44.30000000 618.00000000  64.00000000
 44.40000000 637.00000000  83.00000000
 44.50000000 534.00000000  59.00000000
 44.60000000 577.00000000  27.00000000
 44.70000000 614.00000000  87.00000000
 44.80000000 697.00000000  64.00000000
 44.90000000 638.00000000  38.00000000
 45.00000000 462.00000000  81.00000000
 45.10000000 631.00000000  71.00000000
 45.20000000 745.00000000  83.00000000
 45.30000000 530.00000000  -4.00000000
 45.40000000 478.00000000  93.00000000
 45.50000000 609.00000000  56.00000000
 45.60000000 514.00000000  63.00000000
 45.70000000 513.00000000  52.00000000
 45.80000000 680.00000000  33.00000000
 45.90000000 570.00000000 100.00000000
 46.00000000 556.00000000   9.00000000
 46.10000000 468.00000000  75.00000000
 46.20000000 609.00000000  -3.00000000
 46.30000000 536.00000000  26.00000000
 46.40000000 664.00000000  22.00000000
 46.50000000 543.00000000  92.00000000
 46.60000000 577.00000000  43.00000000
 46.70000000 613.00000000  50.00000000
 46.80000000 669.00000000  47.00000000
 46.90000000 664.00000000  86.00000000
 47.00000000 571.00000000  63.00000000
 47.10000000 704.00000000  56.00000000
 47.20000000 636.00000000 128.00000000
 47.30000000 594.00000000  47.00000000
 47.40000000 593.00000000  24.00000000
 47.50000000 527.00000000 115.00000000
 47.60000000 763.00000000  68.00000000
 47.70000000 368.00000000  65.00000000
 47.80000000 568.00000000  43.00000000
 47.90000000 470.00000000  26.00000000
 48.00000000 596.00000000 125.00000000
 48.10000000 749.00000000  21.00000000
 48.20000000 587.00000000  42.00000000
 48.30000000 426.00000000  77.00000000
 48.40000000 515.00000000  40.00000000
 48.50000000 589.00000000  86.00000000
 48.60000000 580.00000000  48.00000000
 48.70000000 655.00000000  70.00000000
 48.80000000 430.00000000  81.00000000
 48.90000000 618.00000000  35.00000000
 49.00000000 577.00000000  63.00000000
 49.10000000 727.00000000  42.00000000
 49.20000000 605.00000000  52.00000000
 49.30000000 602.00000000  34.00000000
 49.40000000 572.00000000   6.00000000
 49.50000000 745.00000000  82.00000000
 49.60000000 505.00000000  71.00000000
 49.70000000 574.00000000  60.00000000
 49.80000000 643.00000000  41.00000000
 49.90000000 586.00000000  58.00000000
 50.00000000 470.00000000  58.00000000
 50.10000000 441.00000000  22.00000000
 50.20000000 637.00000000 157.00000000
 50.30000000 561.00000000  46.00000000
 50.40000000 585.00000000  27.00000000
 50.50000000 569.00000000 -10.00000000
 50.60000000 528.00000000  64.00000000
 50.70000000 655.00000000  83.00000000
 50.80000000 542.00000000  88.00000000
 50.90000000 638.00000000 116.00000000
 51.00000000 579.00000000  87.00000000
 51.10000000 662.00000000  82.00000000
 51.20000000 644.00000000  71.00000000
 51.30000000 516.00000000  38.00000000
 51.40000000 602.00000000  68.00000000
 51.50000000 482.00000000  83.00000000
 51.60000000 750.00000000  76.00000000
 51.70000000 263.00000000  25.00000000
 51.80000000 -43.00000000   0.00000000
 51.90000000 -64.00000000 -31.00000000
 52.00000000 -93.00000000  20.00000000
 52.10000000 -60.00000000  -4.00000000
 52.20000000 -98.00000000 -36.00000000
 52.30000000 -77.00000000 -24.00000000
 52.40000000 -104.00000000  -3.00000000
 52.50000000 -87.00000000  -2.00000000
 52.60000000 -42.00000000  22.00000000
 52.70000000  -4.00000000 -15.00000000
 52.80000000 -97.00000000 -46.00000000
 52.90000000 -78.00000000  -6.00000000
 53.00000000 -29.00000000 -28.00000000
 53.10000000 -85.00000000 -13.00000000
 53.20000000 -26.00000000  29.00000000
 53.30000000 -38.00000000 -21.00000000
 53.40000000 -12.00000000  15.00000000
 53.50000000 -60.00000000  78.00000000
 53.60000000 -36.00000000   1.00000000
 53.70000000 -113.00000000  26.00000000
 53.80000000 -92.00000000 -14.00000000
 53.90000000 -106.00000000  -3.00000000
 54.00000000 -18.00000000 -37.00000000
 54.10000000 -29.00000000  16.00000000
 54.20000000 -34.00000000   7.00000000
 54.30000000 -78.00000000 -33.00000000
 54.40000000 -99.00000000 -20.00000000
 54.50000000 -99.00000000 -18.00000000
 54.60000000 -95.00000000 -30.00000000
 54.70000000 -87.00000000 -14.00000000
 54.80000000 -85.00000000 -22.00000000
 54.90000000 -42.00000000  -1.00000000
 55.00000000 -117.00000000   0.00000000
