# Supplementary material for: Functional 3D architecture in an intrinsically disordered E3 ligase domain facilitates ubiquitin transfer
Source: Nat Commun. 2020 Jul 30;11:3807. doi: 10.1038/s41467-020-17647-x (PMC7393505; doi:10.1038/s41467-020-17647-x)
Supplement: Supplementary file 4 — Source Data [file 41467_2020_17647_MOESM4_ESM.zip › Source data/Fig. 2/Figure 2B/SM traces - raw/44-70 (SIM2-3)/33_71with_fret.dat]

  0.00000000 113.00000000 338.00000000   0.74944568
  0.10000000 127.00000000 320.00000000   0.71588367
  0.20000000 119.00000000 191.00000000   0.61612903
  0.30000000 153.00000000 277.00000000   0.64418605
  0.40000000  66.00000000 228.00000000   0.77551020
  0.50000000 102.00000000 285.00000000   0.73643411
  0.60000000 115.00000000 326.00000000   0.73922902
  0.70000000  93.00000000 239.00000000   0.71987952
  0.80000000  36.00000000 255.00000000   0.87628866
  0.90000000 129.00000000 256.00000000   0.66493506
  1.00000000  92.00000000 252.00000000   0.73255814
  1.10000000  91.00000000 209.00000000   0.69666667
  1.20000000 142.00000000 263.00000000   0.64938272
  1.30000000  60.00000000 243.00000000   0.80198020
  1.40000000 127.00000000 199.00000000   0.61042945
  1.50000000  14.00000000 253.00000000   0.94756554
  1.60000000  62.00000000 229.00000000   0.78694158
  1.70000000 158.00000000 261.00000000   0.62291169
  1.80000000 179.00000000 205.00000000   0.53385417
  1.90000000  73.00000000 132.00000000   0.64390244
  2.00000000  96.00000000 196.00000000   0.67123288
  2.10000000 122.00000000 189.00000000   0.60771704
  2.20000000  71.00000000 262.00000000   0.78678679
  2.30000000  85.00000000 235.00000000   0.73437500
  2.40000000  77.00000000 354.00000000   0.82134571
  2.50000000  89.00000000 358.00000000   0.80089485
  2.60000000 102.00000000 231.00000000   0.69369369
  2.70000000  86.00000000 272.00000000   0.75977654
  2.80000000 188.00000000 269.00000000   0.58862144
  2.90000000 130.00000000 330.00000000   0.71739130
  3.00000000  95.00000000 252.00000000   0.72622478
  3.10000000  70.00000000 391.00000000   0.84815618
  3.20000000  45.00000000 242.00000000   0.84320557
  3.30000000  75.00000000 263.00000000   0.77810651
  3.40000000  91.00000000 237.00000000   0.72256098
  3.50000000 109.00000000 266.00000000   0.70933333
  3.60000000 189.00000000 241.00000000   0.56046512
  3.70000000 107.00000000 429.00000000   0.80037313
  3.80000000  43.00000000 325.00000000   0.88315217
  3.90000000  60.00000000 153.00000000   0.71830986
  4.00000000  64.00000000 318.00000000   0.83246073
  4.10000000 105.00000000 262.00000000   0.71389646
  4.20000000  68.00000000 322.00000000   0.82564103
  4.30000000 -35.00000000 406.00000000   1.09433962
  4.40000000 107.00000000 327.00000000   0.75345622
  4.50000000 215.00000000 194.00000000   0.47432763
  4.60000000 143.00000000 331.00000000   0.69831224
  4.70000000 108.00000000 356.00000000   0.76724138
  4.80000000  55.00000000 286.00000000   0.83870968
  4.90000000  84.00000000 234.00000000   0.73584906
  5.00000000  80.00000000 210.00000000   0.72413793
  5.10000000 115.00000000 492.00000000   0.81054366
  5.20000000  90.00000000 280.00000000   0.75675676
  5.30000000 134.00000000 298.00000000   0.68981481
  5.40000000  69.00000000 249.00000000   0.78301887
  5.50000000  72.00000000 291.00000000   0.80165289
  5.60000000 124.00000000 214.00000000   0.63313609
  5.70000000 136.00000000 170.00000000   0.55555556
  5.80000000 214.00000000 355.00000000   0.62390158
  5.90000000  73.00000000 284.00000000   0.79551821
  6.00000000  98.00000000 400.00000000   0.80321285
  6.10000000   7.00000000 241.00000000   0.97177419
  6.20000000  68.00000000 251.00000000   0.78683386
  6.30000000  75.00000000 236.00000000   0.75884244
  6.40000000 119.00000000 266.00000000   0.69090909
  6.50000000 152.00000000 296.00000000   0.66071429
  6.60000000 106.00000000 204.00000000   0.65806452
  6.70000000 138.00000000 296.00000000   0.68202765
  6.80000000  63.00000000 253.00000000   0.80063291
  6.90000000 101.00000000 296.00000000   0.74559194
  7.00000000 125.00000000 351.00000000   0.73739496
  7.10000000 129.00000000 227.00000000   0.63764045
  7.20000000 131.00000000 242.00000000   0.64879357
  7.30000000  77.00000000 293.00000000   0.79189189
  7.40000000  97.00000000 297.00000000   0.75380711
  7.50000000 116.00000000 266.00000000   0.69633508
  7.60000000 119.00000000 313.00000000   0.72453704
  7.70000000  54.00000000 135.00000000   0.71428571
  7.80000000  58.00000000 259.00000000   0.81703470
  7.90000000 127.00000000 196.00000000   0.60681115
  8.00000000  57.00000000 205.00000000   0.78244275
  8.10000000  44.00000000 314.00000000   0.87709497
  8.20000000 116.00000000 247.00000000   0.68044077
  8.30000000  69.00000000 289.00000000   0.80726257
  8.40000000 137.00000000 327.00000000   0.70474138
  8.50000000 153.00000000 300.00000000   0.66225166
  8.60000000 -19.00000000 220.00000000   1.09452736
  8.70000000 129.00000000 232.00000000   0.64265928
  8.80000000 151.00000000 263.00000000   0.63526570
  8.90000000  76.00000000 299.00000000   0.79733333
  9.00000000  49.00000000 142.00000000   0.74345550
  9.10000000  72.00000000 174.00000000   0.70731707
  9.20000000 142.00000000 312.00000000   0.68722467
  9.30000000 138.00000000 428.00000000   0.75618375
  9.40000000  30.00000000 323.00000000   0.91501416
  9.50000000 -28.00000000 265.00000000   1.11814346
  9.60000000  64.00000000 369.00000000   0.85219400
  9.70000000  97.00000000 318.00000000   0.76626506
  9.80000000   2.00000000 190.00000000   0.98958333
  9.90000000  72.00000000 228.00000000   0.76000000
 10.00000000 141.00000000 256.00000000   0.64483627
 10.10000000 112.00000000 297.00000000   0.72616137
 10.20000000 126.00000000 349.00000000   0.73473684
 10.30000000  68.00000000 213.00000000   0.75800712
 10.40000000 115.00000000 161.00000000   0.58333333
 10.50000000  87.00000000 264.00000000   0.75213675
 10.60000000  34.00000000 275.00000000   0.88996764
 10.70000000  21.00000000 336.00000000   0.94117647
 10.80000000  41.00000000 213.00000000   0.83858268
 10.90000000 208.00000000 359.00000000   0.63315697
 11.00000000  79.00000000 304.00000000   0.79373368
 11.10000000  80.00000000 325.00000000   0.80246914
 11.20000000  30.00000000 282.00000000   0.90384615
 11.30000000  52.00000000 218.00000000   0.80740741
 11.40000000   7.00000000 275.00000000   0.97517730
 11.50000000 141.00000000 203.00000000   0.59011628
 11.60000000  64.00000000 249.00000000   0.79552716
 11.70000000  80.00000000 255.00000000   0.76119403
 11.80000000 150.00000000 292.00000000   0.66063348
 11.90000000  32.00000000 248.00000000   0.88571429
 12.00000000  62.00000000 271.00000000   0.81381381
 12.10000000 139.00000000 378.00000000   0.73114120
 12.20000000  51.00000000 218.00000000   0.81040892
 12.30000000  86.00000000 428.00000000   0.83268482
 12.40000000 140.00000000 261.00000000   0.65087282
 12.50000000  84.00000000 198.00000000   0.70212766
 12.60000000  66.00000000 336.00000000   0.83582090
 12.70000000  56.00000000 285.00000000   0.83577713
 12.80000000 164.00000000 224.00000000   0.57731959
 12.90000000  67.00000000 294.00000000   0.81440443
 13.00000000  10.00000000 256.00000000   0.96240602
 13.10000000 119.00000000 297.00000000   0.71394231
 13.20000000 100.00000000 204.00000000   0.67105263
 13.30000000 192.00000000 372.00000000   0.65957447
 13.40000000 155.00000000 315.00000000   0.67021277
 13.50000000  44.00000000 298.00000000   0.87134503
 13.60000000 113.00000000 187.00000000   0.62333333
 13.70000000 128.00000000 270.00000000   0.67839196
 13.80000000  96.00000000 263.00000000   0.73259053
 13.90000000  78.00000000 192.00000000   0.71111111
 14.00000000  44.00000000 270.00000000   0.85987261
 14.10000000  40.00000000 165.00000000   0.80487805
 14.20000000  63.00000000 325.00000000   0.83762887
 14.30000000  54.00000000 287.00000000   0.84164223
 14.40000000  82.00000000 266.00000000   0.76436782
 14.50000000  50.00000000 224.00000000   0.81751825
 14.60000000  93.00000000 330.00000000   0.78014184
 14.70000000  58.00000000 305.00000000   0.84022039
 14.80000000 159.00000000 202.00000000   0.55955679
 14.90000000  87.00000000 272.00000000   0.75766017
 15.00000000 106.00000000 185.00000000   0.63573883
 15.10000000  80.00000000 179.00000000   0.69111969
 15.20000000  32.00000000 269.00000000   0.89368771
 15.30000000  87.00000000 295.00000000   0.77225131
 15.40000000 111.00000000 375.00000000   0.77160494
 15.50000000 100.00000000 198.00000000   0.66442953
 15.60000000  86.00000000 277.00000000   0.76308540
 15.70000000 131.00000000 277.00000000   0.67892157
 15.80000000  45.00000000 407.00000000   0.90044248
 15.90000000  75.00000000 245.00000000   0.76562500
 16.00000000  39.00000000 261.00000000   0.87000000
 16.10000000  79.00000000 106.00000000   0.57297297
 16.20000000 138.00000000 261.00000000   0.65413534
 16.30000000  89.00000000 229.00000000   0.72012579
 16.40000000 157.00000000 326.00000000   0.67494824
 16.50000000  82.00000000 209.00000000   0.71821306
 16.60000000  51.00000000 248.00000000   0.82943144
 16.70000000  44.00000000 318.00000000   0.87845304
 16.80000000  69.00000000 386.00000000   0.84835165
 16.90000000 197.00000000 333.00000000   0.62830189
 17.00000000 103.00000000 341.00000000   0.76801802
 17.10000000 144.00000000 322.00000000   0.69098712
 17.20000000  77.00000000 181.00000000   0.70155039
 17.30000000  62.00000000 233.00000000   0.78983051
 17.40000000 150.00000000 238.00000000   0.61340206
 17.50000000 101.00000000 351.00000000   0.77654867
 17.60000000  43.00000000 245.00000000   0.85069444
 17.70000000  77.00000000 251.00000000   0.76524390
 17.80000000  75.00000000 225.00000000   0.75000000
 17.90000000 131.00000000 376.00000000   0.74161736
 18.00000000 439.00000000 143.00000000   0.24570447
 18.10000000 659.00000000  29.00000000   0.04215116
 18.20000000 627.00000000 147.00000000   0.18992248
 18.30000000 807.00000000  66.00000000   0.07560137
 18.40000000 600.00000000  71.00000000   0.10581222
 18.50000000 616.00000000  58.00000000   0.08605341
 18.60000000 544.00000000  89.00000000   0.14060032
 18.70000000 722.00000000  99.00000000   0.12058465
 18.80000000 603.00000000  48.00000000   0.07373272
 18.90000000 607.00000000  76.00000000   0.11127379
 19.00000000 673.00000000  72.00000000   0.09664430
 19.10000000 562.00000000  36.00000000   0.06020067
 19.20000000 794.00000000 101.00000000   0.11284916
 19.30000000 645.00000000  32.00000000   0.04726736
 19.40000000 541.00000000  90.00000000   0.14263074
 19.50000000 532.00000000  79.00000000   0.12929624
 19.60000000 605.00000000  62.00000000   0.09295352
 19.70000000 500.00000000  18.00000000   0.03474903
 19.80000000 554.00000000  49.00000000   0.08126036
 19.90000000 528.00000000  66.00000000   0.11111111
 20.00000000 618.00000000  71.00000000   0.10304790
 20.10000000 618.00000000  95.00000000   0.13323983
 20.20000000 605.00000000  68.00000000   0.10104012
 20.30000000 541.00000000  62.00000000   0.10281924
 20.40000000 568.00000000  36.00000000   0.05960265
 20.50000000 532.00000000  87.00000000   0.14054927
 20.60000000 603.00000000  58.00000000   0.08774584
 20.70000000 657.00000000  54.00000000   0.07594937
 20.80000000 535.00000000 104.00000000   0.16275430
 20.90000000 822.00000000  78.00000000   0.08666667
 21.00000000 781.00000000  87.00000000   0.10023041
 21.10000000 559.00000000  57.00000000   0.09253247
 21.20000000 636.00000000 123.00000000   0.16205534
 21.30000000 562.00000000  91.00000000   0.13935681
 21.40000000 743.00000000  89.00000000   0.10697115
 21.50000000 704.00000000  65.00000000   0.08452536
 21.60000000 673.00000000  32.00000000   0.04539007
 21.70000000 820.00000000  61.00000000   0.06923950
 21.80000000 698.00000000  51.00000000   0.06809079
 21.90000000 598.00000000  89.00000000   0.12954876
 22.00000000 432.00000000  90.00000000   0.17241379
 22.10000000 496.00000000 123.00000000   0.19870759
 22.20000000 677.00000000  75.00000000   0.09973404
 22.30000000 620.00000000  77.00000000   0.11047346
 22.40000000 277.00000000  15.00000000   0.05136986
 22.50000000 327.00000000  45.00000000   0.12096774
 22.60000000 423.00000000  41.00000000   0.08836207
 22.70000000 397.00000000  55.00000000   0.12168142
 22.80000000 395.00000000  12.00000000   0.02948403
 22.90000000 417.00000000  60.00000000   0.12578616
 23.00000000 388.00000000  51.00000000   0.11617312
 23.10000000 456.00000000  24.00000000   0.05000000
 23.20000000 549.00000000  26.00000000   0.04521739
 23.30000000 361.00000000   6.00000000   0.01634877
 23.40000000 647.00000000  79.00000000   0.10881543
 23.50000000 594.00000000  95.00000000   0.13788099
 23.60000000 663.00000000   2.00000000   0.00300752
 23.70000000 600.00000000  83.00000000   0.12152269
 23.80000000 700.00000000  55.00000000   0.07284768
 23.90000000 550.00000000 147.00000000   0.21090387
 24.00000000 620.00000000  18.00000000   0.02821317
 24.10000000 540.00000000  57.00000000   0.09547739
 24.20000000 501.00000000  65.00000000   0.11484099
 24.30000000 598.00000000  54.00000000   0.08282209
 24.40000000 592.00000000  74.00000000   0.11111111
 24.50000000 668.00000000  90.00000000   0.11873351
 24.60000000 470.00000000 101.00000000   0.17688266
 24.70000000 734.00000000  72.00000000   0.08933002
 24.80000000 566.00000000  82.00000000   0.12654321
 24.90000000 698.00000000  86.00000000   0.10969388
 25.00000000 547.00000000  25.00000000   0.04370629
 25.10000000 571.00000000  62.00000000   0.09794629
 25.20000000 687.00000000  66.00000000   0.08764940
 25.30000000 630.00000000  92.00000000   0.12742382
 25.40000000 579.00000000 122.00000000   0.17403709
 25.50000000 565.00000000 115.00000000   0.16911765
 25.60000000 694.00000000  80.00000000   0.10335917
 25.70000000 499.00000000  60.00000000   0.10733453
 25.80000000 478.00000000  50.00000000   0.09469697
 25.90000000 615.00000000  99.00000000   0.13865546
 26.00000000 578.00000000  92.00000000   0.13731343
 26.10000000 622.00000000  47.00000000   0.07025411
 26.20000000 500.00000000  74.00000000   0.12891986
 26.30000000 530.00000000  79.00000000   0.12972085
 26.40000000 476.00000000  89.00000000   0.15752212
 26.50000000 487.00000000  58.00000000   0.10642202
 26.60000000 676.00000000  66.00000000   0.08894879
 26.70000000 523.00000000  51.00000000   0.08885017
 26.80000000 492.00000000  72.00000000   0.12765957
 26.90000000 606.00000000   3.00000000   0.00492611
 27.00000000 549.00000000  77.00000000   0.12300319
 27.10000000 625.00000000  72.00000000   0.10329986
 27.20000000 575.00000000  90.00000000   0.13533835
 27.30000000 669.00000000 110.00000000   0.14120668
 27.40000000 593.00000000  31.00000000   0.04967949
 27.50000000 618.00000000 123.00000000   0.16599190
 27.60000000 549.00000000  75.00000000   0.12019231
 27.70000000 678.00000000  39.00000000   0.05439331
 27.80000000 526.00000000 101.00000000   0.16108453
 27.90000000 575.00000000  64.00000000   0.10015649
 28.00000000 637.00000000  48.00000000   0.07007299
 28.10000000 552.00000000  28.00000000   0.04827586
 28.20000000 505.00000000  62.00000000   0.10934744
 28.30000000 671.00000000  33.00000000   0.04687500
 28.40000000 630.00000000  81.00000000   0.11392405
 28.50000000 618.00000000 103.00000000   0.14285714
 28.60000000 484.00000000  98.00000000   0.16838488
 28.70000000 616.00000000  32.00000000   0.04938272
 28.80000000 597.00000000  59.00000000   0.08993902
 28.90000000 590.00000000 102.00000000   0.14739884
 29.00000000 603.00000000  61.00000000   0.09186747
 29.10000000 568.00000000 129.00000000   0.18507891
 29.20000000 591.00000000  39.00000000   0.06190476
 29.30000000 542.00000000  66.00000000   0.10855263
 29.40000000 472.00000000  72.00000000   0.13235294
 29.50000000 741.00000000  46.00000000   0.05844981
 29.60000000 572.00000000  15.00000000   0.02555366
 29.70000000 631.00000000  76.00000000   0.10749646
 29.80000000 556.00000000  74.00000000   0.11746032
 29.90000000 617.00000000  63.00000000   0.09264706
 30.00000000 548.00000000  90.00000000   0.14106583
 30.10000000 356.00000000  74.00000000   0.17209302
 30.20000000 562.00000000  44.00000000   0.07260726
 30.30000000 423.00000000  85.00000000   0.16732283
 30.40000000 535.00000000  56.00000000   0.09475465
 30.50000000 602.00000000  72.00000000   0.10682493
 30.60000000 612.00000000  39.00000000   0.05990783
 30.70000000 633.00000000  62.00000000   0.08920863
 30.80000000 616.00000000  45.00000000   0.06807867
 30.90000000 736.00000000  54.00000000   0.06835443
 31.00000000 564.00000000 -16.00000000  -0.02919708
 31.10000000 446.00000000  19.00000000   0.04086022
 31.20000000 594.00000000  92.00000000   0.13411079
 31.30000000 584.00000000  71.00000000   0.10839695
 31.40000000 920.00000000  81.00000000   0.08091908
 31.50000000 537.00000000  47.00000000   0.08047945
 31.60000000 571.00000000  79.00000000   0.12153846
 31.70000000 547.00000000  59.00000000   0.09735974
 31.80000000 484.00000000  80.00000000   0.14184397
 31.90000000 694.00000000   7.00000000   0.00998573
 32.00000000 676.00000000  88.00000000   0.11518325
 32.10000000 461.00000000  59.00000000   0.11346154
 32.20000000 528.00000000  79.00000000   0.13014827
 32.30000000 554.00000000  50.00000000   0.08278146
 32.40000000 542.00000000  45.00000000   0.07666099
 32.50000000 702.00000000  23.00000000   0.03172414
 32.60000000 587.00000000 118.00000000   0.16737589
 32.70000000 546.00000000  26.00000000   0.04545455
 32.80000000 496.00000000  38.00000000   0.07116105
 32.90000000 649.00000000  26.00000000   0.03851852
 33.00000000 496.00000000  61.00000000   0.10951526
 33.10000000 524.00000000  15.00000000   0.02782931
 33.20000000 625.00000000  87.00000000   0.12219101
 33.30000000 731.00000000  53.00000000   0.06760204
 33.40000000 563.00000000  31.00000000   0.05218855
 33.50000000 521.00000000  83.00000000   0.13741722
 33.60000000 690.00000000  37.00000000   0.05089409
 33.70000000 635.00000000  54.00000000   0.07837446
 33.80000000 580.00000000  92.00000000   0.13690476
 33.90000000 608.00000000 137.00000000   0.18389262
 34.00000000 718.00000000  20.00000000   0.02710027
 34.10000000 613.00000000  99.00000000   0.13904494
 34.20000000 805.00000000  21.00000000   0.02542373
 34.30000000 506.00000000 105.00000000   0.17184943
 34.40000000 615.00000000  87.00000000   0.12393162
 34.50000000 433.00000000  50.00000000   0.10351967
 34.60000000 638.00000000  43.00000000   0.06314244
 34.70000000 579.00000000  32.00000000   0.05237316
 34.80000000 471.00000000  53.00000000   0.10114504
 34.90000000 567.00000000 107.00000000   0.15875371
 35.00000000 628.00000000  43.00000000   0.06408346
 35.10000000 440.00000000  71.00000000   0.13894325
 35.20000000 494.00000000  16.00000000   0.03137255
 35.30000000 625.00000000  43.00000000   0.06437126
 35.40000000 624.00000000 103.00000000   0.14167813
 35.50000000 651.00000000  85.00000000   0.11548913
 35.60000000 583.00000000  44.00000000   0.07017544
 35.70000000 666.00000000  57.00000000   0.07883817
 35.80000000 568.00000000  76.00000000   0.11801242
 35.90000000 740.00000000  80.00000000   0.09756098
 36.00000000 505.00000000  94.00000000   0.15692821
 36.10000000 540.00000000 115.00000000   0.17557252
 36.20000000 684.00000000  32.00000000   0.04469274
 36.30000000 659.00000000  49.00000000   0.06920904
 36.40000000 674.00000000 161.00000000   0.19281437
 36.50000000 605.00000000  84.00000000   0.12191582
 36.60000000 552.00000000  50.00000000   0.08305648
 36.70000000 501.00000000  84.00000000   0.14358974
 36.80000000 599.00000000  28.00000000   0.04465710
 36.90000000 634.00000000  45.00000000   0.06627393
 37.00000000 699.00000000  31.00000000   0.04246575
 37.10000000 693.00000000 123.00000000   0.15073529
 37.20000000 618.00000000  40.00000000   0.06079027
 37.30000000 570.00000000  99.00000000   0.14798206
 37.40000000 639.00000000  66.00000000   0.09361702
 37.50000000 624.00000000  53.00000000   0.07828656
 37.60000000 785.00000000  62.00000000   0.07319953
 37.70000000 500.00000000  70.00000000   0.12280702
 37.80000000 687.00000000  59.00000000   0.07908847
 37.90000000 414.00000000  66.00000000   0.13750000
 38.00000000 455.00000000  57.00000000   0.11132813
 38.10000000 661.00000000  82.00000000   0.11036339
 38.20000000 733.00000000  24.00000000   0.03170410
 38.30000000 626.00000000  89.00000000   0.12447552
 38.40000000 469.00000000   2.00000000   0.00424628
 38.50000000 522.00000000  91.00000000   0.14845024
 38.60000000 684.00000000  85.00000000   0.11053316
 38.70000000 670.00000000  59.00000000   0.08093278
 38.80000000 475.00000000  45.00000000   0.08653846
 38.90000000 645.00000000  44.00000000   0.06386067
 39.00000000 517.00000000  81.00000000   0.13545151
 39.10000000 507.00000000  52.00000000   0.09302326
 39.20000000 652.00000000  42.00000000   0.06051873
 39.30000000 628.00000000 111.00000000   0.15020298
 39.40000000 721.00000000  67.00000000   0.08502538
 39.50000000 429.00000000  11.00000000   0.02500000
 39.60000000 527.00000000  30.00000000   0.05385996
 39.70000000 660.00000000  83.00000000   0.11170929
 39.80000000 502.00000000  71.00000000   0.12390925
 39.90000000 512.00000000  67.00000000   0.11571675
 40.00000000 590.00000000  63.00000000   0.09647779
 40.10000000 340.00000000  22.00000000   0.06077348
 40.20000000 594.00000000  81.00000000   0.12000000
 40.30000000 530.00000000 139.00000000   0.20777280
 40.40000000 567.00000000  85.00000000   0.13036810
 40.50000000 588.00000000  29.00000000   0.04700162
 40.60000000 709.00000000 -11.00000000  -0.01575931
 40.70000000 476.00000000  76.00000000   0.13768116
 40.80000000 467.00000000  68.00000000   0.12710280
 40.90000000 535.00000000 101.00000000   0.15880503
 41.00000000 671.00000000  21.00000000   0.03034682
 41.10000000 630.00000000  51.00000000   0.07488987
 41.20000000 764.00000000  31.00000000   0.03899371
 41.30000000 538.00000000  40.00000000   0.06920415
 41.40000000 534.00000000  36.00000000   0.06315789
 41.50000000 526.00000000  17.00000000   0.03130755
 41.60000000 559.00000000  78.00000000   0.12244898
 41.70000000 532.00000000  19.00000000   0.03448276
 41.80000000 607.00000000  58.00000000   0.08721805
 41.90000000 639.00000000 133.00000000   0.17227979
 42.00000000 561.00000000  98.00000000   0.14871017
 42.10000000 459.00000000 133.00000000   0.22466216
 42.20000000 638.00000000  58.00000000   0.08333333
 42.30000000 507.00000000  97.00000000   0.16059603
 42.40000000 589.00000000 114.00000000   0.16216216
 42.50000000 705.00000000  61.00000000   0.07963446
 42.60000000 507.00000000  82.00000000   0.13921902
 42.70000000 741.00000000  84.00000000   0.10181818
 42.80000000 577.00000000 118.00000000   0.16978417
 42.90000000 667.00000000 134.00000000   0.16729089
 43.00000000 502.00000000  56.00000000   0.10035842
 43.10000000 503.00000000  48.00000000   0.08711434
 43.20000000 711.00000000  41.00000000   0.05452128
 43.30000000 481.00000000 102.00000000   0.17495712
 43.40000000 509.00000000  73.00000000   0.12542955
 43.50000000 687.00000000 111.00000000   0.13909774
 43.60000000 622.00000000  40.00000000   0.06042296
 43.70000000 569.00000000   3.00000000   0.00524476
 43.80000000 560.00000000  36.00000000   0.06040268
 43.90000000 753.00000000  69.00000000   0.08394161
 44.00000000 623.00000000 149.00000000   0.19300518
 44.10000000 621.00000000  84.00000000   0.11914894
 44.20000000 583.00000000  57.00000000   0.08906250
 44.30000000 618.00000000  64.00000000   0.09384164
 44.40000000 637.00000000  83.00000000   0.11527778
 44.50000000 534.00000000  59.00000000   0.09949410
 44.60000000 577.00000000  27.00000000   0.04470199
 44.70000000 614.00000000  87.00000000   0.12410842
 44.80000000 697.00000000  64.00000000   0.08409987
 44.90000000 638.00000000  38.00000000   0.05621302
 45.00000000 462.00000000  81.00000000   0.14917127
 45.10000000 631.00000000  71.00000000   0.10113960
 45.20000000 745.00000000  83.00000000   0.10024155
 45.30000000 530.00000000  -4.00000000  -0.00760456
 45.40000000 478.00000000  93.00000000   0.16287215
 45.50000000 609.00000000  56.00000000   0.08421053
 45.60000000 514.00000000  63.00000000   0.10918544
 45.70000000 513.00000000  52.00000000   0.09203540
 45.80000000 680.00000000  33.00000000   0.04628331
 45.90000000 570.00000000 100.00000000   0.14925373
 46.00000000 556.00000000   9.00000000   0.01592920
 46.10000000 468.00000000  75.00000000   0.13812155
 46.20000000 609.00000000  -3.00000000  -0.00495050
 46.30000000 536.00000000  26.00000000   0.04626335
 46.40000000 664.00000000  22.00000000   0.03206997
 46.50000000 543.00000000  92.00000000   0.14488189
 46.60000000 577.00000000  43.00000000   0.06935484
 46.70000000 613.00000000  50.00000000   0.07541478
 46.80000000 669.00000000  47.00000000   0.06564246
 46.90000000 664.00000000  86.00000000   0.11466667
 47.00000000 571.00000000  63.00000000   0.09936909
 47.10000000 704.00000000  56.00000000   0.07368421
 47.20000000 636.00000000 128.00000000   0.16753927
 47.30000000 594.00000000  47.00000000   0.07332293
 47.40000000 593.00000000  24.00000000   0.03889789
 47.50000000 527.00000000 115.00000000   0.17912773
 47.60000000 763.00000000  68.00000000   0.08182912
 47.70000000 368.00000000  65.00000000   0.15011547
 47.80000000 568.00000000  43.00000000   0.07037643
 47.90000000 470.00000000  26.00000000   0.05241935
 48.00000000 596.00000000 125.00000000   0.17337032
 48.10000000 749.00000000  21.00000000   0.02727273
 48.20000000 587.00000000  42.00000000   0.06677266
 48.30000000 426.00000000  77.00000000   0.15308151
 48.40000000 515.00000000  40.00000000   0.07207207
 48.50000000 589.00000000  86.00000000   0.12740741
 48.60000000 580.00000000  48.00000000   0.07643312
 48.70000000 655.00000000  70.00000000   0.09655172
 48.80000000 430.00000000  81.00000000   0.15851272
 48.90000000 618.00000000  35.00000000   0.05359877
 49.00000000 577.00000000  63.00000000   0.09843750
 49.10000000 727.00000000  42.00000000   0.05461638
 49.20000000 605.00000000  52.00000000   0.07914764
 49.30000000 602.00000000  34.00000000   0.05345912
 49.40000000 572.00000000   6.00000000   0.01038062
 49.50000000 745.00000000  82.00000000   0.09915357
 49.60000000 505.00000000  71.00000000   0.12326389
 49.70000000 574.00000000  60.00000000   0.09463722
 49.80000000 643.00000000  41.00000000   0.05994152
 49.90000000 586.00000000  58.00000000   0.09006211
 50.00000000 470.00000000  58.00000000   0.10984848
 50.10000000 441.00000000  22.00000000   0.04751620
 50.20000000 637.00000000 157.00000000   0.19773300
 50.30000000 561.00000000  46.00000000   0.07578254
 50.40000000 585.00000000  27.00000000   0.04411765
 50.50000000 569.00000000 -10.00000000  -0.01788909
 50.60000000 528.00000000  64.00000000   0.10810811
 50.70000000 655.00000000  83.00000000   0.11246612
 50.80000000 542.00000000  88.00000000   0.13968254
 50.90000000 638.00000000 116.00000000   0.15384615
 51.00000000 579.00000000  87.00000000   0.13063063
 51.10000000 662.00000000  82.00000000   0.11021505
 51.20000000 644.00000000  71.00000000   0.09930070
 51.30000000 516.00000000  38.00000000   0.06859206
 51.40000000 602.00000000  68.00000000   0.10149254
 51.50000000 482.00000000  83.00000000   0.14690265
 51.60000000 750.00000000  76.00000000   0.09200969
 51.70000000 263.00000000  25.00000000   0.08680556
 51.80000000 -43.00000000   0.00000000  -0.00000000
 51.90000000 -64.00000000 -31.00000000   0.32631579
 52.00000000 -93.00000000  20.00000000  -0.27397260
 52.10000000 -60.00000000  -4.00000000   0.06250000
 52.20000000 -98.00000000 -36.00000000   0.26865672
 52.30000000 -77.00000000 -24.00000000   0.23762376
 52.40000000 -104.00000000  -3.00000000   0.02803738
 52.50000000 -87.00000000  -2.00000000   0.02247191
 52.60000000 -42.00000000  22.00000000  -1.10000000
 52.70000000  -4.00000000 -15.00000000   0.78947368
 52.80000000 -97.00000000 -46.00000000   0.32167832
 52.90000000 -78.00000000  -6.00000000   0.07142857
 53.00000000 -29.00000000 -28.00000000   0.49122807
 53.10000000 -85.00000000 -13.00000000   0.13265306
 53.20000000 -26.00000000  29.00000000   9.66666667
 53.30000000 -38.00000000 -21.00000000   0.35593220
 53.40000000 -12.00000000  15.00000000   5.00000000
 53.50000000 -60.00000000  78.00000000   4.33333333
 53.60000000 -36.00000000   1.00000000  -0.02857143
 53.70000000 -113.00000000  26.00000000  -0.29885057
 53.80000000 -92.00000000 -14.00000000   0.13207547
 53.90000000 -106.00000000  -3.00000000   0.02752294
 54.00000000 -18.00000000 -37.00000000   0.67272727
 54.10000000 -29.00000000  16.00000000  -1.23076923
 54.20000000 -34.00000000   7.00000000  -0.25925926
 54.30000000 -78.00000000 -33.00000000   0.29729730
 54.40000000 -99.00000000 -20.00000000   0.16806723
 54.50000000 -99.00000000 -18.00000000   0.15384615
 54.60000000 -95.00000000 -30.00000000   0.24000000
 54.70000000 -87.00000000 -14.00000000   0.13861386
 54.80000000 -85.00000000 -22.00000000   0.20560748
 54.90000000 -42.00000000  -1.00000000   0.02325581
 55.00000000 -117.00000000   0.00000000  -0.00000000
