# Supplementary material for: Functional 3D architecture in an intrinsically disordered E3 ligase domain facilitates ubiquitin transfer
Source: Nat Commun. 2020 Jul 30;11:3807. doi: 10.1038/s41467-020-17647-x (PMC7393505; doi:10.1038/s41467-020-17647-x)
Supplement: Supplementary file 4 — Source Data [file 41467_2020_17647_MOESM4_ESM.zip › Source data/Fig. 2/Figure 2B/SM traces - raw/44-70 (SIM2-3)/hel32.traces_105.txt]

  0.00000000  90.00000000 201.00000000   0.69072165 291.00000000
  0.20000000  94.00000000 126.00000000   0.57272727 220.00000000
  0.40000000 132.00000000  76.00000000   0.36538462 208.00000000
  0.60000000  18.00000000 189.00000000   0.91304348 207.00000000
  0.80000000  94.00000000 132.00000000   0.58407080 226.00000000
  1.00000000 156.00000000 166.00000000   0.51552795 322.00000000
  1.20000000 125.00000000  91.00000000   0.42129630 216.00000000
  1.40000000 139.00000000 194.00000000   0.58258258 333.00000000
  1.60000000 122.00000000 112.00000000   0.47863248 234.00000000
  1.80000000 170.00000000 186.00000000   0.52247191 356.00000000
  2.00000000  58.00000000 119.00000000   0.67231638 177.00000000
  2.20000000   8.00000000 155.00000000   0.95092025 163.00000000
  2.40000000  13.00000000 139.00000000   0.91447368 152.00000000
  2.60000000  59.00000000  99.00000000   0.62658228 158.00000000
  2.80000000 120.00000000 152.00000000   0.55882353 272.00000000
  3.00000000 182.00000000  95.00000000   0.34296029 277.00000000
  3.20000000 156.00000000 128.00000000   0.45070423 284.00000000
  3.40000000 126.00000000 132.00000000   0.51162791 258.00000000
  3.60000000  28.00000000 181.00000000   0.86602871 209.00000000
  3.80000000 119.00000000 109.00000000   0.47807018 228.00000000
  4.00000000  67.00000000 151.00000000   0.69266055 218.00000000
  4.20000000 123.00000000  35.00000000   0.22151899 158.00000000
  4.40000000  67.00000000  83.00000000   0.55333333 150.00000000
  4.60000000  63.00000000 170.00000000   0.72961373 233.00000000
  4.80000000 104.00000000 121.00000000   0.53777778 225.00000000
  5.00000000 107.00000000 137.00000000   0.56147541 244.00000000
  5.20000000 115.00000000 158.00000000   0.57875458 273.00000000
  5.40000000  23.00000000 152.00000000   0.86857143 175.00000000
  5.60000000 114.00000000 149.00000000   0.56653992 263.00000000
  5.80000000  99.00000000  97.00000000   0.49489796 196.00000000
  6.00000000 158.00000000 101.00000000   0.38996139 259.00000000
  6.20000000  88.00000000 135.00000000   0.60538117 223.00000000
  6.40000000 146.00000000 121.00000000   0.45318352 267.00000000
  6.60000000 165.00000000 142.00000000   0.46254072 307.00000000
  6.80000000  53.00000000  71.00000000   0.57258065 124.00000000
  7.00000000  49.00000000  61.00000000   0.55454545 110.00000000
  7.20000000 104.00000000 160.00000000   0.60606061 264.00000000
  7.40000000  38.00000000 121.00000000   0.76100629 159.00000000
  7.60000000  59.00000000 108.00000000   0.64670659 167.00000000
  7.80000000  43.00000000 172.00000000   0.80000000 215.00000000
  8.00000000   1.00000000  91.00000000   0.98913043  92.00000000
  8.20000000  43.00000000 156.00000000   0.78391960 199.00000000
  8.40000000  83.00000000 160.00000000   0.65843621 243.00000000
  8.60000000 145.00000000 108.00000000   0.42687747 253.00000000
  8.80000000  82.00000000  62.00000000   0.43055556 144.00000000
  9.00000000  -3.00000000 154.00000000   1.01986755 151.00000000
  9.20000000 181.00000000  75.00000000   0.29296875 256.00000000
  9.40000000  25.00000000  53.00000000   0.67948718  78.00000000
  9.60000000  67.00000000 150.00000000   0.69124424 217.00000000
  9.80000000 140.00000000  96.00000000   0.40677966 236.00000000
 10.00000000  76.00000000 175.00000000   0.69721116 251.00000000
 10.20000000  84.00000000  25.00000000   0.22935780 109.00000000
 10.40000000 104.00000000 120.00000000   0.53571429 224.00000000
 10.60000000  17.00000000 115.00000000   0.87121212 132.00000000
 10.80000000 125.00000000 133.00000000   0.51550388 258.00000000
 11.00000000  82.00000000  68.00000000   0.45333333 150.00000000
 11.20000000 105.00000000 160.00000000   0.60377358 265.00000000
 11.40000000  95.00000000 178.00000000   0.65201465 273.00000000
 11.60000000  33.00000000 113.00000000   0.77397260 146.00000000
 11.80000000 125.00000000  90.00000000   0.41860465 215.00000000
 12.00000000 130.00000000 139.00000000   0.51672862 269.00000000
 12.20000000 117.00000000 184.00000000   0.61129568 301.00000000
 12.40000000  89.00000000 103.00000000   0.53645833 192.00000000
 12.60000000 133.00000000 128.00000000   0.49042146 261.00000000
 12.80000000  51.00000000  64.00000000   0.55652174 115.00000000
 13.00000000  62.00000000 108.00000000   0.63529412 170.00000000
 13.20000000 105.00000000 142.00000000   0.57489879 247.00000000
 13.40000000  46.00000000  75.00000000   0.61983471 121.00000000
 13.60000000 114.00000000  49.00000000   0.30061350 163.00000000
 13.80000000  81.00000000 123.00000000   0.60294118 204.00000000
 14.00000000 100.00000000 154.00000000   0.60629921 254.00000000
 14.20000000  78.00000000  47.00000000   0.37600000 125.00000000
 14.40000000 119.00000000 120.00000000   0.50209205 239.00000000
 14.60000000 211.00000000  80.00000000   0.27491409 291.00000000
 14.80000000  63.00000000  38.00000000   0.37623762 101.00000000
 15.00000000  96.00000000 131.00000000   0.57709251 227.00000000
 15.20000000 110.00000000  83.00000000   0.43005181 193.00000000
 15.40000000 186.00000000  78.00000000   0.29545455 264.00000000
 15.60000000  70.00000000  50.00000000   0.41666667 120.00000000
 15.80000000  90.00000000  82.00000000   0.47674419 172.00000000
 16.00000000  97.00000000  59.00000000   0.37820513 156.00000000
 16.20000000 203.00000000 145.00000000   0.41666667 348.00000000
 16.40000000  15.00000000 121.00000000   0.88970588 136.00000000
 16.60000000 139.00000000  93.00000000   0.40086207 232.00000000
 16.80000000 138.00000000  97.00000000   0.41276596 235.00000000
 17.00000000 138.00000000 150.00000000   0.52083333 288.00000000
 17.20000000  73.00000000 133.00000000   0.64563107 206.00000000
 17.40000000 120.00000000 127.00000000   0.51417004 247.00000000
 17.60000000 196.00000000 146.00000000   0.42690058 342.00000000
 17.80000000  90.00000000  71.00000000   0.44099379 161.00000000
 18.00000000 120.00000000 139.00000000   0.53667954 259.00000000
 18.20000000 147.00000000 105.00000000   0.41666667 252.00000000
 18.40000000  48.00000000 129.00000000   0.72881356 177.00000000
 18.60000000 101.00000000  78.00000000   0.43575419 179.00000000
 18.80000000 123.00000000  88.00000000   0.41706161 211.00000000
 19.00000000 106.00000000  85.00000000   0.44502618 191.00000000
 19.20000000 117.00000000  81.00000000   0.40909091 198.00000000
 19.40000000  94.00000000 104.00000000   0.52525253 198.00000000
 19.60000000  93.00000000  86.00000000   0.48044693 179.00000000
 19.80000000 117.00000000  67.00000000   0.36413043 184.00000000
 20.00000000  22.00000000 162.00000000   0.88043478 184.00000000
 20.20000000  84.00000000  78.00000000   0.48148148 162.00000000
 20.40000000 101.00000000 106.00000000   0.51207729 207.00000000
 20.60000000 119.00000000 133.00000000   0.52777778 252.00000000
 20.80000000 106.00000000  66.00000000   0.38372093 172.00000000
 21.00000000  60.00000000  80.00000000   0.57142857 140.00000000
 21.20000000 164.00000000  90.00000000   0.35433071 254.00000000
 21.40000000 130.00000000  53.00000000   0.28961749 183.00000000
 21.60000000  62.00000000 137.00000000   0.68844221 199.00000000
 21.80000000  10.00000000 123.00000000   0.92481203 133.00000000
 22.00000000 221.00000000  91.00000000   0.29166667 312.00000000
 22.20000000  91.00000000 106.00000000   0.53807107 197.00000000
 22.40000000  52.00000000 128.00000000   0.71111111 180.00000000
 22.60000000  29.00000000  30.00000000   0.50847458  59.00000000
 22.80000000  98.00000000 105.00000000   0.51724138 203.00000000
 23.00000000  81.00000000 101.00000000   0.55494505 182.00000000
 23.20000000 190.00000000 146.00000000   0.43452381 336.00000000
 23.40000000   2.00000000 125.00000000   0.98425197 127.00000000
 23.60000000 165.00000000 135.00000000   0.45000000 300.00000000
 23.80000000  63.00000000 133.00000000   0.67857143 196.00000000
 24.00000000  76.00000000 128.00000000   0.62745098 204.00000000
 24.20000000 153.00000000  52.00000000   0.25365854 205.00000000
 24.40000000 106.00000000 149.00000000   0.58431373 255.00000000
 24.60000000  86.00000000  69.00000000   0.44516129 155.00000000
 24.80000000 212.00000000  95.00000000   0.30944625 307.00000000
 25.00000000  65.00000000  84.00000000   0.56375839 149.00000000
 25.20000000 125.00000000  56.00000000   0.30939227 181.00000000
 25.40000000  87.00000000 100.00000000   0.53475936 187.00000000
 25.60000000 120.00000000  88.00000000   0.42307692 208.00000000
 25.80000000  72.00000000 119.00000000   0.62303665 191.00000000
 26.00000000  65.00000000  80.00000000   0.55172414 145.00000000
 26.20000000 289.00000000  38.00000000   0.11620795 327.00000000
 26.40000000 269.00000000  58.00000000   0.17737003 327.00000000
 26.60000000 356.00000000  42.00000000   0.10552764 398.00000000
 26.80000000 397.00000000  11.00000000   0.02696078 408.00000000
 27.00000000 309.00000000  14.00000000   0.04334365 323.00000000
 27.20000000 292.00000000  35.00000000   0.10703364 327.00000000
 27.40000000 425.00000000  -7.00000000  -0.01674641 418.00000000
 27.60000000 376.00000000  21.00000000   0.05289673 397.00000000
 27.80000000 428.00000000  25.00000000   0.05518764 453.00000000
 28.00000000 284.00000000  38.00000000   0.11801242 322.00000000
 28.20000000 495.00000000   1.00000000   0.00201613 496.00000000
 28.40000000 276.00000000  21.00000000   0.07070707 297.00000000
 28.60000000 285.00000000  89.00000000   0.23796791 374.00000000
 28.80000000 411.00000000  73.00000000   0.15082645 484.00000000
 29.00000000 452.00000000  54.00000000   0.10671937 506.00000000
 29.20000000 296.00000000   5.00000000   0.01661130 301.00000000
 29.40000000 436.00000000  22.00000000   0.04803493 458.00000000
 29.60000000 356.00000000  86.00000000   0.19457014 442.00000000
 29.80000000 509.00000000  51.00000000   0.09107143 560.00000000
 30.00000000 520.00000000  20.00000000   0.03703704 540.00000000
 30.20000000 265.00000000  22.00000000   0.07665505 287.00000000
 30.40000000 412.00000000  20.00000000   0.04629630 432.00000000
 30.60000000 406.00000000  54.00000000   0.11739130 460.00000000
 30.80000000 412.00000000 -32.00000000  -0.08421053 380.00000000
 31.00000000 374.00000000   7.00000000   0.01837270 381.00000000
 31.20000000 400.00000000 -23.00000000  -0.06100796 377.00000000
 31.40000000 364.00000000  17.00000000   0.04461942 381.00000000
 31.60000000 372.00000000  72.00000000   0.16216216 444.00000000
 31.80000000 316.00000000  74.00000000   0.18974359 390.00000000
 32.00000000 431.00000000   1.00000000   0.00231481 432.00000000
 32.20000000 420.00000000  28.00000000   0.06250000 448.00000000
 32.40000000 348.00000000  55.00000000   0.13647643 403.00000000
 32.60000000 398.00000000  93.00000000   0.18940937 491.00000000
 32.80000000 437.00000000  58.00000000   0.11717172 495.00000000
 33.00000000 312.00000000  48.00000000   0.13333333 360.00000000
 33.20000000 394.00000000  35.00000000   0.08158508 429.00000000
 33.40000000 352.00000000  13.00000000   0.03561644 365.00000000
 33.60000000 366.00000000  68.00000000   0.15668203 434.00000000
 33.80000000 364.00000000  69.00000000   0.15935335 433.00000000
 34.00000000 361.00000000   2.00000000   0.00550964 363.00000000
 34.20000000 464.00000000 130.00000000   0.21885522 594.00000000
 34.40000000 271.00000000  29.00000000   0.09666667 300.00000000
 34.60000000 383.00000000 109.00000000   0.22154472 492.00000000
 34.80000000 422.00000000  12.00000000   0.02764977 434.00000000
 35.00000000 382.00000000  55.00000000   0.12585812 437.00000000
 35.20000000 522.00000000  52.00000000   0.09059233 574.00000000
 35.40000000 344.00000000   3.00000000   0.00864553 347.00000000
 35.60000000 446.00000000   9.00000000   0.01978022 455.00000000
 35.80000000 486.00000000  50.00000000   0.09328358 536.00000000
 36.00000000 271.00000000  21.00000000   0.07191781 292.00000000
 36.20000000 360.00000000  -9.00000000  -0.02564103 351.00000000
 36.40000000 439.00000000  11.00000000   0.02444444 450.00000000
 36.60000000 375.00000000 100.00000000   0.21052632 475.00000000
 36.80000000 255.00000000  59.00000000   0.18789809 314.00000000
 37.00000000 435.00000000  29.00000000   0.06250000 464.00000000
 37.20000000 237.00000000 -23.00000000  -0.10747664 214.00000000
 37.40000000 222.00000000 -11.00000000  -0.05213270 211.00000000
 37.60000000 320.00000000  51.00000000   0.13746631 371.00000000
 37.80000000 351.00000000 -13.00000000  -0.03846154 338.00000000
 38.00000000 397.00000000  11.00000000   0.02696078 408.00000000
 38.20000000 268.00000000   6.00000000   0.02189781 274.00000000
 38.40000000 425.00000000 -13.00000000  -0.03155340 412.00000000
 38.60000000 375.00000000  34.00000000   0.08312958 409.00000000
 38.80000000 439.00000000  57.00000000   0.11491935 496.00000000
 39.00000000 445.00000000  69.00000000   0.13424125 514.00000000
 39.20000000 336.00000000   3.00000000   0.00884956 339.00000000
 39.40000000 452.00000000  93.00000000   0.17064220 545.00000000
 39.60000000 261.00000000  16.00000000   0.05776173 277.00000000
 39.80000000 318.00000000   9.00000000   0.02752294 327.00000000
 40.00000000 300.00000000  36.00000000   0.10714286 336.00000000
 40.20000000 334.00000000  32.00000000   0.08743169 366.00000000
 40.40000000 393.00000000  25.00000000   0.05980861 418.00000000
 40.60000000 343.00000000  57.00000000   0.14250000 400.00000000
 40.80000000 353.00000000 -11.00000000  -0.03216374 342.00000000
 41.00000000 391.00000000  40.00000000   0.09280742 431.00000000
 41.20000000 365.00000000  -2.00000000  -0.00550964 363.00000000
 41.40000000 309.00000000  29.00000000   0.08579882 338.00000000
 41.60000000 366.00000000  27.00000000   0.06870229 393.00000000
 41.80000000 354.00000000  39.00000000   0.09923664 393.00000000
 42.00000000 405.00000000  57.00000000   0.12337662 462.00000000
 42.20000000 367.00000000  71.00000000   0.16210046 438.00000000
 42.40000000 427.00000000 -21.00000000  -0.05172414 406.00000000
 42.60000000 464.00000000   9.00000000   0.01902748 473.00000000
 42.80000000 223.00000000  64.00000000   0.22299652 287.00000000
 43.00000000 421.00000000  61.00000000   0.12655602 482.00000000
 43.20000000 296.00000000  27.00000000   0.08359133 323.00000000
 43.40000000 386.00000000  52.00000000   0.11872146 438.00000000
 43.60000000 281.00000000  41.00000000   0.12732919 322.00000000
 43.80000000 302.00000000  26.00000000   0.07926829 328.00000000
 44.00000000 375.00000000  38.00000000   0.09200969 413.00000000
 44.20000000 398.00000000  55.00000000   0.12141280 453.00000000
 44.40000000 200.00000000  39.00000000   0.16317992 239.00000000
 44.60000000 332.00000000  45.00000000   0.11936340 377.00000000
 44.80000000 216.00000000  70.00000000   0.24475524 286.00000000
 45.00000000 401.00000000  45.00000000   0.10089686 446.00000000
 45.20000000 360.00000000  36.00000000   0.09090909 396.00000000
 45.40000000 168.00000000  -5.00000000  -0.03067485 163.00000000
 45.60000000 -16.00000000 -13.00000000   0.44827586 -29.00000000
 45.80000000  48.00000000 -11.00000000  -0.29729730  37.00000000
 46.00000000  36.00000000  36.00000000   0.50000000  72.00000000
 46.20000000 -39.00000000 -20.00000000   0.33898305 -59.00000000
 46.40000000 -64.00000000  30.00000000  -0.88235294 -34.00000000
 46.60000000  46.00000000  -9.00000000  -0.24324324  37.00000000
 46.80000000 -24.00000000 -16.00000000   0.40000000 -40.00000000
 47.00000000 -43.00000000   8.00000000  -0.22857143 -35.00000000
 47.20000000 -35.00000000  -1.00000000   0.02777778 -36.00000000
 47.40000000 -33.00000000  22.00000000  -2.00000000 -11.00000000
 47.60000000 -45.00000000   8.00000000  -0.21621622 -37.00000000
 47.80000000  -8.00000000 -36.00000000   0.81818182 -44.00000000
 48.00000000 -41.00000000  30.00000000  -2.72727273 -11.00000000
 48.20000000  50.00000000  69.00000000   0.57983193 119.00000000
 48.40000000  38.00000000   7.00000000   0.15555556  45.00000000
 48.60000000  39.00000000   1.00000000   0.02500000  40.00000000
 48.80000000  14.00000000   0.00000000   0.00000000  14.00000000
 49.00000000  22.00000000  -3.00000000  -0.15789474  19.00000000
 49.20000000 -27.00000000  65.00000000   1.71052632  38.00000000
 49.40000000  45.00000000  22.00000000   0.32835821  67.00000000
 49.60000000  -6.00000000  47.00000000   1.14634146  41.00000000
 49.80000000 -64.00000000  21.00000000  -0.48837209 -43.00000000
 50.00000000 -52.00000000  13.00000000  -0.33333333 -39.00000000
 50.20000000 -27.00000000  15.00000000  -1.25000000 -12.00000000
 50.40000000 -21.00000000  26.00000000   5.20000000   5.00000000
 50.60000000  66.00000000   9.00000000   0.12000000  75.00000000
 50.80000000 -68.00000000  -8.00000000   0.10526316 -76.00000000
 51.00000000 -32.00000000  25.00000000  -3.57142857  -7.00000000
 51.20000000 -72.00000000  -4.00000000   0.05263158 -76.00000000
 51.40000000  -6.00000000 -38.00000000   0.86363636 -44.00000000
 51.60000000 -78.00000000   1.00000000  -0.01298701 -77.00000000
 51.80000000 -42.00000000  19.00000000  -0.82608696 -23.00000000
 52.00000000 -85.00000000  18.00000000  -0.26865672 -67.00000000
 52.20000000   1.00000000 -18.00000000   1.05882353 -17.00000000
 52.40000000 -43.00000000   9.00000000  -0.26470588 -34.00000000
 52.60000000 -55.00000000  14.00000000  -0.34146341 -41.00000000
 52.80000000  49.00000000  -4.00000000  -0.08888889  45.00000000
 53.00000000  -3.00000000  36.00000000   1.09090909  33.00000000
 53.20000000  40.00000000 -19.00000000  -0.90476190  21.00000000
 53.40000000   8.00000000  25.00000000   0.75757576  33.00000000
 53.60000000 -26.00000000  -4.00000000   0.13333333 -30.00000000
 53.80000000 -47.00000000  58.00000000   5.27272727  11.00000000
 54.00000000 -43.00000000 -27.00000000   0.38571429 -70.00000000
 54.20000000 -60.00000000 -17.00000000   0.22077922 -77.00000000
 54.40000000 -65.00000000  51.00000000  -3.64285714 -14.00000000
 54.60000000  46.00000000  33.00000000   0.41772152  79.00000000
 54.80000000  -9.00000000   8.00000000  -8.00000000  -1.00000000
 55.00000000  61.00000000 -24.00000000  -0.64864865  37.00000000
 55.20000000 -22.00000000  -9.00000000   0.29032258 -31.00000000
 55.40000000 -11.00000000   7.00000000  -1.75000000  -4.00000000
 55.60000000 -47.00000000  -9.00000000   0.16071429 -56.00000000
 55.80000000  28.00000000  24.00000000   0.46153846  52.00000000
 56.00000000   3.00000000  22.00000000   0.88000000  25.00000000
 56.20000000  53.00000000 -20.00000000  -0.60606061  33.00000000
 56.40000000 -40.00000000  52.00000000   4.33333333  12.00000000
 56.60000000 -39.00000000 -26.00000000   0.40000000 -65.00000000
 56.80000000 -85.00000000  49.00000000  -1.36111111 -36.00000000
 57.00000000 -31.00000000   8.00000000  -0.34782609 -23.00000000
 57.20000000 -67.00000000   8.00000000  -0.13559322 -59.00000000
 57.40000000   0.00000000  32.00000000   1.00000000  32.00000000
 57.60000000  41.00000000  41.00000000   0.50000000  82.00000000
 57.80000000 -78.00000000   7.00000000  -0.09859155 -71.00000000
 58.00000000 -58.00000000 -20.00000000   0.25641026 -78.00000000
 58.20000000 -46.00000000 -11.00000000   0.19298246 -57.00000000
 58.40000000 -24.00000000  28.00000000   7.00000000   4.00000000
 58.60000000 -23.00000000  12.00000000  -1.09090909 -11.00000000
 58.80000000 -36.00000000  34.00000000 -17.00000000  -2.00000000
 59.00000000 -94.00000000  11.00000000  -0.13253012 -83.00000000
 59.20000000 -38.00000000  48.00000000   4.80000000  10.00000000
 59.40000000 -19.00000000 -10.00000000   0.34482759 -29.00000000
 59.60000000 -67.00000000  69.00000000  34.50000000   2.00000000
 59.80000000  13.00000000  -2.00000000  -0.18181818  11.00000000
 60.00000000 -145.00000000  -6.00000000   0.03973510 -151.00000000
 60.20000000 -21.00000000   9.00000000  -0.75000000 -12.00000000
 60.40000000 -15.00000000  30.00000000   2.00000000  15.00000000
 60.60000000  10.00000000  33.00000000   0.76744186  43.00000000
 60.80000000 -23.00000000  -4.00000000   0.14814815 -27.00000000
 61.00000000 -77.00000000   5.00000000  -0.06944444 -72.00000000
 61.20000000  15.00000000  16.00000000   0.51612903  31.00000000
 61.40000000   7.00000000   2.00000000   0.22222222   9.00000000
 61.60000000   5.00000000  15.00000000   0.75000000  20.00000000
 61.80000000  95.00000000   6.00000000   0.05940594 101.00000000
 62.00000000 -58.00000000  -2.00000000   0.03333333 -60.00000000
 62.20000000  14.00000000   3.00000000   0.17647059  17.00000000
 62.40000000 -27.00000000  14.00000000  -1.07692308 -13.00000000
 62.60000000  78.00000000  20.00000000   0.20408163  98.00000000
 62.80000000 -55.00000000  13.00000000  -0.30952381 -42.00000000
 63.00000000   9.00000000   4.00000000   0.30769231  13.00000000
 63.20000000 -63.00000000  24.00000000  -0.61538462 -39.00000000
 63.40000000 -88.00000000   1.00000000  -0.01149425 -87.00000000
 63.60000000  57.00000000 -21.00000000  -0.58333333  36.00000000
 63.80000000  -7.00000000 -16.00000000   0.69565217 -23.00000000
 64.00000000 -12.00000000  10.00000000  -5.00000000  -2.00000000
 64.20000000 -53.00000000  -8.00000000   0.13114754 -61.00000000
 64.40000000 -58.00000000   3.00000000  -0.05454545 -55.00000000
 64.60000000 -45.00000000 -35.00000000   0.43750000 -80.00000000
 64.80000000   3.00000000  27.00000000   0.90000000  30.00000000
 65.00000000  32.00000000  12.00000000   0.27272727  44.00000000
 65.20000000 -51.00000000  14.00000000  -0.37837838 -37.00000000
 65.40000000   4.00000000  30.00000000   0.88235294  34.00000000
 65.60000000  28.00000000  -2.00000000  -0.07692308  26.00000000
 65.80000000 -39.00000000   2.00000000  -0.05405405 -37.00000000
 66.00000000 -18.00000000  44.00000000   1.69230769  26.00000000
 66.20000000 -11.00000000 -14.00000000   0.56000000 -25.00000000
 66.40000000  -3.00000000  -5.00000000   0.62500000  -8.00000000
 66.60000000  11.00000000 -15.00000000   3.75000000  -4.00000000
 66.80000000 -27.00000000 -14.00000000   0.34146341 -41.00000000
 67.00000000 -10.00000000  -4.00000000   0.28571429 -14.00000000
 67.20000000  34.00000000 -15.00000000  -0.78947368  19.00000000
 67.40000000 -21.00000000   4.00000000  -0.23529412 -17.00000000
 67.60000000 -101.00000000 -12.00000000   0.10619469 -113.00000000
 67.80000000 -50.00000000 -19.00000000   0.27536232 -69.00000000
 68.00000000   3.00000000  19.00000000   0.86363636  22.00000000
 68.20000000  19.00000000 -13.00000000  -2.16666667   6.00000000
 68.40000000 -69.00000000  31.00000000  -0.81578947 -38.00000000
 68.60000000 -41.00000000   1.00000000  -0.02500000 -40.00000000
 68.80000000  10.00000000   8.00000000   0.44444444  18.00000000
 69.00000000 192.00000000   9.00000000   0.04477612 201.00000000
 69.20000000   5.00000000  47.00000000   0.90384615  52.00000000
 69.40000000 -32.00000000   6.00000000  -0.23076923 -26.00000000
 69.60000000 -49.00000000  -1.00000000   0.02000000 -50.00000000
 69.80000000 -52.00000000  34.00000000  -1.88888889 -18.00000000
 70.00000000 -37.00000000  32.00000000  -6.40000000  -5.00000000
 70.20000000 -68.00000000  19.00000000  -0.38775510 -49.00000000
 70.40000000 -56.00000000 -22.00000000   0.28205128 -78.00000000
 70.60000000 -59.00000000   2.00000000  -0.03508772 -57.00000000
 70.80000000 -20.00000000  -9.00000000   0.31034483 -29.00000000
 71.00000000 -29.00000000   7.00000000  -0.31818182 -22.00000000
 71.20000000 -82.00000000  50.00000000  -1.56250000 -32.00000000
 71.40000000 -60.00000000  47.00000000  -3.61538462 -13.00000000
 71.60000000 -62.00000000  27.00000000  -0.77142857 -35.00000000
 71.80000000  10.00000000  14.00000000   0.58333333  24.00000000
 72.00000000 -21.00000000  13.00000000  -1.62500000  -8.00000000
 72.20000000  -7.00000000  -8.00000000   0.53333333 -15.00000000
 72.40000000  10.00000000 -23.00000000   1.76923077 -13.00000000
 72.60000000 -68.00000000 -34.00000000   0.33333333 -102.00000000
 72.80000000 -50.00000000 -44.00000000   0.46808511 -94.00000000
 73.00000000 -51.00000000  -7.00000000   0.12068966 -58.00000000
 73.20000000 -60.00000000 -42.00000000   0.41176471 -102.00000000
 73.40000000  36.00000000 -32.00000000  -8.00000000   4.00000000
 73.60000000  28.00000000 -18.00000000  -1.80000000  10.00000000
 73.80000000 -63.00000000 -10.00000000   0.13698630 -73.00000000
 74.00000000 -64.00000000  36.00000000  -1.28571429 -28.00000000
 74.20000000 -34.00000000  64.00000000   2.13333333  30.00000000
 74.40000000 -16.00000000  -3.00000000   0.15789474 -19.00000000
 74.60000000 -63.00000000 -38.00000000   0.37623762 -101.00000000
 74.80000000 -61.00000000  24.00000000  -0.64864865 -37.00000000
 75.00000000   2.00000000 -22.00000000   1.10000000 -20.00000000
 75.20000000 -85.00000000   4.00000000  -0.04938272 -81.00000000
 75.40000000 -57.00000000  17.00000000  -0.42500000 -40.00000000
 75.60000000 -28.00000000  14.00000000  -1.00000000 -14.00000000
 75.80000000 -29.00000000 -32.00000000   0.52459016 -61.00000000
 76.00000000 -33.00000000  -3.00000000   0.08333333 -36.00000000
 76.20000000  13.00000000 -10.00000000  -3.33333333   3.00000000
 76.40000000 -47.00000000 -35.00000000   0.42682927 -82.00000000
 76.60000000 -16.00000000   1.00000000  -0.06666667 -15.00000000
 76.80000000 -46.00000000  52.00000000   8.66666667   6.00000000
 77.00000000 -102.00000000  30.00000000  -0.41666667 -72.00000000
 77.20000000  27.00000000 -10.00000000  -0.58823529  17.00000000
 77.40000000 -30.00000000  13.00000000  -0.76470588 -17.00000000
 77.60000000  61.00000000 -14.00000000  -0.29787234  47.00000000
 77.80000000 -57.00000000   6.00000000  -0.11764706 -51.00000000
 78.00000000 -68.00000000  13.00000000  -0.23636364 -55.00000000
 78.20000000 -46.00000000  -5.00000000   0.09803922 -51.00000000
 78.40000000 -54.00000000  60.00000000  10.00000000   6.00000000
 78.60000000 -51.00000000  44.00000000  -6.28571429  -7.00000000
 78.80000000  39.00000000  15.00000000   0.27777778  54.00000000
 79.00000000 -61.00000000  -5.00000000   0.07575758 -66.00000000
 79.20000000 -95.00000000 -19.00000000   0.16666667 -114.00000000
 79.40000000 -88.00000000 -15.00000000   0.14563107 -103.00000000
 79.60000000  40.00000000 -18.00000000  -0.81818182  22.00000000
 79.80000000 -36.00000000  13.00000000  -0.56521739 -23.00000000
 80.00000000 -13.00000000  11.00000000  -5.50000000  -2.00000000
 80.20000000 -61.00000000  23.00000000  -0.60526316 -38.00000000
 80.40000000 -21.00000000 -24.00000000   0.53333333 -45.00000000
 80.60000000  -8.00000000 -10.00000000   0.55555556 -18.00000000
 80.80000000 -21.00000000 -12.00000000   0.36363636 -33.00000000
 81.00000000 -47.00000000 -28.00000000   0.37333333 -75.00000000
 81.20000000 -51.00000000  -6.00000000   0.10526316 -57.00000000
 81.40000000 -67.00000000 -16.00000000   0.19277108 -83.00000000
 81.60000000 -26.00000000  45.00000000   2.36842105  19.00000000
 81.80000000 -27.00000000  54.00000000   2.00000000  27.00000000
 82.00000000  -8.00000000 -23.00000000   0.74193548 -31.00000000
 82.20000000 -26.00000000  58.00000000   1.81250000  32.00000000
 82.40000000 -32.00000000 -35.00000000   0.52238806 -67.00000000
 82.60000000  -8.00000000  31.00000000   1.34782609  23.00000000
 82.80000000 -64.00000000  -2.00000000   0.03030303 -66.00000000
 83.00000000 -22.00000000  32.00000000   3.20000000  10.00000000
 83.20000000 -21.00000000 -20.00000000   0.48780488 -41.00000000
 83.40000000 -47.00000000  -6.00000000   0.11320755 -53.00000000
 83.60000000 -87.00000000  -1.00000000   0.01136364 -88.00000000
 83.80000000 -16.00000000  22.00000000   3.66666667   6.00000000
 84.00000000 -58.00000000  17.00000000  -0.41463415 -41.00000000
 84.20000000  30.00000000  56.00000000   0.65116279  86.00000000
 84.40000000 -82.00000000 -28.00000000   0.25454545 -110.00000000
 84.60000000 -27.00000000  23.00000000  -5.75000000  -4.00000000
 84.80000000 -44.00000000  24.00000000  -1.20000000 -20.00000000
 85.00000000 -34.00000000  -5.00000000   0.12820513 -39.00000000
 85.20000000 -62.00000000  55.00000000  -7.85714286  -7.00000000
 85.40000000  19.00000000  23.00000000   0.54761905  42.00000000
 85.60000000 -30.00000000  11.00000000  -0.57894737 -19.00000000
 85.80000000 -41.00000000   5.00000000  -0.13888889 -36.00000000
 86.00000000 -16.00000000  10.00000000  -1.66666667  -6.00000000
 86.20000000  -8.00000000  25.00000000   1.47058824  17.00000000
 86.40000000 -96.00000000 -26.00000000   0.21311475 -122.00000000
 86.60000000  -1.00000000   2.00000000   2.00000000   1.00000000
 86.80000000 -61.00000000 -14.00000000   0.18666667 -75.00000000
 87.00000000 -101.00000000  12.00000000  -0.13483146 -89.00000000
 87.20000000 -14.00000000 -17.00000000   0.54838710 -31.00000000
 87.40000000 -31.00000000  23.00000000  -2.87500000  -8.00000000
 87.60000000 -23.00000000  -1.00000000   0.04166667 -24.00000000
 87.80000000   4.00000000 -17.00000000   1.30769231 -13.00000000
 88.00000000 -22.00000000 -27.00000000   0.55102041 -49.00000000
 88.20000000 -44.00000000 -22.00000000   0.33333333 -66.00000000
 88.40000000 -65.00000000   8.00000000  -0.14035088 -57.00000000
 88.60000000 -33.00000000  48.00000000   3.20000000  15.00000000
 88.80000000 -47.00000000  -5.00000000   0.09615385 -52.00000000
 89.00000000   3.00000000 -29.00000000   1.11538462 -26.00000000
 89.20000000 -93.00000000 -14.00000000   0.13084112 -107.00000000
 89.40000000 -53.00000000 -14.00000000   0.20895522 -67.00000000
 89.60000000 -23.00000000  13.00000000  -1.30000000 -10.00000000
 89.80000000 -16.00000000  -4.00000000   0.20000000 -20.00000000
 90.00000000 -61.00000000  18.00000000  -0.41860465 -43.00000000
 90.20000000 -45.00000000  -2.00000000   0.04255319 -47.00000000
 90.40000000  -9.00000000  17.00000000   2.12500000   8.00000000
 90.60000000 -69.00000000  12.00000000  -0.21052632 -57.00000000
 90.80000000 -10.00000000 -18.00000000   0.64285714 -28.00000000
 91.00000000 -49.00000000  -6.00000000   0.10909091 -55.00000000
 91.20000000 -85.00000000 -10.00000000   0.10526316 -95.00000000
 91.40000000 -21.00000000  35.00000000   2.50000000  14.00000000
 91.60000000 -25.00000000 -26.00000000   0.50980392 -51.00000000
 91.80000000 -68.00000000 -26.00000000   0.27659574 -94.00000000
 92.00000000 -110.00000000  27.00000000  -0.32530120 -83.00000000
 92.20000000  12.00000000  11.00000000   0.47826087  23.00000000
 92.40000000 -46.00000000  20.00000000  -0.76923077 -26.00000000
 92.60000000 -84.00000000  28.00000000  -0.50000000 -56.00000000
 92.80000000  71.00000000  21.00000000   0.22826087  92.00000000
 93.00000000   3.00000000 -44.00000000   1.07317073 -41.00000000
 93.20000000 -32.00000000  61.00000000   2.10344828  29.00000000
 93.40000000  22.00000000  23.00000000   0.51111111  45.00000000
 93.60000000 -10.00000000 -14.00000000   0.58333333 -24.00000000
 93.80000000 -76.00000000  -1.00000000   0.01298701 -77.00000000
 94.00000000 -29.00000000  -1.00000000   0.03333333 -30.00000000
 94.20000000 -54.00000000 -16.00000000   0.22857143 -70.00000000
 94.40000000 -75.00000000 -19.00000000   0.20212766 -94.00000000
 94.60000000  36.00000000  26.00000000   0.41935484  62.00000000
 94.80000000 -57.00000000  -7.00000000   0.10937500 -64.00000000
 95.00000000   1.00000000 -22.00000000   1.04761905 -21.00000000
 95.20000000 -111.00000000  34.00000000  -0.44155844 -77.00000000
 95.40000000  70.00000000   2.00000000   0.02777778  72.00000000
 95.60000000 -34.00000000  28.00000000  -4.66666667  -6.00000000
 95.80000000 -61.00000000  23.00000000  -0.60526316 -38.00000000
 96.00000000 -25.00000000   5.00000000  -0.25000000 -20.00000000
 96.20000000  40.00000000  -3.00000000  -0.08108108  37.00000000
 96.40000000  -8.00000000  12.00000000   3.00000000   4.00000000
 96.60000000  31.00000000 -28.00000000  -9.33333333   3.00000000
 96.80000000 -43.00000000 -40.00000000   0.48192771 -83.00000000
 97.00000000 -16.00000000 -25.00000000   0.60975610 -41.00000000
 97.20000000  15.00000000 -11.00000000  -2.75000000   4.00000000
 97.40000000   5.00000000 -19.00000000   1.35714286 -14.00000000
 97.60000000  26.00000000  26.00000000   0.50000000  52.00000000
 97.80000000  69.00000000  17.00000000   0.19767442  86.00000000
 98.00000000 -22.00000000   9.00000000  -0.69230769 -13.00000000
 98.20000000 -28.00000000   6.00000000  -0.27272727 -22.00000000
 98.40000000  50.00000000 -10.00000000  -0.25000000  40.00000000
 98.60000000 -67.00000000   6.00000000  -0.09836066 -61.00000000
 98.80000000  48.00000000  12.00000000   0.20000000  60.00000000
 99.00000000 -26.00000000  10.00000000  -0.62500000 -16.00000000
 99.20000000 -11.00000000   8.00000000  -2.66666667  -3.00000000
 99.40000000 -27.00000000  -4.00000000   0.12903226 -31.00000000
 99.60000000 -119.00000000  30.00000000  -0.33707865 -89.00000000
 99.80000000 -49.00000000  53.00000000  13.25000000   4.00000000
100.00000000 -34.00000000   2.00000000  -0.06250000 -32.00000000
100.20000000 -76.00000000  43.00000000  -1.30303030 -33.00000000
100.40000000  32.00000000  21.00000000   0.39622642  53.00000000
100.60000000 -34.00000000   3.00000000  -0.09677419 -31.00000000
100.80000000 -40.00000000  32.00000000  -4.00000000  -8.00000000
101.00000000 -37.00000000 -43.00000000   0.53750000 -80.00000000
101.20000000 -21.00000000 -42.00000000   0.66666667 -63.00000000
101.40000000  62.00000000 -12.00000000  -0.24000000  50.00000000
101.60000000 -112.00000000  52.00000000  -0.86666667 -60.00000000
101.80000000 -37.00000000 -13.00000000   0.26000000 -50.00000000
102.00000000 -53.00000000  18.00000000  -0.51428571 -35.00000000
102.20000000 -46.00000000  -9.00000000   0.16363636 -55.00000000
102.40000000 -39.00000000  86.00000000   1.82978723  47.00000000
102.60000000 -40.00000000   8.00000000  -0.25000000 -32.00000000
102.80000000 -37.00000000  24.00000000  -1.84615385 -13.00000000
103.00000000 -19.00000000  -4.00000000   0.17391304 -23.00000000
103.20000000 -59.00000000  -9.00000000   0.13235294 -68.00000000
103.40000000 -25.00000000  22.00000000  -7.33333333  -3.00000000
103.60000000 -48.00000000 -16.00000000   0.25000000 -64.00000000
103.80000000 -31.00000000  24.00000000  -3.42857143  -7.00000000
104.00000000 -96.00000000 -27.00000000   0.21951220 -123.00000000
104.20000000 -19.00000000  -8.00000000   0.29629630 -27.00000000
104.40000000 -82.00000000   5.00000000  -0.06493506 -77.00000000
104.60000000 -36.00000000  -4.00000000   0.10000000 -40.00000000
104.80000000 -55.00000000 -53.00000000   0.49074074 -108.00000000
105.00000000 -69.00000000   8.00000000  -0.13114754 -61.00000000
105.20000000 -97.00000000  25.00000000  -0.34722222 -72.00000000
105.40000000 -15.00000000  -1.00000000   0.06250000 -16.00000000
105.60000000  45.00000000  11.00000000   0.19642857  56.00000000
105.80000000 -85.00000000  22.00000000  -0.34920635 -63.00000000
106.00000000 -51.00000000 -44.00000000   0.46315789 -95.00000000
106.20000000 -38.00000000  -4.00000000   0.09523810 -42.00000000
106.40000000  13.00000000  13.00000000   0.50000000  26.00000000
106.60000000 -56.00000000  -7.00000000   0.11111111 -63.00000000
106.80000000 -36.00000000 -24.00000000   0.40000000 -60.00000000
107.00000000 -116.00000000  14.00000000  -0.13725490 -102.00000000
107.20000000 -70.00000000  -4.00000000   0.05405405 -74.00000000
107.40000000 -28.00000000 -25.00000000   0.47169811 -53.00000000
107.60000000 -50.00000000  -1.00000000   0.01960784 -51.00000000
107.80000000  10.00000000  21.00000000   0.67741935  31.00000000
108.00000000 -47.00000000  27.00000000  -1.35000000 -20.00000000
108.20000000 -30.00000000  -6.00000000   0.16666667 -36.00000000
108.40000000 -34.00000000  22.00000000  -1.83333333 -12.00000000
108.60000000 -50.00000000  -5.00000000   0.09090909 -55.00000000
108.80000000 -57.00000000   3.00000000  -0.05555556 -54.00000000
109.00000000 -95.00000000  -3.00000000   0.03061224 -98.00000000
109.20000000 -45.00000000  15.00000000  -0.50000000 -30.00000000
109.40000000 -91.00000000  32.00000000  -0.54237288 -59.00000000
109.60000000   3.00000000 -11.00000000   1.37500000  -8.00000000
109.80000000  17.00000000 -22.00000000   4.40000000  -5.00000000
110.00000000  24.00000000 -10.00000000  -0.71428571  14.00000000
110.20000000 -76.00000000 -19.00000000   0.20000000 -95.00000000
110.40000000 -17.00000000  10.00000000  -1.42857143  -7.00000000
110.60000000 -45.00000000   6.00000000  -0.15384615 -39.00000000
110.80000000 -31.00000000   4.00000000  -0.14814815 -27.00000000
111.00000000 -67.00000000 -13.00000000   0.16250000 -80.00000000
111.20000000  -5.00000000 -14.00000000   0.73684211 -19.00000000
111.40000000 -55.00000000  -9.00000000   0.14062500 -64.00000000
111.60000000 -10.00000000 -17.00000000   0.62962963 -27.00000000
111.80000000  74.00000000  20.00000000   0.21276596  94.00000000
112.00000000 -10.00000000   2.00000000  -0.25000000  -8.00000000
