# Supplementary material for: Functional 3D architecture in an intrinsically disordered E3 ligase domain facilitates ubiquitin transfer
Source: Nat Commun. 2020 Jul 30;11:3807. doi: 10.1038/s41467-020-17647-x (PMC7393505; doi:10.1038/s41467-020-17647-x)
Supplement: Supplementary file 4 — Source Data [file 41467_2020_17647_MOESM4_ESM.zip › Source data/Fig. 2/Figure 2B/SM traces - raw/44-70 (SIM2-3)/hel32.traces_206.txt]

  0.00000000 516.00000000 192.00000000   0.27118644 708.00000000
  0.20000000 417.00000000 202.00000000   0.32633279 619.00000000
  0.40000000 521.00000000 150.00000000   0.22354694 671.00000000
  0.60000000 546.00000000 184.00000000   0.25205479 730.00000000
  0.80000000 417.00000000 346.00000000   0.45347313 763.00000000
  1.00000000 545.00000000 351.00000000   0.39174107 896.00000000
  1.20000000 425.00000000 306.00000000   0.41860465 731.00000000
  1.40000000 714.00000000 203.00000000   0.22137405 917.00000000
  1.60000000 567.00000000 214.00000000   0.27400768 781.00000000
  1.80000000 500.00000000 175.00000000   0.25925926 675.00000000
  2.00000000 357.00000000 167.00000000   0.31870229 524.00000000
  2.20000000 576.00000000 287.00000000   0.33256083 863.00000000
  2.40000000 383.00000000 260.00000000   0.40435459 643.00000000
  2.60000000 455.00000000 242.00000000   0.34720230 697.00000000
  2.80000000 574.00000000 350.00000000   0.37878788 924.00000000
  3.00000000 410.00000000 257.00000000   0.38530735 667.00000000
  3.20000000 586.00000000 343.00000000   0.36921421 929.00000000
  3.40000000 644.00000000 273.00000000   0.29770992 917.00000000
  3.60000000 443.00000000 252.00000000   0.36258993 695.00000000
  3.80000000 614.00000000 197.00000000   0.24290999 811.00000000
  4.00000000 465.00000000 223.00000000   0.32412791 688.00000000
  4.20000000 513.00000000 256.00000000   0.33289987 769.00000000
  4.40000000 575.00000000 236.00000000   0.29099877 811.00000000
  4.60000000 421.00000000 231.00000000   0.35429448 652.00000000
  4.80000000 586.00000000 162.00000000   0.21657754 748.00000000
  5.00000000 632.00000000 288.00000000   0.31304348 920.00000000
  5.20000000 500.00000000 268.00000000   0.34895833 768.00000000
  5.40000000 526.00000000 203.00000000   0.27846365 729.00000000
  5.60000000 573.00000000 211.00000000   0.26913265 784.00000000
  5.80000000 671.00000000 242.00000000   0.26506024 913.00000000
  6.00000000 563.00000000 195.00000000   0.25725594 758.00000000
  6.20000000 635.00000000 154.00000000   0.19518378 789.00000000
  6.40000000 563.00000000 229.00000000   0.28914141 792.00000000
  6.60000000 484.00000000 274.00000000   0.36147757 758.00000000
  6.80000000 449.00000000 286.00000000   0.38911565 735.00000000
  7.00000000 409.00000000 171.00000000   0.29482759 580.00000000
  7.20000000 516.00000000 272.00000000   0.34517766 788.00000000
  7.40000000 769.00000000 216.00000000   0.21928934 985.00000000
  7.60000000 600.00000000 244.00000000   0.28909953 844.00000000
  7.80000000 613.00000000 148.00000000   0.19448095 761.00000000
  8.00000000 518.00000000 153.00000000   0.22801788 671.00000000
  8.20000000 610.00000000 186.00000000   0.23366834 796.00000000
  8.40000000 621.00000000 188.00000000   0.23238566 809.00000000
  8.60000000 531.00000000 259.00000000   0.32784810 790.00000000
  8.80000000 580.00000000 289.00000000   0.33256617 869.00000000
  9.00000000 555.00000000 316.00000000   0.36280138 871.00000000
  9.20000000 459.00000000 234.00000000   0.33766234 693.00000000
  9.40000000 487.00000000 251.00000000   0.34010840 738.00000000
  9.60000000 481.00000000 221.00000000   0.31481481 702.00000000
  9.80000000 527.00000000 267.00000000   0.33627204 794.00000000
 10.00000000 551.00000000 200.00000000   0.26631158 751.00000000
 10.20000000 606.00000000 270.00000000   0.30821918 876.00000000
 10.40000000 486.00000000 316.00000000   0.39401496 802.00000000
 10.60000000 605.00000000 320.00000000   0.34594595 925.00000000
 10.80000000 641.00000000 263.00000000   0.29092920 904.00000000
 11.00000000 428.00000000 255.00000000   0.37335286 683.00000000
 11.20000000 500.00000000 301.00000000   0.37578027 801.00000000
 11.40000000 545.00000000 232.00000000   0.29858430 777.00000000
 11.60000000 456.00000000 201.00000000   0.30593607 657.00000000
 11.80000000 500.00000000 243.00000000   0.32705249 743.00000000
 12.00000000 698.00000000 244.00000000   0.25902335 942.00000000
 12.20000000 573.00000000 118.00000000   0.17076700 691.00000000
 12.40000000 655.00000000 210.00000000   0.24277457 865.00000000
 12.60000000 533.00000000 182.00000000   0.25454545 715.00000000
 12.80000000 524.00000000 200.00000000   0.27624309 724.00000000
 13.00000000 522.00000000 167.00000000   0.24238026 689.00000000
 13.20000000 518.00000000 224.00000000   0.30188679 742.00000000
 13.40000000 564.00000000 199.00000000   0.26081258 763.00000000
 13.60000000 523.00000000 145.00000000   0.21706587 668.00000000
 13.80000000 583.00000000 187.00000000   0.24285714 770.00000000
 14.00000000 691.00000000 238.00000000   0.25618945 929.00000000
 14.20000000 552.00000000 258.00000000   0.31851852 810.00000000
 14.40000000 566.00000000 216.00000000   0.27621483 782.00000000
 14.60000000 451.00000000 253.00000000   0.35937500 704.00000000
 14.80000000 619.00000000 252.00000000   0.28932262 871.00000000
 15.00000000 662.00000000 291.00000000   0.30535152 953.00000000
 15.20000000 567.00000000 196.00000000   0.25688073 763.00000000
 15.40000000 559.00000000 150.00000000   0.21156559 709.00000000
 15.60000000 623.00000000 231.00000000   0.27049180 854.00000000
 15.80000000 527.00000000 192.00000000   0.26703755 719.00000000
 16.00000000 641.00000000 365.00000000   0.36282306 1006.00000000
 16.20000000 538.00000000 178.00000000   0.24860335 716.00000000
 16.40000000 638.00000000 199.00000000   0.23775388 837.00000000
 16.60000000 540.00000000 270.00000000   0.33333333 810.00000000
 16.80000000 601.00000000 275.00000000   0.31392694 876.00000000
 17.00000000 467.00000000 195.00000000   0.29456193 662.00000000
 17.20000000 652.00000000 224.00000000   0.25570776 876.00000000
 17.40000000 650.00000000 286.00000000   0.30555556 936.00000000
 17.60000000 530.00000000 229.00000000   0.30171278 759.00000000
 17.80000000 611.00000000 281.00000000   0.31502242 892.00000000
 18.00000000 532.00000000 162.00000000   0.23342939 694.00000000
 18.20000000 542.00000000 130.00000000   0.19345238 672.00000000
 18.40000000 455.00000000 199.00000000   0.30428135 654.00000000
 18.60000000 526.00000000 204.00000000   0.27945205 730.00000000
 18.80000000 684.00000000 174.00000000   0.20279720 858.00000000
 19.00000000 470.00000000 273.00000000   0.36742934 743.00000000
 19.20000000 576.00000000 187.00000000   0.24508519 763.00000000
 19.40000000 592.00000000 254.00000000   0.30023641 846.00000000
 19.60000000 491.00000000 201.00000000   0.29046243 692.00000000
 19.80000000 715.00000000 131.00000000   0.15484634 846.00000000
 20.00000000 728.00000000 269.00000000   0.26980943 997.00000000
 20.20000000 594.00000000 156.00000000   0.20800000 750.00000000
 20.40000000 671.00000000 179.00000000   0.21058824 850.00000000
 20.60000000 699.00000000 184.00000000   0.20838052 883.00000000
 20.80000000 725.00000000 223.00000000   0.23523207 948.00000000
 21.00000000 563.00000000 167.00000000   0.22876712 730.00000000
 21.20000000 492.00000000 203.00000000   0.29208633 695.00000000
 21.40000000 495.00000000 238.00000000   0.32469304 733.00000000
 21.60000000 653.00000000 166.00000000   0.20268620 819.00000000
 21.80000000 559.00000000 212.00000000   0.27496757 771.00000000
 22.00000000 725.00000000 240.00000000   0.24870466 965.00000000
 22.20000000 561.00000000 263.00000000   0.31917476 824.00000000
 22.40000000 470.00000000 162.00000000   0.25632911 632.00000000
 22.60000000 712.00000000 251.00000000   0.26064382 963.00000000
 22.80000000 579.00000000 244.00000000   0.29647631 823.00000000
 23.00000000 476.00000000 144.00000000   0.23225806 620.00000000
 23.20000000 555.00000000 204.00000000   0.26877470 759.00000000
 23.40000000 530.00000000 228.00000000   0.30079156 758.00000000
 23.60000000 572.00000000 285.00000000   0.33255543 857.00000000
 23.80000000 530.00000000 216.00000000   0.28954424 746.00000000
 24.00000000 614.00000000 215.00000000   0.25934861 829.00000000
 24.20000000 595.00000000 194.00000000   0.24588086 789.00000000
 24.40000000 505.00000000 203.00000000   0.28672316 708.00000000
 24.60000000 595.00000000 260.00000000   0.30409357 855.00000000
 24.80000000 609.00000000 276.00000000   0.31186441 885.00000000
 25.00000000 496.00000000 194.00000000   0.28115942 690.00000000
 25.20000000 568.00000000 180.00000000   0.24064171 748.00000000
 25.40000000 522.00000000 128.00000000   0.19692308 650.00000000
 25.60000000 594.00000000 183.00000000   0.23552124 777.00000000
 25.80000000 791.00000000 226.00000000   0.22222222 1017.00000000
 26.00000000 589.00000000 213.00000000   0.26558603 802.00000000
 26.20000000 548.00000000 191.00000000   0.25845737 739.00000000
 26.40000000 513.00000000 157.00000000   0.23432836 670.00000000
 26.60000000 550.00000000 170.00000000   0.23611111 720.00000000
 26.80000000 601.00000000 157.00000000   0.20712401 758.00000000
 27.00000000 581.00000000 353.00000000   0.37794433 934.00000000
 27.20000000 491.00000000 134.00000000   0.21440000 625.00000000
 27.40000000 630.00000000 186.00000000   0.22794118 816.00000000
 27.60000000 430.00000000 220.00000000   0.33846154 650.00000000
 27.80000000 517.00000000 118.00000000   0.18582677 635.00000000
 28.00000000 600.00000000 290.00000000   0.32584270 890.00000000
 28.20000000 598.00000000 285.00000000   0.32276331 883.00000000
 28.40000000 436.00000000 206.00000000   0.32087227 642.00000000
 28.60000000 594.00000000 290.00000000   0.32805430 884.00000000
 28.80000000 478.00000000 192.00000000   0.28656716 670.00000000
 29.00000000 592.00000000 254.00000000   0.30023641 846.00000000
 29.20000000 647.00000000 245.00000000   0.27466368 892.00000000
 29.40000000 688.00000000 274.00000000   0.28482328 962.00000000
 29.60000000 629.00000000 238.00000000   0.27450980 867.00000000
 29.80000000 509.00000000 192.00000000   0.27389444 701.00000000
 30.00000000 567.00000000 196.00000000   0.25688073 763.00000000
 30.20000000 709.00000000 181.00000000   0.20337079 890.00000000
 30.40000000 616.00000000 213.00000000   0.25693607 829.00000000
 30.60000000 736.00000000 206.00000000   0.21868365 942.00000000
 30.80000000 641.00000000 179.00000000   0.21829268 820.00000000
 31.00000000 507.00000000 328.00000000   0.39281437 835.00000000
 31.20000000 643.00000000 164.00000000   0.20322181 807.00000000
 31.40000000 566.00000000 247.00000000   0.30381304 813.00000000
 31.60000000 556.00000000 310.00000000   0.35796767 866.00000000
 31.80000000 613.00000000 227.00000000   0.27023810 840.00000000
 32.00000000 491.00000000 189.00000000   0.27794118 680.00000000
 32.20000000 641.00000000 154.00000000   0.19371069 795.00000000
 32.40000000 692.00000000 207.00000000   0.23025584 899.00000000
 32.60000000 560.00000000 140.00000000   0.20000000 700.00000000
 32.80000000 611.00000000 293.00000000   0.32411504 904.00000000
 33.00000000 573.00000000 200.00000000   0.25873221 773.00000000
 33.20000000 540.00000000 199.00000000   0.26928281 739.00000000
 33.40000000 685.00000000 186.00000000   0.21354765 871.00000000
 33.60000000 516.00000000 197.00000000   0.27629734 713.00000000
 33.80000000 629.00000000 182.00000000   0.22441430 811.00000000
 34.00000000 511.00000000 153.00000000   0.23042169 664.00000000
 34.20000000 545.00000000 211.00000000   0.27910053 756.00000000
 34.40000000 456.00000000 257.00000000   0.36044881 713.00000000
 34.60000000 533.00000000 193.00000000   0.26584022 726.00000000
 34.80000000 975.00000000  27.00000000   0.02694611 1002.00000000
 35.00000000 947.00000000  96.00000000   0.09204219 1043.00000000
 35.20000000 901.00000000  69.00000000   0.07113402 970.00000000
 35.40000000 928.00000000  19.00000000   0.02006336 947.00000000
 35.60000000 1144.00000000  63.00000000   0.05219553 1207.00000000
 35.80000000 837.00000000 153.00000000   0.15454545 990.00000000
 36.00000000 812.00000000 146.00000000   0.15240084 958.00000000
 36.20000000 999.00000000  83.00000000   0.07670980 1082.00000000
 36.40000000 766.00000000  54.00000000   0.06585366 820.00000000
 36.60000000 976.00000000 103.00000000   0.09545876 1079.00000000
 36.80000000 1053.00000000 121.00000000   0.10306644 1174.00000000
 37.00000000 866.00000000  40.00000000   0.04415011 906.00000000
 37.20000000 890.00000000  57.00000000   0.06019007 947.00000000
 37.40000000 848.00000000  60.00000000   0.06607930 908.00000000
 37.60000000 862.00000000  99.00000000   0.10301769 961.00000000
 37.80000000 1078.00000000  76.00000000   0.06585789 1154.00000000
 38.00000000 790.00000000  77.00000000   0.08881200 867.00000000
 38.20000000 644.00000000  43.00000000   0.06259098 687.00000000
 38.40000000 1041.00000000 116.00000000   0.10025929 1157.00000000
 38.60000000 950.00000000 107.00000000   0.10122990 1057.00000000
 38.80000000 928.00000000  99.00000000   0.09639727 1027.00000000
 39.00000000 806.00000000  89.00000000   0.09944134 895.00000000
 39.20000000 746.00000000  97.00000000   0.11506524 843.00000000
 39.40000000 1038.00000000  78.00000000   0.06989247 1116.00000000
 39.60000000 843.00000000 117.00000000   0.12187500 960.00000000
 39.80000000 981.00000000  80.00000000   0.07540057 1061.00000000
 40.00000000 864.00000000 136.00000000   0.13600000 1000.00000000
 40.20000000 805.00000000  91.00000000   0.10156250 896.00000000
 40.40000000 1026.00000000 126.00000000   0.10937500 1152.00000000
 40.60000000 769.00000000  65.00000000   0.07793765 834.00000000
 40.80000000 820.00000000  66.00000000   0.07449210 886.00000000
 41.00000000 994.00000000  91.00000000   0.08387097 1085.00000000
 41.20000000 870.00000000  97.00000000   0.10031024 967.00000000
 41.40000000 958.00000000 147.00000000   0.13303167 1105.00000000
 41.60000000 849.00000000  54.00000000   0.05980066 903.00000000
 41.80000000 974.00000000  92.00000000   0.08630394 1066.00000000
 42.00000000 946.00000000  81.00000000   0.07887050 1027.00000000
 42.20000000 852.00000000  37.00000000   0.04161980 889.00000000
 42.40000000 1041.00000000  56.00000000   0.05104831 1097.00000000
 42.60000000 900.00000000  95.00000000   0.09547739 995.00000000
 42.80000000 876.00000000  95.00000000   0.09783728 971.00000000
 43.00000000 961.00000000  71.00000000   0.06879845 1032.00000000
 43.20000000 849.00000000  95.00000000   0.10063559 944.00000000
 43.40000000 877.00000000  56.00000000   0.06002144 933.00000000
 43.60000000 868.00000000  97.00000000   0.10051813 965.00000000
 43.80000000 984.00000000  38.00000000   0.03718200 1022.00000000
 44.00000000 917.00000000  25.00000000   0.02653928 942.00000000
 44.20000000 793.00000000  61.00000000   0.07142857 854.00000000
 44.40000000 661.00000000  33.00000000   0.04755043 694.00000000
 44.60000000 936.00000000  98.00000000   0.09477756 1034.00000000
 44.80000000 903.00000000  77.00000000   0.07857143 980.00000000
 45.00000000 1031.00000000  38.00000000   0.03554724 1069.00000000
 45.20000000 902.00000000 127.00000000   0.12342080 1029.00000000
 45.40000000 687.00000000 134.00000000   0.16321559 821.00000000
 45.60000000 999.00000000  73.00000000   0.06809701 1072.00000000
 45.80000000 953.00000000 125.00000000   0.11595547 1078.00000000
 46.00000000 1111.00000000  80.00000000   0.06717045 1191.00000000
 46.20000000 813.00000000  99.00000000   0.10855263 912.00000000
 46.40000000 712.00000000  51.00000000   0.06684142 763.00000000
 46.60000000 727.00000000 108.00000000   0.12934132 835.00000000
 46.80000000 834.00000000 116.00000000   0.12210526 950.00000000
 47.00000000 725.00000000 146.00000000   0.16762342 871.00000000
 47.20000000 919.00000000  86.00000000   0.08557214 1005.00000000
 47.40000000 729.00000000 110.00000000   0.13110846 839.00000000
 47.60000000 852.00000000  80.00000000   0.08583691 932.00000000
 47.80000000 844.00000000  58.00000000   0.06430155 902.00000000
 48.00000000 761.00000000 158.00000000   0.17192601 919.00000000
 48.20000000 971.00000000 125.00000000   0.11405109 1096.00000000
 48.40000000 763.00000000  91.00000000   0.10655738 854.00000000
 48.60000000 771.00000000 100.00000000   0.11481056 871.00000000
 48.80000000 716.00000000 102.00000000   0.12469438 818.00000000
 49.00000000 847.00000000  62.00000000   0.06820682 909.00000000
 49.20000000 876.00000000 151.00000000   0.14703019 1027.00000000
 49.40000000 913.00000000  54.00000000   0.05584281 967.00000000
 49.60000000 889.00000000 142.00000000   0.13773036 1031.00000000
 49.80000000 674.00000000  89.00000000   0.11664482 763.00000000
 50.00000000 973.00000000  59.00000000   0.05717054 1032.00000000
 50.20000000 1217.00000000  55.00000000   0.04323899 1272.00000000
 50.40000000 801.00000000 159.00000000   0.16562500 960.00000000
 50.60000000 823.00000000  64.00000000   0.07215333 887.00000000
 50.80000000 943.00000000  69.00000000   0.06818182 1012.00000000
 51.00000000 794.00000000  48.00000000   0.05700713 842.00000000
 51.20000000 800.00000000  49.00000000   0.05771496 849.00000000
 51.40000000 764.00000000  80.00000000   0.09478673 844.00000000
 51.60000000 938.00000000 125.00000000   0.11759172 1063.00000000
 51.80000000 918.00000000  75.00000000   0.07552870 993.00000000
 52.00000000 773.00000000 111.00000000   0.12556561 884.00000000
 52.20000000 829.00000000 112.00000000   0.11902232 941.00000000
 52.40000000 851.00000000  49.00000000   0.05444444 900.00000000
 52.60000000 930.00000000  71.00000000   0.07092907 1001.00000000
 52.80000000 773.00000000  97.00000000   0.11149425 870.00000000
 53.00000000 900.00000000 141.00000000   0.13544669 1041.00000000
 53.20000000 633.00000000  41.00000000   0.06083086 674.00000000
 53.40000000 831.00000000 111.00000000   0.11783439 942.00000000
 53.60000000 699.00000000 107.00000000   0.13275434 806.00000000
 53.80000000 855.00000000  71.00000000   0.07667387 926.00000000
 54.00000000 779.00000000 113.00000000   0.12668161 892.00000000
 54.20000000 847.00000000  93.00000000   0.09893617 940.00000000
 54.40000000 821.00000000 101.00000000   0.10954447 922.00000000
 54.60000000 871.00000000 128.00000000   0.12812813 999.00000000
 54.80000000 916.00000000  65.00000000   0.06625892 981.00000000
 55.00000000 780.00000000  99.00000000   0.11262799 879.00000000
 55.20000000 1014.00000000  81.00000000   0.07397260 1095.00000000
 55.40000000 883.00000000 104.00000000   0.10536981 987.00000000
 55.60000000 761.00000000  49.00000000   0.06049383 810.00000000
 55.80000000 831.00000000 112.00000000   0.11876988 943.00000000
 56.00000000 698.00000000  61.00000000   0.08036891 759.00000000
 56.20000000 786.00000000  88.00000000   0.10068650 874.00000000
 56.40000000 794.00000000 120.00000000   0.13129103 914.00000000
 56.60000000 950.00000000  85.00000000   0.08212560 1035.00000000
 56.80000000 881.00000000  42.00000000   0.04550379 923.00000000
 57.00000000 983.00000000  68.00000000   0.06470029 1051.00000000
 57.20000000 860.00000000  55.00000000   0.06010929 915.00000000
 57.40000000 983.00000000  61.00000000   0.05842912 1044.00000000
 57.60000000 844.00000000 107.00000000   0.11251314 951.00000000
 57.80000000 837.00000000  78.00000000   0.08524590 915.00000000
 58.00000000 909.00000000 102.00000000   0.10089021 1011.00000000
 58.20000000 972.00000000  47.00000000   0.04612365 1019.00000000
 58.40000000 811.00000000 152.00000000   0.15784008 963.00000000
 58.60000000 926.00000000  48.00000000   0.04928131 974.00000000
 58.80000000 863.00000000  57.00000000   0.06195652 920.00000000
 59.00000000 813.00000000  72.00000000   0.08135593 885.00000000
 59.20000000 881.00000000  77.00000000   0.08037578 958.00000000
 59.40000000 825.00000000  43.00000000   0.04953917 868.00000000
 59.60000000 763.00000000  72.00000000   0.08622754 835.00000000
 59.80000000 803.00000000 121.00000000   0.13095238 924.00000000
 60.00000000 860.00000000 138.00000000   0.13827655 998.00000000
 60.20000000 873.00000000  52.00000000   0.05621622 925.00000000
 60.40000000 808.00000000 109.00000000   0.11886587 917.00000000
 60.60000000 566.00000000  44.00000000   0.07213115 610.00000000
 60.80000000 908.00000000  49.00000000   0.05120167 957.00000000
 61.00000000 1012.00000000 113.00000000   0.10044444 1125.00000000
 61.20000000 808.00000000  54.00000000   0.06264501 862.00000000
 61.40000000 866.00000000  87.00000000   0.09129066 953.00000000
 61.60000000 800.00000000  83.00000000   0.09399773 883.00000000
 61.80000000 864.00000000  47.00000000   0.05159166 911.00000000
 62.00000000 752.00000000 139.00000000   0.15600449 891.00000000
 62.20000000 863.00000000 126.00000000   0.12740142 989.00000000
 62.40000000 810.00000000  59.00000000   0.06789413 869.00000000
 62.60000000 791.00000000  76.00000000   0.08765859 867.00000000
 62.80000000 844.00000000  69.00000000   0.07557503 913.00000000
 63.00000000 786.00000000 102.00000000   0.11486486 888.00000000
 63.20000000 900.00000000 177.00000000   0.16434540 1077.00000000
 63.40000000 957.00000000 100.00000000   0.09460738 1057.00000000
 63.60000000 751.00000000  61.00000000   0.07512315 812.00000000
 63.80000000 822.00000000 190.00000000   0.18774704 1012.00000000
 64.00000000 741.00000000  42.00000000   0.05363985 783.00000000
 64.20000000 850.00000000  78.00000000   0.08405172 928.00000000
 64.40000000 807.00000000 102.00000000   0.11221122 909.00000000
 64.60000000 819.00000000  55.00000000   0.06292906 874.00000000
 64.80000000 939.00000000  44.00000000   0.04476094 983.00000000
 65.00000000 879.00000000  74.00000000   0.07764953 953.00000000
 65.20000000 748.00000000 103.00000000   0.12103408 851.00000000
 65.40000000 812.00000000  33.00000000   0.03905325 845.00000000
 65.60000000 857.00000000  63.00000000   0.06847826 920.00000000
 65.80000000 835.00000000  76.00000000   0.08342481 911.00000000
 66.00000000 799.00000000 115.00000000   0.12582057 914.00000000
 66.20000000 927.00000000 106.00000000   0.10261375 1033.00000000
 66.40000000 921.00000000  74.00000000   0.07437186 995.00000000
 66.60000000 1021.00000000  79.00000000   0.07181818 1100.00000000
 66.80000000 793.00000000  95.00000000   0.10698198 888.00000000
 67.00000000 880.00000000 103.00000000   0.10478128 983.00000000
 67.20000000 957.00000000  77.00000000   0.07446809 1034.00000000
 67.40000000 764.00000000 112.00000000   0.12785388 876.00000000
 67.60000000 787.00000000  56.00000000   0.06642942 843.00000000
 67.80000000 901.00000000 143.00000000   0.13697318 1044.00000000
 68.00000000 793.00000000  33.00000000   0.03995157 826.00000000
 68.20000000 891.00000000  32.00000000   0.03466956 923.00000000
 68.40000000 906.00000000 128.00000000   0.12379110 1034.00000000
 68.60000000 856.00000000 104.00000000   0.10833333 960.00000000
 68.80000000 836.00000000 101.00000000   0.10779082 937.00000000
 69.00000000 931.00000000  46.00000000   0.04708291 977.00000000
 69.20000000 862.00000000  60.00000000   0.06507592 922.00000000
 69.40000000 733.00000000  91.00000000   0.11043689 824.00000000
 69.60000000 909.00000000  55.00000000   0.05705394 964.00000000
 69.80000000 1076.00000000 137.00000000   0.11294312 1213.00000000
 70.00000000 757.00000000  49.00000000   0.06079404 806.00000000
 70.20000000 670.00000000  34.00000000   0.04829545 704.00000000
 70.40000000 844.00000000 110.00000000   0.11530398 954.00000000
 70.60000000 1065.00000000  31.00000000   0.02828467 1096.00000000
 70.80000000 890.00000000 151.00000000   0.14505283 1041.00000000
 71.00000000 945.00000000  30.00000000   0.03076923 975.00000000
 71.20000000 867.00000000  90.00000000   0.09404389 957.00000000
 71.40000000 909.00000000 102.00000000   0.10089021 1011.00000000
 71.60000000 903.00000000  57.00000000   0.05937500 960.00000000
 71.80000000 825.00000000  38.00000000   0.04403244 863.00000000
 72.00000000 777.00000000 137.00000000   0.14989059 914.00000000
 72.20000000 915.00000000  86.00000000   0.08591409 1001.00000000
 72.40000000 690.00000000  29.00000000   0.04033380 719.00000000
 72.60000000 693.00000000 105.00000000   0.13157895 798.00000000
 72.80000000 912.00000000  70.00000000   0.07128310 982.00000000
 73.00000000 871.00000000 100.00000000   0.10298661 971.00000000
 73.20000000 993.00000000  88.00000000   0.08140611 1081.00000000
 73.40000000 789.00000000 124.00000000   0.13581599 913.00000000
 73.60000000 826.00000000  44.00000000   0.05057471 870.00000000
 73.80000000 855.00000000  65.00000000   0.07065217 920.00000000
 74.00000000 919.00000000  43.00000000   0.04469854 962.00000000
 74.20000000 773.00000000  77.00000000   0.09058824 850.00000000
 74.40000000 891.00000000  92.00000000   0.09359105 983.00000000
 74.60000000 673.00000000  58.00000000   0.07934337 731.00000000
 74.80000000 682.00000000  78.00000000   0.10263158 760.00000000
 75.00000000 995.00000000 100.00000000   0.09132420 1095.00000000
 75.20000000 704.00000000 129.00000000   0.15486194 833.00000000
 75.40000000 875.00000000  79.00000000   0.08280922 954.00000000
 75.60000000 889.00000000 109.00000000   0.10921844 998.00000000
 75.80000000 696.00000000  92.00000000   0.11675127 788.00000000
 76.00000000 858.00000000  90.00000000   0.09493671 948.00000000
 76.20000000 767.00000000 139.00000000   0.15342163 906.00000000
 76.40000000 831.00000000  56.00000000   0.06313416 887.00000000
 76.60000000 1070.00000000 101.00000000   0.08625107 1171.00000000
 76.80000000 956.00000000  60.00000000   0.05905512 1016.00000000
 77.00000000 842.00000000  86.00000000   0.09267241 928.00000000
 77.20000000 908.00000000 153.00000000   0.14420358 1061.00000000
 77.40000000 873.00000000  82.00000000   0.08586387 955.00000000
 77.60000000 837.00000000 123.00000000   0.12812500 960.00000000
 77.80000000 793.00000000  97.00000000   0.10898876 890.00000000
 78.00000000 755.00000000  83.00000000   0.09904535 838.00000000
 78.20000000 995.00000000 109.00000000   0.09873188 1104.00000000
 78.40000000 843.00000000  88.00000000   0.09452202 931.00000000
 78.60000000 929.00000000  62.00000000   0.06256307 991.00000000
 78.80000000 707.00000000  96.00000000   0.11955168 803.00000000
 79.00000000 918.00000000  45.00000000   0.04672897 963.00000000
 79.20000000 952.00000000 105.00000000   0.09933775 1057.00000000
 79.40000000 786.00000000  61.00000000   0.07201889 847.00000000
 79.60000000 704.00000000  67.00000000   0.08690013 771.00000000
 79.80000000 897.00000000  85.00000000   0.08655804 982.00000000
 80.00000000 944.00000000  82.00000000   0.07992203 1026.00000000
 80.20000000 881.00000000  95.00000000   0.09733607 976.00000000
 80.40000000 944.00000000  30.00000000   0.03080082 974.00000000
 80.60000000 971.00000000  58.00000000   0.05636540 1029.00000000
 80.80000000 969.00000000 101.00000000   0.09439252 1070.00000000
 81.00000000 870.00000000  98.00000000   0.10123967 968.00000000
 81.20000000 1040.00000000  43.00000000   0.03970452 1083.00000000
 81.40000000 882.00000000  77.00000000   0.08029197 959.00000000
 81.60000000 761.00000000  92.00000000   0.10785463 853.00000000
 81.80000000 802.00000000  96.00000000   0.10690423 898.00000000
 82.00000000 837.00000000  41.00000000   0.04669704 878.00000000
 82.20000000 762.00000000  99.00000000   0.11498258 861.00000000
 82.40000000 865.00000000  97.00000000   0.10083160 962.00000000
 82.60000000 942.00000000 128.00000000   0.11962617 1070.00000000
 82.80000000 741.00000000  62.00000000   0.07721046 803.00000000
 83.00000000 753.00000000  99.00000000   0.11619718 852.00000000
 83.20000000 732.00000000  75.00000000   0.09293680 807.00000000
 83.40000000 961.00000000  97.00000000   0.09168242 1058.00000000
 83.60000000 799.00000000 189.00000000   0.19129555 988.00000000
 83.80000000 1001.00000000  60.00000000   0.05655042 1061.00000000
 84.00000000 700.00000000  66.00000000   0.08616188 766.00000000
 84.20000000 741.00000000  93.00000000   0.11151079 834.00000000
 84.40000000 893.00000000  64.00000000   0.06687565 957.00000000
 84.60000000 858.00000000  75.00000000   0.08038585 933.00000000
 84.80000000 899.00000000  75.00000000   0.07700205 974.00000000
 85.00000000 754.00000000  71.00000000   0.08606061 825.00000000
 85.20000000 805.00000000   5.00000000   0.00617284 810.00000000
 85.40000000 737.00000000  70.00000000   0.08674102 807.00000000
 85.60000000 918.00000000 131.00000000   0.12488084 1049.00000000
 85.80000000 803.00000000  83.00000000   0.09367946 886.00000000
 86.00000000 933.00000000  91.00000000   0.08886719 1024.00000000
 86.20000000 957.00000000 147.00000000   0.13315217 1104.00000000
 86.40000000 652.00000000 138.00000000   0.17468354 790.00000000
 86.60000000 799.00000000  94.00000000   0.10526316 893.00000000
 86.80000000 701.00000000 139.00000000   0.16547619 840.00000000
 87.00000000 893.00000000 146.00000000   0.14051973 1039.00000000
 87.20000000 899.00000000  84.00000000   0.08545270 983.00000000
 87.40000000 762.00000000  47.00000000   0.05809642 809.00000000
 87.60000000 821.00000000 118.00000000   0.12566560 939.00000000
 87.80000000 775.00000000  32.00000000   0.03965304 807.00000000
 88.00000000 881.00000000  30.00000000   0.03293085 911.00000000
 88.20000000 800.00000000 158.00000000   0.16492693 958.00000000
 88.40000000 939.00000000 106.00000000   0.10143541 1045.00000000
 88.60000000 958.00000000  51.00000000   0.05054509 1009.00000000
 88.80000000 997.00000000  76.00000000   0.07082945 1073.00000000
 89.00000000 877.00000000 119.00000000   0.11947791 996.00000000
 89.20000000 941.00000000  59.00000000   0.05900000 1000.00000000
 89.40000000 896.00000000 115.00000000   0.11374876 1011.00000000
 89.60000000 849.00000000  48.00000000   0.05351171 897.00000000
 89.80000000 823.00000000  84.00000000   0.09261301 907.00000000
 90.00000000 673.00000000 107.00000000   0.13717949 780.00000000
 90.20000000 920.00000000  53.00000000   0.05447071 973.00000000
 90.40000000 831.00000000 144.00000000   0.14769231 975.00000000
 90.60000000 913.00000000  80.00000000   0.08056395 993.00000000
 90.80000000 854.00000000 106.00000000   0.11041667 960.00000000
 91.00000000 879.00000000  78.00000000   0.08150470 957.00000000
 91.20000000 766.00000000  97.00000000   0.11239861 863.00000000
 91.40000000 884.00000000 104.00000000   0.10526316 988.00000000
 91.60000000 951.00000000 121.00000000   0.11287313 1072.00000000
 91.80000000 793.00000000  43.00000000   0.05143541 836.00000000
 92.00000000 966.00000000 117.00000000   0.10803324 1083.00000000
 92.20000000 1046.00000000 101.00000000   0.08805580 1147.00000000
 92.40000000 921.00000000  57.00000000   0.05828221 978.00000000
 92.60000000 970.00000000 120.00000000   0.11009174 1090.00000000
 92.80000000 1059.00000000  42.00000000   0.03814714 1101.00000000
 93.00000000 707.00000000  53.00000000   0.06973684 760.00000000
 93.20000000 923.00000000  71.00000000   0.07142857 994.00000000
 93.40000000 731.00000000  58.00000000   0.07351077 789.00000000
 93.60000000 432.00000000  15.00000000   0.03355705 447.00000000
 93.80000000 376.00000000  10.00000000   0.02590674 386.00000000
 94.00000000 336.00000000  36.00000000   0.09677419 372.00000000
 94.20000000 290.00000000  74.00000000   0.20329670 364.00000000
 94.40000000 376.00000000  41.00000000   0.09832134 417.00000000
 94.60000000 413.00000000  33.00000000   0.07399103 446.00000000
 94.80000000 284.00000000  61.00000000   0.17681159 345.00000000
 95.00000000 264.00000000  98.00000000   0.27071823 362.00000000
 95.20000000 429.00000000  21.00000000   0.04666667 450.00000000
 95.40000000 341.00000000  30.00000000   0.08086253 371.00000000
 95.60000000 359.00000000  58.00000000   0.13908873 417.00000000
 95.80000000 378.00000000  51.00000000   0.11888112 429.00000000
 96.00000000 366.00000000  46.00000000   0.11165049 412.00000000
 96.20000000 537.00000000  56.00000000   0.09443508 593.00000000
 96.40000000 367.00000000  76.00000000   0.17155756 443.00000000
 96.60000000 405.00000000  21.00000000   0.04929577 426.00000000
 96.80000000 457.00000000  27.00000000   0.05578512 484.00000000
 97.00000000 426.00000000  35.00000000   0.07592191 461.00000000
 97.20000000 360.00000000  68.00000000   0.15887850 428.00000000
 97.40000000 362.00000000  14.00000000   0.03723404 376.00000000
 97.60000000 475.00000000  35.00000000   0.06862745 510.00000000
 97.80000000 343.00000000  67.00000000   0.16341463 410.00000000
 98.00000000 480.00000000   5.00000000   0.01030928 485.00000000
 98.20000000 485.00000000  25.00000000   0.04901961 510.00000000
 98.40000000 328.00000000  61.00000000   0.15681234 389.00000000
 98.60000000 423.00000000  35.00000000   0.07641921 458.00000000
 98.80000000 431.00000000  47.00000000   0.09832636 478.00000000
 99.00000000 365.00000000  61.00000000   0.14319249 426.00000000
 99.20000000 365.00000000  86.00000000   0.19068736 451.00000000
 99.40000000 453.00000000  54.00000000   0.10650888 507.00000000
 99.60000000 434.00000000   5.00000000   0.01138952 439.00000000
 99.80000000 248.00000000  40.00000000   0.13888889 288.00000000
100.00000000 291.00000000  12.00000000   0.03960396 303.00000000
100.20000000 364.00000000  52.00000000   0.12500000 416.00000000
100.40000000 298.00000000  43.00000000   0.12609971 341.00000000
100.60000000 468.00000000  38.00000000   0.07509881 506.00000000
100.80000000 264.00000000  77.00000000   0.22580645 341.00000000
101.00000000 375.00000000  52.00000000   0.12177986 427.00000000
101.20000000 414.00000000  49.00000000   0.10583153 463.00000000
101.40000000 359.00000000  38.00000000   0.09571788 397.00000000
101.60000000 231.00000000  13.00000000   0.05327869 244.00000000
101.80000000 511.00000000  12.00000000   0.02294455 523.00000000
102.00000000 334.00000000  22.00000000   0.06179775 356.00000000
102.20000000 431.00000000  45.00000000   0.09453782 476.00000000
102.40000000 411.00000000  12.00000000   0.02836879 423.00000000
102.60000000 327.00000000  91.00000000   0.21770335 418.00000000
102.80000000 338.00000000  62.00000000   0.15500000 400.00000000
103.00000000 406.00000000  36.00000000   0.08144796 442.00000000
103.20000000 380.00000000  11.00000000   0.02813299 391.00000000
103.40000000 296.00000000  17.00000000   0.05431310 313.00000000
103.60000000 270.00000000  36.00000000   0.11764706 306.00000000
103.80000000 341.00000000  26.00000000   0.07084469 367.00000000
104.00000000 409.00000000  25.00000000   0.05760369 434.00000000
104.20000000 465.00000000  17.00000000   0.03526971 482.00000000
104.40000000 466.00000000  51.00000000   0.09864603 517.00000000
104.60000000 402.00000000  53.00000000   0.11648352 455.00000000
104.80000000 498.00000000  23.00000000   0.04414587 521.00000000
105.00000000 453.00000000  61.00000000   0.11867704 514.00000000
105.20000000 427.00000000  37.00000000   0.07974138 464.00000000
105.40000000 432.00000000  51.00000000   0.10559006 483.00000000
105.60000000 255.00000000  26.00000000   0.09252669 281.00000000
105.80000000 507.00000000   2.00000000   0.00392927 509.00000000
106.00000000 314.00000000  41.00000000   0.11549296 355.00000000
106.20000000 280.00000000  86.00000000   0.23497268 366.00000000
106.40000000 361.00000000  47.00000000   0.11519608 408.00000000
106.60000000 299.00000000  34.00000000   0.10210210 333.00000000
106.80000000 273.00000000  57.00000000   0.17272727 330.00000000
107.00000000 396.00000000  37.00000000   0.08545035 433.00000000
107.20000000 393.00000000  35.00000000   0.08177570 428.00000000
107.40000000 410.00000000   9.00000000   0.02147971 419.00000000
107.60000000 457.00000000  32.00000000   0.06543967 489.00000000
107.80000000 307.00000000 102.00000000   0.24938875 409.00000000
108.00000000 364.00000000   0.00000000   0.00000000 364.00000000
108.20000000 372.00000000  44.00000000   0.10576923 416.00000000
108.40000000 264.00000000  45.00000000   0.14563107 309.00000000
108.60000000 395.00000000  19.00000000   0.04589372 414.00000000
108.80000000 323.00000000   7.00000000   0.02121212 330.00000000
109.00000000 297.00000000  56.00000000   0.15864023 353.00000000
109.20000000 429.00000000  72.00000000   0.14371257 501.00000000
109.40000000 303.00000000   9.00000000   0.02884615 312.00000000
109.60000000 308.00000000  31.00000000   0.09144543 339.00000000
109.80000000 357.00000000  51.00000000   0.12500000 408.00000000
110.00000000 384.00000000   9.00000000   0.02290076 393.00000000
110.20000000 454.00000000  11.00000000   0.02365591 465.00000000
110.40000000 372.00000000  23.00000000   0.05822785 395.00000000
110.60000000 385.00000000  10.00000000   0.02531646 395.00000000
110.80000000 409.00000000  24.00000000   0.05542725 433.00000000
111.00000000 427.00000000  25.00000000   0.05530973 452.00000000
111.20000000 374.00000000  56.00000000   0.13023256 430.00000000
111.40000000 374.00000000  74.00000000   0.16517857 448.00000000
111.60000000 330.00000000  16.00000000   0.04624277 346.00000000
111.80000000 447.00000000  29.00000000   0.06092437 476.00000000
112.00000000 417.00000000 -11.00000000  -0.02709360 406.00000000
