# Supplementary material for: Functional 3D architecture in an intrinsically disordered E3 ligase domain facilitates ubiquitin transfer
Source: Nat Commun. 2020 Jul 30;11:3807. doi: 10.1038/s41467-020-17647-x (PMC7393505; doi:10.1038/s41467-020-17647-x)
Supplement: Supplementary file 4 — Source Data [file 41467_2020_17647_MOESM4_ESM.zip › Source data/Fig. 2/Figure 2B/SM traces - raw/44-70 (SIM2-3)/hel32.traces_28.txt]

  0.00000000  22.00000000 161.00000000   0.87978142 183.00000000
  0.20000000 101.00000000 105.00000000   0.50970874 206.00000000
  0.40000000  53.00000000 245.00000000   0.82214765 298.00000000
  0.60000000  87.00000000 154.00000000   0.63900415 241.00000000
  0.80000000 240.00000000  98.00000000   0.28994083 338.00000000
  1.00000000  21.00000000 122.00000000   0.85314685 143.00000000
  1.20000000 134.00000000 232.00000000   0.63387978 366.00000000
  1.40000000  86.00000000 128.00000000   0.59813084 214.00000000
  1.60000000  15.00000000 105.00000000   0.87500000 120.00000000
  1.80000000  99.00000000  99.00000000   0.50000000 198.00000000
  2.00000000 -30.00000000 128.00000000   1.30612245  98.00000000
  2.20000000  32.00000000 158.00000000   0.83157895 190.00000000
  2.40000000  79.00000000 154.00000000   0.66094421 233.00000000
  2.60000000  50.00000000 161.00000000   0.76303318 211.00000000
  2.80000000  78.00000000  85.00000000   0.52147239 163.00000000
  3.00000000  11.00000000  97.00000000   0.89814815 108.00000000
  3.20000000 105.00000000 160.00000000   0.60377358 265.00000000
  3.40000000  43.00000000 166.00000000   0.79425837 209.00000000
  3.60000000  87.00000000 183.00000000   0.67777778 270.00000000
  3.80000000 123.00000000 179.00000000   0.59271523 302.00000000
  4.00000000  57.00000000 149.00000000   0.72330097 206.00000000
  4.20000000  81.00000000 122.00000000   0.60098522 203.00000000
  4.40000000  40.00000000 111.00000000   0.73509934 151.00000000
  4.60000000 180.00000000 108.00000000   0.37500000 288.00000000
  4.80000000 114.00000000 156.00000000   0.57777778 270.00000000
  5.00000000  82.00000000  82.00000000   0.50000000 164.00000000
  5.20000000 124.00000000 174.00000000   0.58389262 298.00000000
  5.40000000 100.00000000 154.00000000   0.60629921 254.00000000
  5.60000000  83.00000000  99.00000000   0.54395604 182.00000000
  5.80000000  28.00000000 102.00000000   0.78461538 130.00000000
  6.00000000 116.00000000 162.00000000   0.58273381 278.00000000
  6.20000000  69.00000000 124.00000000   0.64248705 193.00000000
  6.40000000 171.00000000 147.00000000   0.46226415 318.00000000
  6.60000000   5.00000000 127.00000000   0.96212121 132.00000000
  6.80000000  91.00000000 104.00000000   0.53333333 195.00000000
  7.00000000   4.00000000 123.00000000   0.96850394 127.00000000
  7.20000000  67.00000000 143.00000000   0.68095238 210.00000000
  7.40000000 104.00000000 154.00000000   0.59689922 258.00000000
  7.60000000  71.00000000 135.00000000   0.65533981 206.00000000
  7.80000000  61.00000000 116.00000000   0.65536723 177.00000000
  8.00000000  15.00000000 161.00000000   0.91477273 176.00000000
  8.20000000 119.00000000 156.00000000   0.56727273 275.00000000
  8.40000000  24.00000000  96.00000000   0.80000000 120.00000000
  8.60000000  82.00000000 148.00000000   0.64347826 230.00000000
  8.80000000 100.00000000  84.00000000   0.45652174 184.00000000
  9.00000000  28.00000000 209.00000000   0.88185654 237.00000000
  9.20000000 107.00000000 134.00000000   0.55601660 241.00000000
  9.40000000  65.00000000 112.00000000   0.63276836 177.00000000
  9.60000000  39.00000000 113.00000000   0.74342105 152.00000000
  9.80000000  47.00000000 216.00000000   0.82129278 263.00000000
 10.00000000 135.00000000 130.00000000   0.49056604 265.00000000
 10.20000000  -7.00000000  96.00000000   1.07865169  89.00000000
 10.40000000 -14.00000000 122.00000000   1.12962963 108.00000000
 10.60000000  44.00000000 105.00000000   0.70469799 149.00000000
 10.80000000  14.00000000 148.00000000   0.91358025 162.00000000
 11.00000000  84.00000000 149.00000000   0.63948498 233.00000000
 11.20000000  37.00000000 140.00000000   0.79096045 177.00000000
 11.40000000  91.00000000 194.00000000   0.68070175 285.00000000
 11.60000000 -15.00000000 130.00000000   1.13043478 115.00000000
 11.80000000  84.00000000 135.00000000   0.61643836 219.00000000
 12.00000000  86.00000000 147.00000000   0.63090129 233.00000000
 12.20000000  16.00000000 173.00000000   0.91534392 189.00000000
 12.40000000  23.00000000 160.00000000   0.87431694 183.00000000
 12.60000000  48.00000000 137.00000000   0.74054054 185.00000000
 12.80000000  83.00000000 194.00000000   0.70036101 277.00000000
 13.00000000  62.00000000 160.00000000   0.72072072 222.00000000
 13.20000000  31.00000000 208.00000000   0.87029289 239.00000000
 13.40000000  34.00000000 108.00000000   0.76056338 142.00000000
 13.60000000  56.00000000 115.00000000   0.67251462 171.00000000
 13.80000000  98.00000000 145.00000000   0.59670782 243.00000000
 14.00000000  30.00000000 112.00000000   0.78873239 142.00000000
 14.20000000 129.00000000 181.00000000   0.58387097 310.00000000
 14.40000000  51.00000000 168.00000000   0.76712329 219.00000000
 14.60000000  44.00000000 123.00000000   0.73652695 167.00000000
 14.80000000 -34.00000000 112.00000000   1.43589744  78.00000000
 15.00000000  94.00000000  69.00000000   0.42331288 163.00000000
 15.20000000  40.00000000 153.00000000   0.79274611 193.00000000
 15.40000000  61.00000000 127.00000000   0.67553191 188.00000000
 15.60000000  23.00000000  90.00000000   0.79646018 113.00000000
 15.80000000 -16.00000000 159.00000000   1.11188811 143.00000000
 16.00000000  55.00000000  89.00000000   0.61805556 144.00000000
 16.20000000 152.00000000 198.00000000   0.56571429 350.00000000
 16.40000000   7.00000000  89.00000000   0.92708333  96.00000000
 16.60000000  83.00000000 140.00000000   0.62780269 223.00000000
 16.80000000  24.00000000 130.00000000   0.84415584 154.00000000
 17.00000000  93.00000000 163.00000000   0.63671875 256.00000000
 17.20000000 132.00000000  92.00000000   0.41071429 224.00000000
 17.40000000 111.00000000 209.00000000   0.65312500 320.00000000
 17.60000000  59.00000000  90.00000000   0.60402685 149.00000000
 17.80000000 101.00000000 154.00000000   0.60392157 255.00000000
 18.00000000  92.00000000 143.00000000   0.60851064 235.00000000
 18.20000000  61.00000000 120.00000000   0.66298343 181.00000000
 18.40000000 108.00000000 191.00000000   0.63879599 299.00000000
 18.60000000  19.00000000 123.00000000   0.86619718 142.00000000
 18.80000000  54.00000000 138.00000000   0.71875000 192.00000000
 19.00000000  -6.00000000 183.00000000   1.03389831 177.00000000
 19.20000000  65.00000000 250.00000000   0.79365079 315.00000000
 19.40000000  81.00000000 166.00000000   0.67206478 247.00000000
 19.60000000 109.00000000  88.00000000   0.44670051 197.00000000
 19.80000000  59.00000000 140.00000000   0.70351759 199.00000000
 20.00000000   2.00000000 172.00000000   0.98850575 174.00000000
 20.20000000 164.00000000 131.00000000   0.44406780 295.00000000
 20.40000000  76.00000000 188.00000000   0.71212121 264.00000000
 20.60000000  11.00000000 168.00000000   0.93854749 179.00000000
 20.80000000  64.00000000 116.00000000   0.64444444 180.00000000
 21.00000000  35.00000000  84.00000000   0.70588235 119.00000000
 21.20000000  27.00000000 119.00000000   0.81506849 146.00000000
 21.40000000  77.00000000  97.00000000   0.55747126 174.00000000
 21.60000000  62.00000000 136.00000000   0.68686869 198.00000000
 21.80000000  47.00000000 146.00000000   0.75647668 193.00000000
 22.00000000  56.00000000 130.00000000   0.69892473 186.00000000
 22.20000000  80.00000000 147.00000000   0.64757709 227.00000000
 22.40000000 169.00000000 171.00000000   0.50294118 340.00000000
 22.60000000  62.00000000  89.00000000   0.58940397 151.00000000
 22.80000000 163.00000000 110.00000000   0.40293040 273.00000000
 23.00000000  97.00000000 124.00000000   0.56108597 221.00000000
 23.20000000  29.00000000 195.00000000   0.87053571 224.00000000
 23.40000000  95.00000000 122.00000000   0.56221198 217.00000000
 23.60000000  49.00000000 142.00000000   0.74345550 191.00000000
 23.80000000 119.00000000 104.00000000   0.46636771 223.00000000
 24.00000000  66.00000000  81.00000000   0.55102041 147.00000000
 24.20000000 -27.00000000 157.00000000   1.20769231 130.00000000
 24.40000000  89.00000000 169.00000000   0.65503876 258.00000000
 24.60000000 112.00000000 129.00000000   0.53526971 241.00000000
 24.80000000 118.00000000  58.00000000   0.32954545 176.00000000
 25.00000000  62.00000000 104.00000000   0.62650602 166.00000000
 25.20000000 -18.00000000  59.00000000   1.43902439  41.00000000
 25.40000000   4.00000000  89.00000000   0.95698925  93.00000000
 25.60000000  71.00000000 211.00000000   0.74822695 282.00000000
 25.80000000  90.00000000 155.00000000   0.63265306 245.00000000
 26.00000000 122.00000000 225.00000000   0.64841499 347.00000000
 26.20000000  75.00000000 164.00000000   0.68619247 239.00000000
 26.40000000  79.00000000 267.00000000   0.77167630 346.00000000
 26.60000000   5.00000000 186.00000000   0.97382199 191.00000000
 26.80000000  30.00000000 141.00000000   0.82456140 171.00000000
 27.00000000  29.00000000 172.00000000   0.85572139 201.00000000
 27.20000000  54.00000000 121.00000000   0.69142857 175.00000000
 27.40000000 118.00000000 129.00000000   0.52226721 247.00000000
 27.60000000  64.00000000 152.00000000   0.70370370 216.00000000
 27.80000000 122.00000000 100.00000000   0.45045045 222.00000000
 28.00000000 134.00000000  66.00000000   0.33000000 200.00000000
 28.20000000 461.00000000  82.00000000   0.15101289 543.00000000
 28.40000000 554.00000000  27.00000000   0.04647160 581.00000000
 28.60000000 369.00000000  20.00000000   0.05141388 389.00000000
 28.80000000 302.00000000 -10.00000000  -0.03424658 292.00000000
 29.00000000 378.00000000  36.00000000   0.08695652 414.00000000
 29.20000000 468.00000000  49.00000000   0.09477756 517.00000000
 29.40000000 324.00000000  41.00000000   0.11232877 365.00000000
 29.60000000 369.00000000  19.00000000   0.04896907 388.00000000
 29.80000000 392.00000000  71.00000000   0.15334773 463.00000000
 30.00000000 305.00000000  45.00000000   0.12857143 350.00000000
 30.20000000 209.00000000  67.00000000   0.24275362 276.00000000
 30.40000000 387.00000000  33.00000000   0.07857143 420.00000000
 30.60000000 322.00000000   9.00000000   0.02719033 331.00000000
 30.80000000 360.00000000  35.00000000   0.08860759 395.00000000
 31.00000000 425.00000000  38.00000000   0.08207343 463.00000000
 31.20000000 558.00000000  62.00000000   0.10000000 620.00000000
 31.40000000 381.00000000  85.00000000   0.18240343 466.00000000
 31.60000000 347.00000000  88.00000000   0.20229885 435.00000000
 31.80000000 249.00000000  72.00000000   0.22429907 321.00000000
 32.00000000 368.00000000   6.00000000   0.01604278 374.00000000
 32.20000000 318.00000000   1.00000000   0.00313480 319.00000000
 32.40000000 349.00000000   2.00000000   0.00569801 351.00000000
 32.60000000 282.00000000 -12.00000000  -0.04444444 270.00000000
 32.80000000 372.00000000  34.00000000   0.08374384 406.00000000
 33.00000000 519.00000000   4.00000000   0.00764818 523.00000000
 33.20000000 422.00000000  43.00000000   0.09247312 465.00000000
 33.40000000 381.00000000  44.00000000   0.10352941 425.00000000
 33.60000000 458.00000000  51.00000000   0.10019646 509.00000000
 33.80000000 432.00000000  63.00000000   0.12727273 495.00000000
 34.00000000 383.00000000  38.00000000   0.09026128 421.00000000
 34.20000000 274.00000000  63.00000000   0.18694362 337.00000000
 34.40000000 388.00000000  75.00000000   0.16198704 463.00000000
 34.60000000 415.00000000   4.00000000   0.00954654 419.00000000
 34.80000000 414.00000000  73.00000000   0.14989733 487.00000000
 35.00000000 504.00000000  71.00000000   0.12347826 575.00000000
 35.20000000 482.00000000  77.00000000   0.13774597 559.00000000
 35.40000000 398.00000000  13.00000000   0.03163017 411.00000000
 35.60000000 288.00000000   7.00000000   0.02372881 295.00000000
 35.80000000 360.00000000  25.00000000   0.06493506 385.00000000
 36.00000000 399.00000000  55.00000000   0.12114537 454.00000000
 36.20000000 372.00000000  16.00000000   0.04123711 388.00000000
 36.40000000 414.00000000  47.00000000   0.10195228 461.00000000
 36.60000000 481.00000000  90.00000000   0.15761821 571.00000000
 36.80000000 315.00000000  92.00000000   0.22604423 407.00000000
 37.00000000 389.00000000  86.00000000   0.18105263 475.00000000
 37.20000000 392.00000000  84.00000000   0.17647059 476.00000000
 37.40000000 337.00000000  87.00000000   0.20518868 424.00000000
 37.60000000 325.00000000  54.00000000   0.14248021 379.00000000
 37.80000000 419.00000000  68.00000000   0.13963039 487.00000000
 38.00000000 405.00000000  40.00000000   0.08988764 445.00000000
 38.20000000 285.00000000  20.00000000   0.06557377 305.00000000
 38.40000000 434.00000000  59.00000000   0.11967546 493.00000000
 38.60000000 442.00000000  78.00000000   0.15000000 520.00000000
 38.80000000 407.00000000  57.00000000   0.12284483 464.00000000
 39.00000000 418.00000000  50.00000000   0.10683761 468.00000000
 39.20000000 439.00000000  60.00000000   0.12024048 499.00000000
 39.40000000 411.00000000  10.00000000   0.02375297 421.00000000
 39.60000000 409.00000000 112.00000000   0.21497121 521.00000000
 39.80000000 363.00000000  27.00000000   0.06923077 390.00000000
 40.00000000 307.00000000  98.00000000   0.24197531 405.00000000
 40.20000000 343.00000000  11.00000000   0.03107345 354.00000000
 40.40000000 300.00000000  43.00000000   0.12536443 343.00000000
 40.60000000 390.00000000  44.00000000   0.10138249 434.00000000
 40.80000000 311.00000000  22.00000000   0.06606607 333.00000000
 41.00000000 367.00000000  39.00000000   0.09605911 406.00000000
 41.20000000 440.00000000  28.00000000   0.05982906 468.00000000
 41.40000000 238.00000000  53.00000000   0.18213058 291.00000000
 41.60000000 373.00000000   0.00000000   0.00000000 373.00000000
 41.80000000 490.00000000  19.00000000   0.03732809 509.00000000
 42.00000000 418.00000000  25.00000000   0.05643341 443.00000000
 42.20000000 342.00000000  39.00000000   0.10236220 381.00000000
 42.40000000 157.00000000  77.00000000   0.32905983 234.00000000
 42.60000000 274.00000000 111.00000000   0.28831169 385.00000000
 42.80000000 380.00000000  84.00000000   0.18103448 464.00000000
 43.00000000 268.00000000  33.00000000   0.10963455 301.00000000
 43.20000000 368.00000000  88.00000000   0.19298246 456.00000000
 43.40000000 264.00000000   4.00000000   0.01492537 268.00000000
 43.60000000 323.00000000  42.00000000   0.11506849 365.00000000
 43.80000000 307.00000000  22.00000000   0.06686930 329.00000000
 44.00000000 363.00000000  43.00000000   0.10591133 406.00000000
 44.20000000 337.00000000  17.00000000   0.04802260 354.00000000
 44.40000000 477.00000000  88.00000000   0.15575221 565.00000000
 44.60000000 368.00000000  15.00000000   0.03916449 383.00000000
 44.80000000 449.00000000  45.00000000   0.09109312 494.00000000
 45.00000000 531.00000000 103.00000000   0.16246057 634.00000000
 45.20000000 374.00000000  49.00000000   0.11583924 423.00000000
 45.40000000 396.00000000  96.00000000   0.19512195 492.00000000
 45.60000000 333.00000000  22.00000000   0.06197183 355.00000000
 45.80000000 281.00000000  55.00000000   0.16369048 336.00000000
 46.00000000 390.00000000  20.00000000   0.04878049 410.00000000
 46.20000000 416.00000000  58.00000000   0.12236287 474.00000000
 46.40000000 249.00000000  73.00000000   0.22670807 322.00000000
 46.60000000 449.00000000  84.00000000   0.15759850 533.00000000
 46.80000000 411.00000000  86.00000000   0.17303823 497.00000000
 47.00000000 407.00000000 100.00000000   0.19723866 507.00000000
 47.20000000 339.00000000  69.00000000   0.16911765 408.00000000
 47.40000000 393.00000000  78.00000000   0.16560510 471.00000000
 47.60000000 357.00000000  32.00000000   0.08226221 389.00000000
 47.80000000 316.00000000  39.00000000   0.10985915 355.00000000
 48.00000000 411.00000000   6.00000000   0.01438849 417.00000000
 48.20000000 362.00000000  33.00000000   0.08354430 395.00000000
 48.40000000 261.00000000  20.00000000   0.07117438 281.00000000
 48.60000000 296.00000000  44.00000000   0.12941176 340.00000000
 48.80000000 285.00000000 -14.00000000  -0.05166052 271.00000000
 49.00000000 329.00000000  53.00000000   0.13874346 382.00000000
 49.20000000 319.00000000  12.00000000   0.03625378 331.00000000
 49.40000000 360.00000000  53.00000000   0.12832930 413.00000000
 49.60000000 314.00000000  34.00000000   0.09770115 348.00000000
 49.80000000 419.00000000  45.00000000   0.09698276 464.00000000
 50.00000000 258.00000000   4.00000000   0.01526718 262.00000000
 50.20000000 338.00000000  22.00000000   0.06111111 360.00000000
 50.40000000 443.00000000  39.00000000   0.08091286 482.00000000
 50.60000000 337.00000000  73.00000000   0.17804878 410.00000000
 50.80000000 354.00000000  94.00000000   0.20982143 448.00000000
 51.00000000 333.00000000  40.00000000   0.10723861 373.00000000
 51.20000000 533.00000000  -2.00000000  -0.00376648 531.00000000
 51.40000000 320.00000000  16.00000000   0.04761905 336.00000000
 51.60000000 548.00000000   1.00000000   0.00182149 549.00000000
 51.80000000 281.00000000  36.00000000   0.11356467 317.00000000
 52.00000000 323.00000000  85.00000000   0.20833333 408.00000000
 52.20000000 292.00000000  36.00000000   0.10975610 328.00000000
 52.40000000 240.00000000  12.00000000   0.04761905 252.00000000
 52.60000000 329.00000000  20.00000000   0.05730659 349.00000000
 52.80000000 411.00000000  50.00000000   0.10845987 461.00000000
 53.00000000 357.00000000  13.00000000   0.03513514 370.00000000
 53.20000000 469.00000000  36.00000000   0.07128713 505.00000000
 53.40000000 357.00000000  35.00000000   0.08928571 392.00000000
 53.60000000 363.00000000  51.00000000   0.12318841 414.00000000
 53.80000000 400.00000000  82.00000000   0.17012448 482.00000000
 54.00000000 433.00000000  29.00000000   0.06277056 462.00000000
 54.20000000 509.00000000  26.00000000   0.04859813 535.00000000
 54.40000000 315.00000000  74.00000000   0.19023136 389.00000000
 54.60000000 349.00000000  27.00000000   0.07180851 376.00000000
 54.80000000 137.00000000  38.00000000   0.21714286 175.00000000
 55.00000000  -1.00000000   0.00000000  -0.00000000  -1.00000000
 55.20000000 -18.00000000  -1.00000000   0.05263158 -19.00000000
 55.40000000 -18.00000000 -11.00000000   0.37931034 -29.00000000
 55.60000000 -36.00000000 -14.00000000   0.28000000 -50.00000000
 55.80000000 -26.00000000  30.00000000   7.50000000   4.00000000
 56.00000000  10.00000000  13.00000000   0.56521739  23.00000000
 56.20000000  -5.00000000   4.00000000  -4.00000000  -1.00000000
 56.40000000 -39.00000000 -19.00000000   0.32758621 -58.00000000
 56.60000000 102.00000000   6.00000000   0.05555556 108.00000000
 56.80000000 -18.00000000  32.00000000   2.28571429  14.00000000
 57.00000000 -49.00000000  21.00000000  -0.75000000 -28.00000000
 57.20000000  -9.00000000  53.00000000   1.20454545  44.00000000
 57.40000000 -70.00000000  23.00000000  -0.48936170 -47.00000000
 57.60000000  48.00000000  18.00000000   0.27272727  66.00000000
 57.80000000 -22.00000000  16.00000000  -2.66666667  -6.00000000
 58.00000000 -17.00000000 -21.00000000   0.55263158 -38.00000000
 58.20000000 -56.00000000  43.00000000  -3.30769231 -13.00000000
 58.40000000 -83.00000000   3.00000000  -0.03750000 -80.00000000
 58.60000000  26.00000000  35.00000000   0.57377049  61.00000000
 58.80000000 125.00000000   5.00000000   0.03846154 130.00000000
 59.00000000 -51.00000000  23.00000000  -0.82142857 -28.00000000
 59.20000000 -11.00000000  35.00000000   1.45833333  24.00000000
 59.40000000  -2.00000000   9.00000000   1.28571429   7.00000000
 59.60000000 -66.00000000 -23.00000000   0.25842697 -89.00000000
 59.80000000   8.00000000  26.00000000   0.76470588  34.00000000
 60.00000000 -24.00000000   2.00000000  -0.09090909 -22.00000000
 60.20000000 -14.00000000   0.00000000  -0.00000000 -14.00000000
 60.40000000 -85.00000000  55.00000000  -1.83333333 -30.00000000
 60.60000000  46.00000000  27.00000000   0.36986301  73.00000000
 60.80000000 -45.00000000   8.00000000  -0.21621622 -37.00000000
 61.00000000 -51.00000000   9.00000000  -0.21428571 -42.00000000
 61.20000000  11.00000000 -11.00000000   0.50000000   0.00000000
 61.40000000 -14.00000000 -12.00000000   0.46153846 -26.00000000
 61.60000000  60.00000000 -11.00000000  -0.22448980  49.00000000
 61.80000000 -19.00000000   4.00000000  -0.26666667 -15.00000000
 62.00000000 -36.00000000  15.00000000  -0.71428571 -21.00000000
 62.20000000 -79.00000000 -11.00000000   0.12222222 -90.00000000
 62.40000000 -14.00000000   7.00000000  -1.00000000  -7.00000000
 62.60000000 -27.00000000  53.00000000   2.03846154  26.00000000
 62.80000000  23.00000000  12.00000000   0.34285714  35.00000000
 63.00000000 -54.00000000 -11.00000000   0.16923077 -65.00000000
 63.20000000 -35.00000000  16.00000000  -0.84210526 -19.00000000
 63.40000000 -28.00000000   0.00000000  -0.00000000 -28.00000000
 63.60000000   0.00000000 -11.00000000   1.00000000 -11.00000000
 63.80000000  82.00000000  26.00000000   0.24074074 108.00000000
 64.00000000 -67.00000000   7.00000000  -0.11666667 -60.00000000
 64.20000000 -45.00000000  46.00000000  46.00000000   1.00000000
 64.40000000   8.00000000   0.00000000   0.00000000   8.00000000
 64.60000000   0.00000000   8.00000000   1.00000000   8.00000000
 64.80000000   3.00000000  61.00000000   0.95312500  64.00000000
 65.00000000  57.00000000 -22.00000000  -0.62857143  35.00000000
 65.20000000  80.00000000  47.00000000   0.37007874 127.00000000
 65.40000000 -67.00000000  -3.00000000   0.04285714 -70.00000000
 65.60000000  -4.00000000   5.00000000   5.00000000   1.00000000
 65.80000000  20.00000000  15.00000000   0.42857143  35.00000000
 66.00000000  24.00000000  67.00000000   0.73626374  91.00000000
 66.20000000 -93.00000000   1.00000000  -0.01086957 -92.00000000
 66.40000000  -6.00000000  -1.00000000   0.14285714  -7.00000000
 66.60000000 -33.00000000   4.00000000  -0.13793103 -29.00000000
 66.80000000   7.00000000  -8.00000000   8.00000000  -1.00000000
 67.00000000 -17.00000000  45.00000000   1.60714286  28.00000000
 67.20000000  46.00000000  40.00000000   0.46511628  86.00000000
 67.40000000   0.00000000 -12.00000000   1.00000000 -12.00000000
 67.60000000 -19.00000000  38.00000000   2.00000000  19.00000000
 67.80000000 -13.00000000 -21.00000000   0.61764706 -34.00000000
 68.00000000 -37.00000000 -27.00000000   0.42187500 -64.00000000
 68.20000000  27.00000000  -6.00000000  -0.28571429  21.00000000
 68.40000000   6.00000000 -33.00000000   1.22222222 -27.00000000
 68.60000000 -88.00000000   8.00000000  -0.10000000 -80.00000000
 68.80000000 -37.00000000  20.00000000  -1.17647059 -17.00000000
 69.00000000  13.00000000  -7.00000000  -1.16666667   6.00000000
 69.20000000 -21.00000000 -20.00000000   0.48780488 -41.00000000
 69.40000000 -64.00000000 -13.00000000   0.16883117 -77.00000000
 69.60000000 -45.00000000  10.00000000  -0.28571429 -35.00000000
 69.80000000 -26.00000000   4.00000000  -0.18181818 -22.00000000
 70.00000000   1.00000000 -11.00000000   1.10000000 -10.00000000
 70.20000000 -62.00000000  29.00000000  -0.87878788 -33.00000000
 70.40000000  10.00000000  57.00000000   0.85074627  67.00000000
 70.60000000   6.00000000  14.00000000   0.70000000  20.00000000
 70.80000000 -45.00000000  -6.00000000   0.11764706 -51.00000000
 71.00000000  52.00000000  27.00000000   0.34177215  79.00000000
 71.20000000  93.00000000  -4.00000000  -0.04494382  89.00000000
 71.40000000 -53.00000000   0.00000000  -0.00000000 -53.00000000
 71.60000000  12.00000000  -6.00000000  -1.00000000   6.00000000
 71.80000000 -33.00000000   0.00000000  -0.00000000 -33.00000000
 72.00000000  -6.00000000 -13.00000000   0.68421053 -19.00000000
 72.20000000 -86.00000000  49.00000000  -1.32432432 -37.00000000
 72.40000000 -40.00000000  18.00000000  -0.81818182 -22.00000000
 72.60000000 -48.00000000  -2.00000000   0.04000000 -50.00000000
 72.80000000 -62.00000000  30.00000000  -0.93750000 -32.00000000
 73.00000000  49.00000000  15.00000000   0.23437500  64.00000000
 73.20000000 -36.00000000  74.00000000   1.94736842  38.00000000
 73.40000000 -95.00000000  27.00000000  -0.39705882 -68.00000000
 73.60000000  13.00000000  -7.00000000  -1.16666667   6.00000000
 73.80000000 -70.00000000  31.00000000  -0.79487179 -39.00000000
 74.00000000 -14.00000000  12.00000000  -6.00000000  -2.00000000
 74.20000000 -13.00000000  -8.00000000   0.38095238 -21.00000000
 74.40000000   0.00000000  24.00000000   1.00000000  24.00000000
 74.60000000 -24.00000000  28.00000000   7.00000000   4.00000000
 74.80000000 -10.00000000   2.00000000  -0.25000000  -8.00000000
 75.00000000 -60.00000000   7.00000000  -0.13207547 -53.00000000
 75.20000000   2.00000000  18.00000000   0.90000000  20.00000000
 75.40000000   2.00000000 -20.00000000   1.11111111 -18.00000000
 75.60000000 -51.00000000  29.00000000  -1.31818182 -22.00000000
 75.80000000 -70.00000000  13.00000000  -0.22807018 -57.00000000
 76.00000000 -91.00000000  19.00000000  -0.26388889 -72.00000000
 76.20000000 -44.00000000  13.00000000  -0.41935484 -31.00000000
 76.40000000 -53.00000000  12.00000000  -0.29268293 -41.00000000
 76.60000000 -51.00000000   3.00000000  -0.06250000 -48.00000000
 76.80000000 -86.00000000  13.00000000  -0.17808219 -73.00000000
 77.00000000 -33.00000000   5.00000000  -0.17857143 -28.00000000
 77.20000000 -27.00000000  24.00000000  -8.00000000  -3.00000000
 77.40000000 -29.00000000  -5.00000000   0.14705882 -34.00000000
 77.60000000 -29.00000000  27.00000000 -13.50000000  -2.00000000
 77.80000000 -54.00000000   7.00000000  -0.14893617 -47.00000000
 78.00000000 -72.00000000  30.00000000  -0.71428571 -42.00000000
 78.20000000 -83.00000000  -4.00000000   0.04597701 -87.00000000
 78.40000000 -82.00000000   0.00000000  -0.00000000 -82.00000000
 78.60000000  -9.00000000  57.00000000   1.18750000  48.00000000
 78.80000000 -45.00000000  -7.00000000   0.13461538 -52.00000000
 79.00000000 -64.00000000  22.00000000  -0.52380952 -42.00000000
 79.20000000  -7.00000000  22.00000000   1.46666667  15.00000000
 79.40000000 -49.00000000  -8.00000000   0.14035088 -57.00000000
 79.60000000 -111.00000000  15.00000000  -0.15625000 -96.00000000
 79.80000000 -33.00000000  80.00000000   1.70212766  47.00000000
 80.00000000 -28.00000000  27.00000000 -27.00000000  -1.00000000
 80.20000000  11.00000000  15.00000000   0.57692308  26.00000000
 80.40000000  13.00000000  39.00000000   0.75000000  52.00000000
 80.60000000 -31.00000000  59.00000000   2.10714286  28.00000000
 80.80000000  52.00000000  -7.00000000  -0.15555556  45.00000000
 81.00000000 -41.00000000  46.00000000   9.20000000   5.00000000
 81.20000000  53.00000000  -7.00000000  -0.15217391  46.00000000
 81.40000000   4.00000000   2.00000000   0.33333333   6.00000000
 81.60000000 -53.00000000 -11.00000000   0.17187500 -64.00000000
 81.80000000 -79.00000000   3.00000000  -0.03947368 -76.00000000
 82.00000000 -66.00000000   3.00000000  -0.04761905 -63.00000000
 82.20000000 -52.00000000  32.00000000  -1.60000000 -20.00000000
 82.40000000 -36.00000000 -10.00000000   0.21739130 -46.00000000
 82.60000000 -63.00000000  39.00000000  -1.62500000 -24.00000000
 82.80000000 -42.00000000  22.00000000  -1.10000000 -20.00000000
 83.00000000  25.00000000   9.00000000   0.26470588  34.00000000
 83.20000000 -20.00000000  13.00000000  -1.85714286  -7.00000000
 83.40000000 -55.00000000  12.00000000  -0.27906977 -43.00000000
 83.60000000 -74.00000000   1.00000000  -0.01369863 -73.00000000
 83.80000000 -13.00000000  -3.00000000   0.18750000 -16.00000000
 84.00000000 -30.00000000  14.00000000  -0.87500000 -16.00000000
 84.20000000 -76.00000000  33.00000000  -0.76744186 -43.00000000
 84.40000000 -41.00000000  45.00000000  11.25000000   4.00000000
 84.60000000 -18.00000000  25.00000000   3.57142857   7.00000000
 84.80000000 -49.00000000  -7.00000000   0.12500000 -56.00000000
 85.00000000   4.00000000  15.00000000   0.78947368  19.00000000
 85.20000000 -28.00000000  50.00000000   2.27272727  22.00000000
 85.40000000 -46.00000000  -3.00000000   0.06122449 -49.00000000
 85.60000000   7.00000000   7.00000000   0.50000000  14.00000000
 85.80000000  98.00000000  63.00000000   0.39130435 161.00000000
 86.00000000 -25.00000000 -24.00000000   0.48979592 -49.00000000
 86.20000000  -4.00000000  23.00000000   1.21052632  19.00000000
 86.40000000  43.00000000  -1.00000000  -0.02380952  42.00000000
 86.60000000   1.00000000  28.00000000   0.96551724  29.00000000
 86.80000000 -76.00000000   3.00000000  -0.04109589 -73.00000000
 87.00000000   0.00000000  16.00000000   1.00000000  16.00000000
 87.20000000 -22.00000000  50.00000000   1.78571429  28.00000000
 87.40000000 -15.00000000   3.00000000  -0.25000000 -12.00000000
 87.60000000  -5.00000000  12.00000000   1.71428571   7.00000000
 87.80000000  -1.00000000  91.00000000   1.01111111  90.00000000
 88.00000000 -26.00000000  -7.00000000   0.21212121 -33.00000000
 88.20000000 -19.00000000  33.00000000   2.35714286  14.00000000
 88.40000000   1.00000000  19.00000000   0.95000000  20.00000000
 88.60000000  14.00000000  90.00000000   0.86538462 104.00000000
 88.80000000 -79.00000000  -7.00000000   0.08139535 -86.00000000
 89.00000000 -33.00000000  69.00000000   1.91666667  36.00000000
 89.20000000 -48.00000000 -23.00000000   0.32394366 -71.00000000
 89.40000000 -23.00000000  -4.00000000   0.14814815 -27.00000000
 89.60000000 -32.00000000  83.00000000   1.62745098  51.00000000
 89.80000000 -45.00000000 -14.00000000   0.23728814 -59.00000000
 90.00000000 -42.00000000  24.00000000  -1.33333333 -18.00000000
 90.20000000   4.00000000  10.00000000   0.71428571  14.00000000
 90.40000000  -5.00000000  28.00000000   1.21739130  23.00000000
 90.60000000 -28.00000000 -25.00000000   0.47169811 -53.00000000
 90.80000000  -6.00000000   3.00000000  -1.00000000  -3.00000000
 91.00000000 -10.00000000  37.00000000   1.37037037  27.00000000
 91.20000000 -42.00000000  -9.00000000   0.17647059 -51.00000000
 91.40000000  -4.00000000  23.00000000   1.21052632  19.00000000
 91.60000000 -49.00000000  30.00000000  -1.57894737 -19.00000000
 91.80000000  30.00000000  -2.00000000  -0.07142857  28.00000000
 92.00000000 -45.00000000  29.00000000  -1.81250000 -16.00000000
 92.20000000 -67.00000000  35.00000000  -1.09375000 -32.00000000
 92.40000000 -47.00000000   4.00000000  -0.09302326 -43.00000000
 92.60000000 -59.00000000   2.00000000  -0.03508772 -57.00000000
 92.80000000  51.00000000  12.00000000   0.19047619  63.00000000
 93.00000000  25.00000000  17.00000000   0.40476190  42.00000000
 93.20000000 -76.00000000   4.00000000  -0.05555556 -72.00000000
 93.40000000 -24.00000000   7.00000000  -0.41176471 -17.00000000
 93.60000000 -44.00000000   1.00000000  -0.02325581 -43.00000000
 93.80000000  77.00000000 -24.00000000  -0.45283019  53.00000000
 94.00000000 -57.00000000 -16.00000000   0.21917808 -73.00000000
 94.20000000 -24.00000000  -6.00000000   0.20000000 -30.00000000
 94.40000000  -8.00000000  11.00000000   3.66666667   3.00000000
 94.60000000   9.00000000  -4.00000000  -0.80000000   5.00000000
 94.80000000 -20.00000000  -4.00000000   0.16666667 -24.00000000
 95.00000000  34.00000000 -13.00000000  -0.61904762  21.00000000
 95.20000000 -12.00000000  70.00000000   1.20689655  58.00000000
 95.40000000 -71.00000000  16.00000000  -0.29090909 -55.00000000
 95.60000000 -14.00000000 -15.00000000   0.51724138 -29.00000000
 95.80000000 -32.00000000  17.00000000  -1.13333333 -15.00000000
 96.00000000 -77.00000000   1.00000000  -0.01315789 -76.00000000
 96.20000000 -86.00000000  17.00000000  -0.24637681 -69.00000000
 96.40000000 -10.00000000 -25.00000000   0.71428571 -35.00000000
 96.60000000 -10.00000000 -18.00000000   0.64285714 -28.00000000
 96.80000000  -2.00000000  35.00000000   1.06060606  33.00000000
 97.00000000  27.00000000  -2.00000000  -0.08000000  25.00000000
 97.20000000 -64.00000000  17.00000000  -0.36170213 -47.00000000
 97.40000000  -8.00000000  -2.00000000   0.20000000 -10.00000000
 97.60000000  -1.00000000 -37.00000000   0.97368421 -38.00000000
 97.80000000 -80.00000000  12.00000000  -0.17647059 -68.00000000
 98.00000000 -17.00000000  11.00000000  -1.83333333  -6.00000000
 98.20000000 -37.00000000  15.00000000  -0.68181818 -22.00000000
 98.40000000 -83.00000000  19.00000000  -0.29687500 -64.00000000
 98.60000000 -24.00000000   9.00000000  -0.60000000 -15.00000000
 98.80000000  -6.00000000   1.00000000  -0.20000000  -5.00000000
 99.00000000 -48.00000000  13.00000000  -0.37142857 -35.00000000
 99.20000000  34.00000000 -17.00000000  -1.00000000  17.00000000
 99.40000000 -10.00000000 -11.00000000   0.52380952 -21.00000000
 99.60000000  18.00000000  34.00000000   0.65384615  52.00000000
 99.80000000  26.00000000 -11.00000000  -0.73333333  15.00000000
100.00000000 -63.00000000  -2.00000000   0.03076923 -65.00000000
100.20000000  13.00000000 -19.00000000   3.16666667  -6.00000000
100.40000000 -11.00000000  44.00000000   1.33333333  33.00000000
100.60000000 -41.00000000  21.00000000  -1.05000000 -20.00000000
100.80000000 -10.00000000  16.00000000   2.66666667   6.00000000
101.00000000 -16.00000000  28.00000000   2.33333333  12.00000000
101.20000000  41.00000000  14.00000000   0.25454545  55.00000000
101.40000000  27.00000000 -18.00000000  -2.00000000   9.00000000
101.60000000 -49.00000000  -2.00000000   0.03921569 -51.00000000
101.80000000  18.00000000  23.00000000   0.56097561  41.00000000
102.00000000 -19.00000000   1.00000000  -0.05555556 -18.00000000
102.20000000 -80.00000000  63.00000000  -3.70588235 -17.00000000
102.40000000  10.00000000 -20.00000000   2.00000000 -10.00000000
102.60000000 -21.00000000  35.00000000   2.50000000  14.00000000
102.80000000 -10.00000000 -13.00000000   0.56521739 -23.00000000
103.00000000 -79.00000000  -1.00000000   0.01250000 -80.00000000
103.20000000 -43.00000000  51.00000000   6.37500000   8.00000000
103.40000000 -57.00000000  31.00000000  -1.19230769 -26.00000000
103.60000000 -25.00000000  12.00000000  -0.92307692 -13.00000000
103.80000000 -61.00000000  -9.00000000   0.12857143 -70.00000000
104.00000000   5.00000000  19.00000000   0.79166667  24.00000000
104.20000000 -35.00000000  31.00000000  -7.75000000  -4.00000000
104.40000000  30.00000000  -7.00000000  -0.30434783  23.00000000
104.60000000 -30.00000000 -11.00000000   0.26829268 -41.00000000
104.80000000 -47.00000000  74.00000000   2.74074074  27.00000000
105.00000000 -61.00000000 -12.00000000   0.16438356 -73.00000000
105.20000000 -54.00000000  28.00000000  -1.07692308 -26.00000000
105.40000000  52.00000000  20.00000000   0.27777778  72.00000000
105.60000000 -10.00000000  -3.00000000   0.23076923 -13.00000000
105.80000000 -71.00000000   5.00000000  -0.07575758 -66.00000000
106.00000000 132.00000000   2.00000000   0.01492537 134.00000000
106.20000000 127.00000000  -7.00000000  -0.05833333 120.00000000
106.40000000 -36.00000000 -10.00000000   0.21739130 -46.00000000
106.60000000 -77.00000000  29.00000000  -0.60416667 -48.00000000
106.80000000 -31.00000000 -23.00000000   0.42592593 -54.00000000
107.00000000 -34.00000000  68.00000000   2.00000000  34.00000000
107.20000000 -46.00000000 -10.00000000   0.17857143 -56.00000000
107.40000000 -21.00000000  10.00000000  -0.90909091 -11.00000000
107.60000000 -15.00000000   8.00000000  -1.14285714  -7.00000000
107.80000000  43.00000000  18.00000000   0.29508197  61.00000000
108.00000000 -75.00000000  65.00000000  -6.50000000 -10.00000000
108.20000000 -85.00000000  42.00000000  -0.97674419 -43.00000000
108.40000000 -37.00000000  40.00000000  13.33333333   3.00000000
108.60000000  40.00000000  28.00000000   0.41176471  68.00000000
108.80000000 -38.00000000  15.00000000  -0.65217391 -23.00000000
109.00000000 -76.00000000  25.00000000  -0.49019608 -51.00000000
109.20000000 -39.00000000  31.00000000  -3.87500000  -8.00000000
109.40000000 -29.00000000  41.00000000   3.41666667  12.00000000
109.60000000 -50.00000000   6.00000000  -0.13636364 -44.00000000
109.80000000 -33.00000000  21.00000000  -1.75000000 -12.00000000
110.00000000 -45.00000000  25.00000000  -1.25000000 -20.00000000
110.20000000 -67.00000000 -24.00000000   0.26373626 -91.00000000
110.40000000 -70.00000000  22.00000000  -0.45833333 -48.00000000
110.60000000  54.00000000  -7.00000000  -0.14893617  47.00000000
110.80000000 116.00000000  13.00000000   0.10077519 129.00000000
111.00000000  30.00000000  56.00000000   0.65116279  86.00000000
111.20000000  -8.00000000  19.00000000   1.72727273  11.00000000
111.40000000 -49.00000000 -25.00000000   0.33783784 -74.00000000
111.60000000  33.00000000  11.00000000   0.25000000  44.00000000
111.80000000 -27.00000000   6.00000000  -0.28571429 -21.00000000
112.00000000 -62.00000000 -14.00000000   0.18421053 -76.00000000
