# Supplementary material for: Functional 3D architecture in an intrinsically disordered E3 ligase domain facilitates ubiquitin transfer
Source: Nat Commun. 2020 Jul 30;11:3807. doi: 10.1038/s41467-020-17647-x (PMC7393505; doi:10.1038/s41467-020-17647-x)
Supplement: Supplementary file 4 — Source Data [file 41467_2020_17647_MOESM4_ESM.zip › Source data/Fig. 2/Figure 2B/SM traces - raw/44-70 (SIM2-3)/hel34.traces_17.txt]

  0.00000000  99.00000000 214.00000000   0.68370607 313.00000000
  0.20000000 154.00000000 270.00000000   0.63679245 424.00000000
  0.40000000  91.00000000 153.00000000   0.62704918 244.00000000
  0.60000000 107.00000000 258.00000000   0.70684932 365.00000000
  0.80000000 137.00000000 247.00000000   0.64322917 384.00000000
  1.00000000 188.00000000 209.00000000   0.52644836 397.00000000
  1.20000000 157.00000000 122.00000000   0.43727599 279.00000000
  1.40000000 142.00000000 154.00000000   0.52027027 296.00000000
  1.60000000 153.00000000 130.00000000   0.45936396 283.00000000
  1.80000000 168.00000000 135.00000000   0.44554455 303.00000000
  2.00000000  19.00000000 170.00000000   0.89947090 189.00000000
  2.20000000 138.00000000 206.00000000   0.59883721 344.00000000
  2.40000000 134.00000000 297.00000000   0.68909513 431.00000000
  2.60000000 170.00000000 146.00000000   0.46202532 316.00000000
  2.80000000 133.00000000 124.00000000   0.48249027 257.00000000
  3.00000000  64.00000000 259.00000000   0.80185759 323.00000000
  3.20000000 106.00000000 148.00000000   0.58267717 254.00000000
  3.40000000  91.00000000 197.00000000   0.68402778 288.00000000
  3.60000000 145.00000000 231.00000000   0.61436170 376.00000000
  3.80000000 140.00000000 246.00000000   0.63730570 386.00000000
  4.00000000 136.00000000 155.00000000   0.53264605 291.00000000
  4.20000000 175.00000000 124.00000000   0.41471572 299.00000000
  4.40000000 111.00000000 285.00000000   0.71969697 396.00000000
  4.60000000 131.00000000 264.00000000   0.66835443 395.00000000
  4.80000000  57.00000000 202.00000000   0.77992278 259.00000000
  5.00000000 122.00000000 217.00000000   0.64011799 339.00000000
  5.20000000  61.00000000 196.00000000   0.76264591 257.00000000
  5.40000000  84.00000000 265.00000000   0.75931232 349.00000000
  5.60000000 128.00000000 191.00000000   0.59874608 319.00000000
  5.80000000 203.00000000 196.00000000   0.49122807 399.00000000
  6.00000000 164.00000000 165.00000000   0.50151976 329.00000000
  6.20000000 103.00000000 275.00000000   0.72751323 378.00000000
  6.40000000  92.00000000 159.00000000   0.63346614 251.00000000
  6.60000000 114.00000000 267.00000000   0.70078740 381.00000000
  6.80000000 162.00000000 236.00000000   0.59296482 398.00000000
  7.00000000 152.00000000 150.00000000   0.49668874 302.00000000
  7.20000000  85.00000000 218.00000000   0.71947195 303.00000000
  7.40000000  56.00000000 263.00000000   0.82445141 319.00000000
  7.60000000 103.00000000 194.00000000   0.65319865 297.00000000
  7.80000000 128.00000000 184.00000000   0.58974359 312.00000000
  8.00000000 135.00000000 242.00000000   0.64190981 377.00000000
  8.20000000 131.00000000 212.00000000   0.61807580 343.00000000
  8.40000000 115.00000000 168.00000000   0.59363958 283.00000000
  8.60000000 145.00000000 188.00000000   0.56456456 333.00000000
  8.80000000 219.00000000 125.00000000   0.36337209 344.00000000
  9.00000000  83.00000000 173.00000000   0.67578125 256.00000000
  9.20000000 192.00000000 177.00000000   0.47967480 369.00000000
  9.40000000 160.00000000 197.00000000   0.55182073 357.00000000
  9.60000000 166.00000000 184.00000000   0.52571429 350.00000000
  9.80000000  52.00000000 184.00000000   0.77966102 236.00000000
 10.00000000  97.00000000  65.00000000   0.40123457 162.00000000
 10.20000000  57.00000000 165.00000000   0.74324324 222.00000000
 10.40000000 108.00000000  86.00000000   0.44329897 194.00000000
 10.60000000 151.00000000 156.00000000   0.50814332 307.00000000
 10.80000000  61.00000000 236.00000000   0.79461279 297.00000000
 11.00000000 231.00000000 156.00000000   0.40310078 387.00000000
 11.20000000 109.00000000 172.00000000   0.61209964 281.00000000
 11.40000000 168.00000000  72.00000000   0.30000000 240.00000000
 11.60000000 144.00000000 123.00000000   0.46067416 267.00000000
 11.80000000  89.00000000 204.00000000   0.69624573 293.00000000
 12.00000000 166.00000000 193.00000000   0.53760446 359.00000000
 12.20000000 164.00000000 152.00000000   0.48101266 316.00000000
 12.40000000 103.00000000 141.00000000   0.57786885 244.00000000
 12.60000000 145.00000000 255.00000000   0.63750000 400.00000000
 12.80000000 152.00000000 136.00000000   0.47222222 288.00000000
 13.00000000 119.00000000 128.00000000   0.51821862 247.00000000
 13.20000000 107.00000000 144.00000000   0.57370518 251.00000000
 13.40000000 218.00000000 194.00000000   0.47087379 412.00000000
 13.60000000  64.00000000 119.00000000   0.65027322 183.00000000
 13.80000000 209.00000000 175.00000000   0.45572917 384.00000000
 14.00000000 204.00000000  73.00000000   0.26353791 277.00000000
 14.20000000 135.00000000  93.00000000   0.40789474 228.00000000
 14.40000000 123.00000000 103.00000000   0.45575221 226.00000000
 14.60000000 145.00000000 156.00000000   0.51827243 301.00000000
 14.80000000  96.00000000  76.00000000   0.44186047 172.00000000
 15.00000000  77.00000000 106.00000000   0.57923497 183.00000000
 15.20000000 162.00000000 132.00000000   0.44897959 294.00000000
 15.40000000 190.00000000 196.00000000   0.50777202 386.00000000
 15.60000000 107.00000000 149.00000000   0.58203125 256.00000000
 15.80000000  85.00000000 203.00000000   0.70486111 288.00000000
 16.00000000 152.00000000 185.00000000   0.54896142 337.00000000
 16.20000000 112.00000000 248.00000000   0.68888889 360.00000000
 16.40000000 208.00000000 206.00000000   0.49758454 414.00000000
 16.60000000 236.00000000 299.00000000   0.55887850 535.00000000
 16.80000000 107.00000000 115.00000000   0.51801802 222.00000000
 17.00000000  95.00000000 162.00000000   0.63035019 257.00000000
 17.20000000  51.00000000 176.00000000   0.77533040 227.00000000
 17.40000000  92.00000000 199.00000000   0.68384880 291.00000000
 17.60000000 112.00000000 177.00000000   0.61245675 289.00000000
 17.80000000 186.00000000 159.00000000   0.46086957 345.00000000
 18.00000000  69.00000000 306.00000000   0.81600000 375.00000000
 18.20000000 153.00000000 160.00000000   0.51118211 313.00000000
 18.40000000 134.00000000 102.00000000   0.43220339 236.00000000
 18.60000000 192.00000000 109.00000000   0.36212625 301.00000000
 18.80000000 120.00000000 207.00000000   0.63302752 327.00000000
 19.00000000 105.00000000 229.00000000   0.68562874 334.00000000
 19.20000000 268.00000000 213.00000000   0.44282744 481.00000000
 19.40000000 172.00000000 209.00000000   0.54855643 381.00000000
 19.60000000 201.00000000 168.00000000   0.45528455 369.00000000
 19.80000000 116.00000000 181.00000000   0.60942761 297.00000000
 20.00000000 178.00000000  80.00000000   0.31007752 258.00000000
 20.20000000 115.00000000 170.00000000   0.59649123 285.00000000
 20.40000000 138.00000000 188.00000000   0.57668712 326.00000000
 20.60000000  82.00000000 200.00000000   0.70921986 282.00000000
 20.80000000 144.00000000 167.00000000   0.53697749 311.00000000
 21.00000000  70.00000000 240.00000000   0.77419355 310.00000000
 21.20000000  96.00000000 156.00000000   0.61904762 252.00000000
 21.40000000 122.00000000  90.00000000   0.42452830 212.00000000
 21.60000000 188.00000000 160.00000000   0.45977011 348.00000000
 21.80000000 128.00000000 125.00000000   0.49407115 253.00000000
 22.00000000 132.00000000 235.00000000   0.64032698 367.00000000
 22.20000000 152.00000000 163.00000000   0.51746032 315.00000000
 22.40000000  68.00000000 202.00000000   0.74814815 270.00000000
 22.60000000 169.00000000 164.00000000   0.49249249 333.00000000
 22.80000000 100.00000000 131.00000000   0.56709957 231.00000000
 23.00000000 123.00000000  88.00000000   0.41706161 211.00000000
 23.20000000 135.00000000 151.00000000   0.52797203 286.00000000
 23.40000000  50.00000000  84.00000000   0.62686567 134.00000000
 23.60000000 135.00000000 121.00000000   0.47265625 256.00000000
 23.80000000 223.00000000 109.00000000   0.32831325 332.00000000
 24.00000000  92.00000000  99.00000000   0.51832461 191.00000000
 24.20000000  53.00000000 100.00000000   0.65359477 153.00000000
 24.40000000  89.00000000  92.00000000   0.50828729 181.00000000
 24.60000000 137.00000000  89.00000000   0.39380531 226.00000000
 24.80000000 182.00000000 168.00000000   0.48000000 350.00000000
 25.00000000 148.00000000 138.00000000   0.48251748 286.00000000
 25.20000000  48.00000000 288.00000000   0.85714286 336.00000000
 25.40000000 128.00000000 161.00000000   0.55709343 289.00000000
 25.60000000 174.00000000 213.00000000   0.55038760 387.00000000
 25.80000000 176.00000000 179.00000000   0.50422535 355.00000000
 26.00000000 110.00000000 158.00000000   0.58955224 268.00000000
 26.20000000 158.00000000 180.00000000   0.53254438 338.00000000
 26.40000000 119.00000000 156.00000000   0.56727273 275.00000000
 26.60000000 132.00000000 141.00000000   0.51648352 273.00000000
 26.80000000  97.00000000  47.00000000   0.32638889 144.00000000
 27.00000000 160.00000000  94.00000000   0.37007874 254.00000000
 27.20000000  74.00000000 120.00000000   0.61855670 194.00000000
 27.40000000 166.00000000 141.00000000   0.45928339 307.00000000
 27.60000000 100.00000000 221.00000000   0.68847352 321.00000000
 27.80000000  81.00000000 219.00000000   0.73000000 300.00000000
 28.00000000  76.00000000 144.00000000   0.65454545 220.00000000
 28.20000000 109.00000000 236.00000000   0.68405797 345.00000000
 28.40000000 125.00000000 159.00000000   0.55985915 284.00000000
 28.60000000 118.00000000 188.00000000   0.61437908 306.00000000
 28.80000000 109.00000000 204.00000000   0.65175719 313.00000000
 29.00000000 249.00000000 175.00000000   0.41273585 424.00000000
 29.20000000  58.00000000 144.00000000   0.71287129 202.00000000
 29.40000000  63.00000000 259.00000000   0.80434783 322.00000000
 29.60000000 102.00000000 168.00000000   0.62222222 270.00000000
 29.80000000  75.00000000  69.00000000   0.47916667 144.00000000
 30.00000000 162.00000000 220.00000000   0.57591623 382.00000000
 30.20000000 182.00000000 118.00000000   0.39333333 300.00000000
 30.40000000  95.00000000 164.00000000   0.63320463 259.00000000
 30.60000000 181.00000000  86.00000000   0.32209738 267.00000000
 30.80000000  97.00000000 125.00000000   0.56306306 222.00000000
 31.00000000 124.00000000 144.00000000   0.53731343 268.00000000
 31.20000000  30.00000000  43.00000000   0.58904110  73.00000000
 31.40000000  45.00000000  33.00000000   0.42307692  78.00000000
 31.60000000  96.00000000  86.00000000   0.47252747 182.00000000
 31.80000000 127.00000000  65.00000000   0.33854167 192.00000000
 32.00000000  54.00000000  52.00000000   0.49056604 106.00000000
 32.20000000  66.00000000  68.00000000   0.50746269 134.00000000
 32.40000000  81.00000000  32.00000000   0.28318584 113.00000000
 32.60000000  96.00000000  61.00000000   0.38853503 157.00000000
 32.80000000 141.00000000 127.00000000   0.47388060 268.00000000
 33.00000000  62.00000000 115.00000000   0.64971751 177.00000000
 33.20000000 121.00000000 138.00000000   0.53281853 259.00000000
 33.40000000  71.00000000 208.00000000   0.74551971 279.00000000
 33.60000000 129.00000000 187.00000000   0.59177215 316.00000000
 33.80000000 141.00000000 151.00000000   0.51712329 292.00000000
 34.00000000 153.00000000 197.00000000   0.56285714 350.00000000
 34.20000000  84.00000000 188.00000000   0.69117647 272.00000000
 34.40000000  47.00000000 127.00000000   0.72988506 174.00000000
 34.60000000  88.00000000 187.00000000   0.68000000 275.00000000
 34.80000000 130.00000000 189.00000000   0.59247649 319.00000000
 35.00000000  10.00000000  41.00000000   0.80392157  51.00000000
 35.20000000 130.00000000 122.00000000   0.48412698 252.00000000
 35.40000000  50.00000000 172.00000000   0.77477477 222.00000000
 35.60000000 122.00000000 139.00000000   0.53256705 261.00000000
 35.80000000 100.00000000 253.00000000   0.71671388 353.00000000
 36.00000000 181.00000000 218.00000000   0.54636591 399.00000000
 36.20000000 427.00000000  60.00000000   0.12320329 487.00000000
 36.40000000 489.00000000  55.00000000   0.10110294 544.00000000
 36.60000000 473.00000000  50.00000000   0.09560229 523.00000000
 36.80000000 469.00000000  24.00000000   0.04868154 493.00000000
 37.00000000 568.00000000  59.00000000   0.09409888 627.00000000
 37.20000000 615.00000000  43.00000000   0.06534954 658.00000000
 37.40000000 381.00000000  41.00000000   0.09715640 422.00000000
 37.60000000 475.00000000  83.00000000   0.14874552 558.00000000
 37.80000000 472.00000000 127.00000000   0.21202003 599.00000000
 38.00000000 502.00000000  27.00000000   0.05103970 529.00000000
 38.20000000 439.00000000  25.00000000   0.05387931 464.00000000
 38.40000000 394.00000000  80.00000000   0.16877637 474.00000000
 38.60000000 438.00000000  34.00000000   0.07203390 472.00000000
 38.80000000 484.00000000   7.00000000   0.01425662 491.00000000
 39.00000000 454.00000000  -2.00000000  -0.00442478 452.00000000
 39.20000000 499.00000000 106.00000000   0.17520661 605.00000000
 39.40000000 506.00000000  64.00000000   0.11228070 570.00000000
 39.60000000 608.00000000  68.00000000   0.10059172 676.00000000
 39.80000000 559.00000000  58.00000000   0.09400324 617.00000000
 40.00000000 462.00000000  36.00000000   0.07228916 498.00000000
 40.20000000 458.00000000 -35.00000000  -0.08274232 423.00000000
 40.40000000 579.00000000  16.00000000   0.02689076 595.00000000
 40.60000000 476.00000000 110.00000000   0.18771331 586.00000000
 40.80000000 537.00000000  41.00000000   0.07093426 578.00000000
 41.00000000 455.00000000  63.00000000   0.12162162 518.00000000
 41.20000000 578.00000000  75.00000000   0.11485452 653.00000000
 41.40000000 611.00000000  26.00000000   0.04081633 637.00000000
 41.60000000 574.00000000   0.00000000   0.00000000 574.00000000
 41.80000000 523.00000000 117.00000000   0.18281250 640.00000000
 42.00000000 445.00000000   5.00000000   0.01111111 450.00000000
 42.20000000 429.00000000  30.00000000   0.06535948 459.00000000
 42.40000000 484.00000000  36.00000000   0.06923077 520.00000000
 42.60000000 543.00000000  19.00000000   0.03380783 562.00000000
 42.80000000 453.00000000  54.00000000   0.10650888 507.00000000
 43.00000000 471.00000000  83.00000000   0.14981949 554.00000000
 43.20000000 523.00000000   7.00000000   0.01320755 530.00000000
 43.40000000 514.00000000  63.00000000   0.10918544 577.00000000
 43.60000000 469.00000000  14.00000000   0.02898551 483.00000000
 43.80000000 457.00000000  18.00000000   0.03789474 475.00000000
 44.00000000 565.00000000 105.00000000   0.15671642 670.00000000
 44.20000000 465.00000000  75.00000000   0.13888889 540.00000000
 44.40000000 535.00000000  61.00000000   0.10234899 596.00000000
 44.60000000 423.00000000  56.00000000   0.11691023 479.00000000
 44.80000000 545.00000000  73.00000000   0.11812298 618.00000000
 45.00000000 533.00000000  49.00000000   0.08419244 582.00000000
 45.20000000 540.00000000   6.00000000   0.01098901 546.00000000
 45.40000000 555.00000000  72.00000000   0.11483254 627.00000000
 45.60000000 527.00000000  66.00000000   0.11129848 593.00000000
 45.80000000 441.00000000  88.00000000   0.16635161 529.00000000
 46.00000000 476.00000000  75.00000000   0.13611615 551.00000000
 46.20000000 423.00000000  40.00000000   0.08639309 463.00000000
 46.40000000 424.00000000  54.00000000   0.11297071 478.00000000
 46.60000000 485.00000000  19.00000000   0.03769841 504.00000000
 46.80000000 458.00000000  -7.00000000  -0.01552106 451.00000000
 47.00000000 498.00000000  97.00000000   0.16302521 595.00000000
 47.20000000 497.00000000  57.00000000   0.10288809 554.00000000
 47.40000000 492.00000000  22.00000000   0.04280156 514.00000000
 47.60000000 440.00000000   9.00000000   0.02004454 449.00000000
 47.80000000 434.00000000 113.00000000   0.20658135 547.00000000
 48.00000000 411.00000000  38.00000000   0.08463252 449.00000000
 48.20000000 545.00000000  31.00000000   0.05381944 576.00000000
 48.40000000 463.00000000  31.00000000   0.06275304 494.00000000
 48.60000000 530.00000000  66.00000000   0.11073826 596.00000000
 48.80000000 618.00000000  22.00000000   0.03437500 640.00000000
 49.00000000 510.00000000  47.00000000   0.08438061 557.00000000
 49.20000000 518.00000000  74.00000000   0.12500000 592.00000000
 49.40000000 539.00000000  27.00000000   0.04770318 566.00000000
 49.60000000 554.00000000  26.00000000   0.04482759 580.00000000
 49.80000000 503.00000000  30.00000000   0.05628518 533.00000000
 50.00000000 388.00000000   0.00000000   0.00000000 388.00000000
 50.20000000 532.00000000  69.00000000   0.11480865 601.00000000
 50.40000000 549.00000000  50.00000000   0.08347245 599.00000000
 50.60000000 525.00000000  54.00000000   0.09326425 579.00000000
 50.80000000 466.00000000  77.00000000   0.14180479 543.00000000
 51.00000000 448.00000000  -8.00000000  -0.01818182 440.00000000
 51.20000000 357.00000000  22.00000000   0.05804749 379.00000000
 51.40000000 388.00000000  88.00000000   0.18487395 476.00000000
 51.60000000 450.00000000  94.00000000   0.17279412 544.00000000
 51.80000000 421.00000000  11.00000000   0.02546296 432.00000000
 52.00000000 549.00000000  73.00000000   0.11736334 622.00000000
 52.20000000 403.00000000  49.00000000   0.10840708 452.00000000
 52.40000000 399.00000000  70.00000000   0.14925373 469.00000000
 52.60000000 512.00000000  36.00000000   0.06569343 548.00000000
 52.80000000 442.00000000  -5.00000000  -0.01144165 437.00000000
 53.00000000 341.00000000  82.00000000   0.19385343 423.00000000
 53.20000000 567.00000000  51.00000000   0.08252427 618.00000000
 53.40000000 373.00000000  61.00000000   0.14055300 434.00000000
 53.60000000 529.00000000   5.00000000   0.00936330 534.00000000
 53.80000000 440.00000000  -8.00000000  -0.01851852 432.00000000
 54.00000000 495.00000000  40.00000000   0.07476636 535.00000000
 54.20000000 491.00000000  57.00000000   0.10401460 548.00000000
 54.40000000 452.00000000  53.00000000   0.10495050 505.00000000
 54.60000000 652.00000000  67.00000000   0.09318498 719.00000000
 54.80000000 518.00000000  45.00000000   0.07992895 563.00000000
 55.00000000 499.00000000  38.00000000   0.07076350 537.00000000
 55.20000000 517.00000000  93.00000000   0.15245902 610.00000000
 55.40000000 503.00000000  91.00000000   0.15319865 594.00000000
 55.60000000 546.00000000   0.00000000   0.00000000 546.00000000
 55.80000000 509.00000000  31.00000000   0.05740741 540.00000000
 56.00000000 409.00000000  68.00000000   0.14255765 477.00000000
 56.20000000 431.00000000   5.00000000   0.01146789 436.00000000
 56.40000000 471.00000000  58.00000000   0.10964083 529.00000000
 56.60000000 493.00000000  -8.00000000  -0.01649485 485.00000000
 56.80000000 628.00000000  98.00000000   0.13498623 726.00000000
 57.00000000 417.00000000   7.00000000   0.01650943 424.00000000
 57.20000000 333.00000000  29.00000000   0.08011050 362.00000000
 57.40000000 375.00000000  77.00000000   0.17035398 452.00000000
 57.60000000 423.00000000  16.00000000   0.03644647 439.00000000
 57.80000000 332.00000000  10.00000000   0.02923977 342.00000000
 58.00000000 601.00000000   2.00000000   0.00331675 603.00000000
 58.20000000 476.00000000  86.00000000   0.15302491 562.00000000
 58.40000000 492.00000000  86.00000000   0.14878893 578.00000000
 58.60000000 513.00000000  44.00000000   0.07899461 557.00000000
 58.80000000 454.00000000  55.00000000   0.10805501 509.00000000
 59.00000000 408.00000000  43.00000000   0.09534368 451.00000000
 59.20000000 519.00000000  66.00000000   0.11282051 585.00000000
 59.40000000 450.00000000  42.00000000   0.08536585 492.00000000
 59.60000000 391.00000000  37.00000000   0.08644860 428.00000000
 59.80000000 333.00000000  44.00000000   0.11671088 377.00000000
 60.00000000 373.00000000  26.00000000   0.06516291 399.00000000
 60.20000000 442.00000000 131.00000000   0.22862129 573.00000000
 60.40000000 488.00000000  29.00000000   0.05609284 517.00000000
 60.60000000 415.00000000  21.00000000   0.04816514 436.00000000
 60.80000000 396.00000000  45.00000000   0.10204082 441.00000000
 61.00000000 513.00000000  27.00000000   0.05000000 540.00000000
 61.20000000 381.00000000 -10.00000000  -0.02695418 371.00000000
 61.40000000 455.00000000  62.00000000   0.11992263 517.00000000
 61.60000000 428.00000000  56.00000000   0.11570248 484.00000000
 61.80000000 442.00000000  92.00000000   0.17228464 534.00000000
 62.00000000 427.00000000  46.00000000   0.09725159 473.00000000
 62.20000000 471.00000000  54.00000000   0.10285714 525.00000000
 62.40000000 354.00000000  24.00000000   0.06349206 378.00000000
 62.60000000 459.00000000  39.00000000   0.07831325 498.00000000
 62.80000000 472.00000000   4.00000000   0.00840336 476.00000000
 63.00000000 415.00000000  45.00000000   0.09782609 460.00000000
 63.20000000 495.00000000  17.00000000   0.03320313 512.00000000
 63.40000000 544.00000000  79.00000000   0.12680578 623.00000000
 63.60000000 446.00000000  29.00000000   0.06105263 475.00000000
 63.80000000 514.00000000  53.00000000   0.09347443 567.00000000
 64.00000000 515.00000000  87.00000000   0.14451827 602.00000000
 64.20000000 483.00000000  -7.00000000  -0.01470588 476.00000000
 64.40000000 497.00000000  88.00000000   0.15042735 585.00000000
 64.60000000 488.00000000  69.00000000   0.12387792 557.00000000
 64.80000000 546.00000000  36.00000000   0.06185567 582.00000000
 65.00000000 455.00000000  27.00000000   0.05601660 482.00000000
 65.20000000 531.00000000  50.00000000   0.08605852 581.00000000
 65.40000000 336.00000000  49.00000000   0.12727273 385.00000000
 65.60000000 564.00000000  41.00000000   0.06776860 605.00000000
 65.80000000 527.00000000  29.00000000   0.05215827 556.00000000
 66.00000000 414.00000000  18.00000000   0.04166667 432.00000000
 66.20000000 453.00000000  24.00000000   0.05031447 477.00000000
 66.40000000 514.00000000  -1.00000000  -0.00194932 513.00000000
 66.60000000 620.00000000  11.00000000   0.01743265 631.00000000
 66.80000000 466.00000000  44.00000000   0.08627451 510.00000000
 67.00000000 403.00000000  67.00000000   0.14255319 470.00000000
 67.20000000 426.00000000  18.00000000   0.04054054 444.00000000
 67.40000000 458.00000000  45.00000000   0.08946322 503.00000000
 67.60000000 412.00000000  62.00000000   0.13080169 474.00000000
 67.80000000 534.00000000  26.00000000   0.04642857 560.00000000
 68.00000000 554.00000000  -6.00000000  -0.01094891 548.00000000
 68.20000000 288.00000000  38.00000000   0.11656442 326.00000000
 68.40000000 448.00000000  63.00000000   0.12328767 511.00000000
 68.60000000 505.00000000  21.00000000   0.03992395 526.00000000
 68.80000000 563.00000000  15.00000000   0.02595156 578.00000000
 69.00000000 450.00000000  80.00000000   0.15094340 530.00000000
 69.20000000 499.00000000  11.00000000   0.02156863 510.00000000
 69.40000000 449.00000000  44.00000000   0.08924949 493.00000000
 69.60000000 572.00000000  42.00000000   0.06840391 614.00000000
 69.80000000 441.00000000  30.00000000   0.06369427 471.00000000
 70.00000000 653.00000000  19.00000000   0.02827381 672.00000000
 70.20000000 357.00000000  34.00000000   0.08695652 391.00000000
 70.40000000 400.00000000  37.00000000   0.08466819 437.00000000
 70.60000000 484.00000000  55.00000000   0.10204082 539.00000000
 70.80000000 479.00000000  56.00000000   0.10467290 535.00000000
 71.00000000 428.00000000  74.00000000   0.14741036 502.00000000
 71.20000000 406.00000000  19.00000000   0.04470588 425.00000000
 71.40000000 404.00000000  18.00000000   0.04265403 422.00000000
 71.60000000 481.00000000  -5.00000000  -0.01050420 476.00000000
 71.80000000 520.00000000  88.00000000   0.14473684 608.00000000
 72.00000000 345.00000000  26.00000000   0.07008086 371.00000000
 72.20000000 306.00000000  58.00000000   0.15934066 364.00000000
 72.40000000 510.00000000  79.00000000   0.13412564 589.00000000
 72.60000000 459.00000000 -10.00000000  -0.02227171 449.00000000
 72.80000000 515.00000000  40.00000000   0.07207207 555.00000000
 73.00000000 454.00000000  61.00000000   0.11844660 515.00000000
 73.20000000 401.00000000   7.00000000   0.01715686 408.00000000
 73.40000000 464.00000000  57.00000000   0.10940499 521.00000000
 73.60000000 408.00000000  45.00000000   0.09933775 453.00000000
 73.80000000 669.00000000  51.00000000   0.07083333 720.00000000
 74.00000000 557.00000000  35.00000000   0.05912162 592.00000000
 74.20000000 393.00000000 123.00000000   0.23837209 516.00000000
 74.40000000 359.00000000   3.00000000   0.00828729 362.00000000
 74.60000000 556.00000000  38.00000000   0.06397306 594.00000000
 74.80000000 615.00000000  53.00000000   0.07934132 668.00000000
 75.00000000 465.00000000  -8.00000000  -0.01750547 457.00000000
 75.20000000 445.00000000  60.00000000   0.11881188 505.00000000
 75.40000000 459.00000000  51.00000000   0.10000000 510.00000000
 75.60000000 502.00000000  63.00000000   0.11150442 565.00000000
 75.80000000 443.00000000  30.00000000   0.06342495 473.00000000
 76.00000000 418.00000000  68.00000000   0.13991770 486.00000000
 76.20000000 435.00000000  16.00000000   0.03547672 451.00000000
 76.40000000 475.00000000  74.00000000   0.13479053 549.00000000
 76.60000000 420.00000000  40.00000000   0.08695652 460.00000000
 76.80000000 557.00000000  22.00000000   0.03799655 579.00000000
 77.00000000 439.00000000  44.00000000   0.09109731 483.00000000
 77.20000000 412.00000000   9.00000000   0.02137767 421.00000000
 77.40000000 501.00000000 104.00000000   0.17190083 605.00000000
 77.60000000 468.00000000 -15.00000000  -0.03311258 453.00000000
 77.80000000 471.00000000  28.00000000   0.05611222 499.00000000
 78.00000000 523.00000000  40.00000000   0.07104796 563.00000000
 78.20000000 438.00000000  76.00000000   0.14785992 514.00000000
 78.40000000 500.00000000  48.00000000   0.08759124 548.00000000
 78.60000000 381.00000000  57.00000000   0.13013699 438.00000000
 78.80000000 636.00000000  33.00000000   0.04932735 669.00000000
 79.00000000 583.00000000  57.00000000   0.08906250 640.00000000
 79.20000000 564.00000000  27.00000000   0.04568528 591.00000000
 79.40000000 504.00000000  11.00000000   0.02135922 515.00000000
 79.60000000 484.00000000  39.00000000   0.07456979 523.00000000
 79.80000000 473.00000000  40.00000000   0.07797271 513.00000000
 80.00000000 459.00000000  47.00000000   0.09288538 506.00000000
 80.20000000 413.00000000   3.00000000   0.00721154 416.00000000
 80.40000000 427.00000000  82.00000000   0.16110020 509.00000000
 80.60000000 508.00000000  67.00000000   0.11652174 575.00000000
 80.80000000 449.00000000  45.00000000   0.09109312 494.00000000
 81.00000000 341.00000000  71.00000000   0.17233010 412.00000000
 81.20000000 395.00000000  11.00000000   0.02709360 406.00000000
 81.40000000 351.00000000  56.00000000   0.13759214 407.00000000
 81.60000000 341.00000000  38.00000000   0.10026385 379.00000000
 81.80000000 540.00000000  54.00000000   0.09090909 594.00000000
 82.00000000 469.00000000  18.00000000   0.03696099 487.00000000
 82.20000000 472.00000000  -6.00000000  -0.01287554 466.00000000
 82.40000000 574.00000000  84.00000000   0.12765957 658.00000000
 82.60000000 500.00000000 105.00000000   0.17355372 605.00000000
 82.80000000 519.00000000  42.00000000   0.07486631 561.00000000
 83.00000000 467.00000000  34.00000000   0.06786427 501.00000000
 83.20000000 417.00000000  42.00000000   0.09150327 459.00000000
 83.40000000 453.00000000  32.00000000   0.06597938 485.00000000
 83.60000000 490.00000000  51.00000000   0.09426987 541.00000000
 83.80000000 527.00000000   6.00000000   0.01125704 533.00000000
 84.00000000 570.00000000  78.00000000   0.12037037 648.00000000
 84.20000000 530.00000000  48.00000000   0.08304498 578.00000000
 84.40000000 330.00000000  77.00000000   0.18918919 407.00000000
 84.60000000 500.00000000  75.00000000   0.13043478 575.00000000
 84.80000000 458.00000000   5.00000000   0.01079914 463.00000000
 85.00000000 591.00000000  68.00000000   0.10318665 659.00000000
 85.20000000 491.00000000  33.00000000   0.06297710 524.00000000
 85.40000000 446.00000000  48.00000000   0.09716599 494.00000000
 85.60000000 314.00000000  31.00000000   0.08985507 345.00000000
 85.80000000 499.00000000   1.00000000   0.00200000 500.00000000
 86.00000000 373.00000000  69.00000000   0.15610860 442.00000000
 86.20000000 439.00000000  43.00000000   0.08921162 482.00000000
 86.40000000 485.00000000  10.00000000   0.02020202 495.00000000
 86.60000000 448.00000000  50.00000000   0.10040161 498.00000000
 86.80000000 427.00000000 -12.00000000  -0.02891566 415.00000000
 87.00000000 365.00000000  64.00000000   0.14918415 429.00000000
 87.20000000 548.00000000  82.00000000   0.13015873 630.00000000
 87.40000000 463.00000000  33.00000000   0.06653226 496.00000000
 87.60000000 463.00000000  85.00000000   0.15510949 548.00000000
 87.80000000 474.00000000  18.00000000   0.03658537 492.00000000
 88.00000000 499.00000000  71.00000000   0.12456140 570.00000000
 88.20000000 574.00000000  73.00000000   0.11282844 647.00000000
 88.40000000 450.00000000 -22.00000000  -0.05140187 428.00000000
 88.60000000 577.00000000  49.00000000   0.07827476 626.00000000
 88.80000000 482.00000000  55.00000000   0.10242086 537.00000000
 89.00000000 409.00000000  28.00000000   0.06407323 437.00000000
 89.20000000 431.00000000  56.00000000   0.11498973 487.00000000
 89.40000000 606.00000000   1.00000000   0.00164745 607.00000000
 89.60000000 488.00000000  71.00000000   0.12701252 559.00000000
 89.80000000 550.00000000  47.00000000   0.07872697 597.00000000
 90.00000000 440.00000000  29.00000000   0.06183369 469.00000000
 90.20000000 525.00000000  -5.00000000  -0.00961538 520.00000000
 90.40000000 557.00000000  31.00000000   0.05272109 588.00000000
 90.60000000 490.00000000 -19.00000000  -0.04033970 471.00000000
 90.80000000 522.00000000  43.00000000   0.07610619 565.00000000
 91.00000000 609.00000000  29.00000000   0.04545455 638.00000000
 91.20000000 394.00000000  13.00000000   0.03194103 407.00000000
 91.40000000 621.00000000  57.00000000   0.08407080 678.00000000
 91.60000000 361.00000000 117.00000000   0.24476987 478.00000000
 91.80000000 430.00000000  96.00000000   0.18250951 526.00000000
 92.00000000 467.00000000  -6.00000000  -0.01301518 461.00000000
 92.20000000 503.00000000  50.00000000   0.09041591 553.00000000
 92.40000000 417.00000000 129.00000000   0.23626374 546.00000000
 92.60000000 465.00000000  56.00000000   0.10748560 521.00000000
 92.80000000 520.00000000  61.00000000   0.10499139 581.00000000
 93.00000000 445.00000000  40.00000000   0.08247423 485.00000000
 93.20000000 454.00000000  16.00000000   0.03404255 470.00000000
 93.40000000 464.00000000  37.00000000   0.07385230 501.00000000
 93.60000000 476.00000000  64.00000000   0.11851852 540.00000000
 93.80000000 484.00000000  18.00000000   0.03585657 502.00000000
 94.00000000 472.00000000  38.00000000   0.07450980 510.00000000
 94.20000000 477.00000000 -10.00000000  -0.02141328 467.00000000
 94.40000000 404.00000000  54.00000000   0.11790393 458.00000000
 94.60000000 362.00000000  42.00000000   0.10396040 404.00000000
 94.80000000 424.00000000  98.00000000   0.18773946 522.00000000
 95.00000000 275.00000000 -13.00000000  -0.04961832 262.00000000
 95.20000000 329.00000000   8.00000000   0.02373887 337.00000000
 95.40000000 374.00000000  58.00000000   0.13425926 432.00000000
 95.60000000 360.00000000  32.00000000   0.08163265 392.00000000
 95.80000000 391.00000000  32.00000000   0.07565012 423.00000000
 96.00000000 265.00000000  40.00000000   0.13114754 305.00000000
 96.20000000 303.00000000   6.00000000   0.01941748 309.00000000
 96.40000000 394.00000000  43.00000000   0.09839817 437.00000000
 96.60000000 315.00000000  95.00000000   0.23170732 410.00000000
 96.80000000 386.00000000 157.00000000   0.28913444 543.00000000
 97.00000000 310.00000000  69.00000000   0.18205805 379.00000000
 97.20000000 382.00000000  67.00000000   0.14922049 449.00000000
 97.40000000 489.00000000  64.00000000   0.11573237 553.00000000
 97.60000000 380.00000000   2.00000000   0.00523560 382.00000000
 97.80000000 359.00000000  39.00000000   0.09798995 398.00000000
 98.00000000 435.00000000  49.00000000   0.10123967 484.00000000
 98.20000000 492.00000000 -24.00000000  -0.05128205 468.00000000
 98.40000000 480.00000000  60.00000000   0.11111111 540.00000000
 98.60000000 330.00000000  36.00000000   0.09836066 366.00000000
 98.80000000 342.00000000  46.00000000   0.11855670 388.00000000
 99.00000000 396.00000000  76.00000000   0.16101695 472.00000000
 99.20000000 366.00000000   6.00000000   0.01612903 372.00000000
 99.40000000 331.00000000  33.00000000   0.09065934 364.00000000
 99.60000000 418.00000000  14.00000000   0.03240741 432.00000000
 99.80000000 358.00000000  63.00000000   0.14964371 421.00000000
100.00000000 336.00000000 -18.00000000  -0.05660377 318.00000000
100.20000000 396.00000000  90.00000000   0.18518519 486.00000000
100.40000000 358.00000000  49.00000000   0.12039312 407.00000000
100.60000000 446.00000000  -7.00000000  -0.01594533 439.00000000
100.80000000 333.00000000  41.00000000   0.10962567 374.00000000
101.00000000 447.00000000  39.00000000   0.08024691 486.00000000
101.20000000 360.00000000  55.00000000   0.13253012 415.00000000
101.40000000 459.00000000 -23.00000000  -0.05275229 436.00000000
101.60000000 449.00000000  -2.00000000  -0.00447427 447.00000000
101.80000000 567.00000000  38.00000000   0.06280992 605.00000000
102.00000000 458.00000000  48.00000000   0.09486166 506.00000000
102.20000000 459.00000000   5.00000000   0.01077586 464.00000000
102.40000000 486.00000000  55.00000000   0.10166359 541.00000000
102.60000000 417.00000000  27.00000000   0.06081081 444.00000000
102.80000000 478.00000000  60.00000000   0.11152416 538.00000000
103.00000000 395.00000000  39.00000000   0.08986175 434.00000000
103.20000000 458.00000000  21.00000000   0.04384134 479.00000000
103.40000000 403.00000000  40.00000000   0.09029345 443.00000000
103.60000000 457.00000000  -2.00000000  -0.00439560 455.00000000
103.80000000 528.00000000  26.00000000   0.04693141 554.00000000
104.00000000 395.00000000   4.00000000   0.01002506 399.00000000
104.20000000 500.00000000  25.00000000   0.04761905 525.00000000
104.40000000 382.00000000  10.00000000   0.02551020 392.00000000
104.60000000 448.00000000  39.00000000   0.08008214 487.00000000
104.80000000 459.00000000  49.00000000   0.09645669 508.00000000
105.00000000 339.00000000  50.00000000   0.12853470 389.00000000
105.20000000 498.00000000  -3.00000000  -0.00606061 495.00000000
105.40000000 470.00000000  20.00000000   0.04081633 490.00000000
105.60000000 413.00000000  30.00000000   0.06772009 443.00000000
105.80000000 427.00000000  10.00000000   0.02288330 437.00000000
106.00000000 507.00000000  47.00000000   0.08483755 554.00000000
106.20000000 412.00000000  67.00000000   0.13987474 479.00000000
106.40000000 436.00000000  54.00000000   0.11020408 490.00000000
106.60000000 488.00000000   6.00000000   0.01214575 494.00000000
106.80000000 174.00000000  44.00000000   0.20183486 218.00000000
107.00000000 245.00000000  36.00000000   0.12811388 281.00000000
107.20000000 587.00000000  84.00000000   0.12518629 671.00000000
107.40000000 432.00000000  47.00000000   0.09812109 479.00000000
107.60000000 535.00000000  39.00000000   0.06794425 574.00000000
107.80000000 516.00000000  39.00000000   0.07027027 555.00000000
108.00000000 372.00000000  76.00000000   0.16964286 448.00000000
108.20000000 435.00000000  23.00000000   0.05021834 458.00000000
108.40000000 573.00000000  99.00000000   0.14732143 672.00000000
108.60000000 550.00000000  80.00000000   0.12698413 630.00000000
108.80000000 406.00000000  -3.00000000  -0.00744417 403.00000000
109.00000000 373.00000000  40.00000000   0.09685230 413.00000000
109.20000000 395.00000000  34.00000000   0.07925408 429.00000000
109.40000000 474.00000000  32.00000000   0.06324111 506.00000000
109.60000000 366.00000000  37.00000000   0.09181141 403.00000000
109.80000000 554.00000000  82.00000000   0.12893082 636.00000000
110.00000000 373.00000000  -2.00000000  -0.00539084 371.00000000
110.20000000 357.00000000  97.00000000   0.21365639 454.00000000
110.40000000 629.00000000  33.00000000   0.04984894 662.00000000
110.60000000 316.00000000  63.00000000   0.16622691 379.00000000
110.80000000 605.00000000  37.00000000   0.05763240 642.00000000
111.00000000 426.00000000   1.00000000   0.00234192 427.00000000
111.20000000 573.00000000 105.00000000   0.15486726 678.00000000
111.40000000 412.00000000  63.00000000   0.13263158 475.00000000
111.60000000 423.00000000  25.00000000   0.05580357 448.00000000
111.80000000 405.00000000  45.00000000   0.10000000 450.00000000
112.00000000 372.00000000 120.00000000   0.24390244 492.00000000
112.20000000 336.00000000  55.00000000   0.14066496 391.00000000
112.40000000 576.00000000  36.00000000   0.05882353 612.00000000
112.60000000 355.00000000  38.00000000   0.09669211 393.00000000
112.80000000 445.00000000  22.00000000   0.04710921 467.00000000
113.00000000 479.00000000  27.00000000   0.05335968 506.00000000
113.20000000 354.00000000  16.00000000   0.04324324 370.00000000
113.40000000 381.00000000  37.00000000   0.08851675 418.00000000
113.60000000 519.00000000  77.00000000   0.12919463 596.00000000
113.80000000 472.00000000  13.00000000   0.02680412 485.00000000
114.00000000 360.00000000 149.00000000   0.29273084 509.00000000
114.20000000 489.00000000  68.00000000   0.12208259 557.00000000
114.40000000 350.00000000  40.00000000   0.10256410 390.00000000
114.60000000 424.00000000  32.00000000   0.07017544 456.00000000
114.80000000 397.00000000  51.00000000   0.11383929 448.00000000
115.00000000 486.00000000  83.00000000   0.14586995 569.00000000
115.20000000 426.00000000  39.00000000   0.08387097 465.00000000
115.40000000 485.00000000   0.00000000   0.00000000 485.00000000
115.60000000 641.00000000  76.00000000   0.10599721 717.00000000
115.80000000 505.00000000  10.00000000   0.01941748 515.00000000
116.00000000 638.00000000  27.00000000   0.04060150 665.00000000
116.20000000 402.00000000  43.00000000   0.09662921 445.00000000
116.40000000 516.00000000  15.00000000   0.02824859 531.00000000
116.60000000 561.00000000  71.00000000   0.11234177 632.00000000
116.80000000 421.00000000  27.00000000   0.06026786 448.00000000
117.00000000 392.00000000  36.00000000   0.08411215 428.00000000
117.20000000 379.00000000  59.00000000   0.13470320 438.00000000
117.40000000 447.00000000  52.00000000   0.10420842 499.00000000
117.60000000 441.00000000  -2.00000000  -0.00455581 439.00000000
117.80000000 579.00000000  36.00000000   0.05853659 615.00000000
118.00000000 480.00000000  47.00000000   0.08918406 527.00000000
118.20000000 652.00000000  68.00000000   0.09444444 720.00000000
118.40000000 553.00000000  37.00000000   0.06271186 590.00000000
118.60000000 484.00000000  14.00000000   0.02811245 498.00000000
118.80000000 541.00000000  24.00000000   0.04247788 565.00000000
119.00000000 446.00000000  18.00000000   0.03879310 464.00000000
119.20000000 428.00000000  47.00000000   0.09894737 475.00000000
119.40000000 362.00000000  10.00000000   0.02688172 372.00000000
119.60000000 361.00000000  67.00000000   0.15654206 428.00000000
119.80000000 384.00000000  -6.00000000  -0.01587302 378.00000000
120.00000000 312.00000000  16.00000000   0.04878049 328.00000000
120.20000000 386.00000000   7.00000000   0.01781170 393.00000000
120.40000000 286.00000000  -4.00000000  -0.01418440 282.00000000
120.60000000 344.00000000  36.00000000   0.09473684 380.00000000
120.80000000 333.00000000  27.00000000   0.07500000 360.00000000
121.00000000 410.00000000  53.00000000   0.11447084 463.00000000
121.20000000 483.00000000  38.00000000   0.07293666 521.00000000
121.40000000 462.00000000  11.00000000   0.02325581 473.00000000
121.60000000 392.00000000  40.00000000   0.09259259 432.00000000
121.80000000 466.00000000  51.00000000   0.09864603 517.00000000
122.00000000 483.00000000  40.00000000   0.07648184 523.00000000
122.20000000 512.00000000   8.00000000   0.01538462 520.00000000
122.40000000 562.00000000  64.00000000   0.10223642 626.00000000
122.60000000 471.00000000  54.00000000   0.10285714 525.00000000
122.80000000 401.00000000  99.00000000   0.19800000 500.00000000
123.00000000 412.00000000  28.00000000   0.06363636 440.00000000
123.20000000 343.00000000  46.00000000   0.11825193 389.00000000
123.40000000 508.00000000  32.00000000   0.05925926 540.00000000
123.60000000 498.00000000  59.00000000   0.10592460 557.00000000
123.80000000 431.00000000   0.00000000   0.00000000 431.00000000
124.00000000 418.00000000  82.00000000   0.16400000 500.00000000
124.20000000 411.00000000  10.00000000   0.02375297 421.00000000
124.40000000 484.00000000  69.00000000   0.12477396 553.00000000
124.60000000 349.00000000  38.00000000   0.09819121 387.00000000
124.80000000 518.00000000  24.00000000   0.04428044 542.00000000
125.00000000 432.00000000  26.00000000   0.05676856 458.00000000
125.20000000 400.00000000  78.00000000   0.16317992 478.00000000
125.40000000 445.00000000  35.00000000   0.07291667 480.00000000
125.60000000 451.00000000  32.00000000   0.06625259 483.00000000
125.80000000 450.00000000  48.00000000   0.09638554 498.00000000
126.00000000 381.00000000  37.00000000   0.08851675 418.00000000
126.20000000 410.00000000  11.00000000   0.02612827 421.00000000
126.40000000 447.00000000  34.00000000   0.07068607 481.00000000
126.60000000 415.00000000  83.00000000   0.16666667 498.00000000
126.80000000 473.00000000  57.00000000   0.10754717 530.00000000
127.00000000 365.00000000   7.00000000   0.01881720 372.00000000
127.20000000 322.00000000   1.00000000   0.00309598 323.00000000
127.40000000 225.00000000  54.00000000   0.19354839 279.00000000
127.60000000 351.00000000  16.00000000   0.04359673 367.00000000
127.80000000 326.00000000  79.00000000   0.19506173 405.00000000
128.00000000 414.00000000  34.00000000   0.07589286 448.00000000
128.20000000 405.00000000  -6.00000000  -0.01503759 399.00000000
128.40000000 433.00000000  87.00000000   0.16730769 520.00000000
128.60000000 452.00000000  68.00000000   0.13076923 520.00000000
128.80000000 380.00000000 -11.00000000  -0.02981030 369.00000000
129.00000000 424.00000000  52.00000000   0.10924370 476.00000000
129.20000000 480.00000000  25.00000000   0.04950495 505.00000000
129.40000000 398.00000000 -14.00000000  -0.03645833 384.00000000
129.60000000 428.00000000  61.00000000   0.12474438 489.00000000
129.80000000 441.00000000  64.00000000   0.12673267 505.00000000
130.00000000 562.00000000 105.00000000   0.15742129 667.00000000
130.20000000 467.00000000  44.00000000   0.08610568 511.00000000
130.40000000 385.00000000  94.00000000   0.19624217 479.00000000
130.60000000 415.00000000 103.00000000   0.19884170 518.00000000
130.80000000 395.00000000   9.00000000   0.02227723 404.00000000
131.00000000 289.00000000  45.00000000   0.13473054 334.00000000
131.20000000 470.00000000  76.00000000   0.13919414 546.00000000
131.40000000 482.00000000  33.00000000   0.06407767 515.00000000
131.60000000 399.00000000  19.00000000   0.04545455 418.00000000
131.80000000 425.00000000  44.00000000   0.09381663 469.00000000
132.00000000 285.00000000  72.00000000   0.20168067 357.00000000
132.20000000 591.00000000  34.00000000   0.05440000 625.00000000
132.40000000 467.00000000 121.00000000   0.20578231 588.00000000
132.60000000 403.00000000  85.00000000   0.17418033 488.00000000
132.80000000 399.00000000  42.00000000   0.09523810 441.00000000
133.00000000 445.00000000  21.00000000   0.04506438 466.00000000
133.20000000 452.00000000  -2.00000000  -0.00444444 450.00000000
133.40000000 510.00000000  18.00000000   0.03409091 528.00000000
133.60000000 473.00000000  22.00000000   0.04444444 495.00000000
133.80000000 392.00000000  48.00000000   0.10909091 440.00000000
134.00000000 441.00000000  72.00000000   0.14035088 513.00000000
134.20000000 420.00000000  52.00000000   0.11016949 472.00000000
134.40000000 494.00000000  12.00000000   0.02371542 506.00000000
134.60000000 465.00000000  33.00000000   0.06626506 498.00000000
134.80000000 385.00000000  43.00000000   0.10046729 428.00000000
135.00000000 504.00000000 -13.00000000  -0.02647658 491.00000000
135.20000000 454.00000000  94.00000000   0.17153285 548.00000000
135.40000000 546.00000000 101.00000000   0.15610510 647.00000000
135.60000000 424.00000000  24.00000000   0.05357143 448.00000000
135.80000000 486.00000000  57.00000000   0.10497238 543.00000000
136.00000000 510.00000000  18.00000000   0.03409091 528.00000000
136.20000000 325.00000000  29.00000000   0.08192090 354.00000000
136.40000000 511.00000000  46.00000000   0.08258528 557.00000000
136.60000000 377.00000000  21.00000000   0.05276382 398.00000000
136.80000000 443.00000000  33.00000000   0.06932773 476.00000000
