# Supplementary material for: Functional 3D architecture in an intrinsically disordered E3 ligase domain facilitates ubiquitin transfer
Source: Nat Commun. 2020 Jul 30;11:3807. doi: 10.1038/s41467-020-17647-x (PMC7393505; doi:10.1038/s41467-020-17647-x)
Supplement: Supplementary file 4 — Source Data [file 41467_2020_17647_MOESM4_ESM.zip › Source data/Fig. 2/Figure 2B/SM traces - raw/44-70 + SUMO/42_158with_fret.dat]

  0.00000000 240.00000000 275.00000000   0.53398058
  0.10000000 248.00000000 340.00000000   0.57823129
  0.20000000 190.00000000 348.00000000   0.64684015
  0.30000000 271.00000000 253.00000000   0.48282443
  0.40000000 271.00000000 297.00000000   0.52288732
  0.50000000 264.00000000 327.00000000   0.55329949
  0.60000000 180.00000000 326.00000000   0.64426877
  0.70000000 276.00000000 349.00000000   0.55840000
  0.80000000 182.00000000 268.00000000   0.59555556
  0.90000000  90.00000000 226.00000000   0.71518987
  1.00000000 215.00000000 303.00000000   0.58494208
  1.10000000 139.00000000 317.00000000   0.69517544
  1.20000000 207.00000000 287.00000000   0.58097166
  1.30000000 239.00000000 402.00000000   0.62714509
  1.40000000 131.00000000 320.00000000   0.70953437
  1.50000000 189.00000000 418.00000000   0.68863262
  1.60000000 102.00000000 255.00000000   0.71428571
  1.70000000 244.00000000 323.00000000   0.56966490
  1.80000000  87.00000000 389.00000000   0.81722689
  1.90000000 283.00000000 352.00000000   0.55433071
  2.00000000 191.00000000 291.00000000   0.60373444
  2.10000000 156.00000000 230.00000000   0.59585492
  2.20000000 134.00000000 222.00000000   0.62359551
  2.30000000  49.00000000 356.00000000   0.87901235
  2.40000000 194.00000000 288.00000000   0.59751037
  2.50000000 243.00000000 377.00000000   0.60806452
  2.60000000 190.00000000 325.00000000   0.63106796
  2.70000000 135.00000000 283.00000000   0.67703349
  2.80000000  60.00000000 254.00000000   0.80891720
  2.90000000 120.00000000 181.00000000   0.60132890
  3.00000000 146.00000000 196.00000000   0.57309942
  3.10000000 120.00000000 294.00000000   0.71014493
  3.20000000 257.00000000 317.00000000   0.55226481
  3.30000000 203.00000000 339.00000000   0.62546125
  3.40000000 133.00000000 245.00000000   0.64814815
  3.50000000 201.00000000 250.00000000   0.55432373
  3.60000000 172.00000000 388.00000000   0.69285714
  3.70000000 102.00000000 367.00000000   0.78251599
  3.80000000 265.00000000 360.00000000   0.57600000
  3.90000000 136.00000000 352.00000000   0.72131148
  4.00000000 143.00000000 216.00000000   0.60167131
  4.10000000 105.00000000 321.00000000   0.75352113
  4.20000000 184.00000000 376.00000000   0.67142857
  4.30000000 159.00000000 357.00000000   0.69186047
  4.40000000  93.00000000 285.00000000   0.75396825
  4.50000000 241.00000000 287.00000000   0.54356061
  4.60000000  98.00000000 273.00000000   0.73584906
  4.70000000  96.00000000 231.00000000   0.70642202
  4.80000000 115.00000000 357.00000000   0.75635593
  4.90000000  88.00000000 314.00000000   0.78109453
  5.00000000 159.00000000 303.00000000   0.65584416
  5.10000000 238.00000000 298.00000000   0.55597015
  5.20000000 155.00000000 323.00000000   0.67573222
  5.30000000 208.00000000 220.00000000   0.51401869
  5.40000000  82.00000000 316.00000000   0.79396985
  5.50000000 205.00000000 362.00000000   0.63844797
  5.60000000 228.00000000 334.00000000   0.59430605
  5.70000000 219.00000000 315.00000000   0.58988764
  5.80000000 111.00000000 344.00000000   0.75604396
  5.90000000 121.00000000 292.00000000   0.70702179
  6.00000000 201.00000000 307.00000000   0.60433071
  6.10000000 218.00000000 244.00000000   0.52813853
  6.20000000 148.00000000 256.00000000   0.63366337
  6.30000000  67.00000000 236.00000000   0.77887789
  6.40000000  92.00000000 313.00000000   0.77283951
  6.50000000 172.00000000 259.00000000   0.60092807
  6.60000000 189.00000000 278.00000000   0.59528908
  6.70000000 112.00000000 432.00000000   0.79411765
  6.80000000 146.00000000 317.00000000   0.68466523
  6.90000000 124.00000000 379.00000000   0.75347913
  7.00000000 217.00000000 273.00000000   0.55714286
  7.10000000 149.00000000 291.00000000   0.66136364
  7.20000000 223.00000000 241.00000000   0.51939655
  7.30000000 159.00000000 294.00000000   0.64900662
  7.40000000 141.00000000 353.00000000   0.71457490
  7.50000000 326.00000000 449.00000000   0.57935484
  7.60000000 214.00000000 312.00000000   0.59315589
  7.70000000 241.00000000 386.00000000   0.61562998
  7.80000000 342.00000000 202.00000000   0.37132353
  7.90000000 197.00000000 177.00000000   0.47326203
  8.00000000 364.00000000 188.00000000   0.34057971
  8.10000000 197.00000000 267.00000000   0.57543103
  8.20000000 357.00000000 179.00000000   0.33395522
  8.30000000 304.00000000 129.00000000   0.29792148
  8.40000000 280.00000000 200.00000000   0.41666667
  8.50000000 363.00000000 177.00000000   0.32777778
  8.60000000 342.00000000 181.00000000   0.34608031
  8.70000000 291.00000000 263.00000000   0.47472924
  8.80000000 347.00000000 194.00000000   0.35859519
  8.90000000 270.00000000 214.00000000   0.44214876
  9.00000000 244.00000000 200.00000000   0.45045045
  9.10000000 334.00000000 184.00000000   0.35521236
  9.20000000 195.00000000 249.00000000   0.56081081
  9.30000000 280.00000000 125.00000000   0.30864198
  9.40000000 291.00000000 195.00000000   0.40123457
  9.50000000 372.00000000 179.00000000   0.32486388
  9.60000000 203.00000000 153.00000000   0.42977528
  9.70000000 368.00000000 202.00000000   0.35438596
  9.80000000 322.00000000 235.00000000   0.42190305
  9.90000000 373.00000000 236.00000000   0.38752053
 10.00000000 229.00000000 192.00000000   0.45605701
 10.10000000 331.00000000 159.00000000   0.32448980
 10.20000000 372.00000000 209.00000000   0.35972461
 10.30000000 315.00000000 159.00000000   0.33544304
 10.40000000 252.00000000 194.00000000   0.43497758
 10.50000000 411.00000000 196.00000000   0.32289951
 10.60000000 336.00000000 186.00000000   0.35632184
 10.70000000 277.00000000 257.00000000   0.48127341
 10.80000000 228.00000000 204.00000000   0.47222222
 10.90000000 329.00000000 169.00000000   0.33935743
 11.00000000 277.00000000 174.00000000   0.38580931
 11.10000000 307.00000000 215.00000000   0.41187739
 11.20000000 309.00000000 180.00000000   0.36809816
 11.30000000 288.00000000 185.00000000   0.39112051
 11.40000000 354.00000000 202.00000000   0.36330935
 11.50000000 362.00000000 207.00000000   0.36379613
 11.60000000 315.00000000 203.00000000   0.39189189
 11.70000000 375.00000000 240.00000000   0.39024390
 11.80000000 219.00000000 207.00000000   0.48591549
 11.90000000 230.00000000 174.00000000   0.43069307
 12.00000000 208.00000000 178.00000000   0.46113990
 12.10000000 168.00000000 103.00000000   0.38007380
 12.20000000 315.00000000 140.00000000   0.30769231
 12.30000000 301.00000000 204.00000000   0.40396040
 12.40000000 370.00000000 138.00000000   0.27165354
 12.50000000 233.00000000 164.00000000   0.41309824
 12.60000000 385.00000000 219.00000000   0.36258278
 12.70000000 330.00000000 274.00000000   0.45364238
 12.80000000 261.00000000 113.00000000   0.30213904
 12.90000000 383.00000000 165.00000000   0.30109489
 13.00000000 351.00000000 206.00000000   0.36983842
 13.10000000 312.00000000 155.00000000   0.33190578
 13.20000000 360.00000000 184.00000000   0.33823529
 13.30000000 342.00000000 149.00000000   0.30346232
 13.40000000 340.00000000 156.00000000   0.31451613
 13.50000000 289.00000000 149.00000000   0.34018265
 13.60000000 193.00000000 145.00000000   0.42899408
 13.70000000 279.00000000 167.00000000   0.37443946
 13.80000000 419.00000000 161.00000000   0.27758621
 13.90000000 328.00000000 143.00000000   0.30360934
 14.00000000 294.00000000 233.00000000   0.44212524
 14.10000000 334.00000000 292.00000000   0.46645367
 14.20000000 245.00000000 225.00000000   0.47872340
 14.30000000 263.00000000 222.00000000   0.45773196
 14.40000000 421.00000000 180.00000000   0.29950083
 14.50000000 523.00000000 202.00000000   0.27862069
 14.60000000 267.00000000 181.00000000   0.40401786
 14.70000000 418.00000000 187.00000000   0.30909091
 14.80000000 353.00000000 286.00000000   0.44757433
 14.90000000 339.00000000 276.00000000   0.44878049
 15.00000000 323.00000000 140.00000000   0.30237581
 15.10000000 312.00000000 282.00000000   0.47474747
 15.20000000 331.00000000 246.00000000   0.42634315
 15.30000000 248.00000000 132.00000000   0.34736842
 15.40000000 273.00000000 166.00000000   0.37813212
 15.50000000 322.00000000 169.00000000   0.34419552
 15.60000000 253.00000000 207.00000000   0.45000000
 15.70000000 304.00000000 146.00000000   0.32444444
 15.80000000 256.00000000 256.00000000   0.50000000
 15.90000000 323.00000000 236.00000000   0.42218247
 16.00000000 288.00000000 200.00000000   0.40983607
 16.10000000 289.00000000 178.00000000   0.38115632
 16.20000000 416.00000000 215.00000000   0.34072900
 16.30000000 275.00000000 214.00000000   0.43762781
 16.40000000 212.00000000 300.00000000   0.58593750
 16.50000000 460.00000000 308.00000000   0.40104167
 16.60000000 288.00000000 255.00000000   0.46961326
 16.70000000 249.00000000 147.00000000   0.37121212
 16.80000000 412.00000000 226.00000000   0.35423197
 16.90000000 284.00000000 173.00000000   0.37855580
 17.00000000 264.00000000 162.00000000   0.38028169
 17.10000000 280.00000000 140.00000000   0.33333333
 17.20000000 300.00000000 257.00000000   0.46140036
 17.30000000 330.00000000 165.00000000   0.33333333
 17.40000000 260.00000000 140.00000000   0.35000000
 17.50000000 256.00000000 131.00000000   0.33850129
 17.60000000 316.00000000 152.00000000   0.32478632
 17.70000000 240.00000000 209.00000000   0.46547884
 17.80000000 182.00000000 157.00000000   0.46312684
 17.90000000 251.00000000 221.00000000   0.46822034
 18.00000000 287.00000000 147.00000000   0.33870968
 18.10000000 301.00000000 134.00000000   0.30804598
 18.20000000 307.00000000 130.00000000   0.29748284
 18.30000000 323.00000000 241.00000000   0.42730496
 18.40000000 267.00000000 241.00000000   0.47440945
 18.50000000 315.00000000 203.00000000   0.39189189
 18.60000000 242.00000000 250.00000000   0.50813008
 18.70000000 270.00000000 206.00000000   0.43277311
 18.80000000 243.00000000 160.00000000   0.39702233
 18.90000000 293.00000000 104.00000000   0.26196474
 19.00000000 269.00000000 262.00000000   0.49340866
 19.10000000 279.00000000 160.00000000   0.36446469
 19.20000000 335.00000000 229.00000000   0.40602837
 19.30000000 315.00000000 169.00000000   0.34917355
 19.40000000 284.00000000 190.00000000   0.40084388
 19.50000000 236.00000000 156.00000000   0.39795918
 19.60000000 213.00000000 217.00000000   0.50465116
 19.70000000 263.00000000 209.00000000   0.44279661
 19.80000000 406.00000000 199.00000000   0.32892562
 19.90000000 299.00000000 161.00000000   0.35000000
 20.00000000 289.00000000 186.00000000   0.39157895
 20.10000000 387.00000000 175.00000000   0.31138790
 20.20000000 267.00000000 207.00000000   0.43670886
 20.30000000 289.00000000  93.00000000   0.24345550
 20.40000000 332.00000000 140.00000000   0.29661017
 20.50000000 356.00000000 176.00000000   0.33082707
 20.60000000 387.00000000 201.00000000   0.34183673
 20.70000000 277.00000000 232.00000000   0.45579568
 20.80000000 292.00000000 200.00000000   0.40650407
 20.90000000 295.00000000 184.00000000   0.38413361
 21.00000000 300.00000000 134.00000000   0.30875576
 21.10000000 324.00000000 134.00000000   0.29257642
 21.20000000 289.00000000 174.00000000   0.37580994
 21.30000000 337.00000000 135.00000000   0.28601695
 21.40000000 388.00000000 217.00000000   0.35867769
 21.50000000 278.00000000 197.00000000   0.41473684
 21.60000000 307.00000000 327.00000000   0.51577287
 21.70000000 515.00000000 199.00000000   0.27871148
 21.80000000 327.00000000 242.00000000   0.42530756
 21.90000000 349.00000000 130.00000000   0.27139875
 22.00000000 349.00000000 269.00000000   0.43527508
 22.10000000 231.00000000 199.00000000   0.46279070
 22.20000000 417.00000000 211.00000000   0.33598726
 22.30000000 324.00000000 221.00000000   0.40550459
 22.40000000 344.00000000 189.00000000   0.35459662
 22.50000000 328.00000000 167.00000000   0.33737374
 22.60000000 308.00000000 192.00000000   0.38400000
 22.70000000 366.00000000 178.00000000   0.32720588
 22.80000000 246.00000000 158.00000000   0.39108911
 22.90000000 406.00000000 152.00000000   0.27240143
 23.00000000 258.00000000 193.00000000   0.42793792
 23.10000000 362.00000000 190.00000000   0.34420290
 23.20000000 242.00000000 163.00000000   0.40246914
 23.30000000 435.00000000 164.00000000   0.27378965
 23.40000000 299.00000000 152.00000000   0.33702882
 23.50000000 282.00000000 227.00000000   0.44597250
 23.60000000 290.00000000 250.00000000   0.46296296
 23.70000000 318.00000000 236.00000000   0.42599278
 23.80000000 284.00000000 189.00000000   0.39957717
 23.90000000 291.00000000 218.00000000   0.42829077
 24.00000000 265.00000000 210.00000000   0.44210526
 24.10000000 181.00000000 196.00000000   0.51989390
 24.20000000 332.00000000 152.00000000   0.31404959
 24.30000000 239.00000000 233.00000000   0.49364407
 24.40000000 213.00000000 133.00000000   0.38439306
 24.50000000 297.00000000 198.00000000   0.40000000
 24.60000000 369.00000000 214.00000000   0.36706690
 24.70000000 355.00000000 134.00000000   0.27402863
 24.80000000 285.00000000 221.00000000   0.43675889
 24.90000000 236.00000000 128.00000000   0.35164835
 25.00000000 353.00000000 114.00000000   0.24411135
 25.10000000 319.00000000 180.00000000   0.36072144
 25.20000000 270.00000000 196.00000000   0.42060086
 25.30000000 250.00000000 178.00000000   0.41588785
 25.40000000 275.00000000 275.00000000   0.50000000
 25.50000000 400.00000000 212.00000000   0.34640523
 25.60000000 229.00000000 265.00000000   0.53643725
 25.70000000 365.00000000 170.00000000   0.31775701
 25.80000000 388.00000000 134.00000000   0.25670498
 25.90000000 312.00000000 233.00000000   0.42752294
 26.00000000 370.00000000 210.00000000   0.36206897
 26.10000000 228.00000000 158.00000000   0.40932642
 26.20000000 196.00000000 188.00000000   0.48958333
 26.30000000 367.00000000 198.00000000   0.35044248
 26.40000000 323.00000000 218.00000000   0.40295749
 26.50000000 238.00000000 167.00000000   0.41234568
 26.60000000 269.00000000 179.00000000   0.39955357
 26.70000000 282.00000000  72.00000000   0.20338983
 26.80000000 273.00000000 243.00000000   0.47093023
 26.90000000 312.00000000 239.00000000   0.43375681
 27.00000000 316.00000000 231.00000000   0.42230347
 27.10000000 351.00000000 222.00000000   0.38743455
 27.20000000 315.00000000 133.00000000   0.29687500
 27.30000000 325.00000000 193.00000000   0.37258687
 27.40000000 226.00000000 279.00000000   0.55247525
 27.50000000 280.00000000 236.00000000   0.45736434
 27.60000000 301.00000000  98.00000000   0.24561404
 27.70000000 194.00000000 177.00000000   0.47708895
 27.80000000 380.00000000 224.00000000   0.37086093
 27.90000000 326.00000000 259.00000000   0.44273504
 28.00000000 301.00000000 130.00000000   0.30162413
 28.10000000 204.00000000 239.00000000   0.53950339
 28.20000000 338.00000000 205.00000000   0.37753223
 28.30000000 442.00000000 174.00000000   0.28246753
 28.40000000 287.00000000 237.00000000   0.45229008
 28.50000000 304.00000000 187.00000000   0.38085540
 28.60000000 224.00000000 197.00000000   0.46793349
 28.70000000 288.00000000 133.00000000   0.31591449
 28.80000000 338.00000000 179.00000000   0.34622824
 28.90000000 446.00000000 190.00000000   0.29874214
 29.00000000 267.00000000 218.00000000   0.44948454
 29.10000000 235.00000000 149.00000000   0.38802083
 29.20000000 330.00000000 148.00000000   0.30962343
 29.30000000 370.00000000 205.00000000   0.35652174
 29.40000000 353.00000000 272.00000000   0.43520000
 29.50000000 296.00000000 192.00000000   0.39344262
 29.60000000 294.00000000  96.00000000   0.24615385
 29.70000000 306.00000000 190.00000000   0.38306452
 29.80000000 202.00000000 218.00000000   0.51904762
 29.90000000 322.00000000 234.00000000   0.42086331
 30.00000000 164.00000000 290.00000000   0.63876652
 30.10000000 317.00000000 159.00000000   0.33403361
 30.20000000 213.00000000 219.00000000   0.50694444
 30.30000000 267.00000000 296.00000000   0.52575488
 30.40000000 184.00000000 162.00000000   0.46820809
 30.50000000 270.00000000 196.00000000   0.42060086
 30.60000000 210.00000000 246.00000000   0.53947368
 30.70000000 253.00000000 215.00000000   0.45940171
 30.80000000 417.00000000 187.00000000   0.30960265
 30.90000000 349.00000000 156.00000000   0.30891089
 31.00000000 295.00000000 184.00000000   0.38413361
 31.10000000 265.00000000 189.00000000   0.41629956
 31.20000000 364.00000000 206.00000000   0.36140351
 31.30000000 324.00000000 265.00000000   0.44991511
 31.40000000 278.00000000 265.00000000   0.48802947
 31.50000000 272.00000000 100.00000000   0.26881720
 31.60000000 294.00000000 183.00000000   0.38364780
 31.70000000 274.00000000 118.00000000   0.30102041
 31.80000000 273.00000000 271.00000000   0.49816176
 31.90000000 242.00000000 162.00000000   0.40099010
 32.00000000 266.00000000 170.00000000   0.38990826
 32.10000000 434.00000000 149.00000000   0.25557461
 32.20000000 225.00000000 186.00000000   0.45255474
 32.30000000 222.00000000 184.00000000   0.45320197
 32.40000000 369.00000000 224.00000000   0.37774030
 32.50000000 272.00000000 152.00000000   0.35849057
 32.60000000 291.00000000 216.00000000   0.42603550
 32.70000000 213.00000000 123.00000000   0.36607143
 32.80000000 256.00000000 196.00000000   0.43362832
 32.90000000 381.00000000 128.00000000   0.25147348
 33.00000000 427.00000000 164.00000000   0.27749577
 33.10000000 295.00000000  88.00000000   0.22976501
 33.20000000 360.00000000 214.00000000   0.37282230
 33.30000000 297.00000000 211.00000000   0.41535433
 33.40000000 341.00000000 219.00000000   0.39107143
 33.50000000 411.00000000 194.00000000   0.32066116
 33.60000000 287.00000000 192.00000000   0.40083507
 33.70000000 262.00000000 234.00000000   0.47177419
 33.80000000 307.00000000 159.00000000   0.34120172
 33.90000000 370.00000000 200.00000000   0.35087719
 34.00000000 396.00000000 159.00000000   0.28648649
 34.10000000 383.00000000 221.00000000   0.36589404
 34.20000000 251.00000000 162.00000000   0.39225182
 34.30000000 218.00000000 182.00000000   0.45500000
 34.40000000 351.00000000 197.00000000   0.35948905
 34.50000000 214.00000000 208.00000000   0.49289100
 34.60000000 199.00000000 255.00000000   0.56167401
 34.70000000 336.00000000 181.00000000   0.35009671
 34.80000000 326.00000000 171.00000000   0.34406439
 34.90000000 282.00000000 206.00000000   0.42213115
 35.00000000 307.00000000 179.00000000   0.36831276
 35.10000000 201.00000000 156.00000000   0.43697479
 35.20000000 269.00000000 113.00000000   0.29581152
 35.30000000 399.00000000 199.00000000   0.33277592
 35.40000000 291.00000000 236.00000000   0.44781784
 35.50000000 358.00000000 220.00000000   0.38062284
 35.60000000 312.00000000 132.00000000   0.29729730
 35.70000000 212.00000000 255.00000000   0.54603854
 35.80000000 288.00000000 201.00000000   0.41104294
 35.90000000 445.00000000 180.00000000   0.28800000
 36.00000000 250.00000000 161.00000000   0.39172749
 36.10000000 189.00000000 213.00000000   0.52985075
 36.20000000 393.00000000 152.00000000   0.27889908
 36.30000000 317.00000000 143.00000000   0.31086957
 36.40000000 370.00000000 197.00000000   0.34744268
 36.50000000 306.00000000 158.00000000   0.34051724
 36.60000000 335.00000000 140.00000000   0.29473684
 36.70000000 272.00000000 251.00000000   0.47992352
 36.80000000 277.00000000 148.00000000   0.34823529
 36.90000000 338.00000000 199.00000000   0.37057728
 37.00000000 421.00000000 307.00000000   0.42170330
 37.10000000 267.00000000 176.00000000   0.39729120
 37.20000000 327.00000000 192.00000000   0.36994220
 37.30000000 242.00000000 167.00000000   0.40831296
 37.40000000 173.00000000 188.00000000   0.52077562
 37.50000000 365.00000000 175.00000000   0.32407407
 37.60000000 308.00000000 174.00000000   0.36099585
 37.70000000 357.00000000 209.00000000   0.36925795
 37.80000000 295.00000000 130.00000000   0.30588235
 37.90000000 290.00000000 109.00000000   0.27318296
 38.00000000 368.00000000 134.00000000   0.26693227
 38.10000000 322.00000000 123.00000000   0.27640449
 38.20000000 285.00000000 142.00000000   0.33255269
 38.30000000 284.00000000 187.00000000   0.39702760
 38.40000000 257.00000000 125.00000000   0.32722513
 38.50000000 245.00000000 185.00000000   0.43023256
 38.60000000 194.00000000 262.00000000   0.57456140
 38.70000000 444.00000000 201.00000000   0.31162791
 38.80000000 278.00000000 133.00000000   0.32360097
 38.90000000 317.00000000 206.00000000   0.39388145
 39.00000000 278.00000000 105.00000000   0.27415144
 39.10000000 272.00000000 138.00000000   0.33658537
 39.20000000 414.00000000 140.00000000   0.25270758
 39.30000000 299.00000000 210.00000000   0.41257367
 39.40000000 229.00000000 241.00000000   0.51276596
 39.50000000 329.00000000 237.00000000   0.41872792
 39.60000000 189.00000000 211.00000000   0.52750000
 39.70000000 488.00000000 186.00000000   0.27596439
 39.80000000 246.00000000 181.00000000   0.42388759
 39.90000000 264.00000000 153.00000000   0.36690647
 40.00000000 353.00000000 170.00000000   0.32504780
 40.10000000 297.00000000 226.00000000   0.43212237
 40.20000000 382.00000000 218.00000000   0.36333333
 40.30000000 281.00000000 167.00000000   0.37276786
 40.40000000 269.00000000 209.00000000   0.43723849
 40.50000000 259.00000000 215.00000000   0.45358650
 40.60000000 188.00000000 201.00000000   0.51670951
 40.70000000 292.00000000 156.00000000   0.34821429
 40.80000000 307.00000000 212.00000000   0.40847784
 40.90000000 318.00000000 178.00000000   0.35887097
 41.00000000 347.00000000 141.00000000   0.28893443
 41.10000000 308.00000000 254.00000000   0.45195730
 41.20000000 321.00000000 200.00000000   0.38387716
 41.30000000 218.00000000 254.00000000   0.53813559
 41.40000000 293.00000000 185.00000000   0.38702929
 41.50000000 301.00000000 109.00000000   0.26585366
 41.60000000 241.00000000 201.00000000   0.45475113
 41.70000000 327.00000000 194.00000000   0.37236084
 41.80000000 322.00000000 175.00000000   0.35211268
 41.90000000 241.00000000 203.00000000   0.45720721
 42.00000000 373.00000000  94.00000000   0.20128480
 42.10000000 283.00000000 290.00000000   0.50610820
 42.20000000 264.00000000 168.00000000   0.38888889
 42.30000000 413.00000000 190.00000000   0.31509121
 42.40000000 279.00000000 210.00000000   0.42944785
 42.50000000 284.00000000 154.00000000   0.35159817
 42.60000000 269.00000000 171.00000000   0.38863636
 42.70000000 210.00000000 144.00000000   0.40677966
 42.80000000 309.00000000 177.00000000   0.36419753
 42.90000000 289.00000000 198.00000000   0.40657084
 43.00000000 456.00000000  82.00000000   0.15241636
 43.10000000 209.00000000 197.00000000   0.48522167
 43.20000000 318.00000000 157.00000000   0.33052632
 43.30000000 231.00000000 260.00000000   0.52953157
 43.40000000 280.00000000 224.00000000   0.44444444
 43.50000000 165.00000000 187.00000000   0.53125000
 43.60000000 269.00000000  89.00000000   0.24860335
 43.70000000 242.00000000 161.00000000   0.39950372
 43.80000000 278.00000000 152.00000000   0.35348837
 43.90000000 342.00000000 193.00000000   0.36074766
 44.00000000 258.00000000 308.00000000   0.54416961
 44.10000000 400.00000000 202.00000000   0.33554817
 44.20000000 227.00000000 170.00000000   0.42821159
 44.30000000 263.00000000 167.00000000   0.38837209
 44.40000000 315.00000000 223.00000000   0.41449814
 44.50000000 189.00000000 179.00000000   0.48641304
 44.60000000 352.00000000 233.00000000   0.39829060
 44.70000000 228.00000000 179.00000000   0.43980344
 44.80000000 257.00000000 148.00000000   0.36543210
 44.90000000 271.00000000  80.00000000   0.22792023
 45.00000000 370.00000000 159.00000000   0.30056711
 45.10000000 292.00000000 152.00000000   0.34234234
 45.20000000 363.00000000  62.00000000   0.14588235
 45.30000000 234.00000000 136.00000000   0.36756757
 45.40000000 168.00000000  97.00000000   0.36603774
 45.50000000 290.00000000 183.00000000   0.38689218
 45.60000000 242.00000000  95.00000000   0.28189911
 45.70000000 289.00000000 171.00000000   0.37173913
 45.80000000 293.00000000 138.00000000   0.32018561
 45.90000000 341.00000000 145.00000000   0.29835391
 46.00000000 204.00000000 180.00000000   0.46875000
 46.10000000 299.00000000 190.00000000   0.38854806
 46.20000000 403.00000000 223.00000000   0.35623003
 46.30000000 285.00000000 197.00000000   0.40871369
 46.40000000 338.00000000 180.00000000   0.34749035
 46.50000000 358.00000000 250.00000000   0.41118421
 46.60000000 411.00000000 194.00000000   0.32066116
 46.70000000 296.00000000 171.00000000   0.36616702
 46.80000000 309.00000000 261.00000000   0.45789474
 46.90000000 233.00000000 299.00000000   0.56203008
 47.00000000 286.00000000 177.00000000   0.38228942
 47.10000000 260.00000000 148.00000000   0.36274510
 47.20000000 442.00000000 263.00000000   0.37304965
 47.30000000 269.00000000 172.00000000   0.39002268
 47.40000000 385.00000000 270.00000000   0.41221374
 47.50000000 324.00000000 168.00000000   0.34146341
 47.60000000 375.00000000 132.00000000   0.26035503
 47.70000000 276.00000000 164.00000000   0.37272727
 47.80000000 160.00000000 194.00000000   0.54802260
 47.90000000 516.00000000  66.00000000   0.11340206
 48.00000000 547.00000000  40.00000000   0.06814310
 48.10000000 498.00000000  49.00000000   0.08957952
 48.20000000 387.00000000  96.00000000   0.19875776
 48.30000000 483.00000000  62.00000000   0.11376147
 48.40000000 506.00000000  83.00000000   0.14091681
 48.50000000 565.00000000  42.00000000   0.06919275
 48.60000000 439.00000000  46.00000000   0.09484536
 48.70000000 357.00000000  48.00000000   0.11851852
 48.80000000 441.00000000 102.00000000   0.18784530
 48.90000000 575.00000000  92.00000000   0.13793103
 49.00000000 432.00000000 114.00000000   0.20879121
 49.10000000 497.00000000  76.00000000   0.13263525
 49.20000000 559.00000000  78.00000000   0.12244898
 49.30000000 370.00000000 110.00000000   0.22916667
 49.40000000 443.00000000  46.00000000   0.09406953
 49.50000000 584.00000000  72.00000000   0.10975610
 49.60000000 378.00000000 118.00000000   0.23790323
 49.70000000 444.00000000 142.00000000   0.24232082
 49.80000000 605.00000000  84.00000000   0.12191582
 49.90000000 538.00000000  57.00000000   0.09579832
 50.00000000 608.00000000 148.00000000   0.19576720
 50.10000000 431.00000000  57.00000000   0.11680328
 50.20000000 543.00000000  34.00000000   0.05892548
 50.30000000 564.00000000  68.00000000   0.10759494
 50.40000000 529.00000000 122.00000000   0.18740399
 50.50000000 520.00000000  56.00000000   0.09722222
 50.60000000 420.00000000  64.00000000   0.13223140
 50.70000000 494.00000000  80.00000000   0.13937282
 50.80000000 612.00000000  29.00000000   0.04524181
 50.90000000 384.00000000  77.00000000   0.16702820
 51.00000000 438.00000000  95.00000000   0.17823640
 51.10000000 529.00000000  98.00000000   0.15629984
 51.20000000 539.00000000  84.00000000   0.13483146
 51.30000000 452.00000000  97.00000000   0.17668488
 51.40000000 539.00000000  59.00000000   0.09866221
 51.50000000 565.00000000  53.00000000   0.08576052
 51.60000000 511.00000000  67.00000000   0.11591696
 51.70000000 445.00000000  46.00000000   0.09368635
 51.80000000 423.00000000 100.00000000   0.19120459
 51.90000000 524.00000000  39.00000000   0.06927176
 52.00000000 514.00000000 107.00000000   0.17230274
 52.10000000 427.00000000  37.00000000   0.07974138
 52.20000000 620.00000000 111.00000000   0.15184679
 52.30000000 577.00000000  30.00000000   0.04942339
 52.40000000 500.00000000  41.00000000   0.07578558
 52.50000000 490.00000000 105.00000000   0.17647059
 52.60000000 515.00000000  71.00000000   0.12116041
 52.70000000 434.00000000  82.00000000   0.15891473
 52.80000000 551.00000000  -6.00000000  -0.01100917
 52.90000000 513.00000000  18.00000000   0.03389831
 53.00000000 710.00000000  39.00000000   0.05206943
 53.10000000 466.00000000  39.00000000   0.07722772
 53.20000000 510.00000000  79.00000000   0.13412564
 53.30000000 454.00000000  66.00000000   0.12692308
 53.40000000 551.00000000  81.00000000   0.12816456
 53.50000000 365.00000000  80.00000000   0.17977528
 53.60000000 409.00000000  52.00000000   0.11279826
 53.70000000 477.00000000  81.00000000   0.14516129
 53.80000000 446.00000000  88.00000000   0.16479401
 53.90000000 445.00000000  51.00000000   0.10282258
 54.00000000 512.00000000  34.00000000   0.06227106
 54.10000000 530.00000000  64.00000000   0.10774411
 54.20000000 481.00000000  76.00000000   0.13644524
 54.30000000 450.00000000 121.00000000   0.21190893
 54.40000000 488.00000000  62.00000000   0.11272727
 54.50000000 619.00000000  63.00000000   0.09237537
 54.60000000 477.00000000  89.00000000   0.15724382
 54.70000000 487.00000000 132.00000000   0.21324717
 54.80000000 640.00000000  85.00000000   0.11724138
 54.90000000 605.00000000  24.00000000   0.03815580
 55.00000000 507.00000000  65.00000000   0.11363636
 55.10000000 491.00000000 132.00000000   0.21187801
 55.20000000 475.00000000  71.00000000   0.13003663
 55.30000000 509.00000000 111.00000000   0.17903226
 55.40000000 436.00000000  31.00000000   0.06638116
 55.50000000 413.00000000  74.00000000   0.15195072
 55.60000000 550.00000000  65.00000000   0.10569106
 55.70000000 400.00000000 163.00000000   0.28952043
 55.80000000 592.00000000 111.00000000   0.15789474
 55.90000000 414.00000000  68.00000000   0.14107884
 56.00000000 385.00000000 110.00000000   0.22222222
 56.10000000 548.00000000  94.00000000   0.14641745
 56.20000000 413.00000000  83.00000000   0.16733871
 56.30000000 360.00000000 139.00000000   0.27855711
 56.40000000 538.00000000 106.00000000   0.16459627
 56.50000000 490.00000000  52.00000000   0.09594096
 56.60000000 527.00000000 105.00000000   0.16613924
 56.70000000 497.00000000 121.00000000   0.19579288
 56.80000000 614.00000000  42.00000000   0.06402439
 56.90000000 483.00000000 124.00000000   0.20428336
 57.00000000 518.00000000  70.00000000   0.11904762
 57.10000000 486.00000000  40.00000000   0.07604563
 57.20000000 553.00000000  21.00000000   0.03658537
 57.30000000 329.00000000 100.00000000   0.23310023
 57.40000000 417.00000000 117.00000000   0.21910112
 57.50000000 418.00000000 107.00000000   0.20380952
 57.60000000 479.00000000  69.00000000   0.12591241
 57.70000000 416.00000000  26.00000000   0.05882353
 57.80000000 425.00000000  46.00000000   0.09766454
 57.90000000 500.00000000  68.00000000   0.11971831
 58.00000000 472.00000000  51.00000000   0.09751434
 58.10000000 538.00000000  54.00000000   0.09121622
 58.20000000 391.00000000  47.00000000   0.10730594
 58.30000000 449.00000000  70.00000000   0.13487476
 58.40000000 518.00000000  36.00000000   0.06498195
 58.50000000 570.00000000  57.00000000   0.09090909
 58.60000000 447.00000000  45.00000000   0.09146341
 58.70000000 660.00000000  81.00000000   0.10931174
 58.80000000 541.00000000  64.00000000   0.10578512
 58.90000000 374.00000000  58.00000000   0.13425926
 59.00000000 471.00000000  65.00000000   0.12126866
 59.10000000 415.00000000 136.00000000   0.24682396
 59.20000000 566.00000000 167.00000000   0.22783083
 59.30000000 538.00000000  39.00000000   0.06759099
 59.40000000 644.00000000  55.00000000   0.07868383
 59.50000000 482.00000000  67.00000000   0.12204007
 59.60000000 525.00000000  24.00000000   0.04371585
 59.70000000 542.00000000  66.00000000   0.10855263
 59.80000000 535.00000000  73.00000000   0.12006579
 59.90000000 500.00000000  23.00000000   0.04397706
 60.00000000 484.00000000 130.00000000   0.21172638
