# Supplementary material for: Functional 3D architecture in an intrinsically disordered E3 ligase domain facilitates ubiquitin transfer
Source: Nat Commun. 2020 Jul 30;11:3807. doi: 10.1038/s41467-020-17647-x (PMC7393505; doi:10.1038/s41467-020-17647-x)
Supplement: Supplementary file 4 — Source Data [file 41467_2020_17647_MOESM4_ESM.zip › Source data/Fig. 2/Figure 2B/SM traces - raw/44-70 + SUMO/42_175.dat]

  0.00000000 223.00000000 243.00000000
  0.10000000 257.00000000 201.00000000
  0.20000000  82.00000000 233.00000000
  0.30000000 172.00000000 334.00000000
  0.40000000  88.00000000 260.00000000
  0.50000000  91.00000000 221.00000000
  0.60000000 138.00000000 206.00000000
  0.70000000 126.00000000 155.00000000
  0.80000000 225.00000000 206.00000000
  0.90000000 123.00000000 162.00000000
  1.00000000 201.00000000 251.00000000
  1.10000000 133.00000000 128.00000000
  1.20000000  95.00000000 163.00000000
  1.30000000 115.00000000 272.00000000
  1.40000000 189.00000000 210.00000000
  1.50000000 133.00000000 201.00000000
  1.60000000 158.00000000 168.00000000
  1.70000000 216.00000000 136.00000000
  1.80000000 112.00000000 164.00000000
  1.90000000 100.00000000 185.00000000
  2.00000000  56.00000000 162.00000000
  2.10000000 167.00000000 230.00000000
  2.20000000  66.00000000 205.00000000
  2.30000000  96.00000000 163.00000000
  2.40000000 140.00000000 232.00000000
  2.50000000 208.00000000 261.00000000
  2.60000000 175.00000000 288.00000000
  2.70000000 160.00000000 219.00000000
  2.80000000 303.00000000 287.00000000
  2.90000000 127.00000000 137.00000000
  3.00000000 172.00000000 215.00000000
  3.10000000 209.00000000 159.00000000
  3.20000000 152.00000000 166.00000000
  3.30000000 188.00000000 193.00000000
  3.40000000 125.00000000 175.00000000
  3.50000000 163.00000000 223.00000000
  3.60000000 155.00000000 216.00000000
  3.70000000  73.00000000 260.00000000
  3.80000000 211.00000000 192.00000000
  3.90000000 151.00000000 262.00000000
  4.00000000  47.00000000 251.00000000
  4.10000000 157.00000000 181.00000000
  4.20000000 127.00000000 147.00000000
  4.30000000  87.00000000 225.00000000
  4.40000000 172.00000000 267.00000000
  4.50000000 129.00000000 193.00000000
  4.60000000 101.00000000 159.00000000
  4.70000000 132.00000000 174.00000000
  4.80000000 153.00000000 231.00000000
  4.90000000 207.00000000 200.00000000
  5.00000000  88.00000000 179.00000000
  5.10000000  91.00000000 204.00000000
  5.20000000 111.00000000 255.00000000
  5.30000000  98.00000000 181.00000000
  5.40000000 118.00000000 198.00000000
  5.50000000 141.00000000 251.00000000
  5.60000000 132.00000000 237.00000000
  5.70000000  74.00000000 322.00000000
  5.80000000 157.00000000 199.00000000
  5.90000000 137.00000000 231.00000000
  6.00000000 146.00000000 281.00000000
  6.10000000 135.00000000 170.00000000
  6.20000000 153.00000000 241.00000000
  6.30000000 171.00000000 244.00000000
  6.40000000 167.00000000 261.00000000
  6.50000000 105.00000000 276.00000000
  6.60000000 114.00000000 236.00000000
  6.70000000 151.00000000 289.00000000
  6.80000000 150.00000000 160.00000000
  6.90000000 145.00000000 170.00000000
  7.00000000 164.00000000 214.00000000
  7.10000000 178.00000000 214.00000000
  7.20000000 155.00000000 166.00000000
  7.30000000 211.00000000 228.00000000
  7.40000000  44.00000000 239.00000000
  7.50000000 129.00000000 196.00000000
  7.60000000 188.00000000 208.00000000
  7.70000000 100.00000000 217.00000000
  7.80000000 164.00000000 210.00000000
  7.90000000 176.00000000 214.00000000
  8.00000000 149.00000000 242.00000000
  8.10000000 183.00000000 183.00000000
  8.20000000  57.00000000 213.00000000
  8.30000000 182.00000000 176.00000000
  8.40000000 122.00000000 188.00000000
  8.50000000 174.00000000 225.00000000
  8.60000000  95.00000000 117.00000000
  8.70000000 142.00000000 260.00000000
  8.80000000 140.00000000 261.00000000
  8.90000000  24.00000000 252.00000000
  9.00000000 121.00000000 136.00000000
  9.10000000 154.00000000 197.00000000
  9.20000000 140.00000000 196.00000000
  9.30000000  76.00000000 232.00000000
  9.40000000 131.00000000 205.00000000
  9.50000000 131.00000000 238.00000000
  9.60000000  72.00000000 233.00000000
  9.70000000 145.00000000 250.00000000
  9.80000000 122.00000000 170.00000000
  9.90000000 140.00000000 240.00000000
 10.00000000 169.00000000 200.00000000
 10.10000000 146.00000000 229.00000000
 10.20000000 224.00000000 164.00000000
 10.30000000 134.00000000 176.00000000
 10.40000000 101.00000000 217.00000000
 10.50000000 162.00000000 204.00000000
 10.60000000 179.00000000 192.00000000
 10.70000000 157.00000000 220.00000000
 10.80000000  86.00000000 190.00000000
 10.90000000  33.00000000 258.00000000
 11.00000000 127.00000000 182.00000000
 11.10000000 138.00000000 202.00000000
 11.20000000  71.00000000 195.00000000
 11.30000000 241.00000000 186.00000000
 11.40000000  69.00000000 196.00000000
 11.50000000 115.00000000 241.00000000
 11.60000000 208.00000000 212.00000000
 11.70000000 148.00000000 201.00000000
 11.80000000  52.00000000 222.00000000
 11.90000000 140.00000000 159.00000000
 12.00000000  85.00000000 175.00000000
 12.10000000  55.00000000 247.00000000
 12.20000000  83.00000000 233.00000000
 12.30000000 110.00000000 316.00000000
 12.40000000  76.00000000 144.00000000
 12.50000000  88.00000000 282.00000000
 12.60000000 142.00000000 186.00000000
 12.70000000 174.00000000 237.00000000
 12.80000000  93.00000000 165.00000000
 12.90000000 208.00000000 169.00000000
 13.00000000 208.00000000 265.00000000
 13.10000000 145.00000000 191.00000000
 13.20000000  72.00000000 271.00000000
 13.30000000 141.00000000 187.00000000
 13.40000000 129.00000000 218.00000000
 13.50000000 121.00000000 199.00000000
 13.60000000 172.00000000 310.00000000
 13.70000000 157.00000000 188.00000000
 13.80000000  48.00000000 148.00000000
 13.90000000 261.00000000 127.00000000
 14.00000000 358.00000000  68.00000000
 14.10000000 497.00000000 107.00000000
 14.20000000 479.00000000  83.00000000
 14.30000000 476.00000000  50.00000000
 14.40000000 384.00000000  72.00000000
 14.50000000 508.00000000  26.00000000
 14.60000000 440.00000000 102.00000000
 14.70000000 435.00000000  27.00000000
 14.80000000 453.00000000  45.00000000
 14.90000000 434.00000000  55.00000000
 15.00000000 434.00000000  13.00000000
 15.10000000 545.00000000  93.00000000
 15.20000000 505.00000000  42.00000000
 15.30000000 503.00000000  67.00000000
 15.40000000 301.00000000  62.00000000
 15.50000000 380.00000000  96.00000000
 15.60000000 419.00000000  47.00000000
 15.70000000 434.00000000   6.00000000
 15.80000000 548.00000000  47.00000000
 15.90000000 489.00000000  36.00000000
 16.00000000 554.00000000  98.00000000
 16.10000000 492.00000000  54.00000000
 16.20000000 480.00000000  30.00000000
 16.30000000 531.00000000  43.00000000
 16.40000000 476.00000000  32.00000000
 16.50000000 519.00000000 109.00000000
 16.60000000 437.00000000  48.00000000
 16.70000000 505.00000000  29.00000000
 16.80000000 441.00000000  48.00000000
 16.90000000 436.00000000 102.00000000
 17.00000000 421.00000000  95.00000000
 17.10000000 506.00000000  73.00000000
 17.20000000 294.00000000  60.00000000
 17.30000000 536.00000000  60.00000000
 17.40000000 492.00000000 100.00000000
 17.50000000 368.00000000  92.00000000
 17.60000000 455.00000000  74.00000000
 17.70000000 404.00000000  33.00000000
 17.80000000 506.00000000  38.00000000
 17.90000000 490.00000000  35.00000000
 18.00000000 391.00000000  99.00000000
 18.10000000 470.00000000  45.00000000
 18.20000000 379.00000000  76.00000000
 18.30000000 562.00000000  11.00000000
 18.40000000 479.00000000  32.00000000
 18.50000000 443.00000000  35.00000000
 18.60000000 688.00000000  59.00000000
 18.70000000 630.00000000  94.00000000
 18.80000000 390.00000000  74.00000000
 18.90000000 518.00000000  73.00000000
 19.00000000 404.00000000  90.00000000
 19.10000000 346.00000000  82.00000000
 19.20000000 560.00000000  86.00000000
 19.30000000 315.00000000  54.00000000
 19.40000000 466.00000000  98.00000000
 19.50000000 344.00000000  44.00000000
 19.60000000 386.00000000  87.00000000
 19.70000000 401.00000000  15.00000000
 19.80000000 489.00000000  31.00000000
 19.90000000 401.00000000  56.00000000
 20.00000000 514.00000000  57.00000000
 20.10000000 406.00000000  41.00000000
 20.20000000 670.00000000  72.00000000
 20.30000000 524.00000000  42.00000000
 20.40000000 444.00000000   1.00000000
 20.50000000 325.00000000 108.00000000
 20.60000000 442.00000000  44.00000000
 20.70000000 367.00000000 106.00000000
 20.80000000 419.00000000 107.00000000
 20.90000000 558.00000000  37.00000000
 21.00000000 319.00000000  48.00000000
 21.10000000 489.00000000  38.00000000
 21.20000000 394.00000000  72.00000000
 21.30000000 384.00000000  57.00000000
 21.40000000 415.00000000  62.00000000
 21.50000000 383.00000000 107.00000000
 21.60000000 365.00000000  55.00000000
 21.70000000 475.00000000  80.00000000
 21.80000000 493.00000000  33.00000000
 21.90000000 374.00000000 118.00000000
 22.00000000 560.00000000  23.00000000
 22.10000000 346.00000000  91.00000000
 22.20000000 521.00000000  52.00000000
 22.30000000 480.00000000  58.00000000
 22.40000000 485.00000000  45.00000000
 22.50000000 471.00000000  73.00000000
 22.60000000 433.00000000  56.00000000
 22.70000000 513.00000000  61.00000000
 22.80000000 390.00000000  26.00000000
 22.90000000 492.00000000 136.00000000
 23.00000000 504.00000000   5.00000000
 23.10000000 459.00000000  48.00000000
 23.20000000 380.00000000  23.00000000
 23.30000000 460.00000000  59.00000000
 23.40000000 404.00000000  21.00000000
 23.50000000 543.00000000  54.00000000
 23.60000000 445.00000000  40.00000000
 23.70000000 525.00000000  46.00000000
 23.80000000 385.00000000  68.00000000
 23.90000000 479.00000000  33.00000000
 24.00000000 537.00000000  21.00000000
 24.10000000 469.00000000  -1.00000000
 24.20000000 539.00000000  48.00000000
 24.30000000 430.00000000 122.00000000
 24.40000000 350.00000000  58.00000000
 24.50000000 683.00000000  60.00000000
 24.60000000 501.00000000  81.00000000
 24.70000000 463.00000000  58.00000000
 24.80000000 574.00000000  34.00000000
 24.90000000 463.00000000  71.00000000
 25.00000000 476.00000000  70.00000000
 25.10000000 506.00000000  36.00000000
 25.20000000 438.00000000   5.00000000
 25.30000000 421.00000000  64.00000000
 25.40000000 532.00000000  63.00000000
 25.50000000 464.00000000  34.00000000
 25.60000000 387.00000000  20.00000000
 25.70000000 373.00000000  53.00000000
 25.80000000 331.00000000  19.00000000
 25.90000000 564.00000000  87.00000000
 26.00000000 380.00000000  76.00000000
 26.10000000 418.00000000  23.00000000
 26.20000000 429.00000000  64.00000000
 26.30000000 394.00000000  46.00000000
 26.40000000 443.00000000  66.00000000
 26.50000000 504.00000000  79.00000000
 26.60000000 543.00000000  33.00000000
 26.70000000 548.00000000  31.00000000
 26.80000000 510.00000000  76.00000000
 26.90000000 373.00000000  56.00000000
 27.00000000 491.00000000  60.00000000
 27.10000000 392.00000000  10.00000000
 27.20000000 449.00000000  43.00000000
 27.30000000 374.00000000  92.00000000
 27.40000000 504.00000000 155.00000000
 27.50000000 443.00000000  99.00000000
 27.60000000 475.00000000  43.00000000
 27.70000000 462.00000000  63.00000000
 27.80000000 446.00000000  91.00000000
 27.90000000 444.00000000  44.00000000
 28.00000000 600.00000000  39.00000000
 28.10000000 501.00000000  51.00000000
 28.20000000 515.00000000  81.00000000
 28.30000000 660.00000000  37.00000000
 28.40000000 421.00000000  60.00000000
 28.50000000 415.00000000  54.00000000
 28.60000000 474.00000000  42.00000000
 28.70000000 433.00000000 -10.00000000
 28.80000000 419.00000000  92.00000000
 28.90000000 540.00000000  48.00000000
 29.00000000 531.00000000  -3.00000000
 29.10000000 474.00000000  82.00000000
 29.20000000 447.00000000  52.00000000
 29.30000000 545.00000000  21.00000000
 29.40000000 362.00000000  98.00000000
 29.50000000 659.00000000  54.00000000
 29.60000000 322.00000000  83.00000000
 29.70000000 507.00000000  35.00000000
 29.80000000 582.00000000  95.00000000
 29.90000000 404.00000000  58.00000000
 30.00000000 466.00000000  70.00000000
 30.10000000 399.00000000 116.00000000
 30.20000000 341.00000000  46.00000000
 30.30000000 453.00000000  38.00000000
 30.40000000 475.00000000  37.00000000
 30.50000000 481.00000000  75.00000000
 30.60000000 497.00000000 111.00000000
 30.70000000 417.00000000  39.00000000
 30.80000000 295.00000000  82.00000000
 30.90000000 418.00000000  12.00000000
 31.00000000 444.00000000  84.00000000
 31.10000000 406.00000000  88.00000000
 31.20000000 462.00000000  29.00000000
 31.30000000 534.00000000  63.00000000
 31.40000000 306.00000000  60.00000000
 31.50000000 503.00000000  58.00000000
 31.60000000 387.00000000  28.00000000
 31.70000000 467.00000000  58.00000000
 31.80000000 559.00000000  11.00000000
 31.90000000 580.00000000  54.00000000
 32.00000000 439.00000000  20.00000000
 32.10000000 469.00000000  33.00000000
 32.20000000 509.00000000  66.00000000
 32.30000000 385.00000000 113.00000000
 32.40000000 386.00000000  10.00000000
 32.50000000 465.00000000  19.00000000
 32.60000000 514.00000000  56.00000000
 32.70000000 412.00000000 131.00000000
 32.80000000 373.00000000  50.00000000
 32.90000000 531.00000000  36.00000000
 33.00000000 363.00000000  95.00000000
 33.10000000 433.00000000  64.00000000
 33.20000000 557.00000000  29.00000000
 33.30000000 353.00000000 144.00000000
 33.40000000 379.00000000  43.00000000
 33.50000000 418.00000000  29.00000000
 33.60000000 352.00000000  22.00000000
 33.70000000 435.00000000  42.00000000
 33.80000000 270.00000000  36.00000000
 33.90000000 380.00000000  72.00000000
 34.00000000 381.00000000  29.00000000
 34.10000000 320.00000000  46.00000000
 34.20000000 523.00000000  40.00000000
 34.30000000 428.00000000  79.00000000
 34.40000000 425.00000000  73.00000000
 34.50000000 358.00000000  33.00000000
 34.60000000 488.00000000  58.00000000
 34.70000000 573.00000000  75.00000000
 34.80000000 428.00000000  73.00000000
 34.90000000 372.00000000  78.00000000
 35.00000000 488.00000000   4.00000000
 35.10000000 385.00000000  46.00000000
 35.20000000 337.00000000 152.00000000
 35.30000000 315.00000000  38.00000000
 35.40000000 366.00000000  63.00000000
 35.50000000 411.00000000 124.00000000
 35.60000000 350.00000000  50.00000000
 35.70000000 325.00000000  20.00000000
 35.80000000 344.00000000  41.00000000
 35.90000000 266.00000000   9.00000000
 36.00000000 481.00000000  38.00000000
 36.10000000 441.00000000  83.00000000
 36.20000000 323.00000000  34.00000000
 36.30000000 365.00000000  73.00000000
 36.40000000 339.00000000  71.00000000
 36.50000000 340.00000000  43.00000000
 36.60000000 434.00000000  83.00000000
 36.70000000 525.00000000  54.00000000
 36.80000000 508.00000000  59.00000000
 36.90000000 460.00000000  60.00000000
 37.00000000 386.00000000  92.00000000
 37.10000000 433.00000000  28.00000000
 37.20000000 427.00000000  26.00000000
 37.30000000 466.00000000  27.00000000
 37.40000000 364.00000000  41.00000000
 37.50000000 416.00000000  78.00000000
 37.60000000 374.00000000  35.00000000
 37.70000000 493.00000000  28.00000000
 37.80000000 387.00000000   6.00000000
 37.90000000 422.00000000  10.00000000
 38.00000000 452.00000000  79.00000000
 38.10000000 385.00000000  66.00000000
 38.20000000 335.00000000  64.00000000
 38.30000000 393.00000000  48.00000000
 38.40000000 542.00000000  14.00000000
 38.50000000 367.00000000  43.00000000
 38.60000000 425.00000000  41.00000000
 38.70000000 391.00000000  56.00000000
 38.80000000 239.00000000  35.00000000
 38.90000000 510.00000000   1.00000000
 39.00000000 448.00000000  19.00000000
 39.10000000 514.00000000  28.00000000
 39.20000000 396.00000000  43.00000000
 39.30000000 394.00000000  32.00000000
 39.40000000 443.00000000  98.00000000
 39.50000000 544.00000000  98.00000000
 39.60000000 413.00000000  66.00000000
 39.70000000 346.00000000  49.00000000
 39.80000000 362.00000000  48.00000000
 39.90000000 402.00000000  58.00000000
 40.00000000 408.00000000 107.00000000
 40.10000000 354.00000000  64.00000000
 40.20000000 415.00000000  73.00000000
 40.30000000 430.00000000  32.00000000
 40.40000000 407.00000000  56.00000000
 40.50000000 309.00000000  41.00000000
 40.60000000 319.00000000  63.00000000
 40.70000000 516.00000000  53.00000000
 40.80000000 372.00000000  82.00000000
 40.90000000 271.00000000  59.00000000
 41.00000000 339.00000000  19.00000000
 41.10000000 445.00000000  24.00000000
 41.20000000 351.00000000  79.00000000
 41.30000000 426.00000000  -2.00000000
 41.40000000 386.00000000  73.00000000
 41.50000000 332.00000000  12.00000000
 41.60000000 431.00000000  77.00000000
 41.70000000 435.00000000  67.00000000
 41.80000000 489.00000000  84.00000000
 41.90000000 475.00000000   9.00000000
 42.00000000 348.00000000  64.00000000
 42.10000000 467.00000000  11.00000000
 42.20000000 276.00000000  54.00000000
 42.30000000 427.00000000  54.00000000
 42.40000000 392.00000000  57.00000000
 42.50000000 450.00000000  31.00000000
 42.60000000 471.00000000  39.00000000
 42.70000000 348.00000000 119.00000000
 42.80000000 427.00000000 104.00000000
 42.90000000 388.00000000  23.00000000
 43.00000000 396.00000000  50.00000000
 43.10000000 342.00000000  36.00000000
 43.20000000 297.00000000  20.00000000
 43.30000000 376.00000000 -16.00000000
 43.40000000 398.00000000 140.00000000
 43.50000000 338.00000000  28.00000000
 43.60000000 388.00000000  12.00000000
 43.70000000 444.00000000  13.00000000
 43.80000000 403.00000000  44.00000000
 43.90000000 423.00000000  51.00000000
 44.00000000 431.00000000  49.00000000
 44.10000000 433.00000000  50.00000000
 44.20000000 376.00000000  21.00000000
 44.30000000 479.00000000  35.00000000
 44.40000000 247.00000000  35.00000000
 44.50000000 411.00000000  55.00000000
 44.60000000 385.00000000  63.00000000
 44.70000000 357.00000000 107.00000000
 44.80000000 363.00000000  55.00000000
 44.90000000 426.00000000   0.00000000
 45.00000000 367.00000000  42.00000000
 45.10000000 322.00000000  94.00000000
 45.20000000 419.00000000   4.00000000
 45.30000000 418.00000000  14.00000000
 45.40000000 497.00000000  83.00000000
 45.50000000 356.00000000  39.00000000
 45.60000000 340.00000000  72.00000000
 45.70000000 462.00000000  37.00000000
 45.80000000 428.00000000  57.00000000
 45.90000000 368.00000000 133.00000000
 46.00000000 515.00000000  60.00000000
 46.10000000 253.00000000  30.00000000
 46.20000000 436.00000000  60.00000000
 46.30000000 374.00000000  26.00000000
 46.40000000 480.00000000  57.00000000
 46.50000000 339.00000000  37.00000000
 46.60000000 508.00000000  33.00000000
 46.70000000 418.00000000  73.00000000
 46.80000000 355.00000000  33.00000000
 46.90000000 419.00000000  38.00000000
 47.00000000 435.00000000  30.00000000
 47.10000000 397.00000000  61.00000000
 47.20000000 418.00000000  69.00000000
 47.30000000 382.00000000  73.00000000
 47.40000000 532.00000000  53.00000000
 47.50000000 357.00000000  30.00000000
 47.60000000 508.00000000  71.00000000
 47.70000000 522.00000000  60.00000000
 47.80000000 459.00000000  82.00000000
 47.90000000 295.00000000 111.00000000
 48.00000000 467.00000000  48.00000000
 48.10000000 382.00000000  68.00000000
 48.20000000 293.00000000  73.00000000
 48.30000000 332.00000000  51.00000000
 48.40000000 264.00000000  37.00000000
 48.50000000 258.00000000 105.00000000
 48.60000000 479.00000000 115.00000000
 48.70000000 388.00000000  64.00000000
 48.80000000 330.00000000  91.00000000
 48.90000000 304.00000000  25.00000000
 49.00000000 501.00000000  13.00000000
 49.10000000 506.00000000  62.00000000
 49.20000000 340.00000000  76.00000000
 49.30000000 462.00000000  62.00000000
 49.40000000 396.00000000  57.00000000
 49.50000000 428.00000000  88.00000000
 49.60000000 342.00000000  48.00000000
 49.70000000 521.00000000  56.00000000
 49.80000000 469.00000000  80.00000000
 49.90000000 348.00000000  28.00000000
 50.00000000 445.00000000  36.00000000
 50.10000000 377.00000000  63.00000000
 50.20000000 337.00000000  54.00000000
 50.30000000 415.00000000  42.00000000
 50.40000000 222.00000000  39.00000000
 50.50000000 414.00000000  42.00000000
 50.60000000 401.00000000  86.00000000
 50.70000000 397.00000000  50.00000000
 50.80000000 461.00000000  17.00000000
 50.90000000 359.00000000  48.00000000
 51.00000000 485.00000000  29.00000000
 51.10000000 378.00000000  96.00000000
 51.20000000 486.00000000  77.00000000
 51.30000000 429.00000000  46.00000000
 51.40000000 482.00000000  59.00000000
 51.50000000 343.00000000  97.00000000
 51.60000000 338.00000000  11.00000000
 51.70000000 543.00000000  41.00000000
 51.80000000 391.00000000  60.00000000
 51.90000000 435.00000000  48.00000000
 52.00000000 326.00000000 116.00000000
 52.10000000 377.00000000  38.00000000
 52.20000000 386.00000000  53.00000000
 52.30000000 357.00000000  66.00000000
 52.40000000 390.00000000  84.00000000
 52.50000000 462.00000000 117.00000000
 52.60000000 436.00000000  31.00000000
 52.70000000 327.00000000  11.00000000
 52.80000000 305.00000000  87.00000000
 52.90000000 401.00000000  45.00000000
 53.00000000 495.00000000  92.00000000
 53.10000000 435.00000000  62.00000000
 53.20000000 358.00000000  14.00000000
 53.30000000 447.00000000  20.00000000
 53.40000000 465.00000000  44.00000000
 53.50000000 406.00000000   8.00000000
 53.60000000 350.00000000  15.00000000
 53.70000000 521.00000000  67.00000000
 53.80000000 300.00000000  28.00000000
 53.90000000 454.00000000 118.00000000
 54.00000000 364.00000000  35.00000000
 54.10000000 529.00000000  78.00000000
 54.20000000 463.00000000  72.00000000
 54.30000000 445.00000000  13.00000000
 54.40000000 361.00000000  48.00000000
 54.50000000 365.00000000  52.00000000
 54.60000000 452.00000000 -17.00000000
 54.70000000 345.00000000 102.00000000
 54.80000000 286.00000000  37.00000000
 54.90000000 452.00000000  63.00000000
 55.00000000 331.00000000  84.00000000
 55.10000000 404.00000000  62.00000000
 55.20000000 374.00000000  76.00000000
 55.30000000 370.00000000  16.00000000
 55.40000000 408.00000000  45.00000000
 55.50000000 459.00000000  37.00000000
 55.60000000 485.00000000 126.00000000
 55.70000000 349.00000000  48.00000000
 55.80000000 368.00000000  43.00000000
 55.90000000 407.00000000  77.00000000
 56.00000000 296.00000000  75.00000000
 56.10000000 425.00000000  -3.00000000
 56.20000000 441.00000000  43.00000000
 56.30000000 422.00000000  30.00000000
 56.40000000 424.00000000  27.00000000
 56.50000000 469.00000000  74.00000000
 56.60000000 304.00000000  55.00000000
 56.70000000 436.00000000  37.00000000
 56.80000000 221.00000000  48.00000000
 56.90000000 440.00000000  37.00000000
 57.00000000 385.00000000  57.00000000
 57.10000000 416.00000000  65.00000000
 57.20000000 334.00000000  63.00000000
 57.30000000 372.00000000   4.00000000
 57.40000000 386.00000000  91.00000000
 57.50000000 575.00000000  84.00000000
 57.60000000 362.00000000  25.00000000
 57.70000000 409.00000000  33.00000000
 57.80000000 467.00000000  73.00000000
 57.90000000 318.00000000  70.00000000
 58.00000000 319.00000000  19.00000000
 58.10000000 289.00000000  44.00000000
 58.20000000 306.00000000  32.00000000
 58.30000000 390.00000000  80.00000000
 58.40000000 441.00000000  68.00000000
 58.50000000 554.00000000  31.00000000
 58.60000000 358.00000000  20.00000000
 58.70000000 347.00000000  13.00000000
 58.80000000 404.00000000  35.00000000
 58.90000000 336.00000000  12.00000000
 59.00000000 439.00000000  90.00000000
 59.10000000 402.00000000  31.00000000
 59.20000000 418.00000000  69.00000000
 59.30000000 418.00000000  17.00000000
 59.40000000 407.00000000  47.00000000
 59.50000000 260.00000000  90.00000000
 59.60000000 406.00000000  25.00000000
 59.70000000 366.00000000  60.00000000
 59.80000000 327.00000000  28.00000000
 59.90000000 428.00000000  83.00000000
 60.00000000 469.00000000  56.00000000
