# Supplementary material for: Functional 3D architecture in an intrinsically disordered E3 ligase domain facilitates ubiquitin transfer
Source: Nat Commun. 2020 Jul 30;11:3807. doi: 10.1038/s41467-020-17647-x (PMC7393505; doi:10.1038/s41467-020-17647-x)
Supplement: Supplementary file 4 — Source Data [file 41467_2020_17647_MOESM4_ESM.zip › Source data/Fig. 2/Figure 2B/SM traces - raw/44-70 + SUMO/42_175with_fret.dat]

  0.00000000 223.00000000 243.00000000   0.52145923
  0.10000000 257.00000000 201.00000000   0.43886463
  0.20000000  82.00000000 233.00000000   0.73968254
  0.30000000 172.00000000 334.00000000   0.66007905
  0.40000000  88.00000000 260.00000000   0.74712644
  0.50000000  91.00000000 221.00000000   0.70833333
  0.60000000 138.00000000 206.00000000   0.59883721
  0.70000000 126.00000000 155.00000000   0.55160142
  0.80000000 225.00000000 206.00000000   0.47795824
  0.90000000 123.00000000 162.00000000   0.56842105
  1.00000000 201.00000000 251.00000000   0.55530973
  1.10000000 133.00000000 128.00000000   0.49042146
  1.20000000  95.00000000 163.00000000   0.63178295
  1.30000000 115.00000000 272.00000000   0.70284238
  1.40000000 189.00000000 210.00000000   0.52631579
  1.50000000 133.00000000 201.00000000   0.60179641
  1.60000000 158.00000000 168.00000000   0.51533742
  1.70000000 216.00000000 136.00000000   0.38636364
  1.80000000 112.00000000 164.00000000   0.59420290
  1.90000000 100.00000000 185.00000000   0.64912281
  2.00000000  56.00000000 162.00000000   0.74311927
  2.10000000 167.00000000 230.00000000   0.57934509
  2.20000000  66.00000000 205.00000000   0.75645756
  2.30000000  96.00000000 163.00000000   0.62934363
  2.40000000 140.00000000 232.00000000   0.62365591
  2.50000000 208.00000000 261.00000000   0.55650320
  2.60000000 175.00000000 288.00000000   0.62203024
  2.70000000 160.00000000 219.00000000   0.57783641
  2.80000000 303.00000000 287.00000000   0.48644068
  2.90000000 127.00000000 137.00000000   0.51893939
  3.00000000 172.00000000 215.00000000   0.55555556
  3.10000000 209.00000000 159.00000000   0.43206522
  3.20000000 152.00000000 166.00000000   0.52201258
  3.30000000 188.00000000 193.00000000   0.50656168
  3.40000000 125.00000000 175.00000000   0.58333333
  3.50000000 163.00000000 223.00000000   0.57772021
  3.60000000 155.00000000 216.00000000   0.58221024
  3.70000000  73.00000000 260.00000000   0.78078078
  3.80000000 211.00000000 192.00000000   0.47642680
  3.90000000 151.00000000 262.00000000   0.63438257
  4.00000000  47.00000000 251.00000000   0.84228188
  4.10000000 157.00000000 181.00000000   0.53550296
  4.20000000 127.00000000 147.00000000   0.53649635
  4.30000000  87.00000000 225.00000000   0.72115385
  4.40000000 172.00000000 267.00000000   0.60820046
  4.50000000 129.00000000 193.00000000   0.59937888
  4.60000000 101.00000000 159.00000000   0.61153846
  4.70000000 132.00000000 174.00000000   0.56862745
  4.80000000 153.00000000 231.00000000   0.60156250
  4.90000000 207.00000000 200.00000000   0.49140049
  5.00000000  88.00000000 179.00000000   0.67041199
  5.10000000  91.00000000 204.00000000   0.69152542
  5.20000000 111.00000000 255.00000000   0.69672131
  5.30000000  98.00000000 181.00000000   0.64874552
  5.40000000 118.00000000 198.00000000   0.62658228
  5.50000000 141.00000000 251.00000000   0.64030612
  5.60000000 132.00000000 237.00000000   0.64227642
  5.70000000  74.00000000 322.00000000   0.81313131
  5.80000000 157.00000000 199.00000000   0.55898876
  5.90000000 137.00000000 231.00000000   0.62771739
  6.00000000 146.00000000 281.00000000   0.65807963
  6.10000000 135.00000000 170.00000000   0.55737705
  6.20000000 153.00000000 241.00000000   0.61167513
  6.30000000 171.00000000 244.00000000   0.58795181
  6.40000000 167.00000000 261.00000000   0.60981308
  6.50000000 105.00000000 276.00000000   0.72440945
  6.60000000 114.00000000 236.00000000   0.67428571
  6.70000000 151.00000000 289.00000000   0.65681818
  6.80000000 150.00000000 160.00000000   0.51612903
  6.90000000 145.00000000 170.00000000   0.53968254
  7.00000000 164.00000000 214.00000000   0.56613757
  7.10000000 178.00000000 214.00000000   0.54591837
  7.20000000 155.00000000 166.00000000   0.51713396
  7.30000000 211.00000000 228.00000000   0.51936219
  7.40000000  44.00000000 239.00000000   0.84452297
  7.50000000 129.00000000 196.00000000   0.60307692
  7.60000000 188.00000000 208.00000000   0.52525253
  7.70000000 100.00000000 217.00000000   0.68454259
  7.80000000 164.00000000 210.00000000   0.56149733
  7.90000000 176.00000000 214.00000000   0.54871795
  8.00000000 149.00000000 242.00000000   0.61892583
  8.10000000 183.00000000 183.00000000   0.50000000
  8.20000000  57.00000000 213.00000000   0.78888889
  8.30000000 182.00000000 176.00000000   0.49162011
  8.40000000 122.00000000 188.00000000   0.60645161
  8.50000000 174.00000000 225.00000000   0.56390977
  8.60000000  95.00000000 117.00000000   0.55188679
  8.70000000 142.00000000 260.00000000   0.64676617
  8.80000000 140.00000000 261.00000000   0.65087282
  8.90000000  24.00000000 252.00000000   0.91304348
  9.00000000 121.00000000 136.00000000   0.52918288
  9.10000000 154.00000000 197.00000000   0.56125356
  9.20000000 140.00000000 196.00000000   0.58333333
  9.30000000  76.00000000 232.00000000   0.75324675
  9.40000000 131.00000000 205.00000000   0.61011905
  9.50000000 131.00000000 238.00000000   0.64498645
  9.60000000  72.00000000 233.00000000   0.76393443
  9.70000000 145.00000000 250.00000000   0.63291139
  9.80000000 122.00000000 170.00000000   0.58219178
  9.90000000 140.00000000 240.00000000   0.63157895
 10.00000000 169.00000000 200.00000000   0.54200542
 10.10000000 146.00000000 229.00000000   0.61066667
 10.20000000 224.00000000 164.00000000   0.42268041
 10.30000000 134.00000000 176.00000000   0.56774194
 10.40000000 101.00000000 217.00000000   0.68238994
 10.50000000 162.00000000 204.00000000   0.55737705
 10.60000000 179.00000000 192.00000000   0.51752022
 10.70000000 157.00000000 220.00000000   0.58355438
 10.80000000  86.00000000 190.00000000   0.68840580
 10.90000000  33.00000000 258.00000000   0.88659794
 11.00000000 127.00000000 182.00000000   0.58899676
 11.10000000 138.00000000 202.00000000   0.59411765
 11.20000000  71.00000000 195.00000000   0.73308271
 11.30000000 241.00000000 186.00000000   0.43559719
 11.40000000  69.00000000 196.00000000   0.73962264
 11.50000000 115.00000000 241.00000000   0.67696629
 11.60000000 208.00000000 212.00000000   0.50476190
 11.70000000 148.00000000 201.00000000   0.57593123
 11.80000000  52.00000000 222.00000000   0.81021898
 11.90000000 140.00000000 159.00000000   0.53177258
 12.00000000  85.00000000 175.00000000   0.67307692
 12.10000000  55.00000000 247.00000000   0.81788079
 12.20000000  83.00000000 233.00000000   0.73734177
 12.30000000 110.00000000 316.00000000   0.74178404
 12.40000000  76.00000000 144.00000000   0.65454545
 12.50000000  88.00000000 282.00000000   0.76216216
 12.60000000 142.00000000 186.00000000   0.56707317
 12.70000000 174.00000000 237.00000000   0.57664234
 12.80000000  93.00000000 165.00000000   0.63953488
 12.90000000 208.00000000 169.00000000   0.44827586
 13.00000000 208.00000000 265.00000000   0.56025370
 13.10000000 145.00000000 191.00000000   0.56845238
 13.20000000  72.00000000 271.00000000   0.79008746
 13.30000000 141.00000000 187.00000000   0.57012195
 13.40000000 129.00000000 218.00000000   0.62824207
 13.50000000 121.00000000 199.00000000   0.62187500
 13.60000000 172.00000000 310.00000000   0.64315353
 13.70000000 157.00000000 188.00000000   0.54492754
 13.80000000  48.00000000 148.00000000   0.75510204
 13.90000000 261.00000000 127.00000000   0.32731959
 14.00000000 358.00000000  68.00000000   0.15962441
 14.10000000 497.00000000 107.00000000   0.17715232
 14.20000000 479.00000000  83.00000000   0.14768683
 14.30000000 476.00000000  50.00000000   0.09505703
 14.40000000 384.00000000  72.00000000   0.15789474
 14.50000000 508.00000000  26.00000000   0.04868914
 14.60000000 440.00000000 102.00000000   0.18819188
 14.70000000 435.00000000  27.00000000   0.05844156
 14.80000000 453.00000000  45.00000000   0.09036145
 14.90000000 434.00000000  55.00000000   0.11247444
 15.00000000 434.00000000  13.00000000   0.02908277
 15.10000000 545.00000000  93.00000000   0.14576803
 15.20000000 505.00000000  42.00000000   0.07678245
 15.30000000 503.00000000  67.00000000   0.11754386
 15.40000000 301.00000000  62.00000000   0.17079890
 15.50000000 380.00000000  96.00000000   0.20168067
 15.60000000 419.00000000  47.00000000   0.10085837
 15.70000000 434.00000000   6.00000000   0.01363636
 15.80000000 548.00000000  47.00000000   0.07899160
 15.90000000 489.00000000  36.00000000   0.06857143
 16.00000000 554.00000000  98.00000000   0.15030675
 16.10000000 492.00000000  54.00000000   0.09890110
 16.20000000 480.00000000  30.00000000   0.05882353
 16.30000000 531.00000000  43.00000000   0.07491289
 16.40000000 476.00000000  32.00000000   0.06299213
 16.50000000 519.00000000 109.00000000   0.17356688
 16.60000000 437.00000000  48.00000000   0.09896907
 16.70000000 505.00000000  29.00000000   0.05430712
 16.80000000 441.00000000  48.00000000   0.09815951
 16.90000000 436.00000000 102.00000000   0.18959108
 17.00000000 421.00000000  95.00000000   0.18410853
 17.10000000 506.00000000  73.00000000   0.12607945
 17.20000000 294.00000000  60.00000000   0.16949153
 17.30000000 536.00000000  60.00000000   0.10067114
 17.40000000 492.00000000 100.00000000   0.16891892
 17.50000000 368.00000000  92.00000000   0.20000000
 17.60000000 455.00000000  74.00000000   0.13988658
 17.70000000 404.00000000  33.00000000   0.07551487
 17.80000000 506.00000000  38.00000000   0.06985294
 17.90000000 490.00000000  35.00000000   0.06666667
 18.00000000 391.00000000  99.00000000   0.20204082
 18.10000000 470.00000000  45.00000000   0.08737864
 18.20000000 379.00000000  76.00000000   0.16703297
 18.30000000 562.00000000  11.00000000   0.01919721
 18.40000000 479.00000000  32.00000000   0.06262231
 18.50000000 443.00000000  35.00000000   0.07322176
 18.60000000 688.00000000  59.00000000   0.07898260
 18.70000000 630.00000000  94.00000000   0.12983425
 18.80000000 390.00000000  74.00000000   0.15948276
 18.90000000 518.00000000  73.00000000   0.12351946
 19.00000000 404.00000000  90.00000000   0.18218623
 19.10000000 346.00000000  82.00000000   0.19158879
 19.20000000 560.00000000  86.00000000   0.13312693
 19.30000000 315.00000000  54.00000000   0.14634146
 19.40000000 466.00000000  98.00000000   0.17375887
 19.50000000 344.00000000  44.00000000   0.11340206
 19.60000000 386.00000000  87.00000000   0.18393235
 19.70000000 401.00000000  15.00000000   0.03605769
 19.80000000 489.00000000  31.00000000   0.05961538
 19.90000000 401.00000000  56.00000000   0.12253829
 20.00000000 514.00000000  57.00000000   0.09982487
 20.10000000 406.00000000  41.00000000   0.09172260
 20.20000000 670.00000000  72.00000000   0.09703504
 20.30000000 524.00000000  42.00000000   0.07420495
 20.40000000 444.00000000   1.00000000   0.00224719
 20.50000000 325.00000000 108.00000000   0.24942263
 20.60000000 442.00000000  44.00000000   0.09053498
 20.70000000 367.00000000 106.00000000   0.22410148
 20.80000000 419.00000000 107.00000000   0.20342205
 20.90000000 558.00000000  37.00000000   0.06218487
 21.00000000 319.00000000  48.00000000   0.13079019
 21.10000000 489.00000000  38.00000000   0.07210626
 21.20000000 394.00000000  72.00000000   0.15450644
 21.30000000 384.00000000  57.00000000   0.12925170
 21.40000000 415.00000000  62.00000000   0.12997904
 21.50000000 383.00000000 107.00000000   0.21836735
 21.60000000 365.00000000  55.00000000   0.13095238
 21.70000000 475.00000000  80.00000000   0.14414414
 21.80000000 493.00000000  33.00000000   0.06273764
 21.90000000 374.00000000 118.00000000   0.23983740
 22.00000000 560.00000000  23.00000000   0.03945111
 22.10000000 346.00000000  91.00000000   0.20823799
 22.20000000 521.00000000  52.00000000   0.09075044
 22.30000000 480.00000000  58.00000000   0.10780669
 22.40000000 485.00000000  45.00000000   0.08490566
 22.50000000 471.00000000  73.00000000   0.13419118
 22.60000000 433.00000000  56.00000000   0.11451943
 22.70000000 513.00000000  61.00000000   0.10627178
 22.80000000 390.00000000  26.00000000   0.06250000
 22.90000000 492.00000000 136.00000000   0.21656051
 23.00000000 504.00000000   5.00000000   0.00982318
 23.10000000 459.00000000  48.00000000   0.09467456
 23.20000000 380.00000000  23.00000000   0.05707196
 23.30000000 460.00000000  59.00000000   0.11368015
 23.40000000 404.00000000  21.00000000   0.04941176
 23.50000000 543.00000000  54.00000000   0.09045226
 23.60000000 445.00000000  40.00000000   0.08247423
 23.70000000 525.00000000  46.00000000   0.08056042
 23.80000000 385.00000000  68.00000000   0.15011038
 23.90000000 479.00000000  33.00000000   0.06445313
 24.00000000 537.00000000  21.00000000   0.03763441
 24.10000000 469.00000000  -1.00000000  -0.00213675
 24.20000000 539.00000000  48.00000000   0.08177172
 24.30000000 430.00000000 122.00000000   0.22101449
 24.40000000 350.00000000  58.00000000   0.14215686
 24.50000000 683.00000000  60.00000000   0.08075370
 24.60000000 501.00000000  81.00000000   0.13917526
 24.70000000 463.00000000  58.00000000   0.11132438
 24.80000000 574.00000000  34.00000000   0.05592105
 24.90000000 463.00000000  71.00000000   0.13295880
 25.00000000 476.00000000  70.00000000   0.12820513
 25.10000000 506.00000000  36.00000000   0.06642066
 25.20000000 438.00000000   5.00000000   0.01128668
 25.30000000 421.00000000  64.00000000   0.13195876
 25.40000000 532.00000000  63.00000000   0.10588235
 25.50000000 464.00000000  34.00000000   0.06827309
 25.60000000 387.00000000  20.00000000   0.04914005
 25.70000000 373.00000000  53.00000000   0.12441315
 25.80000000 331.00000000  19.00000000   0.05428571
 25.90000000 564.00000000  87.00000000   0.13364055
 26.00000000 380.00000000  76.00000000   0.16666667
 26.10000000 418.00000000  23.00000000   0.05215420
 26.20000000 429.00000000  64.00000000   0.12981744
 26.30000000 394.00000000  46.00000000   0.10454545
 26.40000000 443.00000000  66.00000000   0.12966601
 26.50000000 504.00000000  79.00000000   0.13550600
 26.60000000 543.00000000  33.00000000   0.05729167
 26.70000000 548.00000000  31.00000000   0.05354059
 26.80000000 510.00000000  76.00000000   0.12969283
 26.90000000 373.00000000  56.00000000   0.13053613
 27.00000000 491.00000000  60.00000000   0.10889292
 27.10000000 392.00000000  10.00000000   0.02487562
 27.20000000 449.00000000  43.00000000   0.08739837
 27.30000000 374.00000000  92.00000000   0.19742489
 27.40000000 504.00000000 155.00000000   0.23520486
 27.50000000 443.00000000  99.00000000   0.18265683
 27.60000000 475.00000000  43.00000000   0.08301158
 27.70000000 462.00000000  63.00000000   0.12000000
 27.80000000 446.00000000  91.00000000   0.16945996
 27.90000000 444.00000000  44.00000000   0.09016393
 28.00000000 600.00000000  39.00000000   0.06103286
 28.10000000 501.00000000  51.00000000   0.09239130
 28.20000000 515.00000000  81.00000000   0.13590604
 28.30000000 660.00000000  37.00000000   0.05308465
 28.40000000 421.00000000  60.00000000   0.12474012
 28.50000000 415.00000000  54.00000000   0.11513859
 28.60000000 474.00000000  42.00000000   0.08139535
 28.70000000 433.00000000 -10.00000000  -0.02364066
 28.80000000 419.00000000  92.00000000   0.18003914
 28.90000000 540.00000000  48.00000000   0.08163265
 29.00000000 531.00000000  -3.00000000  -0.00568182
 29.10000000 474.00000000  82.00000000   0.14748201
 29.20000000 447.00000000  52.00000000   0.10420842
 29.30000000 545.00000000  21.00000000   0.03710247
 29.40000000 362.00000000  98.00000000   0.21304348
 29.50000000 659.00000000  54.00000000   0.07573633
 29.60000000 322.00000000  83.00000000   0.20493827
 29.70000000 507.00000000  35.00000000   0.06457565
 29.80000000 582.00000000  95.00000000   0.14032496
 29.90000000 404.00000000  58.00000000   0.12554113
 30.00000000 466.00000000  70.00000000   0.13059701
 30.10000000 399.00000000 116.00000000   0.22524272
 30.20000000 341.00000000  46.00000000   0.11886305
 30.30000000 453.00000000  38.00000000   0.07739308
 30.40000000 475.00000000  37.00000000   0.07226563
 30.50000000 481.00000000  75.00000000   0.13489209
 30.60000000 497.00000000 111.00000000   0.18256579
 30.70000000 417.00000000  39.00000000   0.08552632
 30.80000000 295.00000000  82.00000000   0.21750663
 30.90000000 418.00000000  12.00000000   0.02790698
 31.00000000 444.00000000  84.00000000   0.15909091
 31.10000000 406.00000000  88.00000000   0.17813765
 31.20000000 462.00000000  29.00000000   0.05906314
 31.30000000 534.00000000  63.00000000   0.10552764
 31.40000000 306.00000000  60.00000000   0.16393443
 31.50000000 503.00000000  58.00000000   0.10338681
 31.60000000 387.00000000  28.00000000   0.06746988
 31.70000000 467.00000000  58.00000000   0.11047619
 31.80000000 559.00000000  11.00000000   0.01929825
 31.90000000 580.00000000  54.00000000   0.08517350
 32.00000000 439.00000000  20.00000000   0.04357298
 32.10000000 469.00000000  33.00000000   0.06573705
 32.20000000 509.00000000  66.00000000   0.11478261
 32.30000000 385.00000000 113.00000000   0.22690763
 32.40000000 386.00000000  10.00000000   0.02525253
 32.50000000 465.00000000  19.00000000   0.03925620
 32.60000000 514.00000000  56.00000000   0.09824561
 32.70000000 412.00000000 131.00000000   0.24125230
 32.80000000 373.00000000  50.00000000   0.11820331
 32.90000000 531.00000000  36.00000000   0.06349206
 33.00000000 363.00000000  95.00000000   0.20742358
 33.10000000 433.00000000  64.00000000   0.12877264
 33.20000000 557.00000000  29.00000000   0.04948805
 33.30000000 353.00000000 144.00000000   0.28973843
 33.40000000 379.00000000  43.00000000   0.10189573
 33.50000000 418.00000000  29.00000000   0.06487696
 33.60000000 352.00000000  22.00000000   0.05882353
 33.70000000 435.00000000  42.00000000   0.08805031
 33.80000000 270.00000000  36.00000000   0.11764706
 33.90000000 380.00000000  72.00000000   0.15929204
 34.00000000 381.00000000  29.00000000   0.07073171
 34.10000000 320.00000000  46.00000000   0.12568306
 34.20000000 523.00000000  40.00000000   0.07104796
 34.30000000 428.00000000  79.00000000   0.15581854
 34.40000000 425.00000000  73.00000000   0.14658635
 34.50000000 358.00000000  33.00000000   0.08439898
 34.60000000 488.00000000  58.00000000   0.10622711
 34.70000000 573.00000000  75.00000000   0.11574074
 34.80000000 428.00000000  73.00000000   0.14570858
 34.90000000 372.00000000  78.00000000   0.17333333
 35.00000000 488.00000000   4.00000000   0.00813008
 35.10000000 385.00000000  46.00000000   0.10672854
 35.20000000 337.00000000 152.00000000   0.31083845
 35.30000000 315.00000000  38.00000000   0.10764873
 35.40000000 366.00000000  63.00000000   0.14685315
 35.50000000 411.00000000 124.00000000   0.23177570
 35.60000000 350.00000000  50.00000000   0.12500000
 35.70000000 325.00000000  20.00000000   0.05797101
 35.80000000 344.00000000  41.00000000   0.10649351
 35.90000000 266.00000000   9.00000000   0.03272727
 36.00000000 481.00000000  38.00000000   0.07321773
 36.10000000 441.00000000  83.00000000   0.15839695
 36.20000000 323.00000000  34.00000000   0.09523810
 36.30000000 365.00000000  73.00000000   0.16666667
 36.40000000 339.00000000  71.00000000   0.17317073
 36.50000000 340.00000000  43.00000000   0.11227154
 36.60000000 434.00000000  83.00000000   0.16054159
 36.70000000 525.00000000  54.00000000   0.09326425
 36.80000000 508.00000000  59.00000000   0.10405644
 36.90000000 460.00000000  60.00000000   0.11538462
 37.00000000 386.00000000  92.00000000   0.19246862
 37.10000000 433.00000000  28.00000000   0.06073753
 37.20000000 427.00000000  26.00000000   0.05739514
 37.30000000 466.00000000  27.00000000   0.05476673
 37.40000000 364.00000000  41.00000000   0.10123457
 37.50000000 416.00000000  78.00000000   0.15789474
 37.60000000 374.00000000  35.00000000   0.08557457
 37.70000000 493.00000000  28.00000000   0.05374280
 37.80000000 387.00000000   6.00000000   0.01526718
 37.90000000 422.00000000  10.00000000   0.02314815
 38.00000000 452.00000000  79.00000000   0.14877589
 38.10000000 385.00000000  66.00000000   0.14634146
 38.20000000 335.00000000  64.00000000   0.16040100
 38.30000000 393.00000000  48.00000000   0.10884354
 38.40000000 542.00000000  14.00000000   0.02517986
 38.50000000 367.00000000  43.00000000   0.10487805
 38.60000000 425.00000000  41.00000000   0.08798283
 38.70000000 391.00000000  56.00000000   0.12527964
 38.80000000 239.00000000  35.00000000   0.12773723
 38.90000000 510.00000000   1.00000000   0.00195695
 39.00000000 448.00000000  19.00000000   0.04068522
 39.10000000 514.00000000  28.00000000   0.05166052
 39.20000000 396.00000000  43.00000000   0.09794989
 39.30000000 394.00000000  32.00000000   0.07511737
 39.40000000 443.00000000  98.00000000   0.18114603
 39.50000000 544.00000000  98.00000000   0.15264798
 39.60000000 413.00000000  66.00000000   0.13778706
 39.70000000 346.00000000  49.00000000   0.12405063
 39.80000000 362.00000000  48.00000000   0.11707317
 39.90000000 402.00000000  58.00000000   0.12608696
 40.00000000 408.00000000 107.00000000   0.20776699
 40.10000000 354.00000000  64.00000000   0.15311005
 40.20000000 415.00000000  73.00000000   0.14959016
 40.30000000 430.00000000  32.00000000   0.06926407
 40.40000000 407.00000000  56.00000000   0.12095032
 40.50000000 309.00000000  41.00000000   0.11714286
 40.60000000 319.00000000  63.00000000   0.16492147
 40.70000000 516.00000000  53.00000000   0.09314587
 40.80000000 372.00000000  82.00000000   0.18061674
 40.90000000 271.00000000  59.00000000   0.17878788
 41.00000000 339.00000000  19.00000000   0.05307263
 41.10000000 445.00000000  24.00000000   0.05117271
 41.20000000 351.00000000  79.00000000   0.18372093
 41.30000000 426.00000000  -2.00000000  -0.00471698
 41.40000000 386.00000000  73.00000000   0.15904139
 41.50000000 332.00000000  12.00000000   0.03488372
 41.60000000 431.00000000  77.00000000   0.15157480
 41.70000000 435.00000000  67.00000000   0.13346614
 41.80000000 489.00000000  84.00000000   0.14659686
 41.90000000 475.00000000   9.00000000   0.01859504
 42.00000000 348.00000000  64.00000000   0.15533981
 42.10000000 467.00000000  11.00000000   0.02301255
 42.20000000 276.00000000  54.00000000   0.16363636
 42.30000000 427.00000000  54.00000000   0.11226611
 42.40000000 392.00000000  57.00000000   0.12694878
 42.50000000 450.00000000  31.00000000   0.06444906
 42.60000000 471.00000000  39.00000000   0.07647059
 42.70000000 348.00000000 119.00000000   0.25481799
 42.80000000 427.00000000 104.00000000   0.19585687
 42.90000000 388.00000000  23.00000000   0.05596107
 43.00000000 396.00000000  50.00000000   0.11210762
 43.10000000 342.00000000  36.00000000   0.09523810
 43.20000000 297.00000000  20.00000000   0.06309148
 43.30000000 376.00000000 -16.00000000  -0.04444444
 43.40000000 398.00000000 140.00000000   0.26022305
 43.50000000 338.00000000  28.00000000   0.07650273
 43.60000000 388.00000000  12.00000000   0.03000000
 43.70000000 444.00000000  13.00000000   0.02844639
 43.80000000 403.00000000  44.00000000   0.09843400
 43.90000000 423.00000000  51.00000000   0.10759494
 44.00000000 431.00000000  49.00000000   0.10208333
 44.10000000 433.00000000  50.00000000   0.10351967
 44.20000000 376.00000000  21.00000000   0.05289673
 44.30000000 479.00000000  35.00000000   0.06809339
 44.40000000 247.00000000  35.00000000   0.12411348
 44.50000000 411.00000000  55.00000000   0.11802575
 44.60000000 385.00000000  63.00000000   0.14062500
 44.70000000 357.00000000 107.00000000   0.23060345
 44.80000000 363.00000000  55.00000000   0.13157895
 44.90000000 426.00000000   0.00000000   0.00000000
 45.00000000 367.00000000  42.00000000   0.10268949
 45.10000000 322.00000000  94.00000000   0.22596154
 45.20000000 419.00000000   4.00000000   0.00945626
 45.30000000 418.00000000  14.00000000   0.03240741
 45.40000000 497.00000000  83.00000000   0.14310345
 45.50000000 356.00000000  39.00000000   0.09873418
 45.60000000 340.00000000  72.00000000   0.17475728
 45.70000000 462.00000000  37.00000000   0.07414830
 45.80000000 428.00000000  57.00000000   0.11752577
 45.90000000 368.00000000 133.00000000   0.26546906
 46.00000000 515.00000000  60.00000000   0.10434783
 46.10000000 253.00000000  30.00000000   0.10600707
 46.20000000 436.00000000  60.00000000   0.12096774
 46.30000000 374.00000000  26.00000000   0.06500000
 46.40000000 480.00000000  57.00000000   0.10614525
 46.50000000 339.00000000  37.00000000   0.09840426
 46.60000000 508.00000000  33.00000000   0.06099815
 46.70000000 418.00000000  73.00000000   0.14867617
 46.80000000 355.00000000  33.00000000   0.08505155
 46.90000000 419.00000000  38.00000000   0.08315098
 47.00000000 435.00000000  30.00000000   0.06451613
 47.10000000 397.00000000  61.00000000   0.13318777
 47.20000000 418.00000000  69.00000000   0.14168378
 47.30000000 382.00000000  73.00000000   0.16043956
 47.40000000 532.00000000  53.00000000   0.09059829
 47.50000000 357.00000000  30.00000000   0.07751938
 47.60000000 508.00000000  71.00000000   0.12262522
 47.70000000 522.00000000  60.00000000   0.10309278
 47.80000000 459.00000000  82.00000000   0.15157116
 47.90000000 295.00000000 111.00000000   0.27339901
 48.00000000 467.00000000  48.00000000   0.09320388
 48.10000000 382.00000000  68.00000000   0.15111111
 48.20000000 293.00000000  73.00000000   0.19945355
 48.30000000 332.00000000  51.00000000   0.13315927
 48.40000000 264.00000000  37.00000000   0.12292359
 48.50000000 258.00000000 105.00000000   0.28925620
 48.60000000 479.00000000 115.00000000   0.19360269
 48.70000000 388.00000000  64.00000000   0.14159292
 48.80000000 330.00000000  91.00000000   0.21615202
 48.90000000 304.00000000  25.00000000   0.07598784
 49.00000000 501.00000000  13.00000000   0.02529183
 49.10000000 506.00000000  62.00000000   0.10915493
 49.20000000 340.00000000  76.00000000   0.18269231
 49.30000000 462.00000000  62.00000000   0.11832061
 49.40000000 396.00000000  57.00000000   0.12582781
 49.50000000 428.00000000  88.00000000   0.17054264
 49.60000000 342.00000000  48.00000000   0.12307692
 49.70000000 521.00000000  56.00000000   0.09705373
 49.80000000 469.00000000  80.00000000   0.14571949
 49.90000000 348.00000000  28.00000000   0.07446809
 50.00000000 445.00000000  36.00000000   0.07484407
 50.10000000 377.00000000  63.00000000   0.14318182
 50.20000000 337.00000000  54.00000000   0.13810742
 50.30000000 415.00000000  42.00000000   0.09190372
 50.40000000 222.00000000  39.00000000   0.14942529
 50.50000000 414.00000000  42.00000000   0.09210526
 50.60000000 401.00000000  86.00000000   0.17659138
 50.70000000 397.00000000  50.00000000   0.11185682
 50.80000000 461.00000000  17.00000000   0.03556485
 50.90000000 359.00000000  48.00000000   0.11793612
 51.00000000 485.00000000  29.00000000   0.05642023
 51.10000000 378.00000000  96.00000000   0.20253165
 51.20000000 486.00000000  77.00000000   0.13676732
 51.30000000 429.00000000  46.00000000   0.09684211
 51.40000000 482.00000000  59.00000000   0.10905730
 51.50000000 343.00000000  97.00000000   0.22045455
 51.60000000 338.00000000  11.00000000   0.03151862
 51.70000000 543.00000000  41.00000000   0.07020548
 51.80000000 391.00000000  60.00000000   0.13303769
 51.90000000 435.00000000  48.00000000   0.09937888
 52.00000000 326.00000000 116.00000000   0.26244344
 52.10000000 377.00000000  38.00000000   0.09156627
 52.20000000 386.00000000  53.00000000   0.12072893
 52.30000000 357.00000000  66.00000000   0.15602837
 52.40000000 390.00000000  84.00000000   0.17721519
 52.50000000 462.00000000 117.00000000   0.20207254
 52.60000000 436.00000000  31.00000000   0.06638116
 52.70000000 327.00000000  11.00000000   0.03254438
 52.80000000 305.00000000  87.00000000   0.22193878
 52.90000000 401.00000000  45.00000000   0.10089686
 53.00000000 495.00000000  92.00000000   0.15672913
 53.10000000 435.00000000  62.00000000   0.12474849
 53.20000000 358.00000000  14.00000000   0.03763441
 53.30000000 447.00000000  20.00000000   0.04282655
 53.40000000 465.00000000  44.00000000   0.08644401
 53.50000000 406.00000000   8.00000000   0.01932367
 53.60000000 350.00000000  15.00000000   0.04109589
 53.70000000 521.00000000  67.00000000   0.11394558
 53.80000000 300.00000000  28.00000000   0.08536585
 53.90000000 454.00000000 118.00000000   0.20629371
 54.00000000 364.00000000  35.00000000   0.08771930
 54.10000000 529.00000000  78.00000000   0.12850082
 54.20000000 463.00000000  72.00000000   0.13457944
 54.30000000 445.00000000  13.00000000   0.02838428
 54.40000000 361.00000000  48.00000000   0.11735941
 54.50000000 365.00000000  52.00000000   0.12470024
 54.60000000 452.00000000 -17.00000000  -0.03908046
 54.70000000 345.00000000 102.00000000   0.22818792
 54.80000000 286.00000000  37.00000000   0.11455108
 54.90000000 452.00000000  63.00000000   0.12233010
 55.00000000 331.00000000  84.00000000   0.20240964
 55.10000000 404.00000000  62.00000000   0.13304721
 55.20000000 374.00000000  76.00000000   0.16888889
 55.30000000 370.00000000  16.00000000   0.04145078
 55.40000000 408.00000000  45.00000000   0.09933775
 55.50000000 459.00000000  37.00000000   0.07459677
 55.60000000 485.00000000 126.00000000   0.20621931
 55.70000000 349.00000000  48.00000000   0.12090680
 55.80000000 368.00000000  43.00000000   0.10462287
 55.90000000 407.00000000  77.00000000   0.15909091
 56.00000000 296.00000000  75.00000000   0.20215633
 56.10000000 425.00000000  -3.00000000  -0.00710900
 56.20000000 441.00000000  43.00000000   0.08884298
 56.30000000 422.00000000  30.00000000   0.06637168
 56.40000000 424.00000000  27.00000000   0.05986696
 56.50000000 469.00000000  74.00000000   0.13627993
 56.60000000 304.00000000  55.00000000   0.15320334
 56.70000000 436.00000000  37.00000000   0.07822410
 56.80000000 221.00000000  48.00000000   0.17843866
 56.90000000 440.00000000  37.00000000   0.07756813
 57.00000000 385.00000000  57.00000000   0.12895928
 57.10000000 416.00000000  65.00000000   0.13513514
 57.20000000 334.00000000  63.00000000   0.15869018
 57.30000000 372.00000000   4.00000000   0.01063830
 57.40000000 386.00000000  91.00000000   0.19077568
 57.50000000 575.00000000  84.00000000   0.12746586
 57.60000000 362.00000000  25.00000000   0.06459948
 57.70000000 409.00000000  33.00000000   0.07466063
 57.80000000 467.00000000  73.00000000   0.13518519
 57.90000000 318.00000000  70.00000000   0.18041237
 58.00000000 319.00000000  19.00000000   0.05621302
 58.10000000 289.00000000  44.00000000   0.13213213
 58.20000000 306.00000000  32.00000000   0.09467456
 58.30000000 390.00000000  80.00000000   0.17021277
 58.40000000 441.00000000  68.00000000   0.13359528
 58.50000000 554.00000000  31.00000000   0.05299145
 58.60000000 358.00000000  20.00000000   0.05291005
 58.70000000 347.00000000  13.00000000   0.03611111
 58.80000000 404.00000000  35.00000000   0.07972665
 58.90000000 336.00000000  12.00000000   0.03448276
 59.00000000 439.00000000  90.00000000   0.17013233
 59.10000000 402.00000000  31.00000000   0.07159353
 59.20000000 418.00000000  69.00000000   0.14168378
 59.30000000 418.00000000  17.00000000   0.03908046
 59.40000000 407.00000000  47.00000000   0.10352423
 59.50000000 260.00000000  90.00000000   0.25714286
 59.60000000 406.00000000  25.00000000   0.05800464
 59.70000000 366.00000000  60.00000000   0.14084507
 59.80000000 327.00000000  28.00000000   0.07887324
 59.90000000 428.00000000  83.00000000   0.16242661
 60.00000000 469.00000000  56.00000000   0.10666667
