# Supplementary material for: Functional 3D architecture in an intrinsically disordered E3 ligase domain facilitates ubiquitin transfer
Source: Nat Commun. 2020 Jul 30;11:3807. doi: 10.1038/s41467-020-17647-x (PMC7393505; doi:10.1038/s41467-020-17647-x)
Supplement: Supplementary file 4 — Source Data [file 41467_2020_17647_MOESM4_ESM.zip › Source data/Fig. 2/Figure 2B/SM traces - raw/57-84 (SIM3-4)/18_16.dat]

  0.00000000  41.00000000 117.00000000
  0.10000000  50.00000000 110.00000000
  0.20000000  61.00000000 147.00000000
  0.30000000  -5.00000000 116.00000000
  0.40000000  29.00000000 149.00000000
  0.50000000  64.00000000  92.00000000
  0.60000000  24.00000000 101.00000000
  0.70000000  33.00000000 102.00000000
  0.80000000  25.00000000  79.00000000
  0.90000000  29.00000000 229.00000000
  1.00000000  54.00000000 107.00000000
  1.10000000  38.00000000 112.00000000
  1.20000000  28.00000000  58.00000000
  1.30000000  16.00000000  94.00000000
  1.40000000  62.00000000 114.00000000
  1.50000000  72.00000000 129.00000000
  1.60000000  48.00000000 103.00000000
  1.70000000  49.00000000 140.00000000
  1.80000000  54.00000000 109.00000000
  1.90000000   4.00000000 147.00000000
  2.00000000   8.00000000  90.00000000
  2.10000000  38.00000000  89.00000000
  2.20000000  32.00000000 124.00000000
  2.30000000  62.00000000 134.00000000
  2.40000000  43.00000000 119.00000000
  2.50000000  63.00000000 112.00000000
  2.60000000  22.00000000 149.00000000
  2.70000000  20.00000000  97.00000000
  2.80000000   7.00000000  94.00000000
  2.90000000  54.00000000 127.00000000
  3.00000000  26.00000000 109.00000000
  3.10000000  14.00000000 120.00000000
  3.20000000  48.00000000  72.00000000
  3.30000000  20.00000000 130.00000000
  3.40000000  26.00000000 156.00000000
  3.50000000  70.00000000 104.00000000
  3.60000000  47.00000000 133.00000000
  3.70000000  51.00000000 129.00000000
  3.80000000  24.00000000  95.00000000
  3.90000000  30.00000000 117.00000000
  4.00000000  55.00000000 146.00000000
  4.10000000  62.00000000 123.00000000
  4.20000000  55.00000000  96.00000000
  4.30000000  26.00000000 115.00000000
  4.40000000  60.00000000 140.00000000
  4.50000000  38.00000000 113.00000000
  4.60000000  31.00000000 177.00000000
  4.70000000  29.00000000 118.00000000
  4.80000000  79.00000000 124.00000000
  4.90000000  83.00000000  83.00000000
  5.00000000  27.00000000 139.00000000
  5.10000000  30.00000000 102.00000000
  5.20000000  11.00000000 104.00000000
  5.30000000  20.00000000 237.00000000
  5.40000000  38.00000000  92.00000000
  5.50000000 113.00000000  81.00000000
  5.60000000  51.00000000  76.00000000
  5.70000000   1.00000000 107.00000000
  5.80000000   0.00000000 181.00000000
  5.90000000  32.00000000 110.00000000
  6.00000000  57.00000000 112.00000000
  6.10000000  35.00000000 194.00000000
  6.20000000  47.00000000 137.00000000
  6.30000000   7.00000000 148.00000000
  6.40000000  52.00000000 122.00000000
  6.50000000  39.00000000  53.00000000
  6.60000000  49.00000000 122.00000000
  6.70000000  32.00000000 139.00000000
  6.80000000  59.00000000 124.00000000
  6.90000000  22.00000000  89.00000000
  7.00000000 115.00000000  67.00000000
  7.10000000  18.00000000 125.00000000
  7.20000000  56.00000000 140.00000000
  7.30000000  55.00000000 116.00000000
  7.40000000  13.00000000  76.00000000
  7.50000000  42.00000000  97.00000000
  7.60000000  29.00000000  76.00000000
  7.70000000  54.00000000 140.00000000
  7.80000000  39.00000000 171.00000000
  7.90000000  27.00000000 160.00000000
  8.00000000  42.00000000  84.00000000
  8.10000000  34.00000000 101.00000000
  8.20000000  36.00000000 147.00000000
  8.30000000   5.00000000 128.00000000
  8.40000000 100.00000000 117.00000000
  8.50000000  27.00000000  91.00000000
  8.60000000  50.00000000  93.00000000
  8.70000000  60.00000000 126.00000000
  8.80000000  63.00000000 111.00000000
  8.90000000  61.00000000 128.00000000
  9.00000000  32.00000000  98.00000000
  9.10000000  17.00000000 123.00000000
  9.20000000  36.00000000 165.00000000
  9.30000000  13.00000000 113.00000000
  9.40000000  17.00000000 127.00000000
  9.50000000  47.00000000 108.00000000
  9.60000000  71.00000000 121.00000000
  9.70000000  45.00000000 102.00000000
  9.80000000  56.00000000  99.00000000
  9.90000000  66.00000000  95.00000000
 10.00000000  42.00000000 124.00000000
 10.10000000  26.00000000 130.00000000
 10.20000000  31.00000000 125.00000000
 10.30000000  13.00000000  65.00000000
 10.40000000  55.00000000 162.00000000
 10.50000000  59.00000000 155.00000000
 10.60000000  92.00000000  94.00000000
 10.70000000  50.00000000  98.00000000
 10.80000000  67.00000000 119.00000000
 10.90000000  53.00000000 101.00000000
 11.00000000  69.00000000  94.00000000
 11.10000000  30.00000000 100.00000000
 11.20000000  65.00000000 141.00000000
 11.30000000  19.00000000 131.00000000
 11.40000000  53.00000000 153.00000000
 11.50000000  62.00000000 115.00000000
 11.60000000  31.00000000 118.00000000
 11.70000000  44.00000000 140.00000000
 11.80000000  24.00000000  71.00000000
 11.90000000  25.00000000 116.00000000
 12.00000000  24.00000000 131.00000000
 12.10000000  27.00000000 152.00000000
 12.20000000   7.00000000 136.00000000
 12.30000000  51.00000000 126.00000000
 12.40000000  52.00000000 127.00000000
 12.50000000  14.00000000 147.00000000
 12.60000000  -5.00000000 150.00000000
 12.70000000  39.00000000 142.00000000
 12.80000000  41.00000000 157.00000000
 12.90000000  40.00000000 128.00000000
 13.00000000  59.00000000 151.00000000
 13.10000000   8.00000000 138.00000000
 13.20000000  42.00000000 115.00000000
 13.30000000  61.00000000  95.00000000
 13.40000000  76.00000000 109.00000000
 13.50000000   1.00000000  74.00000000
 13.60000000  61.00000000 143.00000000
 13.70000000  26.00000000 159.00000000
 13.80000000  56.00000000 111.00000000
 13.90000000  82.00000000 130.00000000
 14.00000000  65.00000000 124.00000000
 14.10000000  25.00000000 146.00000000
 14.20000000  28.00000000  95.00000000
 14.30000000  38.00000000  75.00000000
 14.40000000  56.00000000  85.00000000
 14.50000000  38.00000000 146.00000000
 14.60000000  39.00000000 133.00000000
 14.70000000  54.00000000 161.00000000
 14.80000000  94.00000000  93.00000000
 14.90000000  29.00000000 175.00000000
 15.00000000  49.00000000 126.00000000
 15.10000000  49.00000000 123.00000000
 15.20000000  41.00000000 103.00000000
 15.30000000  49.00000000 104.00000000
 15.40000000  48.00000000 163.00000000
 15.50000000  76.00000000  76.00000000
 15.60000000  39.00000000 116.00000000
 15.70000000  20.00000000  90.00000000
 15.80000000  59.00000000  95.00000000
 15.90000000  12.00000000 128.00000000
 16.00000000  25.00000000 132.00000000
 16.10000000  16.00000000 145.00000000
 16.20000000  11.00000000  90.00000000
 16.30000000  47.00000000 103.00000000
 16.40000000  54.00000000 133.00000000
 16.50000000  47.00000000 182.00000000
 16.60000000  61.00000000 108.00000000
 16.70000000  43.00000000 116.00000000
 16.80000000  30.00000000 102.00000000
 16.90000000  25.00000000  84.00000000
 17.00000000  47.00000000 116.00000000
 17.10000000  58.00000000 166.00000000
 17.20000000   9.00000000 104.00000000
 17.30000000  41.00000000 112.00000000
 17.40000000  43.00000000 148.00000000
 17.50000000  35.00000000 136.00000000
 17.60000000  47.00000000 155.00000000
 17.70000000  31.00000000 103.00000000
 17.80000000  42.00000000 128.00000000
 17.90000000  33.00000000 122.00000000
 18.00000000  68.00000000 156.00000000
 18.10000000  73.00000000 141.00000000
 18.20000000  39.00000000 123.00000000
 18.30000000  35.00000000  91.00000000
 18.40000000  49.00000000  61.00000000
 18.50000000  22.00000000  72.00000000
 18.60000000  52.00000000  66.00000000
 18.70000000  35.00000000  82.00000000
 18.80000000  22.00000000 135.00000000
 18.90000000  54.00000000  83.00000000
 19.00000000  72.00000000  90.00000000
 19.10000000  15.00000000  82.00000000
 19.20000000  56.00000000 109.00000000
 19.30000000  40.00000000 100.00000000
 19.40000000  33.00000000 118.00000000
 19.50000000  51.00000000  83.00000000
 19.60000000  23.00000000 109.00000000
 19.70000000  56.00000000 112.00000000
 19.80000000  31.00000000  59.00000000
 19.90000000  43.00000000 147.00000000
 20.00000000  12.00000000 159.00000000
