# Supplementary material for: Functional 3D architecture in an intrinsically disordered E3 ligase domain facilitates ubiquitin transfer
Source: Nat Commun. 2020 Jul 30;11:3807. doi: 10.1038/s41467-020-17647-x (PMC7393505; doi:10.1038/s41467-020-17647-x)
Supplement: Supplementary file 4 — Source Data [file 41467_2020_17647_MOESM4_ESM.zip › Source data/Fig. 2/Figure 2B/SM traces - raw/57-84 (SIM3-4)/18_16with_fret.dat]

  0.00000000  41.00000000 117.00000000   0.74050633
  0.10000000  50.00000000 110.00000000   0.68750000
  0.20000000  61.00000000 147.00000000   0.70673077
  0.30000000  -5.00000000 116.00000000   1.04504505
  0.40000000  29.00000000 149.00000000   0.83707865
  0.50000000  64.00000000  92.00000000   0.58974359
  0.60000000  24.00000000 101.00000000   0.80800000
  0.70000000  33.00000000 102.00000000   0.75555556
  0.80000000  25.00000000  79.00000000   0.75961538
  0.90000000  29.00000000 229.00000000   0.88759690
  1.00000000  54.00000000 107.00000000   0.66459627
  1.10000000  38.00000000 112.00000000   0.74666667
  1.20000000  28.00000000  58.00000000   0.67441860
  1.30000000  16.00000000  94.00000000   0.85454545
  1.40000000  62.00000000 114.00000000   0.64772727
  1.50000000  72.00000000 129.00000000   0.64179104
  1.60000000  48.00000000 103.00000000   0.68211921
  1.70000000  49.00000000 140.00000000   0.74074074
  1.80000000  54.00000000 109.00000000   0.66871166
  1.90000000   4.00000000 147.00000000   0.97350993
  2.00000000   8.00000000  90.00000000   0.91836735
  2.10000000  38.00000000  89.00000000   0.70078740
  2.20000000  32.00000000 124.00000000   0.79487179
  2.30000000  62.00000000 134.00000000   0.68367347
  2.40000000  43.00000000 119.00000000   0.73456790
  2.50000000  63.00000000 112.00000000   0.64000000
  2.60000000  22.00000000 149.00000000   0.87134503
  2.70000000  20.00000000  97.00000000   0.82905983
  2.80000000   7.00000000  94.00000000   0.93069307
  2.90000000  54.00000000 127.00000000   0.70165746
  3.00000000  26.00000000 109.00000000   0.80740741
  3.10000000  14.00000000 120.00000000   0.89552239
  3.20000000  48.00000000  72.00000000   0.60000000
  3.30000000  20.00000000 130.00000000   0.86666667
  3.40000000  26.00000000 156.00000000   0.85714286
  3.50000000  70.00000000 104.00000000   0.59770115
  3.60000000  47.00000000 133.00000000   0.73888889
  3.70000000  51.00000000 129.00000000   0.71666667
  3.80000000  24.00000000  95.00000000   0.79831933
  3.90000000  30.00000000 117.00000000   0.79591837
  4.00000000  55.00000000 146.00000000   0.72636816
  4.10000000  62.00000000 123.00000000   0.66486486
  4.20000000  55.00000000  96.00000000   0.63576159
  4.30000000  26.00000000 115.00000000   0.81560284
  4.40000000  60.00000000 140.00000000   0.70000000
  4.50000000  38.00000000 113.00000000   0.74834437
  4.60000000  31.00000000 177.00000000   0.85096154
  4.70000000  29.00000000 118.00000000   0.80272109
  4.80000000  79.00000000 124.00000000   0.61083744
  4.90000000  83.00000000  83.00000000   0.50000000
  5.00000000  27.00000000 139.00000000   0.83734940
  5.10000000  30.00000000 102.00000000   0.77272727
  5.20000000  11.00000000 104.00000000   0.90434783
  5.30000000  20.00000000 237.00000000   0.92217899
  5.40000000  38.00000000  92.00000000   0.70769231
  5.50000000 113.00000000  81.00000000   0.41752577
  5.60000000  51.00000000  76.00000000   0.59842520
  5.70000000   1.00000000 107.00000000   0.99074074
  5.80000000   0.00000000 181.00000000   1.00000000
  5.90000000  32.00000000 110.00000000   0.77464789
  6.00000000  57.00000000 112.00000000   0.66272189
  6.10000000  35.00000000 194.00000000   0.84716157
  6.20000000  47.00000000 137.00000000   0.74456522
  6.30000000   7.00000000 148.00000000   0.95483871
  6.40000000  52.00000000 122.00000000   0.70114943
  6.50000000  39.00000000  53.00000000   0.57608696
  6.60000000  49.00000000 122.00000000   0.71345029
  6.70000000  32.00000000 139.00000000   0.81286550
  6.80000000  59.00000000 124.00000000   0.67759563
  6.90000000  22.00000000  89.00000000   0.80180180
  7.00000000 115.00000000  67.00000000   0.36813187
  7.10000000  18.00000000 125.00000000   0.87412587
  7.20000000  56.00000000 140.00000000   0.71428571
  7.30000000  55.00000000 116.00000000   0.67836257
  7.40000000  13.00000000  76.00000000   0.85393258
  7.50000000  42.00000000  97.00000000   0.69784173
  7.60000000  29.00000000  76.00000000   0.72380952
  7.70000000  54.00000000 140.00000000   0.72164948
  7.80000000  39.00000000 171.00000000   0.81428571
  7.90000000  27.00000000 160.00000000   0.85561497
  8.00000000  42.00000000  84.00000000   0.66666667
  8.10000000  34.00000000 101.00000000   0.74814815
  8.20000000  36.00000000 147.00000000   0.80327869
  8.30000000   5.00000000 128.00000000   0.96240602
  8.40000000 100.00000000 117.00000000   0.53917051
  8.50000000  27.00000000  91.00000000   0.77118644
  8.60000000  50.00000000  93.00000000   0.65034965
  8.70000000  60.00000000 126.00000000   0.67741935
  8.80000000  63.00000000 111.00000000   0.63793103
  8.90000000  61.00000000 128.00000000   0.67724868
  9.00000000  32.00000000  98.00000000   0.75384615
  9.10000000  17.00000000 123.00000000   0.87857143
  9.20000000  36.00000000 165.00000000   0.82089552
  9.30000000  13.00000000 113.00000000   0.89682540
  9.40000000  17.00000000 127.00000000   0.88194444
  9.50000000  47.00000000 108.00000000   0.69677419
  9.60000000  71.00000000 121.00000000   0.63020833
  9.70000000  45.00000000 102.00000000   0.69387755
  9.80000000  56.00000000  99.00000000   0.63870968
  9.90000000  66.00000000  95.00000000   0.59006211
 10.00000000  42.00000000 124.00000000   0.74698795
 10.10000000  26.00000000 130.00000000   0.83333333
 10.20000000  31.00000000 125.00000000   0.80128205
 10.30000000  13.00000000  65.00000000   0.83333333
 10.40000000  55.00000000 162.00000000   0.74654378
 10.50000000  59.00000000 155.00000000   0.72429907
 10.60000000  92.00000000  94.00000000   0.50537634
 10.70000000  50.00000000  98.00000000   0.66216216
 10.80000000  67.00000000 119.00000000   0.63978495
 10.90000000  53.00000000 101.00000000   0.65584416
 11.00000000  69.00000000  94.00000000   0.57668712
 11.10000000  30.00000000 100.00000000   0.76923077
 11.20000000  65.00000000 141.00000000   0.68446602
 11.30000000  19.00000000 131.00000000   0.87333333
 11.40000000  53.00000000 153.00000000   0.74271845
 11.50000000  62.00000000 115.00000000   0.64971751
 11.60000000  31.00000000 118.00000000   0.79194631
 11.70000000  44.00000000 140.00000000   0.76086957
 11.80000000  24.00000000  71.00000000   0.74736842
 11.90000000  25.00000000 116.00000000   0.82269504
 12.00000000  24.00000000 131.00000000   0.84516129
 12.10000000  27.00000000 152.00000000   0.84916201
 12.20000000   7.00000000 136.00000000   0.95104895
 12.30000000  51.00000000 126.00000000   0.71186441
 12.40000000  52.00000000 127.00000000   0.70949721
 12.50000000  14.00000000 147.00000000   0.91304348
 12.60000000  -5.00000000 150.00000000   1.03448276
 12.70000000  39.00000000 142.00000000   0.78453039
 12.80000000  41.00000000 157.00000000   0.79292929
 12.90000000  40.00000000 128.00000000   0.76190476
 13.00000000  59.00000000 151.00000000   0.71904762
 13.10000000   8.00000000 138.00000000   0.94520548
 13.20000000  42.00000000 115.00000000   0.73248408
 13.30000000  61.00000000  95.00000000   0.60897436
 13.40000000  76.00000000 109.00000000   0.58918919
 13.50000000   1.00000000  74.00000000   0.98666667
 13.60000000  61.00000000 143.00000000   0.70098039
 13.70000000  26.00000000 159.00000000   0.85945946
 13.80000000  56.00000000 111.00000000   0.66467066
 13.90000000  82.00000000 130.00000000   0.61320755
 14.00000000  65.00000000 124.00000000   0.65608466
 14.10000000  25.00000000 146.00000000   0.85380117
 14.20000000  28.00000000  95.00000000   0.77235772
 14.30000000  38.00000000  75.00000000   0.66371681
 14.40000000  56.00000000  85.00000000   0.60283688
 14.50000000  38.00000000 146.00000000   0.79347826
 14.60000000  39.00000000 133.00000000   0.77325581
 14.70000000  54.00000000 161.00000000   0.74883721
 14.80000000  94.00000000  93.00000000   0.49732620
 14.90000000  29.00000000 175.00000000   0.85784314
 15.00000000  49.00000000 126.00000000   0.72000000
 15.10000000  49.00000000 123.00000000   0.71511628
 15.20000000  41.00000000 103.00000000   0.71527778
 15.30000000  49.00000000 104.00000000   0.67973856
 15.40000000  48.00000000 163.00000000   0.77251185
 15.50000000  76.00000000  76.00000000   0.50000000
 15.60000000  39.00000000 116.00000000   0.74838710
 15.70000000  20.00000000  90.00000000   0.81818182
 15.80000000  59.00000000  95.00000000   0.61688312
 15.90000000  12.00000000 128.00000000   0.91428571
 16.00000000  25.00000000 132.00000000   0.84076433
 16.10000000  16.00000000 145.00000000   0.90062112
 16.20000000  11.00000000  90.00000000   0.89108911
 16.30000000  47.00000000 103.00000000   0.68666667
 16.40000000  54.00000000 133.00000000   0.71122995
 16.50000000  47.00000000 182.00000000   0.79475983
 16.60000000  61.00000000 108.00000000   0.63905325
 16.70000000  43.00000000 116.00000000   0.72955975
 16.80000000  30.00000000 102.00000000   0.77272727
 16.90000000  25.00000000  84.00000000   0.77064220
 17.00000000  47.00000000 116.00000000   0.71165644
 17.10000000  58.00000000 166.00000000   0.74107143
 17.20000000   9.00000000 104.00000000   0.92035398
 17.30000000  41.00000000 112.00000000   0.73202614
 17.40000000  43.00000000 148.00000000   0.77486911
 17.50000000  35.00000000 136.00000000   0.79532164
 17.60000000  47.00000000 155.00000000   0.76732673
 17.70000000  31.00000000 103.00000000   0.76865672
 17.80000000  42.00000000 128.00000000   0.75294118
 17.90000000  33.00000000 122.00000000   0.78709677
 18.00000000  68.00000000 156.00000000   0.69642857
 18.10000000  73.00000000 141.00000000   0.65887850
 18.20000000  39.00000000 123.00000000   0.75925926
 18.30000000  35.00000000  91.00000000   0.72222222
 18.40000000  49.00000000  61.00000000   0.55454545
 18.50000000  22.00000000  72.00000000   0.76595745
 18.60000000  52.00000000  66.00000000   0.55932203
 18.70000000  35.00000000  82.00000000   0.70085470
 18.80000000  22.00000000 135.00000000   0.85987261
 18.90000000  54.00000000  83.00000000   0.60583942
 19.00000000  72.00000000  90.00000000   0.55555556
 19.10000000  15.00000000  82.00000000   0.84536082
 19.20000000  56.00000000 109.00000000   0.66060606
 19.30000000  40.00000000 100.00000000   0.71428571
 19.40000000  33.00000000 118.00000000   0.78145695
 19.50000000  51.00000000  83.00000000   0.61940299
 19.60000000  23.00000000 109.00000000   0.82575758
 19.70000000  56.00000000 112.00000000   0.66666667
 19.80000000  31.00000000  59.00000000   0.65555556
 19.90000000  43.00000000 147.00000000   0.77368421
 20.00000000  12.00000000 159.00000000   0.92982456
