# Supplementary material for: Functional 3D architecture in an intrinsically disordered E3 ligase domain facilitates ubiquitin transfer
Source: Nat Commun. 2020 Jul 30;11:3807. doi: 10.1038/s41467-020-17647-x (PMC7393505; doi:10.1038/s41467-020-17647-x)
Supplement: Supplementary file 4 — Source Data [file 41467_2020_17647_MOESM4_ESM.zip › Source data/Fig. 2/Figure 2B/SM traces - raw/57-84 (SIM3-4)/18_18with_fret.dat]

  0.00000000  74.00000000 122.00000000   0.62244898
  0.10000000  42.00000000 126.00000000   0.75000000
  0.20000000  35.00000000 150.00000000   0.81081081
  0.30000000  72.00000000 114.00000000   0.61290323
  0.40000000  44.00000000 130.00000000   0.74712644
  0.50000000  68.00000000 106.00000000   0.60919540
  0.60000000  50.00000000 179.00000000   0.78165939
  0.70000000  56.00000000 152.00000000   0.73076923
  0.80000000  16.00000000 178.00000000   0.91752577
  0.90000000  71.00000000 112.00000000   0.61202186
  1.00000000  67.00000000 111.00000000   0.62359551
  1.10000000  21.00000000 117.00000000   0.84782609
  1.20000000  41.00000000 113.00000000   0.73376623
  1.30000000  36.00000000 136.00000000   0.79069767
  1.40000000  31.00000000 100.00000000   0.76335878
  1.50000000  50.00000000 126.00000000   0.71590909
  1.60000000  26.00000000 142.00000000   0.84523810
  1.70000000  76.00000000 172.00000000   0.69354839
  1.80000000  37.00000000  95.00000000   0.71969697
  1.90000000  40.00000000 102.00000000   0.71830986
  2.00000000  61.00000000 121.00000000   0.66483516
  2.10000000  48.00000000 100.00000000   0.67567568
  2.20000000  53.00000000 110.00000000   0.67484663
  2.30000000  66.00000000  94.00000000   0.58750000
  2.40000000  53.00000000 118.00000000   0.69005848
  2.50000000  56.00000000 200.00000000   0.78125000
  2.60000000  27.00000000 116.00000000   0.81118881
  2.70000000  18.00000000 135.00000000   0.88235294
  2.80000000  32.00000000 125.00000000   0.79617834
  2.90000000  32.00000000 148.00000000   0.82222222
  3.00000000   2.00000000 127.00000000   0.98449612
  3.10000000  52.00000000 142.00000000   0.73195876
  3.20000000  62.00000000 120.00000000   0.65934066
  3.30000000  42.00000000 107.00000000   0.71812081
  3.40000000  41.00000000  78.00000000   0.65546218
  3.50000000  30.00000000 132.00000000   0.81481481
  3.60000000  20.00000000  66.00000000   0.76744186
  3.70000000  54.00000000  97.00000000   0.64238411
  3.80000000  40.00000000 102.00000000   0.71830986
  3.90000000  12.00000000  99.00000000   0.89189189
  4.00000000  41.00000000  78.00000000   0.65546218
  4.10000000  31.00000000 117.00000000   0.79054054
  4.20000000  73.00000000 117.00000000   0.61578947
  4.30000000  59.00000000 129.00000000   0.68617021
  4.40000000  93.00000000 158.00000000   0.62948207
  4.50000000  84.00000000 121.00000000   0.59024390
  4.60000000  54.00000000 109.00000000   0.66871166
  4.70000000  73.00000000 144.00000000   0.66359447
  4.80000000  31.00000000 125.00000000   0.80128205
  4.90000000  66.00000000 103.00000000   0.60946746
  5.00000000  30.00000000 112.00000000   0.78873239
  5.10000000  76.00000000 107.00000000   0.58469945
  5.20000000  25.00000000  94.00000000   0.78991597
  5.30000000  35.00000000 119.00000000   0.77272727
  5.40000000  32.00000000  90.00000000   0.73770492
  5.50000000  21.00000000 101.00000000   0.82786885
  5.60000000  39.00000000  93.00000000   0.70454545
  5.70000000  89.00000000 166.00000000   0.65098039
  5.80000000  43.00000000 199.00000000   0.82231405
  5.90000000  19.00000000 113.00000000   0.85606061
  6.00000000  50.00000000 200.00000000   0.80000000
  6.10000000  10.00000000 144.00000000   0.93506494
  6.20000000  31.00000000 128.00000000   0.80503145
  6.30000000  57.00000000 119.00000000   0.67613636
  6.40000000  55.00000000 141.00000000   0.71938776
  6.50000000  52.00000000 144.00000000   0.73469388
  6.60000000  40.00000000 103.00000000   0.72027972
  6.70000000  13.00000000 144.00000000   0.91719745
  6.80000000  84.00000000 130.00000000   0.60747664
  6.90000000  36.00000000  74.00000000   0.67272727
  7.00000000  48.00000000 159.00000000   0.76811594
  7.10000000  52.00000000 127.00000000   0.70949721
  7.20000000  37.00000000 174.00000000   0.82464455
  7.30000000  32.00000000  88.00000000   0.73333333
  7.40000000  61.00000000 155.00000000   0.71759259
  7.50000000  35.00000000 109.00000000   0.75694444
  7.60000000  57.00000000 180.00000000   0.75949367
  7.70000000  58.00000000 173.00000000   0.74891775
  7.80000000  31.00000000 147.00000000   0.82584270
  7.90000000  37.00000000 120.00000000   0.76433121
  8.00000000  55.00000000 183.00000000   0.76890756
  8.10000000  78.00000000  84.00000000   0.51851852
  8.20000000  32.00000000  82.00000000   0.71929825
  8.30000000  48.00000000 124.00000000   0.72093023
  8.40000000  81.00000000 122.00000000   0.60098522
  8.50000000  82.00000000 126.00000000   0.60576923
  8.60000000  48.00000000 105.00000000   0.68627451
  8.70000000  20.00000000  92.00000000   0.82142857
  8.80000000  51.00000000 124.00000000   0.70857143
  8.90000000  31.00000000 117.00000000   0.79054054
  9.00000000  78.00000000 123.00000000   0.61194030
  9.10000000  19.00000000 111.00000000   0.85384615
  9.20000000  43.00000000  85.00000000   0.66406250
  9.30000000  30.00000000 104.00000000   0.77611940
  9.40000000  50.00000000 164.00000000   0.76635514
  9.50000000  52.00000000 104.00000000   0.66666667
  9.60000000  44.00000000 176.00000000   0.80000000
  9.70000000  38.00000000 118.00000000   0.75641026
  9.80000000  29.00000000 104.00000000   0.78195489
  9.90000000  50.00000000 127.00000000   0.71751412
 10.00000000  35.00000000 105.00000000   0.75000000
 10.10000000  47.00000000 117.00000000   0.71341463
 10.20000000  62.00000000 143.00000000   0.69756098
 10.30000000  54.00000000 150.00000000   0.73529412
 10.40000000  34.00000000 111.00000000   0.76551724
 10.50000000  70.00000000 115.00000000   0.62162162
 10.60000000  48.00000000 145.00000000   0.75129534
 10.70000000  27.00000000 139.00000000   0.83734940
 10.80000000  55.00000000 133.00000000   0.70744681
 10.90000000  29.00000000 208.00000000   0.87763713
 11.00000000  41.00000000 115.00000000   0.73717949
 11.10000000  95.00000000 166.00000000   0.63601533
 11.20000000  49.00000000 126.00000000   0.72000000
 11.30000000  38.00000000  83.00000000   0.68595041
 11.40000000  75.00000000  86.00000000   0.53416149
 11.50000000  49.00000000 128.00000000   0.72316384
 11.60000000  73.00000000 166.00000000   0.69456067
 11.70000000  71.00000000 108.00000000   0.60335196
 11.80000000  18.00000000 131.00000000   0.87919463
 11.90000000  46.00000000 114.00000000   0.71250000
 12.00000000  71.00000000 150.00000000   0.67873303
 12.10000000 -12.00000000 165.00000000   1.07843137
 12.20000000  52.00000000 125.00000000   0.70621469
 12.30000000  80.00000000  87.00000000   0.52095808
 12.40000000  76.00000000  84.00000000   0.52500000
 12.50000000  24.00000000 129.00000000   0.84313725
 12.60000000  45.00000000 116.00000000   0.72049689
 12.70000000  60.00000000 130.00000000   0.68421053
 12.80000000  38.00000000 127.00000000   0.76969697
 12.90000000  63.00000000 137.00000000   0.68500000
 13.00000000  72.00000000 109.00000000   0.60220994
 13.10000000  61.00000000 141.00000000   0.69801980
 13.20000000  41.00000000 129.00000000   0.75882353
 13.30000000  78.00000000 115.00000000   0.59585492
 13.40000000  87.00000000 154.00000000   0.63900415
 13.50000000  30.00000000 153.00000000   0.83606557
 13.60000000  54.00000000 107.00000000   0.66459627
 13.70000000  31.00000000 102.00000000   0.76691729
 13.80000000  52.00000000 188.00000000   0.78333333
 13.90000000  52.00000000 130.00000000   0.71428571
 14.00000000  46.00000000 136.00000000   0.74725275
 14.10000000  84.00000000 110.00000000   0.56701031
 14.20000000  55.00000000 133.00000000   0.70744681
 14.30000000  88.00000000 115.00000000   0.56650246
 14.40000000  68.00000000 144.00000000   0.67924528
 14.50000000 104.00000000 119.00000000   0.53363229
 14.60000000  37.00000000 148.00000000   0.80000000
 14.70000000  42.00000000 110.00000000   0.72368421
 14.80000000  51.00000000 145.00000000   0.73979592
 14.90000000  71.00000000 130.00000000   0.64676617
 15.00000000  78.00000000 111.00000000   0.58730159
 15.10000000 130.00000000  94.00000000   0.41964286
 15.20000000  68.00000000 143.00000000   0.67772512
 15.30000000  65.00000000 113.00000000   0.63483146
 15.40000000  47.00000000 107.00000000   0.69480519
 15.50000000  39.00000000 102.00000000   0.72340426
 15.60000000  10.00000000  99.00000000   0.90825688
 15.70000000  43.00000000 152.00000000   0.77948718
 15.80000000  32.00000000 177.00000000   0.84688995
 15.90000000  53.00000000 131.00000000   0.71195652
 16.00000000  80.00000000 163.00000000   0.67078189
 16.10000000  23.00000000 139.00000000   0.85802469
 16.20000000  49.00000000 192.00000000   0.79668050
 16.30000000  75.00000000 148.00000000   0.66367713
 16.40000000  23.00000000 143.00000000   0.86144578
 16.50000000  27.00000000 121.00000000   0.81756757
 16.60000000  30.00000000 159.00000000   0.84126984
 16.70000000  37.00000000 151.00000000   0.80319149
 16.80000000  71.00000000 132.00000000   0.65024631
 16.90000000  33.00000000 103.00000000   0.75735294
 17.00000000  54.00000000 114.00000000   0.67857143
 17.10000000  56.00000000 153.00000000   0.73205742
 17.20000000  39.00000000  93.00000000   0.70454545
 17.30000000  30.00000000 102.00000000   0.77272727
 17.40000000  79.00000000  98.00000000   0.55367232
 17.50000000  50.00000000 150.00000000   0.75000000
 17.60000000  64.00000000 204.00000000   0.76119403
 17.70000000  35.00000000  85.00000000   0.70833333
 17.80000000  27.00000000 144.00000000   0.84210526
 17.90000000  78.00000000 179.00000000   0.69649805
 18.00000000  67.00000000 140.00000000   0.67632850
 18.10000000  70.00000000 142.00000000   0.66981132
 18.20000000  32.00000000 160.00000000   0.83333333
 18.30000000  67.00000000 140.00000000   0.67632850
 18.40000000  60.00000000  74.00000000   0.55223881
 18.50000000  72.00000000 120.00000000   0.62500000
 18.60000000  72.00000000  70.00000000   0.49295775
 18.70000000  49.00000000  99.00000000   0.66891892
 18.80000000  35.00000000 173.00000000   0.83173077
 18.90000000  55.00000000 107.00000000   0.66049383
 19.00000000  45.00000000  87.00000000   0.65909091
 19.10000000  24.00000000 109.00000000   0.81954887
 19.20000000  40.00000000 115.00000000   0.74193548
 19.30000000  69.00000000  73.00000000   0.51408451
 19.40000000  67.00000000  97.00000000   0.59146341
 19.50000000  14.00000000 123.00000000   0.89781022
 19.60000000  34.00000000 107.00000000   0.75886525
 19.70000000  66.00000000 101.00000000   0.60479042
 19.80000000  18.00000000 101.00000000   0.84873950
 19.90000000   9.00000000 147.00000000   0.94230769
 20.00000000  59.00000000 177.00000000   0.75000000
 20.10000000  77.00000000 131.00000000   0.62980769
 20.20000000  48.00000000 146.00000000   0.75257732
 20.30000000  56.00000000  96.00000000   0.63157895
 20.40000000  53.00000000 152.00000000   0.74146341
 20.50000000  33.00000000  97.00000000   0.74615385
 20.60000000  36.00000000  72.00000000   0.66666667
 20.70000000  40.00000000 108.00000000   0.72972973
 20.80000000  29.00000000 122.00000000   0.80794702
 20.90000000  68.00000000 149.00000000   0.68663594
 21.00000000  52.00000000  89.00000000   0.63120567
 21.10000000  40.00000000 110.00000000   0.73333333
 21.20000000  46.00000000 118.00000000   0.71951220
 21.30000000  46.00000000 156.00000000   0.77227723
 21.40000000  49.00000000 166.00000000   0.77209302
 21.50000000  82.00000000 126.00000000   0.60576923
 21.60000000  55.00000000 121.00000000   0.68750000
 21.70000000  74.00000000 125.00000000   0.62814070
 21.80000000  64.00000000 114.00000000   0.64044944
 21.90000000  63.00000000 132.00000000   0.67692308
 22.00000000  65.00000000 126.00000000   0.65968586
 22.10000000  71.00000000 102.00000000   0.58959538
 22.20000000  59.00000000  89.00000000   0.60135135
 22.30000000  82.00000000  87.00000000   0.51479290
 22.40000000  55.00000000 158.00000000   0.74178404
 22.50000000 138.00000000 146.00000000   0.51408451
 22.60000000  28.00000000  57.00000000   0.67058824
 22.70000000  50.00000000 132.00000000   0.72527473
 22.80000000  38.00000000 123.00000000   0.76397516
 22.90000000  53.00000000 143.00000000   0.72959184
 23.00000000  57.00000000  94.00000000   0.62251656
 23.10000000  69.00000000 103.00000000   0.59883721
 23.20000000  54.00000000 138.00000000   0.71875000
 23.30000000  81.00000000 197.00000000   0.70863309
 23.40000000  71.00000000 126.00000000   0.63959391
 23.50000000  33.00000000  78.00000000   0.70270270
 23.60000000  21.00000000  79.00000000   0.79000000
 23.70000000  48.00000000 132.00000000   0.73333333
 23.80000000 112.00000000 123.00000000   0.52340426
 23.90000000  78.00000000 234.00000000   0.75000000
 24.00000000  45.00000000  93.00000000   0.67391304
 24.10000000  51.00000000 103.00000000   0.66883117
 24.20000000  22.00000000 158.00000000   0.87777778
 24.30000000  46.00000000  74.00000000   0.61666667
 24.40000000  24.00000000  87.00000000   0.78378378
 24.50000000  61.00000000 111.00000000   0.64534884
 24.60000000  88.00000000 162.00000000   0.64800000
 24.70000000  45.00000000  55.00000000   0.55000000
 24.80000000  48.00000000  66.00000000   0.57894737
 24.90000000  75.00000000  87.00000000   0.53703704
 25.00000000  73.00000000 108.00000000   0.59668508
 25.10000000  45.00000000 107.00000000   0.70394737
 25.20000000 104.00000000  73.00000000   0.41242938
 25.30000000  51.00000000 140.00000000   0.73298429
 25.40000000  23.00000000  76.00000000   0.76767677
 25.50000000  62.00000000 140.00000000   0.69306931
 25.60000000  36.00000000 127.00000000   0.77914110
 25.70000000  43.00000000 117.00000000   0.73125000
 25.80000000  46.00000000 144.00000000   0.75789474
 25.90000000  68.00000000 127.00000000   0.65128205
 26.00000000  14.00000000  78.00000000   0.84782609
 26.10000000  55.00000000 128.00000000   0.69945355
 26.20000000  26.00000000 124.00000000   0.82666667
 26.30000000  67.00000000 147.00000000   0.68691589
 26.40000000  53.00000000 133.00000000   0.71505376
 26.50000000  23.00000000 116.00000000   0.83453237
 26.60000000  87.00000000 137.00000000   0.61160714
 26.70000000  55.00000000 130.00000000   0.70270270
 26.80000000  69.00000000 197.00000000   0.74060150
 26.90000000  52.00000000 106.00000000   0.67088608
 27.00000000  41.00000000 117.00000000   0.74050633
 27.10000000  48.00000000 174.00000000   0.78378378
 27.20000000  73.00000000  95.00000000   0.56547619
 27.30000000  49.00000000 105.00000000   0.68181818
 27.40000000  37.00000000 104.00000000   0.73758865
 27.50000000  21.00000000 160.00000000   0.88397790
 27.60000000  30.00000000 140.00000000   0.82352941
 27.70000000  42.00000000 102.00000000   0.70833333
 27.80000000  73.00000000 178.00000000   0.70916335
 27.90000000  94.00000000 101.00000000   0.51794872
 28.00000000  50.00000000 115.00000000   0.69696970
 28.10000000  35.00000000  95.00000000   0.73076923
 28.20000000  62.00000000 131.00000000   0.67875648
 28.30000000 111.00000000 137.00000000   0.55241935
 28.40000000  45.00000000 131.00000000   0.74431818
 28.50000000  48.00000000 119.00000000   0.71257485
 28.60000000  60.00000000 114.00000000   0.65517241
 28.70000000  25.00000000 115.00000000   0.82142857
 28.80000000  64.00000000 110.00000000   0.63218391
 28.90000000  50.00000000 126.00000000   0.71590909
 29.00000000  40.00000000 129.00000000   0.76331361
 29.10000000  78.00000000 154.00000000   0.66379310
 29.20000000  64.00000000 157.00000000   0.71040724
 29.30000000  38.00000000 111.00000000   0.74496644
 29.40000000  66.00000000 114.00000000   0.63333333
 29.50000000  53.00000000 106.00000000   0.66666667
 29.60000000  64.00000000 130.00000000   0.67010309
 29.70000000  35.00000000 153.00000000   0.81382979
 29.80000000  69.00000000  94.00000000   0.57668712
 29.90000000  42.00000000 169.00000000   0.80094787
 30.00000000  46.00000000 160.00000000   0.77669903
 30.10000000  50.00000000 126.00000000   0.71590909
 30.20000000  29.00000000  66.00000000   0.69473684
 30.30000000  55.00000000 126.00000000   0.69613260
 30.40000000  62.00000000 104.00000000   0.62650602
 30.50000000  41.00000000 106.00000000   0.72108844
 30.60000000  49.00000000 127.00000000   0.72159091
 30.70000000  51.00000000 120.00000000   0.70175439
 30.80000000  72.00000000 115.00000000   0.61497326
 30.90000000  54.00000000 109.00000000   0.66871166
 31.00000000  53.00000000 133.00000000   0.71505376
 31.10000000  20.00000000  90.00000000   0.81818182
 31.20000000  75.00000000  87.00000000   0.53703704
 31.30000000  19.00000000 168.00000000   0.89839572
 31.40000000  56.00000000 122.00000000   0.68539326
 31.50000000  47.00000000 104.00000000   0.68874172
 31.60000000  18.00000000 128.00000000   0.87671233
 31.70000000  23.00000000 142.00000000   0.86060606
 31.80000000  81.00000000 106.00000000   0.56684492
 31.90000000  61.00000000 231.00000000   0.79109589
 32.00000000  37.00000000 127.00000000   0.77439024
 32.10000000  13.00000000 118.00000000   0.90076336
 32.20000000  26.00000000 155.00000000   0.85635359
 32.30000000  69.00000000 105.00000000   0.60344828
 32.40000000  26.00000000 119.00000000   0.82068966
 32.50000000  66.00000000 156.00000000   0.70270270
 32.60000000  54.00000000 187.00000000   0.77593361
 32.70000000  40.00000000 127.00000000   0.76047904
 32.80000000  73.00000000  85.00000000   0.53797468
 32.90000000   7.00000000 138.00000000   0.95172414
 33.00000000  42.00000000 117.00000000   0.73584906
 33.10000000  32.00000000 147.00000000   0.82122905
 33.20000000  40.00000000 148.00000000   0.78723404
 33.30000000  81.00000000  99.00000000   0.55000000
 33.40000000  54.00000000 129.00000000   0.70491803
 33.50000000  55.00000000 120.00000000   0.68571429
 33.60000000  60.00000000 109.00000000   0.64497041
 33.70000000  32.00000000 134.00000000   0.80722892
 33.80000000 101.00000000 148.00000000   0.59437751
 33.90000000  74.00000000 140.00000000   0.65420561
 34.00000000  46.00000000  93.00000000   0.66906475
 34.10000000  33.00000000 117.00000000   0.78000000
 34.20000000  53.00000000 120.00000000   0.69364162
 34.30000000  16.00000000 129.00000000   0.88965517
 34.40000000  47.00000000 138.00000000   0.74594595
 34.50000000  36.00000000  82.00000000   0.69491525
 34.60000000  44.00000000 104.00000000   0.70270270
 34.70000000  50.00000000 121.00000000   0.70760234
 34.80000000  45.00000000 104.00000000   0.69798658
 34.90000000  38.00000000 108.00000000   0.73972603
 35.00000000  38.00000000 136.00000000   0.78160920
 35.10000000  30.00000000 136.00000000   0.81927711
 35.20000000  43.00000000 149.00000000   0.77604167
 35.30000000  35.00000000 115.00000000   0.76666667
 35.40000000  66.00000000 119.00000000   0.64324324
 35.50000000  74.00000000 125.00000000   0.62814070
 35.60000000  19.00000000 113.00000000   0.85606061
 35.70000000  41.00000000 127.00000000   0.75595238
 35.80000000  42.00000000 127.00000000   0.75147929
 35.90000000  32.00000000 135.00000000   0.80838323
 36.00000000  45.00000000  71.00000000   0.61206897
 36.10000000  22.00000000  69.00000000   0.75824176
 36.20000000  34.00000000 116.00000000   0.77333333
 36.30000000  46.00000000 148.00000000   0.76288660
 36.40000000  66.00000000 144.00000000   0.68571429
 36.50000000  65.00000000  83.00000000   0.56081081
 36.60000000  49.00000000 120.00000000   0.71005917
 36.70000000  50.00000000 102.00000000   0.67105263
 36.80000000  42.00000000 159.00000000   0.79104478
 36.90000000  47.00000000 110.00000000   0.70063694
 37.00000000   9.00000000 122.00000000   0.93129771
 37.10000000 110.00000000  85.00000000   0.43589744
 37.20000000  14.00000000 141.00000000   0.90967742
 37.30000000   8.00000000  65.00000000   0.89041096
 37.40000000  51.00000000  91.00000000   0.64084507
 37.50000000  49.00000000 114.00000000   0.69938650
 37.60000000  56.00000000  90.00000000   0.61643836
 37.70000000  65.00000000  69.00000000   0.51492537
 37.80000000  37.00000000 112.00000000   0.75167785
 37.90000000  35.00000000 146.00000000   0.80662983
 38.00000000  19.00000000  98.00000000   0.83760684
 38.10000000  46.00000000  85.00000000   0.64885496
 38.20000000  48.00000000  86.00000000   0.64179104
 38.30000000  45.00000000  95.00000000   0.67857143
 38.40000000  70.00000000  89.00000000   0.55974843
 38.50000000  60.00000000 140.00000000   0.70000000
 38.60000000  60.00000000 130.00000000   0.68421053
 38.70000000  35.00000000 160.00000000   0.82051282
 38.80000000  72.00000000 143.00000000   0.66511628
 38.90000000  70.00000000 108.00000000   0.60674157
 39.00000000  40.00000000 121.00000000   0.75155280
 39.10000000  52.00000000 108.00000000   0.67500000
 39.20000000  50.00000000 131.00000000   0.72375691
 39.30000000  43.00000000 109.00000000   0.71710526
 39.40000000  69.00000000 113.00000000   0.62087912
 39.50000000  47.00000000 127.00000000   0.72988506
 39.60000000  41.00000000 111.00000000   0.73026316
 39.70000000  93.00000000  85.00000000   0.47752809
 39.80000000  40.00000000 136.00000000   0.77272727
 39.90000000  61.00000000 129.00000000   0.67894737
 40.00000000  34.00000000 119.00000000   0.77777778
 40.10000000  34.00000000 128.00000000   0.79012346
 40.20000000  24.00000000 110.00000000   0.82089552
 40.30000000  46.00000000 104.00000000   0.69333333
 40.40000000  24.00000000  84.00000000   0.77777778
 40.50000000   7.00000000 142.00000000   0.95302013
 40.60000000  82.00000000 169.00000000   0.67330677
 40.70000000  33.00000000 117.00000000   0.78000000
 40.80000000  45.00000000 127.00000000   0.73837209
 40.90000000  60.00000000  87.00000000   0.59183673
 41.00000000  71.00000000 184.00000000   0.72156863
 41.10000000  79.00000000 124.00000000   0.61083744
 41.20000000  36.00000000 144.00000000   0.80000000
 41.30000000  58.00000000 129.00000000   0.68983957
 41.40000000  71.00000000 147.00000000   0.67431193
 41.50000000  85.00000000 159.00000000   0.65163934
 41.60000000  61.00000000 155.00000000   0.71759259
 41.70000000  24.00000000 139.00000000   0.85276074
 41.80000000  11.00000000 153.00000000   0.93292683
 41.90000000  72.00000000  99.00000000   0.57894737
 42.00000000  37.00000000 121.00000000   0.76582278
 42.10000000  83.00000000 114.00000000   0.57868020
 42.20000000  73.00000000 126.00000000   0.63316583
 42.30000000  62.00000000 130.00000000   0.67708333
 42.40000000  32.00000000 147.00000000   0.82122905
 42.50000000  35.00000000  92.00000000   0.72440945
 42.60000000  56.00000000 201.00000000   0.78210117
 42.70000000  51.00000000 137.00000000   0.72872340
 42.80000000 122.00000000 143.00000000   0.53962264
 42.90000000  41.00000000 175.00000000   0.81018519
 43.00000000  25.00000000 170.00000000   0.87179487
 43.10000000  30.00000000 122.00000000   0.80263158
 43.20000000  58.00000000 144.00000000   0.71287129
 43.30000000  14.00000000 121.00000000   0.89629630
 43.40000000  48.00000000 107.00000000   0.69032258
 43.50000000  52.00000000 119.00000000   0.69590643
 43.60000000  31.00000000 120.00000000   0.79470199
 43.70000000  43.00000000 134.00000000   0.75706215
 43.80000000  58.00000000 183.00000000   0.75933610
 43.90000000  40.00000000 144.00000000   0.78260870
 44.00000000  70.00000000 118.00000000   0.62765957
 44.10000000  24.00000000 104.00000000   0.81250000
 44.20000000   1.00000000 141.00000000   0.99295775
 44.30000000  25.00000000  92.00000000   0.78632479
 44.40000000  54.00000000 134.00000000   0.71276596
 44.50000000  32.00000000 123.00000000   0.79354839
 44.60000000  52.00000000 167.00000000   0.76255708
 44.70000000  44.00000000 118.00000000   0.72839506
 44.80000000  78.00000000 165.00000000   0.67901235
 44.90000000  87.00000000 137.00000000   0.61160714
 45.00000000  78.00000000 114.00000000   0.59375000
 45.10000000  45.00000000  97.00000000   0.68309859
 45.20000000  34.00000000 136.00000000   0.80000000
 45.30000000  69.00000000 132.00000000   0.65671642
 45.40000000  55.00000000 160.00000000   0.74418605
 45.50000000  86.00000000 110.00000000   0.56122449
 45.60000000  47.00000000 199.00000000   0.80894309
 45.70000000  36.00000000 146.00000000   0.80219780
 45.80000000  35.00000000 112.00000000   0.76190476
 45.90000000  46.00000000 147.00000000   0.76165803
 46.00000000  69.00000000 131.00000000   0.65500000
 46.10000000  20.00000000 105.00000000   0.84000000
 46.20000000  64.00000000 128.00000000   0.66666667
 46.30000000  27.00000000  91.00000000   0.77118644
 46.40000000  38.00000000  91.00000000   0.70542636
 46.50000000  86.00000000 112.00000000   0.56565657
 46.60000000  93.00000000 138.00000000   0.59740260
 46.70000000  55.00000000 130.00000000   0.70270270
 46.80000000  62.00000000  74.00000000   0.54411765
 46.90000000  64.00000000 118.00000000   0.64835165
 47.00000000  66.00000000 122.00000000   0.64893617
 47.10000000  87.00000000  93.00000000   0.51666667
 47.20000000  51.00000000 120.00000000   0.70175439
 47.30000000  51.00000000 132.00000000   0.72131148
 47.40000000  15.00000000  92.00000000   0.85981308
 47.50000000  33.00000000 137.00000000   0.80588235
 47.60000000  60.00000000 131.00000000   0.68586387
 47.70000000  51.00000000 195.00000000   0.79268293
 47.80000000  34.00000000 137.00000000   0.80116959
 47.90000000  65.00000000  99.00000000   0.60365854
 48.00000000  94.00000000 125.00000000   0.57077626
 48.10000000  33.00000000  84.00000000   0.71794872
 48.20000000  74.00000000  78.00000000   0.51315789
 48.30000000  58.00000000  86.00000000   0.59722222
 48.40000000  27.00000000 171.00000000   0.86363636
 48.50000000  45.00000000 129.00000000   0.74137931
 48.60000000  51.00000000  87.00000000   0.63043478
 48.70000000  59.00000000  90.00000000   0.60402685
 48.80000000  59.00000000 129.00000000   0.68617021
 48.90000000  57.00000000 185.00000000   0.76446281
 49.00000000  49.00000000 148.00000000   0.75126904
 49.10000000  87.00000000 134.00000000   0.60633484
 49.20000000  31.00000000 180.00000000   0.85308057
 49.30000000  50.00000000 117.00000000   0.70059880
 49.40000000   3.00000000  98.00000000   0.97029703
 49.50000000  43.00000000  78.00000000   0.64462810
 49.60000000  74.00000000 167.00000000   0.69294606
 49.70000000  33.00000000 117.00000000   0.78000000
 49.80000000  51.00000000 145.00000000   0.73979592
 49.90000000  18.00000000 164.00000000   0.90109890
 50.00000000  68.00000000 102.00000000   0.60000000
 50.10000000  77.00000000 115.00000000   0.59895833
 50.20000000  44.00000000 105.00000000   0.70469799
 50.30000000  81.00000000  91.00000000   0.52906977
 50.40000000  69.00000000 147.00000000   0.68055556
 50.50000000  74.00000000 129.00000000   0.63546798
 50.60000000  61.00000000 145.00000000   0.70388350
 50.70000000  53.00000000 137.00000000   0.72105263
 50.80000000  89.00000000 178.00000000   0.66666667
 50.90000000  65.00000000  92.00000000   0.58598726
 51.00000000  81.00000000 112.00000000   0.58031088
 51.10000000  46.00000000  71.00000000   0.60683761
 51.20000000  55.00000000 151.00000000   0.73300971
 51.30000000  63.00000000 130.00000000   0.67357513
 51.40000000  33.00000000 136.00000000   0.80473373
 51.50000000  74.00000000 139.00000000   0.65258216
 51.60000000  43.00000000 174.00000000   0.80184332
 51.70000000  97.00000000 129.00000000   0.57079646
 51.80000000  60.00000000 152.00000000   0.71698113
 51.90000000  10.00000000 104.00000000   0.91228070
 52.00000000  17.00000000  94.00000000   0.84684685
 52.10000000  36.00000000 113.00000000   0.75838926
 52.20000000  59.00000000 110.00000000   0.65088757
 52.30000000  54.00000000 134.00000000   0.71276596
 52.40000000  26.00000000 107.00000000   0.80451128
 52.50000000  63.00000000 116.00000000   0.64804469
 52.60000000  44.00000000 115.00000000   0.72327044
 52.70000000  10.00000000 127.00000000   0.92700730
 52.80000000  39.00000000 114.00000000   0.74509804
 52.90000000  61.00000000 105.00000000   0.63253012
 53.00000000  49.00000000 150.00000000   0.75376884
 53.10000000  34.00000000 102.00000000   0.75000000
 53.20000000  63.00000000 138.00000000   0.68656716
 53.30000000  40.00000000 174.00000000   0.81308411
 53.40000000  44.00000000 151.00000000   0.77435897
 53.50000000  38.00000000 127.00000000   0.76969697
 53.60000000  80.00000000 146.00000000   0.64601770
 53.70000000  19.00000000 118.00000000   0.86131387
 53.80000000  32.00000000  56.00000000   0.63636364
 53.90000000  35.00000000  93.00000000   0.72656250
 54.00000000  73.00000000 111.00000000   0.60326087
 54.10000000  58.00000000  89.00000000   0.60544218
 54.20000000  40.00000000 142.00000000   0.78021978
 54.30000000  93.00000000 101.00000000   0.52061856
 54.40000000  41.00000000 109.00000000   0.72666667
 54.50000000  25.00000000  97.00000000   0.79508197
 54.60000000  56.00000000 125.00000000   0.69060773
 54.70000000  36.00000000 115.00000000   0.76158940
 54.80000000  55.00000000 115.00000000   0.67647059
 54.90000000  64.00000000  97.00000000   0.60248447
 55.00000000  55.00000000 105.00000000   0.65625000
 55.10000000  65.00000000 151.00000000   0.69907407
 55.20000000  36.00000000 142.00000000   0.79775281
 55.30000000  64.00000000 161.00000000   0.71555556
 55.40000000  28.00000000  85.00000000   0.75221239
 55.50000000  64.00000000 103.00000000   0.61676647
 55.60000000  21.00000000 149.00000000   0.87647059
 55.70000000  23.00000000 100.00000000   0.81300813
 55.80000000  31.00000000 148.00000000   0.82681564
 55.90000000  53.00000000 123.00000000   0.69886364
 56.00000000  30.00000000  99.00000000   0.76744186
 56.10000000  48.00000000  99.00000000   0.67346939
 56.20000000  52.00000000 125.00000000   0.70621469
 56.30000000   9.00000000 138.00000000   0.93877551
 56.40000000  51.00000000 141.00000000   0.73437500
 56.50000000  61.00000000 152.00000000   0.71361502
 56.60000000  15.00000000 116.00000000   0.88549618
 56.70000000  25.00000000  81.00000000   0.76415094
 56.80000000  46.00000000 169.00000000   0.78604651
 56.90000000  52.00000000 126.00000000   0.70786517
 57.00000000  62.00000000 166.00000000   0.72807018
 57.10000000  56.00000000 151.00000000   0.72946860
 57.20000000  42.00000000  92.00000000   0.68656716
 57.30000000   7.00000000 116.00000000   0.94308943
 57.40000000 119.00000000 110.00000000   0.48034934
 57.50000000 212.00000000  47.00000000   0.18146718
 57.60000000 238.00000000  37.00000000   0.13454545
 57.70000000 242.00000000  36.00000000   0.12949640
 57.80000000 230.00000000  23.00000000   0.09090909
 57.90000000 245.00000000  67.00000000   0.21474359
 58.00000000 213.00000000  36.00000000   0.14457831
 58.10000000 215.00000000  12.00000000   0.05286344
 58.20000000 213.00000000  36.00000000   0.14457831
 58.30000000 171.00000000  54.00000000   0.24000000
 58.40000000 353.00000000  29.00000000   0.07591623
 58.50000000 215.00000000  25.00000000   0.10416667
 58.60000000 257.00000000  33.00000000   0.11379310
 58.70000000 188.00000000  40.00000000   0.17543860
 58.80000000 221.00000000  39.00000000   0.15000000
 58.90000000 217.00000000  70.00000000   0.24390244
 59.00000000 230.00000000  36.00000000   0.13533835
 59.10000000 183.00000000  19.00000000   0.09405941
 59.20000000 245.00000000  32.00000000   0.11552347
 59.30000000 223.00000000  37.00000000   0.14230769
 59.40000000 199.00000000  49.00000000   0.19758065
 59.50000000 206.00000000  31.00000000   0.13080169
 59.60000000 186.00000000  28.00000000   0.13084112
 59.70000000 244.00000000  63.00000000   0.20521173
 59.80000000 241.00000000  70.00000000   0.22508039
 59.90000000 213.00000000  41.00000000   0.16141732
 60.00000000 157.00000000  39.00000000   0.19897959
 60.10000000 263.00000000  29.00000000   0.09931507
 60.20000000 186.00000000  39.00000000   0.17333333
 60.30000000 160.00000000  68.00000000   0.29824561
 60.40000000 247.00000000  46.00000000   0.15699659
 60.50000000  96.00000000  34.00000000   0.26153846
 60.60000000 197.00000000  32.00000000   0.13973799
 60.70000000 232.00000000  26.00000000   0.10077519
 60.80000000 201.00000000  49.00000000   0.19600000
 60.90000000 275.00000000  44.00000000   0.13793103
 61.00000000 180.00000000  -4.00000000  -0.02272727
 61.10000000 216.00000000  52.00000000   0.19402985
 61.20000000 246.00000000  61.00000000   0.19869707
 61.30000000 257.00000000  -7.00000000  -0.02800000
 61.40000000 157.00000000  54.00000000   0.25592417
 61.50000000 168.00000000  66.00000000   0.28205128
 61.60000000 222.00000000  57.00000000   0.20430108
 61.70000000 231.00000000  52.00000000   0.18374558
 61.80000000 222.00000000  27.00000000   0.10843373
 61.90000000 239.00000000  34.00000000   0.12454212
 62.00000000 195.00000000  35.00000000   0.15217391
 62.10000000 192.00000000  55.00000000   0.22267206
 62.20000000 248.00000000   5.00000000   0.01976285
 62.30000000 225.00000000  27.00000000   0.10714286
 62.40000000 201.00000000  23.00000000   0.10267857
 62.50000000 205.00000000  22.00000000   0.09691630
 62.60000000 209.00000000  19.00000000   0.08333333
 62.70000000 207.00000000  34.00000000   0.14107884
 62.80000000 203.00000000  19.00000000   0.08558559
 62.90000000 311.00000000  56.00000000   0.15258856
 63.00000000 245.00000000  45.00000000   0.15517241
 63.10000000 298.00000000  12.00000000   0.03870968
 63.20000000 159.00000000  34.00000000   0.17616580
 63.30000000 117.00000000  14.00000000   0.10687023
 63.40000000 147.00000000  54.00000000   0.26865672
 63.50000000 170.00000000  14.00000000   0.07608696
 63.60000000 237.00000000  54.00000000   0.18556701
 63.70000000 196.00000000  28.00000000   0.12500000
 63.80000000 236.00000000  36.00000000   0.13235294
 63.90000000 277.00000000  23.00000000   0.07666667
 64.00000000 294.00000000  31.00000000   0.09538462
 64.10000000 294.00000000  30.00000000   0.09259259
 64.20000000 201.00000000  40.00000000   0.16597510
 64.30000000 213.00000000  23.00000000   0.09745763
 64.40000000 235.00000000  40.00000000   0.14545455
 64.50000000  87.00000000  10.00000000   0.10309278
 64.60000000  24.00000000   7.00000000   0.22580645
 64.70000000  35.00000000  38.00000000   0.52054795
 64.80000000  57.00000000  27.00000000   0.32142857
 64.90000000  17.00000000  12.00000000   0.41379310
 65.00000000  37.00000000  22.00000000   0.37288136
 65.10000000  11.00000000   5.00000000   0.31250000
 65.20000000  33.00000000   7.00000000   0.17500000
 65.30000000  18.00000000   5.00000000   0.21739130
 65.40000000  17.00000000  10.00000000   0.37037037
 65.50000000  -5.00000000   6.00000000   6.00000000
 65.60000000  34.00000000  -6.00000000  -0.21428571
 65.70000000  22.00000000  11.00000000   0.33333333
 65.80000000  58.00000000  13.00000000   0.18309859
 65.90000000  18.00000000  12.00000000   0.40000000
 66.00000000  15.00000000  -7.00000000  -0.87500000
 66.10000000   7.00000000  -6.00000000  -6.00000000
 66.20000000  32.00000000  13.00000000   0.28888889
 66.30000000   9.00000000   8.00000000   0.47058824
 66.40000000  32.00000000  17.00000000   0.34693878
 66.50000000   2.00000000  11.00000000   0.84615385
 66.60000000  33.00000000  13.00000000   0.28260870
 66.70000000 -19.00000000   7.00000000  -0.58333333
 66.80000000  -3.00000000  -4.00000000   0.57142857
 66.90000000   2.00000000  21.00000000   0.91304348
 67.00000000  14.00000000   3.00000000   0.17647059
 67.10000000  16.00000000   6.00000000   0.27272727
 67.20000000  19.00000000  22.00000000   0.53658537
 67.30000000  33.00000000  -1.00000000  -0.03125000
 67.40000000   7.00000000   7.00000000   0.50000000
 67.50000000  26.00000000  32.00000000   0.55172414
 67.60000000  19.00000000 -10.00000000  -1.11111111
 67.70000000  29.00000000   1.00000000   0.03333333
 67.80000000   8.00000000   1.00000000   0.11111111
 67.90000000  19.00000000  15.00000000   0.44117647
 68.00000000  29.00000000  16.00000000   0.35555556
 68.10000000  34.00000000  18.00000000   0.34615385
 68.20000000   5.00000000  14.00000000   0.73684211
 68.30000000  45.00000000  10.00000000   0.18181818
 68.40000000  12.00000000  -8.00000000  -2.00000000
 68.50000000  32.00000000  -2.00000000  -0.06666667
 68.60000000  41.00000000  25.00000000   0.37878788
 68.70000000  22.00000000   7.00000000   0.24137931
 68.80000000  11.00000000  -8.00000000  -2.66666667
 68.90000000  40.00000000  10.00000000   0.20000000
 69.00000000  32.00000000   5.00000000   0.13513514
 69.10000000  32.00000000  -3.00000000  -0.10344828
 69.20000000  -4.00000000  -4.00000000   0.50000000
 69.30000000  40.00000000  14.00000000   0.25925926
 69.40000000   7.00000000   5.00000000   0.41666667
 69.50000000   0.00000000   4.00000000   1.00000000
 69.60000000  10.00000000  16.00000000   0.61538462
 69.70000000  37.00000000  -6.00000000  -0.19354839
 69.80000000  34.00000000  21.00000000   0.38181818
 69.90000000  32.00000000 -10.00000000  -0.45454545
 70.00000000  -5.00000000   6.00000000   6.00000000
