# Supplementary material for: Functional 3D architecture in an intrinsically disordered E3 ligase domain facilitates ubiquitin transfer
Source: Nat Commun. 2020 Jul 30;11:3807. doi: 10.1038/s41467-020-17647-x (PMC7393505; doi:10.1038/s41467-020-17647-x)
Supplement: Supplementary file 4 — Source Data [file 41467_2020_17647_MOESM4_ESM.zip › Source data/Fig. 2/Figure 2B/SM traces - raw/57-84 (SIM3-4)/18_6.dat]

  0.00000000  47.00000000  84.00000000
  0.10000000  35.00000000  71.00000000
  0.20000000  26.00000000  84.00000000
  0.30000000  46.00000000 108.00000000
  0.40000000  38.00000000 126.00000000
  0.50000000  62.00000000  88.00000000
  0.60000000   7.00000000  79.00000000
  0.70000000  24.00000000 127.00000000
  0.80000000  35.00000000 131.00000000
  0.90000000  43.00000000 133.00000000
  1.00000000  86.00000000 113.00000000
  1.10000000   9.00000000  86.00000000
  1.20000000  55.00000000 152.00000000
  1.30000000  44.00000000  87.00000000
  1.40000000  33.00000000  75.00000000
  1.50000000  43.00000000 159.00000000
  1.60000000  28.00000000 130.00000000
  1.70000000  81.00000000 138.00000000
  1.80000000  43.00000000 125.00000000
  1.90000000  21.00000000  64.00000000
  2.00000000  61.00000000 107.00000000
  2.10000000  22.00000000  90.00000000
  2.20000000  15.00000000  75.00000000
  2.30000000  45.00000000 126.00000000
  2.40000000  38.00000000  84.00000000
  2.50000000  57.00000000 127.00000000
  2.60000000  33.00000000 120.00000000
  2.70000000  37.00000000 131.00000000
  2.80000000  26.00000000  80.00000000
  2.90000000  31.00000000 120.00000000
  3.00000000  40.00000000  86.00000000
  3.10000000  23.00000000 109.00000000
  3.20000000  58.00000000 117.00000000
  3.30000000  56.00000000  66.00000000
  3.40000000   8.00000000 113.00000000
  3.50000000  61.00000000 122.00000000
  3.60000000  72.00000000 109.00000000
  3.70000000  50.00000000 104.00000000
  3.80000000   9.00000000 104.00000000
  3.90000000  25.00000000 103.00000000
  4.00000000  19.00000000 121.00000000
  4.10000000  27.00000000  98.00000000
  4.20000000  20.00000000 175.00000000
  4.30000000  47.00000000 115.00000000
  4.40000000   9.00000000 103.00000000
  4.50000000  32.00000000 100.00000000
  4.60000000  25.00000000 135.00000000
  4.70000000  38.00000000 161.00000000
  4.80000000  48.00000000 121.00000000
  4.90000000  64.00000000 106.00000000
  5.00000000  43.00000000 100.00000000
  5.10000000  23.00000000 107.00000000
  5.20000000  54.00000000 118.00000000
  5.30000000  19.00000000 129.00000000
  5.40000000  34.00000000  81.00000000
  5.50000000  52.00000000  93.00000000
  5.60000000  24.00000000  73.00000000
  5.70000000  18.00000000 108.00000000
  5.80000000  26.00000000  87.00000000
  5.90000000  79.00000000 123.00000000
  6.00000000  32.00000000 112.00000000
  6.10000000  55.00000000 119.00000000
  6.20000000  26.00000000  89.00000000
  6.30000000  38.00000000 158.00000000
  6.40000000  39.00000000 113.00000000
  6.50000000  41.00000000  93.00000000
  6.60000000  35.00000000 120.00000000
  6.70000000  37.00000000  75.00000000
  6.80000000  31.00000000  53.00000000
  6.90000000  14.00000000 148.00000000
  7.00000000  52.00000000  79.00000000
  7.10000000  45.00000000 141.00000000
  7.20000000  49.00000000 124.00000000
  7.30000000  71.00000000 117.00000000
  7.40000000  58.00000000 114.00000000
  7.50000000  53.00000000 110.00000000
  7.60000000  62.00000000  80.00000000
  7.70000000  49.00000000  56.00000000
  7.80000000  35.00000000 133.00000000
  7.90000000  45.00000000  78.00000000
  8.00000000  16.00000000 110.00000000
  8.10000000  26.00000000 105.00000000
  8.20000000  37.00000000  90.00000000
  8.30000000  22.00000000 183.00000000
  8.40000000  26.00000000 107.00000000
  8.50000000  57.00000000  93.00000000
  8.60000000  43.00000000 151.00000000
  8.70000000  69.00000000  70.00000000
  8.80000000  50.00000000 110.00000000
  8.90000000  28.00000000 157.00000000
  9.00000000  67.00000000  73.00000000
  9.10000000  55.00000000  92.00000000
  9.20000000  50.00000000  73.00000000
  9.30000000  87.00000000 103.00000000
  9.40000000  57.00000000  98.00000000
  9.50000000  35.00000000 138.00000000
  9.60000000  54.00000000 137.00000000
  9.70000000  58.00000000 129.00000000
  9.80000000 152.00000000  27.00000000
  9.90000000 195.00000000  14.00000000
 10.00000000 141.00000000  54.00000000
 10.10000000 164.00000000  33.00000000
 10.20000000 122.00000000  50.00000000
 10.30000000 163.00000000   3.00000000
 10.40000000 175.00000000  37.00000000
 10.50000000 114.00000000   0.00000000
 10.60000000  44.00000000  85.00000000
 10.70000000  30.00000000 105.00000000
 10.80000000  27.00000000 133.00000000
 10.90000000  29.00000000 163.00000000
 11.00000000  65.00000000 115.00000000
 11.10000000  46.00000000 139.00000000
 11.20000000  15.00000000  99.00000000
 11.30000000  25.00000000 147.00000000
 11.40000000  37.00000000 102.00000000
 11.50000000  37.00000000  83.00000000
 11.60000000  52.00000000 108.00000000
 11.70000000  30.00000000 125.00000000
 11.80000000  63.00000000 118.00000000
 11.90000000  43.00000000 141.00000000
 12.00000000  38.00000000  69.00000000
 12.10000000  71.00000000 139.00000000
 12.20000000  16.00000000 155.00000000
 12.30000000  48.00000000  84.00000000
 12.40000000  41.00000000 160.00000000
 12.50000000  41.00000000 108.00000000
 12.60000000  83.00000000 121.00000000
 12.70000000  15.00000000  84.00000000
 12.80000000  21.00000000  86.00000000
 12.90000000  26.00000000 104.00000000
 13.00000000  80.00000000  91.00000000
 13.10000000  44.00000000 108.00000000
 13.20000000  17.00000000 102.00000000
 13.30000000  59.00000000  88.00000000
 13.40000000  64.00000000  93.00000000
 13.50000000  89.00000000 119.00000000
 13.60000000  52.00000000  70.00000000
 13.70000000  74.00000000 150.00000000
 13.80000000  40.00000000 122.00000000
 13.90000000  97.00000000  71.00000000
 14.00000000 188.00000000  56.00000000
 14.10000000 146.00000000  60.00000000
 14.20000000 275.00000000  61.00000000
 14.30000000 184.00000000  37.00000000
 14.40000000 168.00000000  42.00000000
 14.50000000 240.00000000  17.00000000
 14.60000000 137.00000000  -1.00000000
 14.70000000 214.00000000  52.00000000
 14.80000000 184.00000000  48.00000000
 14.90000000 192.00000000  39.00000000
 15.00000000 166.00000000  28.00000000
 15.10000000 207.00000000  54.00000000
 15.20000000 145.00000000  42.00000000
 15.30000000 214.00000000  32.00000000
 15.40000000 191.00000000  47.00000000
 15.50000000 149.00000000  39.00000000
 15.60000000 144.00000000   8.00000000
 15.70000000 175.00000000  56.00000000
 15.80000000 167.00000000  44.00000000
 15.90000000 222.00000000  40.00000000
 16.00000000 194.00000000  38.00000000
 16.10000000 218.00000000  28.00000000
 16.20000000 153.00000000  60.00000000
 16.30000000 276.00000000  14.00000000
 16.40000000 181.00000000  45.00000000
 16.50000000 160.00000000  32.00000000
 16.60000000 146.00000000  43.00000000
 16.70000000 197.00000000  47.00000000
 16.80000000 226.00000000  26.00000000
 16.90000000 217.00000000  24.00000000
 17.00000000 228.00000000  53.00000000
 17.10000000 150.00000000  30.00000000
 17.20000000 148.00000000  26.00000000
 17.30000000 165.00000000  52.00000000
 17.40000000 176.00000000  12.00000000
 17.50000000 186.00000000  91.00000000
 17.60000000 212.00000000  19.00000000
 17.70000000 189.00000000   5.00000000
 17.80000000 160.00000000  66.00000000
 17.90000000 217.00000000  12.00000000
 18.00000000 179.00000000  36.00000000
 18.10000000 273.00000000  25.00000000
 18.20000000 193.00000000  45.00000000
 18.30000000 174.00000000  20.00000000
 18.40000000 167.00000000  31.00000000
 18.50000000 170.00000000   7.00000000
 18.60000000 188.00000000  40.00000000
 18.70000000 255.00000000  61.00000000
 18.80000000 161.00000000   6.00000000
 18.90000000 221.00000000  52.00000000
 19.00000000 173.00000000  35.00000000
 19.10000000 180.00000000  19.00000000
 19.20000000 143.00000000  37.00000000
 19.30000000 192.00000000  55.00000000
 19.40000000 137.00000000  31.00000000
 19.50000000 201.00000000  22.00000000
 19.60000000 241.00000000  72.00000000
 19.70000000 190.00000000  11.00000000
 19.80000000 132.00000000  26.00000000
 19.90000000 209.00000000  50.00000000
 20.00000000 202.00000000  48.00000000
