# Supplementary material for: Functional 3D architecture in an intrinsically disordered E3 ligase domain facilitates ubiquitin transfer
Source: Nat Commun. 2020 Jul 30;11:3807. doi: 10.1038/s41467-020-17647-x (PMC7393505; doi:10.1038/s41467-020-17647-x)
Supplement: Supplementary file 4 — Source Data [file 41467_2020_17647_MOESM4_ESM.zip › Source data/Fig. 2/Figure 2B/SM traces - raw/57-84 (SIM3-4)/18_6with_fret.dat]

  0.00000000  47.00000000  84.00000000   0.64122137
  0.10000000  35.00000000  71.00000000   0.66981132
  0.20000000  26.00000000  84.00000000   0.76363636
  0.30000000  46.00000000 108.00000000   0.70129870
  0.40000000  38.00000000 126.00000000   0.76829268
  0.50000000  62.00000000  88.00000000   0.58666667
  0.60000000   7.00000000  79.00000000   0.91860465
  0.70000000  24.00000000 127.00000000   0.84105960
  0.80000000  35.00000000 131.00000000   0.78915663
  0.90000000  43.00000000 133.00000000   0.75568182
  1.00000000  86.00000000 113.00000000   0.56783920
  1.10000000   9.00000000  86.00000000   0.90526316
  1.20000000  55.00000000 152.00000000   0.73429952
  1.30000000  44.00000000  87.00000000   0.66412214
  1.40000000  33.00000000  75.00000000   0.69444444
  1.50000000  43.00000000 159.00000000   0.78712871
  1.60000000  28.00000000 130.00000000   0.82278481
  1.70000000  81.00000000 138.00000000   0.63013699
  1.80000000  43.00000000 125.00000000   0.74404762
  1.90000000  21.00000000  64.00000000   0.75294118
  2.00000000  61.00000000 107.00000000   0.63690476
  2.10000000  22.00000000  90.00000000   0.80357143
  2.20000000  15.00000000  75.00000000   0.83333333
  2.30000000  45.00000000 126.00000000   0.73684211
  2.40000000  38.00000000  84.00000000   0.68852459
  2.50000000  57.00000000 127.00000000   0.69021739
  2.60000000  33.00000000 120.00000000   0.78431373
  2.70000000  37.00000000 131.00000000   0.77976190
  2.80000000  26.00000000  80.00000000   0.75471698
  2.90000000  31.00000000 120.00000000   0.79470199
  3.00000000  40.00000000  86.00000000   0.68253968
  3.10000000  23.00000000 109.00000000   0.82575758
  3.20000000  58.00000000 117.00000000   0.66857143
  3.30000000  56.00000000  66.00000000   0.54098361
  3.40000000   8.00000000 113.00000000   0.93388430
  3.50000000  61.00000000 122.00000000   0.66666667
  3.60000000  72.00000000 109.00000000   0.60220994
  3.70000000  50.00000000 104.00000000   0.67532468
  3.80000000   9.00000000 104.00000000   0.92035398
  3.90000000  25.00000000 103.00000000   0.80468750
  4.00000000  19.00000000 121.00000000   0.86428571
  4.10000000  27.00000000  98.00000000   0.78400000
  4.20000000  20.00000000 175.00000000   0.89743590
  4.30000000  47.00000000 115.00000000   0.70987654
  4.40000000   9.00000000 103.00000000   0.91964286
  4.50000000  32.00000000 100.00000000   0.75757576
  4.60000000  25.00000000 135.00000000   0.84375000
  4.70000000  38.00000000 161.00000000   0.80904523
  4.80000000  48.00000000 121.00000000   0.71597633
  4.90000000  64.00000000 106.00000000   0.62352941
  5.00000000  43.00000000 100.00000000   0.69930070
  5.10000000  23.00000000 107.00000000   0.82307692
  5.20000000  54.00000000 118.00000000   0.68604651
  5.30000000  19.00000000 129.00000000   0.87162162
  5.40000000  34.00000000  81.00000000   0.70434783
  5.50000000  52.00000000  93.00000000   0.64137931
  5.60000000  24.00000000  73.00000000   0.75257732
  5.70000000  18.00000000 108.00000000   0.85714286
  5.80000000  26.00000000  87.00000000   0.76991150
  5.90000000  79.00000000 123.00000000   0.60891089
  6.00000000  32.00000000 112.00000000   0.77777778
  6.10000000  55.00000000 119.00000000   0.68390805
  6.20000000  26.00000000  89.00000000   0.77391304
  6.30000000  38.00000000 158.00000000   0.80612245
  6.40000000  39.00000000 113.00000000   0.74342105
  6.50000000  41.00000000  93.00000000   0.69402985
  6.60000000  35.00000000 120.00000000   0.77419355
  6.70000000  37.00000000  75.00000000   0.66964286
  6.80000000  31.00000000  53.00000000   0.63095238
  6.90000000  14.00000000 148.00000000   0.91358025
  7.00000000  52.00000000  79.00000000   0.60305344
  7.10000000  45.00000000 141.00000000   0.75806452
  7.20000000  49.00000000 124.00000000   0.71676301
  7.30000000  71.00000000 117.00000000   0.62234043
  7.40000000  58.00000000 114.00000000   0.66279070
  7.50000000  53.00000000 110.00000000   0.67484663
  7.60000000  62.00000000  80.00000000   0.56338028
  7.70000000  49.00000000  56.00000000   0.53333333
  7.80000000  35.00000000 133.00000000   0.79166667
  7.90000000  45.00000000  78.00000000   0.63414634
  8.00000000  16.00000000 110.00000000   0.87301587
  8.10000000  26.00000000 105.00000000   0.80152672
  8.20000000  37.00000000  90.00000000   0.70866142
  8.30000000  22.00000000 183.00000000   0.89268293
  8.40000000  26.00000000 107.00000000   0.80451128
  8.50000000  57.00000000  93.00000000   0.62000000
  8.60000000  43.00000000 151.00000000   0.77835052
  8.70000000  69.00000000  70.00000000   0.50359712
  8.80000000  50.00000000 110.00000000   0.68750000
  8.90000000  28.00000000 157.00000000   0.84864865
  9.00000000  67.00000000  73.00000000   0.52142857
  9.10000000  55.00000000  92.00000000   0.62585034
  9.20000000  50.00000000  73.00000000   0.59349593
  9.30000000  87.00000000 103.00000000   0.54210526
  9.40000000  57.00000000  98.00000000   0.63225806
  9.50000000  35.00000000 138.00000000   0.79768786
  9.60000000  54.00000000 137.00000000   0.71727749
  9.70000000  58.00000000 129.00000000   0.68983957
  9.80000000 152.00000000  27.00000000   0.15083799
  9.90000000 195.00000000  14.00000000   0.06698565
 10.00000000 141.00000000  54.00000000   0.27692308
 10.10000000 164.00000000  33.00000000   0.16751269
 10.20000000 122.00000000  50.00000000   0.29069767
 10.30000000 163.00000000   3.00000000   0.01807229
 10.40000000 175.00000000  37.00000000   0.17452830
 10.50000000 114.00000000   0.00000000   0.00000000
 10.60000000  44.00000000  85.00000000   0.65891473
 10.70000000  30.00000000 105.00000000   0.77777778
 10.80000000  27.00000000 133.00000000   0.83125000
 10.90000000  29.00000000 163.00000000   0.84895833
 11.00000000  65.00000000 115.00000000   0.63888889
 11.10000000  46.00000000 139.00000000   0.75135135
 11.20000000  15.00000000  99.00000000   0.86842105
 11.30000000  25.00000000 147.00000000   0.85465116
 11.40000000  37.00000000 102.00000000   0.73381295
 11.50000000  37.00000000  83.00000000   0.69166667
 11.60000000  52.00000000 108.00000000   0.67500000
 11.70000000  30.00000000 125.00000000   0.80645161
 11.80000000  63.00000000 118.00000000   0.65193370
 11.90000000  43.00000000 141.00000000   0.76630435
 12.00000000  38.00000000  69.00000000   0.64485981
 12.10000000  71.00000000 139.00000000   0.66190476
 12.20000000  16.00000000 155.00000000   0.90643275
 12.30000000  48.00000000  84.00000000   0.63636364
 12.40000000  41.00000000 160.00000000   0.79601990
 12.50000000  41.00000000 108.00000000   0.72483221
 12.60000000  83.00000000 121.00000000   0.59313725
 12.70000000  15.00000000  84.00000000   0.84848485
 12.80000000  21.00000000  86.00000000   0.80373832
 12.90000000  26.00000000 104.00000000   0.80000000
 13.00000000  80.00000000  91.00000000   0.53216374
 13.10000000  44.00000000 108.00000000   0.71052632
 13.20000000  17.00000000 102.00000000   0.85714286
 13.30000000  59.00000000  88.00000000   0.59863946
 13.40000000  64.00000000  93.00000000   0.59235669
 13.50000000  89.00000000 119.00000000   0.57211538
 13.60000000  52.00000000  70.00000000   0.57377049
 13.70000000  74.00000000 150.00000000   0.66964286
 13.80000000  40.00000000 122.00000000   0.75308642
 13.90000000  97.00000000  71.00000000   0.42261905
 14.00000000 188.00000000  56.00000000   0.22950820
 14.10000000 146.00000000  60.00000000   0.29126214
 14.20000000 275.00000000  61.00000000   0.18154762
 14.30000000 184.00000000  37.00000000   0.16742081
 14.40000000 168.00000000  42.00000000   0.20000000
 14.50000000 240.00000000  17.00000000   0.06614786
 14.60000000 137.00000000  -1.00000000  -0.00735294
 14.70000000 214.00000000  52.00000000   0.19548872
 14.80000000 184.00000000  48.00000000   0.20689655
 14.90000000 192.00000000  39.00000000   0.16883117
 15.00000000 166.00000000  28.00000000   0.14432990
 15.10000000 207.00000000  54.00000000   0.20689655
 15.20000000 145.00000000  42.00000000   0.22459893
 15.30000000 214.00000000  32.00000000   0.13008130
 15.40000000 191.00000000  47.00000000   0.19747899
 15.50000000 149.00000000  39.00000000   0.20744681
 15.60000000 144.00000000   8.00000000   0.05263158
 15.70000000 175.00000000  56.00000000   0.24242424
 15.80000000 167.00000000  44.00000000   0.20853081
 15.90000000 222.00000000  40.00000000   0.15267176
 16.00000000 194.00000000  38.00000000   0.16379310
 16.10000000 218.00000000  28.00000000   0.11382114
 16.20000000 153.00000000  60.00000000   0.28169014
 16.30000000 276.00000000  14.00000000   0.04827586
 16.40000000 181.00000000  45.00000000   0.19911504
 16.50000000 160.00000000  32.00000000   0.16666667
 16.60000000 146.00000000  43.00000000   0.22751323
 16.70000000 197.00000000  47.00000000   0.19262295
 16.80000000 226.00000000  26.00000000   0.10317460
 16.90000000 217.00000000  24.00000000   0.09958506
 17.00000000 228.00000000  53.00000000   0.18861210
 17.10000000 150.00000000  30.00000000   0.16666667
 17.20000000 148.00000000  26.00000000   0.14942529
 17.30000000 165.00000000  52.00000000   0.23963134
 17.40000000 176.00000000  12.00000000   0.06382979
 17.50000000 186.00000000  91.00000000   0.32851986
 17.60000000 212.00000000  19.00000000   0.08225108
 17.70000000 189.00000000   5.00000000   0.02577320
 17.80000000 160.00000000  66.00000000   0.29203540
 17.90000000 217.00000000  12.00000000   0.05240175
 18.00000000 179.00000000  36.00000000   0.16744186
 18.10000000 273.00000000  25.00000000   0.08389262
 18.20000000 193.00000000  45.00000000   0.18907563
 18.30000000 174.00000000  20.00000000   0.10309278
 18.40000000 167.00000000  31.00000000   0.15656566
 18.50000000 170.00000000   7.00000000   0.03954802
 18.60000000 188.00000000  40.00000000   0.17543860
 18.70000000 255.00000000  61.00000000   0.19303797
 18.80000000 161.00000000   6.00000000   0.03592814
 18.90000000 221.00000000  52.00000000   0.19047619
 19.00000000 173.00000000  35.00000000   0.16826923
 19.10000000 180.00000000  19.00000000   0.09547739
 19.20000000 143.00000000  37.00000000   0.20555556
 19.30000000 192.00000000  55.00000000   0.22267206
 19.40000000 137.00000000  31.00000000   0.18452381
 19.50000000 201.00000000  22.00000000   0.09865471
 19.60000000 241.00000000  72.00000000   0.23003195
 19.70000000 190.00000000  11.00000000   0.05472637
 19.80000000 132.00000000  26.00000000   0.16455696
 19.90000000 209.00000000  50.00000000   0.19305019
 20.00000000 202.00000000  48.00000000   0.19200000
 20.10000000 201.00000000  44.00000000   0.17959184
 20.20000000 204.00000000   2.00000000   0.00970874
 20.30000000 164.00000000  18.00000000   0.09890110
 20.40000000 238.00000000  10.00000000   0.04032258
 20.50000000 206.00000000  14.00000000   0.06363636
 20.60000000 211.00000000  31.00000000   0.12809917
 20.70000000 258.00000000  66.00000000   0.20370370
 20.80000000 163.00000000  34.00000000   0.17258883
 20.90000000 157.00000000   6.00000000   0.03680982
 21.00000000 157.00000000  59.00000000   0.27314815
 21.10000000 186.00000000  36.00000000   0.16216216
 21.20000000 189.00000000  49.00000000   0.20588235
 21.30000000 186.00000000  45.00000000   0.19480519
 21.40000000 209.00000000  63.00000000   0.23161765
 21.50000000 165.00000000  40.00000000   0.19512195
 21.60000000 192.00000000  59.00000000   0.23505976
 21.70000000 213.00000000  30.00000000   0.12345679
 21.80000000 156.00000000   8.00000000   0.04878049
 21.90000000 220.00000000  31.00000000   0.12350598
 22.00000000 104.00000000  34.00000000   0.24637681
 22.10000000 180.00000000  32.00000000   0.15094340
 22.20000000 218.00000000  37.00000000   0.14509804
 22.30000000 194.00000000  51.00000000   0.20816327
 22.40000000 194.00000000  31.00000000   0.13777778
 22.50000000 218.00000000  14.00000000   0.06034483
 22.60000000 193.00000000   9.00000000   0.04455446
 22.70000000 154.00000000  25.00000000   0.13966480
 22.80000000 128.00000000  51.00000000   0.28491620
 22.90000000  75.00000000 117.00000000   0.60937500
 23.00000000  74.00000000  96.00000000   0.56470588
 23.10000000  52.00000000  98.00000000   0.65333333
 23.20000000  14.00000000  78.00000000   0.84782609
 23.30000000  43.00000000 163.00000000   0.79126214
 23.40000000  17.00000000 129.00000000   0.88356164
 23.50000000  60.00000000  45.00000000   0.42857143
 23.60000000  38.00000000  62.00000000   0.62000000
 23.70000000  53.00000000 117.00000000   0.68823529
 23.80000000  68.00000000  97.00000000   0.58787879
 23.90000000  69.00000000 160.00000000   0.69868996
 24.00000000  37.00000000 120.00000000   0.76433121
 24.10000000  13.00000000 100.00000000   0.88495575
 24.20000000  36.00000000 128.00000000   0.78048780
 24.30000000  49.00000000  80.00000000   0.62015504
 24.40000000  26.00000000 115.00000000   0.81560284
 24.50000000  43.00000000 151.00000000   0.77835052
 24.60000000  34.00000000 112.00000000   0.76712329
 24.70000000  49.00000000 105.00000000   0.68181818
 24.80000000  19.00000000  93.00000000   0.83035714
 24.90000000  38.00000000  83.00000000   0.68595041
 25.00000000  38.00000000 138.00000000   0.78409091
 25.10000000  33.00000000 132.00000000   0.80000000
 25.20000000  53.00000000  73.00000000   0.57936508
 25.30000000  47.00000000 101.00000000   0.68243243
 25.40000000  19.00000000 109.00000000   0.85156250
 25.50000000  28.00000000  83.00000000   0.74774775
 25.60000000  22.00000000  75.00000000   0.77319588
 25.70000000  13.00000000 120.00000000   0.90225564
 25.80000000  -7.00000000  72.00000000   1.10769231
 25.90000000  55.00000000  72.00000000   0.56692913
 26.00000000  28.00000000 148.00000000   0.84090909
 26.10000000  34.00000000  73.00000000   0.68224299
 26.20000000  18.00000000 162.00000000   0.90000000
 26.30000000  52.00000000 126.00000000   0.70786517
 26.40000000  46.00000000 126.00000000   0.73255814
 26.50000000  28.00000000 107.00000000   0.79259259
 26.60000000  20.00000000 109.00000000   0.84496124
 26.70000000  24.00000000 151.00000000   0.86285714
 26.80000000  64.00000000 104.00000000   0.61904762
 26.90000000  61.00000000 103.00000000   0.62804878
 27.00000000  21.00000000 178.00000000   0.89447236
 27.10000000  37.00000000 106.00000000   0.74125874
 27.20000000  27.00000000  77.00000000   0.74038462
 27.30000000  48.00000000 154.00000000   0.76237624
 27.40000000  20.00000000  76.00000000   0.79166667
 27.50000000  78.00000000  71.00000000   0.47651007
 27.60000000  50.00000000 110.00000000   0.68750000
 27.70000000  48.00000000 115.00000000   0.70552147
 27.80000000  72.00000000 100.00000000   0.58139535
 27.90000000  29.00000000  87.00000000   0.75000000
 28.00000000  56.00000000 109.00000000   0.66060606
 28.10000000  44.00000000 107.00000000   0.70860927
 28.20000000  50.00000000  71.00000000   0.58677686
 28.30000000  46.00000000 108.00000000   0.70129870
 28.40000000  56.00000000  93.00000000   0.62416107
 28.50000000  26.00000000  94.00000000   0.78333333
 28.60000000  57.00000000  89.00000000   0.60958904
 28.70000000  23.00000000  62.00000000   0.72941176
 28.80000000  46.00000000 134.00000000   0.74444444
 28.90000000  47.00000000 120.00000000   0.71856287
 29.00000000  53.00000000 147.00000000   0.73500000
 29.10000000  47.00000000 140.00000000   0.74866310
 29.20000000  31.00000000  95.00000000   0.75396825
 29.30000000  37.00000000  75.00000000   0.66964286
 29.40000000  67.00000000 141.00000000   0.67788462
 29.50000000  29.00000000 125.00000000   0.81168831
 29.60000000  39.00000000 101.00000000   0.72142857
 29.70000000  22.00000000 126.00000000   0.85135135
 29.80000000  58.00000000 118.00000000   0.67045455
 29.90000000  39.00000000  65.00000000   0.62500000
 30.00000000  27.00000000 115.00000000   0.80985915
 30.10000000  70.00000000 111.00000000   0.61325967
 30.20000000  61.00000000 119.00000000   0.66111111
 30.30000000  34.00000000 107.00000000   0.75886525
 30.40000000  33.00000000  91.00000000   0.73387097
 30.50000000  24.00000000  99.00000000   0.80487805
 30.60000000  71.00000000  93.00000000   0.56707317
 30.70000000  66.00000000 118.00000000   0.64130435
 30.80000000  23.00000000 113.00000000   0.83088235
 30.90000000  38.00000000  99.00000000   0.72262774
 31.00000000  65.00000000  53.00000000   0.44915254
 31.10000000  49.00000000 118.00000000   0.70658683
 31.20000000  37.00000000 127.00000000   0.77439024
 31.30000000  94.00000000 101.00000000   0.51794872
 31.40000000  59.00000000  88.00000000   0.59863946
 31.50000000  27.00000000  87.00000000   0.76315789
 31.60000000  34.00000000  96.00000000   0.73846154
 31.70000000  31.00000000  83.00000000   0.72807018
 31.80000000  23.00000000 112.00000000   0.82962963
 31.90000000  31.00000000  97.00000000   0.75781250
 32.00000000  65.00000000 100.00000000   0.60606061
 32.10000000  49.00000000 105.00000000   0.68181818
 32.20000000  20.00000000  75.00000000   0.78947368
 32.30000000  29.00000000 124.00000000   0.81045752
 32.40000000   0.00000000  92.00000000   1.00000000
 32.50000000  73.00000000 117.00000000   0.61578947
 32.60000000  46.00000000 128.00000000   0.73563218
 32.70000000  76.00000000 118.00000000   0.60824742
 32.80000000  30.00000000  91.00000000   0.75206612
 32.90000000  19.00000000 134.00000000   0.87581699
 33.00000000  49.00000000 110.00000000   0.69182390
 33.10000000  22.00000000  90.00000000   0.80357143
 33.20000000  40.00000000 100.00000000   0.71428571
 33.30000000  47.00000000 172.00000000   0.78538813
 33.40000000  14.00000000 149.00000000   0.91411043
 33.50000000  56.00000000 135.00000000   0.70680628
 33.60000000  42.00000000  86.00000000   0.67187500
 33.70000000  55.00000000 111.00000000   0.66867470
 33.80000000  56.00000000  89.00000000   0.61379310
 33.90000000  32.00000000 146.00000000   0.82022472
 34.00000000  60.00000000  64.00000000   0.51612903
 34.10000000  16.00000000 186.00000000   0.92079208
 34.20000000  38.00000000 152.00000000   0.80000000
 34.30000000  34.00000000 110.00000000   0.76388889
 34.40000000  34.00000000 127.00000000   0.78881988
 34.50000000  60.00000000 130.00000000   0.68421053
 34.60000000  31.00000000  73.00000000   0.70192308
 34.70000000  37.00000000  98.00000000   0.72592593
 34.80000000  64.00000000  84.00000000   0.56756757
 34.90000000  44.00000000  94.00000000   0.68115942
 35.00000000  70.00000000 144.00000000   0.67289720
 35.10000000  40.00000000 124.00000000   0.75609756
 35.20000000  44.00000000 116.00000000   0.72500000
 35.30000000   7.00000000 101.00000000   0.93518519
 35.40000000  59.00000000  69.00000000   0.53906250
 35.50000000  56.00000000  98.00000000   0.63636364
 35.60000000  23.00000000 108.00000000   0.82442748
 35.70000000  52.00000000 137.00000000   0.72486772
 35.80000000  38.00000000 100.00000000   0.72463768
 35.90000000  19.00000000 106.00000000   0.84800000
 36.00000000  59.00000000 147.00000000   0.71359223
 36.10000000  42.00000000 119.00000000   0.73913043
 36.20000000  51.00000000  90.00000000   0.63829787
 36.30000000  56.00000000  83.00000000   0.59712230
 36.40000000  -3.00000000  73.00000000   1.04285714
 36.50000000  49.00000000 118.00000000   0.70658683
 36.60000000  42.00000000  85.00000000   0.66929134
 36.70000000  14.00000000 115.00000000   0.89147287
 36.80000000  42.00000000 156.00000000   0.78787879
 36.90000000  61.00000000 117.00000000   0.65730337
 37.00000000  60.00000000 121.00000000   0.66850829
 37.10000000  23.00000000 125.00000000   0.84459459
 37.20000000  69.00000000  75.00000000   0.52083333
 37.30000000  45.00000000  96.00000000   0.68085106
 37.40000000  21.00000000  85.00000000   0.80188679
 37.50000000   2.00000000 160.00000000   0.98765432
 37.60000000  48.00000000 114.00000000   0.70370370
 37.70000000  33.00000000 133.00000000   0.80120482
 37.80000000  39.00000000 113.00000000   0.74342105
 37.90000000  -8.00000000 116.00000000   1.07407407
 38.00000000  44.00000000 121.00000000   0.73333333
 38.10000000  59.00000000 112.00000000   0.65497076
 38.20000000  24.00000000 103.00000000   0.81102362
 38.30000000  63.00000000  83.00000000   0.56849315
 38.40000000  59.00000000  93.00000000   0.61184211
 38.50000000  50.00000000 102.00000000   0.67105263
 38.60000000  35.00000000  83.00000000   0.70338983
 38.70000000 101.00000000  98.00000000   0.49246231
 38.80000000  41.00000000  95.00000000   0.69852941
 38.90000000  67.00000000 156.00000000   0.69955157
 39.00000000  83.00000000 138.00000000   0.62443439
 39.10000000  33.00000000  72.00000000   0.68571429
 39.20000000  56.00000000 115.00000000   0.67251462
 39.30000000  31.00000000  76.00000000   0.71028037
 39.40000000  26.00000000 119.00000000   0.82068966
 39.50000000  55.00000000 129.00000000   0.70108696
 39.60000000  37.00000000 102.00000000   0.73381295
 39.70000000  49.00000000 117.00000000   0.70481928
 39.80000000  60.00000000 104.00000000   0.63414634
 39.90000000  40.00000000 153.00000000   0.79274611
 40.00000000  38.00000000 126.00000000   0.76829268
 40.10000000  14.00000000 105.00000000   0.88235294
 40.20000000  51.00000000 104.00000000   0.67096774
 40.30000000  42.00000000 121.00000000   0.74233129
 40.40000000  34.00000000 109.00000000   0.76223776
 40.50000000  33.00000000 124.00000000   0.78980892
 40.60000000  31.00000000  70.00000000   0.69306931
 40.70000000  41.00000000  86.00000000   0.67716535
 40.80000000  48.00000000 117.00000000   0.70909091
 40.90000000  32.00000000 117.00000000   0.78523490
 41.00000000  65.00000000 104.00000000   0.61538462
 41.10000000  39.00000000 163.00000000   0.80693069
 41.20000000   5.00000000 159.00000000   0.96951220
 41.30000000  15.00000000  92.00000000   0.85981308
 41.40000000  92.00000000 114.00000000   0.55339806
 41.50000000  32.00000000 131.00000000   0.80368098
 41.60000000  37.00000000 139.00000000   0.78977273
 41.70000000  24.00000000 169.00000000   0.87564767
 41.80000000  28.00000000  71.00000000   0.71717172
 41.90000000  31.00000000 124.00000000   0.80000000
 42.00000000  58.00000000 101.00000000   0.63522013
 42.10000000  45.00000000  77.00000000   0.63114754
 42.20000000  48.00000000 118.00000000   0.71084337
 42.30000000  31.00000000  68.00000000   0.68686869
 42.40000000  40.00000000 131.00000000   0.76608187
 42.50000000  21.00000000 113.00000000   0.84328358
 42.60000000  74.00000000 144.00000000   0.66055046
 42.70000000  32.00000000 137.00000000   0.81065089
 42.80000000  37.00000000 118.00000000   0.76129032
 42.90000000  59.00000000 175.00000000   0.74786325
 43.00000000  -6.00000000 110.00000000   1.05769231
 43.10000000  64.00000000 135.00000000   0.67839196
 43.20000000  27.00000000 152.00000000   0.84916201
 43.30000000  85.00000000 119.00000000   0.58333333
 43.40000000  32.00000000 112.00000000   0.77777778
 43.50000000  30.00000000 172.00000000   0.85148515
 43.60000000  25.00000000  97.00000000   0.79508197
 43.70000000  38.00000000  74.00000000   0.66071429
 43.80000000  40.00000000 110.00000000   0.73333333
 43.90000000  34.00000000  96.00000000   0.73846154
 44.00000000  66.00000000  87.00000000   0.56862745
 44.10000000  29.00000000 104.00000000   0.78195489
 44.20000000  50.00000000  89.00000000   0.64028777
 44.30000000  23.00000000  89.00000000   0.79464286
 44.40000000  29.00000000 114.00000000   0.79720280
 44.50000000  44.00000000 152.00000000   0.77551020
 44.60000000  57.00000000  61.00000000   0.51694915
 44.70000000  49.00000000  83.00000000   0.62878788
 44.80000000  60.00000000  90.00000000   0.60000000
 44.90000000  31.00000000 104.00000000   0.77037037
 45.00000000  59.00000000  82.00000000   0.58156028
 45.10000000  39.00000000 137.00000000   0.77840909
 45.20000000  22.00000000  96.00000000   0.81355932
 45.30000000  68.00000000 110.00000000   0.61797753
 45.40000000  48.00000000 123.00000000   0.71929825
 45.50000000  33.00000000 146.00000000   0.81564246
 45.60000000  67.00000000 135.00000000   0.66831683
 45.70000000  83.00000000  86.00000000   0.50887574
 45.80000000  78.00000000 129.00000000   0.62318841
 45.90000000  33.00000000 148.00000000   0.81767956
 46.00000000  58.00000000 120.00000000   0.67415730
 46.10000000   7.00000000  69.00000000   0.90789474
 46.20000000  37.00000000 110.00000000   0.74829932
 46.30000000  37.00000000  77.00000000   0.67543860
 46.40000000  27.00000000 173.00000000   0.86500000
 46.50000000  19.00000000 109.00000000   0.85156250
 46.60000000  26.00000000  61.00000000   0.70114943
 46.70000000  50.00000000 130.00000000   0.72222222
 46.80000000  52.00000000 117.00000000   0.69230769
 46.90000000  69.00000000  78.00000000   0.53061224
 47.00000000  16.00000000 176.00000000   0.91666667
 47.10000000  11.00000000 119.00000000   0.91538462
 47.20000000  30.00000000 139.00000000   0.82248521
 47.30000000  49.00000000 105.00000000   0.68181818
 47.40000000  34.00000000 106.00000000   0.75714286
 47.50000000  44.00000000  88.00000000   0.66666667
 47.60000000  31.00000000 135.00000000   0.81325301
 47.70000000  42.00000000 102.00000000   0.70833333
 47.80000000  75.00000000  75.00000000   0.50000000
 47.90000000  36.00000000 120.00000000   0.76923077
 48.00000000  59.00000000  82.00000000   0.58156028
 48.10000000   9.00000000 190.00000000   0.95477387
 48.20000000  61.00000000  64.00000000   0.51200000
 48.30000000  12.00000000  89.00000000   0.88118812
 48.40000000  25.00000000  68.00000000   0.73118280
 48.50000000  17.00000000 149.00000000   0.89759036
 48.60000000  33.00000000  76.00000000   0.69724771
 48.70000000  59.00000000  90.00000000   0.60402685
 48.80000000  35.00000000  61.00000000   0.63541667
 48.90000000  53.00000000  80.00000000   0.60150376
 49.00000000  52.00000000 106.00000000   0.67088608
 49.10000000  43.00000000  70.00000000   0.61946903
 49.20000000  49.00000000 108.00000000   0.68789809
 49.30000000  23.00000000 122.00000000   0.84137931
 49.40000000  33.00000000 130.00000000   0.79754601
 49.50000000  78.00000000  91.00000000   0.53846154
 49.60000000  66.00000000  88.00000000   0.57142857
 49.70000000  29.00000000  73.00000000   0.71568627
 49.80000000  36.00000000  97.00000000   0.72932331
 49.90000000  65.00000000 113.00000000   0.63483146
 50.00000000  47.00000000  94.00000000   0.66666667
 50.10000000  66.00000000 107.00000000   0.61849711
 50.20000000  45.00000000  93.00000000   0.67391304
 50.30000000  58.00000000  97.00000000   0.62580645
 50.40000000  42.00000000 136.00000000   0.76404494
 50.50000000  54.00000000  66.00000000   0.55000000
 50.60000000  30.00000000  88.00000000   0.74576271
 50.70000000  27.00000000 102.00000000   0.79069767
 50.80000000  29.00000000  97.00000000   0.76984127
 50.90000000  69.00000000 164.00000000   0.70386266
 51.00000000  33.00000000 127.00000000   0.79375000
 51.10000000  45.00000000  79.00000000   0.63709677
 51.20000000  27.00000000 124.00000000   0.82119205
 51.30000000  54.00000000  96.00000000   0.64000000
 51.40000000  33.00000000 102.00000000   0.75555556
 51.50000000  58.00000000  96.00000000   0.62337662
 51.60000000  45.00000000 111.00000000   0.71153846
 51.70000000  38.00000000 127.00000000   0.76969697
 51.80000000  69.00000000  95.00000000   0.57926829
 51.90000000  48.00000000 123.00000000   0.71929825
 52.00000000  37.00000000 138.00000000   0.78857143
 52.10000000  48.00000000 155.00000000   0.76354680
 52.20000000  75.00000000 105.00000000   0.58333333
 52.30000000 112.00000000 118.00000000   0.51304348
 52.40000000  43.00000000 126.00000000   0.74556213
 52.50000000  86.00000000 174.00000000   0.66923077
 52.60000000  15.00000000 151.00000000   0.90963855
 52.70000000  45.00000000 119.00000000   0.72560976
 52.80000000  50.00000000 101.00000000   0.66887417
 52.90000000  67.00000000 131.00000000   0.66161616
 53.00000000  66.00000000  95.00000000   0.59006211
 53.10000000  37.00000000  64.00000000   0.63366337
 53.20000000 108.00000000 125.00000000   0.53648069
 53.30000000  99.00000000 124.00000000   0.55605381
 53.40000000  50.00000000 108.00000000   0.68354430
 53.50000000  78.00000000  69.00000000   0.46938776
 53.60000000  39.00000000 132.00000000   0.77192982
 53.70000000  24.00000000  73.00000000   0.75257732
 53.80000000  39.00000000 117.00000000   0.75000000
 53.90000000  45.00000000 115.00000000   0.71875000
 54.00000000  65.00000000  58.00000000   0.47154472
 54.10000000  40.00000000  67.00000000   0.62616822
 54.20000000  53.00000000 139.00000000   0.72395833
 54.30000000  12.00000000  84.00000000   0.87500000
 54.40000000  48.00000000 118.00000000   0.71084337
 54.50000000  27.00000000  99.00000000   0.78571429
 54.60000000  48.00000000 163.00000000   0.77251185
 54.70000000  30.00000000  99.00000000   0.76744186
 54.80000000  31.00000000  56.00000000   0.64367816
 54.90000000  36.00000000  98.00000000   0.73134328
 55.00000000  67.00000000  89.00000000   0.57051282
 55.10000000  42.00000000 115.00000000   0.73248408
 55.20000000  67.00000000 145.00000000   0.68396226
 55.30000000  47.00000000 103.00000000   0.68666667
 55.40000000  38.00000000  86.00000000   0.69354839
 55.50000000  27.00000000  99.00000000   0.78571429
 55.60000000  57.00000000  55.00000000   0.49107143
 55.70000000  39.00000000 138.00000000   0.77966102
 55.80000000  51.00000000  66.00000000   0.56410256
 55.90000000  69.00000000  87.00000000   0.55769231
 56.00000000  38.00000000 124.00000000   0.76543210
 56.10000000  26.00000000 119.00000000   0.82068966
 56.20000000  -4.00000000 148.00000000   1.02777778
 56.30000000  57.00000000 103.00000000   0.64375000
 56.40000000  48.00000000  97.00000000   0.66896552
 56.50000000  50.00000000 131.00000000   0.72375691
 56.60000000  30.00000000 134.00000000   0.81707317
 56.70000000  31.00000000 126.00000000   0.80254777
 56.80000000  15.00000000 114.00000000   0.88372093
 56.90000000  43.00000000  89.00000000   0.67424242
 57.00000000  90.00000000 167.00000000   0.64980545
 57.10000000  52.00000000  92.00000000   0.63888889
 57.20000000  30.00000000 114.00000000   0.79166667
 57.30000000  17.00000000 125.00000000   0.88028169
 57.40000000  64.00000000  89.00000000   0.58169935
 57.50000000  75.00000000  84.00000000   0.52830189
 57.60000000  58.00000000 120.00000000   0.67415730
 57.70000000  50.00000000  85.00000000   0.62962963
 57.80000000  51.00000000 129.00000000   0.71666667
 57.90000000  80.00000000  89.00000000   0.52662722
 58.00000000   6.00000000 150.00000000   0.96153846
 58.10000000  65.00000000 212.00000000   0.76534296
 58.20000000  41.00000000 134.00000000   0.76571429
 58.30000000  31.00000000 136.00000000   0.81437126
 58.40000000  62.00000000 168.00000000   0.73043478
 58.50000000  67.00000000 143.00000000   0.68095238
 58.60000000  33.00000000 101.00000000   0.75373134
 58.70000000  34.00000000  77.00000000   0.69369369
 58.80000000  46.00000000 105.00000000   0.69536424
 58.90000000  47.00000000 142.00000000   0.75132275
 59.00000000  32.00000000 114.00000000   0.78082192
 59.10000000  66.00000000 126.00000000   0.65625000
 59.20000000  27.00000000 128.00000000   0.82580645
 59.30000000  59.00000000 104.00000000   0.63803681
 59.40000000  75.00000000 151.00000000   0.66814159
 59.50000000  63.00000000 124.00000000   0.66310160
 59.60000000  35.00000000  74.00000000   0.67889908
 59.70000000  64.00000000  59.00000000   0.47967480
 59.80000000  51.00000000  67.00000000   0.56779661
 59.90000000  65.00000000 120.00000000   0.64864865
 60.00000000  27.00000000 125.00000000   0.82236842
