# Supplementary material for: Functional 3D architecture in an intrinsically disordered E3 ligase domain facilitates ubiquitin transfer
Source: Nat Commun. 2020 Jul 30;11:3807. doi: 10.1038/s41467-020-17647-x (PMC7393505; doi:10.1038/s41467-020-17647-x)
Supplement: Supplementary file 4 — Source Data [file 41467_2020_17647_MOESM4_ESM.zip › Source data/Fig. 2/Figure 2B/SM traces - raw/57-84 (SIM3-4)/18_7.dat]

  0.00000000  36.00000000 165.00000000
  0.10000000  30.00000000 249.00000000
  0.20000000 107.00000000 199.00000000
  0.30000000  57.00000000 236.00000000
  0.40000000 112.00000000 202.00000000
  0.50000000  59.00000000 178.00000000
  0.60000000  49.00000000 167.00000000
  0.70000000  54.00000000 129.00000000
  0.80000000  50.00000000 215.00000000
  0.90000000  84.00000000 196.00000000
  1.00000000  47.00000000 214.00000000
  1.10000000  55.00000000 160.00000000
  1.20000000  65.00000000 201.00000000
  1.30000000  78.00000000 182.00000000
  1.40000000  55.00000000 168.00000000
  1.50000000  33.00000000 175.00000000
  1.60000000  58.00000000 179.00000000
  1.70000000  53.00000000 205.00000000
  1.80000000  75.00000000 148.00000000
  1.90000000  58.00000000 158.00000000
  2.00000000  74.00000000 164.00000000
  2.10000000  45.00000000 231.00000000
  2.20000000  25.00000000 166.00000000
  2.30000000  71.00000000 154.00000000
  2.40000000  99.00000000 122.00000000
  2.50000000  77.00000000 184.00000000
  2.60000000  38.00000000 142.00000000
  2.70000000  45.00000000 158.00000000
  2.80000000  44.00000000 176.00000000
  2.90000000  89.00000000 201.00000000
  3.00000000  99.00000000 170.00000000
  3.10000000  75.00000000 189.00000000
  3.20000000  52.00000000 181.00000000
  3.30000000  52.00000000 152.00000000
  3.40000000  69.00000000  98.00000000
  3.50000000  75.00000000 190.00000000
  3.60000000  40.00000000 213.00000000
  3.70000000  61.00000000 185.00000000
  3.80000000  61.00000000 194.00000000
  3.90000000  17.00000000 196.00000000
  4.00000000  17.00000000 154.00000000
  4.10000000  79.00000000 176.00000000
  4.20000000  42.00000000 185.00000000
  4.30000000  43.00000000 171.00000000
  4.40000000  54.00000000 166.00000000
  4.50000000  73.00000000 208.00000000
  4.60000000  27.00000000 135.00000000
  4.70000000  32.00000000 177.00000000
  4.80000000  47.00000000 162.00000000
  4.90000000 120.00000000 145.00000000
  5.00000000 111.00000000 110.00000000
  5.10000000 169.00000000 102.00000000
  5.20000000 162.00000000 149.00000000
  5.30000000 180.00000000 127.00000000
  5.40000000 169.00000000 120.00000000
  5.50000000 153.00000000 138.00000000
  5.60000000 220.00000000 103.00000000
  5.70000000 116.00000000  97.00000000
  5.80000000 153.00000000 132.00000000
  5.90000000 221.00000000 116.00000000
  6.00000000 172.00000000 100.00000000
  6.10000000 209.00000000 141.00000000
  6.20000000  76.00000000 115.00000000
  6.30000000 128.00000000 158.00000000
  6.40000000 130.00000000 110.00000000
  6.50000000 170.00000000 186.00000000
  6.60000000 154.00000000 123.00000000
  6.70000000 161.00000000 100.00000000
  6.80000000 145.00000000 154.00000000
  6.90000000 198.00000000 163.00000000
  7.00000000 135.00000000 110.00000000
  7.10000000 189.00000000 151.00000000
  7.20000000 147.00000000 110.00000000
  7.30000000 118.00000000 124.00000000
  7.40000000  78.00000000 180.00000000
  7.50000000  65.00000000 184.00000000
  7.60000000  79.00000000 180.00000000
  7.70000000 120.00000000 186.00000000
  7.80000000  77.00000000 166.00000000
  7.90000000  56.00000000 225.00000000
  8.00000000  85.00000000 181.00000000
  8.10000000  57.00000000 154.00000000
  8.20000000  34.00000000 146.00000000
  8.30000000  68.00000000 191.00000000
  8.40000000  61.00000000 213.00000000
  8.50000000  41.00000000 140.00000000
  8.60000000  45.00000000 218.00000000
  8.70000000  33.00000000 184.00000000
  8.80000000  38.00000000 168.00000000
  8.90000000  44.00000000 231.00000000
  9.00000000  37.00000000 183.00000000
  9.10000000  86.00000000 187.00000000
  9.20000000  49.00000000 178.00000000
  9.30000000  71.00000000 183.00000000
  9.40000000  62.00000000 127.00000000
  9.50000000  42.00000000 197.00000000
  9.60000000  65.00000000 160.00000000
  9.70000000  50.00000000 156.00000000
  9.80000000  69.00000000 199.00000000
  9.90000000  63.00000000 232.00000000
 10.00000000  46.00000000 202.00000000
 10.10000000  66.00000000 153.00000000
 10.20000000  69.00000000 149.00000000
 10.30000000  66.00000000 228.00000000
 10.40000000  13.00000000 214.00000000
 10.50000000  95.00000000 128.00000000
 10.60000000  50.00000000 180.00000000
 10.70000000  85.00000000 163.00000000
 10.80000000  93.00000000 176.00000000
 10.90000000  49.00000000 181.00000000
 11.00000000  93.00000000 187.00000000
 11.10000000  38.00000000 181.00000000
 11.20000000  35.00000000 184.00000000
 11.30000000  63.00000000 234.00000000
 11.40000000  83.00000000 197.00000000
 11.50000000  31.00000000 180.00000000
 11.60000000  46.00000000 162.00000000
 11.70000000  74.00000000 208.00000000
 11.80000000  47.00000000 120.00000000
 11.90000000  52.00000000 219.00000000
 12.00000000  42.00000000 147.00000000
 12.10000000 150.00000000 123.00000000
 12.20000000  88.00000000 146.00000000
 12.30000000 155.00000000 145.00000000
 12.40000000  95.00000000 167.00000000
 12.50000000 122.00000000 168.00000000
 12.60000000 134.00000000 148.00000000
 12.70000000 139.00000000 168.00000000
 12.80000000  98.00000000 192.00000000
 12.90000000  12.00000000 179.00000000
 13.00000000  65.00000000 135.00000000
 13.10000000  33.00000000 151.00000000
 13.20000000  40.00000000 146.00000000
 13.30000000 116.00000000 161.00000000
 13.40000000  56.00000000 274.00000000
 13.50000000  59.00000000 202.00000000
 13.60000000  54.00000000 168.00000000
 13.70000000  54.00000000 187.00000000
 13.80000000  91.00000000 156.00000000
 13.90000000  44.00000000 162.00000000
 14.00000000  43.00000000 218.00000000
 14.10000000  28.00000000 215.00000000
 14.20000000  57.00000000 202.00000000
 14.30000000  39.00000000 236.00000000
 14.40000000  29.00000000 194.00000000
 14.50000000  91.00000000 236.00000000
 14.60000000  54.00000000 158.00000000
 14.70000000  86.00000000 177.00000000
 14.80000000  75.00000000 145.00000000
 14.90000000  74.00000000 204.00000000
 15.00000000  56.00000000 166.00000000
 15.10000000  52.00000000 229.00000000
 15.20000000  79.00000000 169.00000000
 15.30000000  28.00000000 154.00000000
 15.40000000  70.00000000 174.00000000
 15.50000000  49.00000000 208.00000000
 15.60000000  32.00000000 157.00000000
 15.70000000  18.00000000 125.00000000
 15.80000000  73.00000000 167.00000000
 15.90000000  76.00000000 160.00000000
 16.00000000  57.00000000 178.00000000
 16.10000000  69.00000000 205.00000000
 16.20000000 115.00000000 138.00000000
 16.30000000  74.00000000 184.00000000
 16.40000000  37.00000000 167.00000000
 16.50000000  45.00000000 173.00000000
 16.60000000  45.00000000 142.00000000
 16.70000000  67.00000000 178.00000000
 16.80000000  61.00000000  94.00000000
 16.90000000  96.00000000 225.00000000
 17.00000000  36.00000000 199.00000000
 17.10000000  72.00000000 141.00000000
 17.20000000  80.00000000 185.00000000
 17.30000000  60.00000000 118.00000000
 17.40000000  37.00000000 163.00000000
 17.50000000  88.00000000 153.00000000
 17.60000000  48.00000000 218.00000000
 17.70000000  39.00000000 168.00000000
 17.80000000  26.00000000 178.00000000
 17.90000000  53.00000000 188.00000000
 18.00000000  41.00000000 173.00000000
 18.10000000  46.00000000 187.00000000
 18.20000000  25.00000000 103.00000000
 18.30000000  52.00000000 189.00000000
 18.40000000  25.00000000 109.00000000
 18.50000000  24.00000000 111.00000000
 18.60000000  31.00000000 163.00000000
 18.70000000  54.00000000 177.00000000
 18.80000000  24.00000000 211.00000000
 18.90000000  70.00000000 169.00000000
 19.00000000 120.00000000 240.00000000
 19.10000000  43.00000000 198.00000000
 19.20000000  56.00000000 223.00000000
 19.30000000  55.00000000 155.00000000
 19.40000000  55.00000000 197.00000000
 19.50000000  35.00000000 149.00000000
 19.60000000  27.00000000 118.00000000
 19.70000000  31.00000000 216.00000000
 19.80000000  85.00000000 208.00000000
 19.90000000  56.00000000 171.00000000
 20.00000000  38.00000000 173.00000000
