# Supplementary material for: Functional 3D architecture in an intrinsically disordered E3 ligase domain facilitates ubiquitin transfer
Source: Nat Commun. 2020 Jul 30;11:3807. doi: 10.1038/s41467-020-17647-x (PMC7393505; doi:10.1038/s41467-020-17647-x)
Supplement: Supplementary file 4 — Source Data [file 41467_2020_17647_MOESM4_ESM.zip › Source data/Fig. 2/Figure 2B/SM traces - raw/57-84 + SUMO/45_30.dat]

  0.00000000  66.00000000 117.00000000
  0.10000000  97.00000000 125.00000000
  0.20000000  40.00000000 102.00000000
  0.30000000  68.00000000 176.00000000
  0.40000000  32.00000000 118.00000000
  0.50000000  46.00000000 123.00000000
  0.60000000  47.00000000 210.00000000
  0.70000000  38.00000000 165.00000000
  0.80000000  53.00000000 145.00000000
  0.90000000  52.00000000 116.00000000
  1.00000000   4.00000000 175.00000000
  1.10000000  75.00000000 132.00000000
  1.20000000  52.00000000 105.00000000
  1.30000000  67.00000000 122.00000000
  1.40000000  47.00000000 157.00000000
  1.50000000  63.00000000 179.00000000
  1.60000000  72.00000000 153.00000000
  1.70000000  67.00000000 196.00000000
  1.80000000  53.00000000 219.00000000
  1.90000000  17.00000000 211.00000000
  2.00000000  76.00000000 127.00000000
  2.10000000  73.00000000 213.00000000
  2.20000000  62.00000000 145.00000000
  2.30000000  42.00000000 191.00000000
  2.40000000  24.00000000 163.00000000
  2.50000000  79.00000000 165.00000000
  2.60000000  72.00000000 105.00000000
  2.70000000  56.00000000 155.00000000
  2.80000000  34.00000000 130.00000000
  2.90000000  28.00000000 220.00000000
  3.00000000   5.00000000 171.00000000
  3.10000000  33.00000000 217.00000000
  3.20000000  53.00000000 196.00000000
  3.30000000  61.00000000 171.00000000
  3.40000000  66.00000000 119.00000000
  3.50000000  62.00000000 124.00000000
  3.60000000  26.00000000 119.00000000
  3.70000000  68.00000000 272.00000000
  3.80000000  41.00000000 163.00000000
  3.90000000  62.00000000 127.00000000
  4.00000000  35.00000000 127.00000000
  4.10000000  54.00000000 125.00000000
  4.20000000   4.00000000 114.00000000
  4.30000000  48.00000000 165.00000000
  4.40000000  59.00000000 167.00000000
  4.50000000  45.00000000 150.00000000
  4.60000000  20.00000000 126.00000000
  4.70000000  39.00000000  95.00000000
  4.80000000  17.00000000 157.00000000
  4.90000000  17.00000000 159.00000000
  5.00000000  68.00000000 167.00000000
  5.10000000  60.00000000 134.00000000
  5.20000000  50.00000000 192.00000000
  5.30000000  82.00000000 160.00000000
  5.40000000  57.00000000 154.00000000
  5.50000000  52.00000000 178.00000000
  5.60000000  68.00000000 128.00000000
  5.70000000  76.00000000 152.00000000
  5.80000000  81.00000000 172.00000000
  5.90000000  58.00000000 151.00000000
  6.00000000  60.00000000 112.00000000
  6.10000000 160.00000000 132.00000000
  6.20000000  34.00000000 157.00000000
  6.30000000  25.00000000 113.00000000
  6.40000000  80.00000000 166.00000000
  6.50000000  35.00000000 163.00000000
  6.60000000  25.00000000 170.00000000
  6.70000000  50.00000000  71.00000000
  6.80000000  82.00000000 196.00000000
  6.90000000  16.00000000 145.00000000
  7.00000000  96.00000000 163.00000000
  7.10000000  54.00000000 172.00000000
  7.20000000  38.00000000 194.00000000
  7.30000000  38.00000000 123.00000000
  7.40000000  38.00000000 120.00000000
  7.50000000  88.00000000 191.00000000
  7.60000000  44.00000000 154.00000000
  7.70000000  42.00000000 149.00000000
  7.80000000  47.00000000 110.00000000
  7.90000000  38.00000000 173.00000000
  8.00000000  34.00000000 193.00000000
  8.10000000  69.00000000 143.00000000
  8.20000000  54.00000000 129.00000000
  8.30000000  23.00000000 184.00000000
  8.40000000  89.00000000 122.00000000
  8.50000000  45.00000000 167.00000000
  8.60000000  36.00000000 118.00000000
  8.70000000  27.00000000 126.00000000
  8.80000000  46.00000000 154.00000000
  8.90000000  41.00000000 162.00000000
  9.00000000  58.00000000 179.00000000
  9.10000000  28.00000000 158.00000000
  9.20000000  33.00000000 142.00000000
  9.30000000  39.00000000 135.00000000
  9.40000000  89.00000000 175.00000000
  9.50000000  36.00000000 159.00000000
  9.60000000  21.00000000 192.00000000
  9.70000000  90.00000000 121.00000000
  9.80000000  44.00000000 136.00000000
  9.90000000  39.00000000 149.00000000
 10.00000000  61.00000000 112.00000000
 10.10000000  35.00000000 158.00000000
 10.20000000  55.00000000 159.00000000
 10.30000000  77.00000000 121.00000000
 10.40000000  66.00000000 147.00000000
 10.50000000  67.00000000 137.00000000
 10.60000000  88.00000000 165.00000000
 10.70000000  45.00000000 131.00000000
 10.80000000  90.00000000 171.00000000
 10.90000000  55.00000000  99.00000000
 11.00000000  23.00000000 176.00000000
 11.10000000 269.00000000  42.00000000
 11.20000000 257.00000000  47.00000000
 11.30000000 252.00000000  31.00000000
 11.40000000 229.00000000  84.00000000
 11.50000000 226.00000000  47.00000000
 11.60000000 246.00000000  46.00000000
 11.70000000 310.00000000  26.00000000
 11.80000000 208.00000000  62.00000000
 11.90000000 166.00000000  52.00000000
 12.00000000 200.00000000  65.00000000
 12.10000000 318.00000000  44.00000000
 12.20000000 252.00000000  50.00000000
 12.30000000 261.00000000  47.00000000
 12.40000000 264.00000000  56.00000000
 12.50000000 233.00000000  64.00000000
 12.60000000 218.00000000  78.00000000
 12.70000000 203.00000000  41.00000000
 12.80000000 267.00000000  66.00000000
 12.90000000 255.00000000  20.00000000
 13.00000000 275.00000000  52.00000000
 13.10000000 263.00000000  37.00000000
 13.20000000 340.00000000  20.00000000
 13.30000000 199.00000000  34.00000000
 13.40000000 288.00000000  61.00000000
 13.50000000 184.00000000  -7.00000000
 13.60000000 269.00000000  40.00000000
 13.70000000 258.00000000  32.00000000
 13.80000000  59.00000000  45.00000000
 13.90000000  13.00000000  33.00000000
 14.00000000  -6.00000000  19.00000000
 14.10000000   2.00000000  26.00000000
 14.20000000 119.00000000  36.00000000
 14.30000000 288.00000000  58.00000000
 14.40000000 237.00000000  59.00000000
 14.50000000 206.00000000  33.00000000
 14.60000000 304.00000000  24.00000000
 14.70000000 245.00000000  48.00000000
 14.80000000 176.00000000  29.00000000
 14.90000000 292.00000000  27.00000000
 15.00000000 285.00000000  61.00000000
 15.10000000 320.00000000  16.00000000
 15.20000000 223.00000000  39.00000000
 15.30000000 322.00000000  29.00000000
 15.40000000 309.00000000  52.00000000
 15.50000000 313.00000000  33.00000000
 15.60000000 207.00000000  37.00000000
 15.70000000 329.00000000  94.00000000
 15.80000000 292.00000000  52.00000000
 15.90000000 250.00000000  52.00000000
 16.00000000 278.00000000  40.00000000
 16.10000000 201.00000000  46.00000000
 16.20000000 282.00000000  11.00000000
 16.30000000 312.00000000  33.00000000
 16.40000000 233.00000000  22.00000000
 16.50000000 310.00000000  29.00000000
 16.60000000 278.00000000  17.00000000
 16.70000000 239.00000000  28.00000000
 16.80000000 240.00000000  39.00000000
 16.90000000 306.00000000  44.00000000
 17.00000000 211.00000000  12.00000000
 17.10000000 222.00000000  62.00000000
 17.20000000 259.00000000  65.00000000
 17.30000000 332.00000000  19.00000000
 17.40000000 256.00000000  28.00000000
 17.50000000 321.00000000  80.00000000
 17.60000000 318.00000000  45.00000000
 17.70000000 237.00000000  19.00000000
 17.80000000 271.00000000  43.00000000
 17.90000000 333.00000000  73.00000000
 18.00000000 252.00000000  21.00000000
 18.10000000 259.00000000  35.00000000
 18.20000000 305.00000000  14.00000000
 18.30000000 299.00000000  66.00000000
 18.40000000 312.00000000  37.00000000
 18.50000000 284.00000000  58.00000000
 18.60000000 326.00000000  35.00000000
 18.70000000 327.00000000  26.00000000
 18.80000000 286.00000000  73.00000000
 18.90000000 186.00000000  33.00000000
 19.00000000 241.00000000  58.00000000
 19.10000000 256.00000000  22.00000000
 19.20000000 333.00000000  15.00000000
 19.30000000 208.00000000  38.00000000
 19.40000000 257.00000000  31.00000000
 19.50000000 247.00000000  47.00000000
 19.60000000 345.00000000  62.00000000
 19.70000000 285.00000000  55.00000000
 19.80000000 309.00000000 100.00000000
 19.90000000 290.00000000  27.00000000
 20.00000000 258.00000000  14.00000000
 20.10000000 195.00000000  64.00000000
 20.20000000 276.00000000  89.00000000
 20.30000000 252.00000000  29.00000000
 20.40000000 204.00000000  30.00000000
 20.50000000 198.00000000  15.00000000
 20.60000000 212.00000000  66.00000000
 20.70000000 200.00000000  45.00000000
 20.80000000 278.00000000  39.00000000
 20.90000000 318.00000000  51.00000000
 21.00000000 283.00000000  42.00000000
 21.10000000 243.00000000 111.00000000
 21.20000000 146.00000000  46.00000000
 21.30000000 239.00000000  75.00000000
 21.40000000 294.00000000  47.00000000
 21.50000000 304.00000000  27.00000000
 21.60000000 225.00000000  26.00000000
 21.70000000 325.00000000  29.00000000
 21.80000000 302.00000000  20.00000000
 21.90000000 216.00000000  65.00000000
 22.00000000 223.00000000  29.00000000
 22.10000000 250.00000000  39.00000000
 22.20000000 209.00000000  55.00000000
 22.30000000 259.00000000  12.00000000
 22.40000000 321.00000000  63.00000000
 22.50000000 306.00000000  32.00000000
 22.60000000 372.00000000  50.00000000
 22.70000000 255.00000000   4.00000000
 22.80000000 308.00000000  54.00000000
 22.90000000 197.00000000  16.00000000
 23.00000000 400.00000000  54.00000000
 23.10000000 210.00000000  29.00000000
 23.20000000 187.00000000  43.00000000
 23.30000000 254.00000000  53.00000000
 23.40000000 287.00000000  36.00000000
 23.50000000 270.00000000  26.00000000
 23.60000000 239.00000000  49.00000000
 23.70000000 237.00000000  39.00000000
 23.80000000 240.00000000  27.00000000
 23.90000000 212.00000000  59.00000000
 24.00000000 292.00000000  43.00000000
 24.10000000 238.00000000  23.00000000
 24.20000000 242.00000000   9.00000000
 24.30000000 194.00000000  25.00000000
 24.40000000 136.00000000  26.00000000
 24.50000000 218.00000000  44.00000000
 24.60000000 204.00000000  29.00000000
 24.70000000 234.00000000  34.00000000
 24.80000000 181.00000000 101.00000000
 24.90000000 246.00000000  77.00000000
 25.00000000 301.00000000  18.00000000
 25.10000000 203.00000000  21.00000000
 25.20000000 244.00000000  -9.00000000
 25.30000000 199.00000000  49.00000000
 25.40000000 279.00000000  31.00000000
 25.50000000 168.00000000  40.00000000
 25.60000000 275.00000000  26.00000000
 25.70000000 228.00000000  28.00000000
 25.80000000 304.00000000   9.00000000
 25.90000000 183.00000000  20.00000000
 26.00000000 172.00000000   8.00000000
 26.10000000 265.00000000  16.00000000
 26.20000000 248.00000000  25.00000000
 26.30000000 243.00000000  70.00000000
 26.40000000 197.00000000  33.00000000
 26.50000000 269.00000000  16.00000000
 26.60000000 253.00000000  26.00000000
 26.70000000 183.00000000  40.00000000
 26.80000000 232.00000000  40.00000000
 26.90000000 211.00000000  59.00000000
 27.00000000 153.00000000  32.00000000
 27.10000000 197.00000000  32.00000000
 27.20000000 199.00000000  31.00000000
 27.30000000 228.00000000  67.00000000
 27.40000000 261.00000000  60.00000000
 27.50000000 233.00000000  46.00000000
 27.60000000 217.00000000   6.00000000
 27.70000000 281.00000000  10.00000000
 27.80000000 217.00000000  12.00000000
 27.90000000 354.00000000  27.00000000
 28.00000000 191.00000000  43.00000000
 28.10000000 186.00000000  57.00000000
 28.20000000 227.00000000  35.00000000
 28.30000000 273.00000000   9.00000000
 28.40000000 201.00000000  49.00000000
 28.50000000 218.00000000  52.00000000
 28.60000000 156.00000000  13.00000000
 28.70000000 238.00000000   2.00000000
 28.80000000 200.00000000  44.00000000
 28.90000000 134.00000000  49.00000000
 29.00000000 257.00000000  54.00000000
 29.10000000 307.00000000  24.00000000
 29.20000000 190.00000000   4.00000000
 29.30000000 245.00000000   1.00000000
 29.40000000 262.00000000   6.00000000
 29.50000000 187.00000000  19.00000000
 29.60000000 174.00000000  29.00000000
 29.70000000 204.00000000  22.00000000
 29.80000000 204.00000000  68.00000000
 29.90000000 295.00000000  38.00000000
 30.00000000 260.00000000  47.00000000
 30.10000000 225.00000000  63.00000000
 30.20000000 325.00000000  40.00000000
 30.30000000 253.00000000  39.00000000
 30.40000000 272.00000000  19.00000000
 30.50000000 248.00000000  19.00000000
 30.60000000 248.00000000  16.00000000
 30.70000000 198.00000000  35.00000000
 30.80000000 289.00000000  55.00000000
 30.90000000 218.00000000  42.00000000
 31.00000000 224.00000000  39.00000000
 31.10000000 249.00000000  39.00000000
 31.20000000 253.00000000  27.00000000
 31.30000000 211.00000000  28.00000000
 31.40000000 259.00000000  34.00000000
 31.50000000 284.00000000  36.00000000
 31.60000000 142.00000000  38.00000000
 31.70000000 221.00000000  27.00000000
 31.80000000  64.00000000   1.00000000
 31.90000000 257.00000000  61.00000000
 32.00000000 178.00000000  18.00000000
 32.10000000 180.00000000  21.00000000
 32.20000000 164.00000000  27.00000000
 32.30000000 127.00000000  41.00000000
 32.40000000 235.00000000  52.00000000
 32.50000000 283.00000000  29.00000000
 32.60000000 230.00000000  -7.00000000
 32.70000000 204.00000000  50.00000000
 32.80000000 209.00000000  29.00000000
 32.90000000 212.00000000  38.00000000
 33.00000000 220.00000000  23.00000000
 33.10000000 240.00000000  33.00000000
 33.20000000 210.00000000  22.00000000
 33.30000000 303.00000000  50.00000000
 33.40000000 309.00000000  74.00000000
 33.50000000 278.00000000  56.00000000
 33.60000000 253.00000000  34.00000000
 33.70000000 247.00000000  25.00000000
 33.80000000 272.00000000  -4.00000000
 33.90000000 221.00000000  61.00000000
 34.00000000 284.00000000  35.00000000
 34.10000000 235.00000000  38.00000000
 34.20000000 139.00000000  34.00000000
 34.30000000 216.00000000  22.00000000
 34.40000000 215.00000000  22.00000000
 34.50000000 279.00000000  17.00000000
 34.60000000 269.00000000  54.00000000
 34.70000000 232.00000000  54.00000000
 34.80000000 273.00000000  52.00000000
 34.90000000 254.00000000  54.00000000
 35.00000000 112.00000000  12.00000000
 35.10000000 260.00000000  38.00000000
 35.20000000 284.00000000  21.00000000
 35.30000000 269.00000000  -2.00000000
 35.40000000 165.00000000  18.00000000
 35.50000000 259.00000000  26.00000000
 35.60000000 227.00000000  37.00000000
 35.70000000 226.00000000  22.00000000
 35.80000000 202.00000000  16.00000000
 35.90000000 230.00000000  22.00000000
 36.00000000 285.00000000  47.00000000
 36.10000000 227.00000000  36.00000000
 36.20000000 255.00000000  30.00000000
 36.30000000 192.00000000  28.00000000
 36.40000000 236.00000000  26.00000000
 36.50000000 252.00000000  30.00000000
 36.60000000 231.00000000  42.00000000
 36.70000000 236.00000000  23.00000000
 36.80000000 264.00000000  25.00000000
 36.90000000 254.00000000  54.00000000
 37.00000000 311.00000000  60.00000000
 37.10000000 244.00000000  40.00000000
 37.20000000 230.00000000  48.00000000
 37.30000000 234.00000000  61.00000000
 37.40000000 242.00000000  25.00000000
 37.50000000 288.00000000   9.00000000
 37.60000000 268.00000000  37.00000000
 37.70000000 267.00000000  16.00000000
 37.80000000 302.00000000   6.00000000
 37.90000000 199.00000000  28.00000000
 38.00000000 233.00000000  20.00000000
 38.10000000 205.00000000  23.00000000
 38.20000000 301.00000000  33.00000000
 38.30000000 213.00000000  58.00000000
 38.40000000 217.00000000  33.00000000
 38.50000000 207.00000000  41.00000000
 38.60000000 333.00000000  50.00000000
 38.70000000 251.00000000  55.00000000
 38.80000000 274.00000000  41.00000000
 38.90000000 323.00000000  32.00000000
 39.00000000 210.00000000  23.00000000
 39.10000000 241.00000000  81.00000000
 39.20000000 292.00000000  15.00000000
 39.30000000 316.00000000  38.00000000
 39.40000000 240.00000000  56.00000000
 39.50000000 272.00000000  26.00000000
 39.60000000 228.00000000  52.00000000
 39.70000000 147.00000000  42.00000000
 39.80000000 330.00000000  26.00000000
 39.90000000 262.00000000  27.00000000
 40.00000000 261.00000000  42.00000000
 40.10000000 247.00000000  34.00000000
 40.20000000 208.00000000  49.00000000
 40.30000000 221.00000000  61.00000000
 40.40000000 249.00000000  49.00000000
 40.50000000 241.00000000  53.00000000
 40.60000000 262.00000000  21.00000000
 40.70000000 328.00000000  20.00000000
 40.80000000 289.00000000  53.00000000
 40.90000000 244.00000000  40.00000000
 41.00000000 255.00000000  17.00000000
 41.10000000 302.00000000  53.00000000
 41.20000000 239.00000000   8.00000000
 41.30000000 235.00000000  24.00000000
 41.40000000 232.00000000  55.00000000
 41.50000000 285.00000000  41.00000000
 41.60000000 255.00000000  19.00000000
 41.70000000   7.00000000  10.00000000
 41.80000000  23.00000000 -11.00000000
 41.90000000   3.00000000   2.00000000
 42.00000000 -10.00000000   2.00000000
 42.10000000  -4.00000000  12.00000000
 42.20000000 -16.00000000 -16.00000000
 42.30000000 -36.00000000  12.00000000
 42.40000000   2.00000000  -1.00000000
 42.50000000  -7.00000000   2.00000000
 42.60000000 -19.00000000  -2.00000000
 42.70000000  12.00000000  -2.00000000
 42.80000000  -6.00000000  23.00000000
 42.90000000  30.00000000  14.00000000
 43.00000000  -2.00000000  12.00000000
 43.10000000  -9.00000000   0.00000000
 43.20000000  15.00000000  11.00000000
 43.30000000   4.00000000 -10.00000000
 43.40000000  -7.00000000   1.00000000
 43.50000000  22.00000000  -6.00000000
 43.60000000   2.00000000  14.00000000
 43.70000000 -15.00000000   1.00000000
 43.80000000  -6.00000000   1.00000000
 43.90000000  18.00000000  -4.00000000
 44.00000000 -20.00000000   8.00000000
 44.10000000   3.00000000  48.00000000
 44.20000000   4.00000000  13.00000000
 44.30000000   5.00000000 -12.00000000
 44.40000000  11.00000000   2.00000000
 44.50000000   1.00000000   9.00000000
 44.60000000  -9.00000000  -3.00000000
 44.70000000 -11.00000000  -8.00000000
 44.80000000  -2.00000000  -3.00000000
 44.90000000   7.00000000  -1.00000000
 45.00000000  -6.00000000 -14.00000000
 45.10000000  -9.00000000   6.00000000
 45.20000000  12.00000000   4.00000000
 45.30000000  25.00000000   0.00000000
 45.40000000   7.00000000  -8.00000000
 45.50000000   2.00000000  18.00000000
 45.60000000   8.00000000 -18.00000000
 45.70000000  -2.00000000  -5.00000000
 45.80000000   5.00000000   9.00000000
 45.90000000  21.00000000  39.00000000
 46.00000000  13.00000000   3.00000000
 46.10000000  -9.00000000  -7.00000000
 46.20000000 -12.00000000   1.00000000
 46.30000000  11.00000000   5.00000000
 46.40000000   5.00000000  -9.00000000
 46.50000000 -11.00000000  16.00000000
 46.60000000  -2.00000000  14.00000000
 46.70000000   8.00000000 -12.00000000
 46.80000000 -10.00000000  16.00000000
 46.90000000   1.00000000   0.00000000
 47.00000000  32.00000000 -17.00000000
 47.10000000  48.00000000  20.00000000
 47.20000000   1.00000000  13.00000000
 47.30000000  19.00000000  -2.00000000
 47.40000000  -2.00000000   0.00000000
 47.50000000  21.00000000 -10.00000000
 47.60000000  14.00000000  -7.00000000
 47.70000000 -11.00000000   9.00000000
 47.80000000 -18.00000000  -1.00000000
 47.90000000   2.00000000  -6.00000000
 48.00000000 -26.00000000  -1.00000000
 48.10000000 -17.00000000  -6.00000000
 48.20000000  -8.00000000   7.00000000
 48.30000000  -7.00000000  -9.00000000
 48.40000000  27.00000000 -16.00000000
 48.50000000  19.00000000  22.00000000
 48.60000000 -33.00000000   8.00000000
 48.70000000 -13.00000000   2.00000000
 48.80000000  35.00000000   9.00000000
 48.90000000  -9.00000000 -17.00000000
 49.00000000   0.00000000  -5.00000000
 49.10000000  14.00000000  33.00000000
 49.20000000 -11.00000000   2.00000000
 49.30000000 -22.00000000  10.00000000
 49.40000000  29.00000000  20.00000000
 49.50000000  -6.00000000  -1.00000000
 49.60000000  17.00000000  -1.00000000
 49.70000000 -16.00000000  -1.00000000
 49.80000000  11.00000000  -7.00000000
 49.90000000 -17.00000000  -3.00000000
 50.00000000 -20.00000000 -16.00000000
 50.10000000 -11.00000000 -17.00000000
 50.20000000   8.00000000 -21.00000000
 50.30000000 -11.00000000  -1.00000000
 50.40000000 -17.00000000 -21.00000000
 50.50000000 -18.00000000  19.00000000
 50.60000000  -2.00000000   1.00000000
 50.70000000  21.00000000   7.00000000
 50.80000000  -8.00000000  13.00000000
 50.90000000  -6.00000000  -6.00000000
 51.00000000   2.00000000   6.00000000
 51.10000000 -19.00000000  14.00000000
 51.20000000  -3.00000000  -5.00000000
 51.30000000 -10.00000000  12.00000000
 51.40000000 -10.00000000  22.00000000
 51.50000000  -9.00000000   7.00000000
 51.60000000  18.00000000   3.00000000
 51.70000000   1.00000000   7.00000000
 51.80000000  25.00000000   8.00000000
 51.90000000  15.00000000 -16.00000000
 52.00000000  11.00000000   4.00000000
 52.10000000   3.00000000 -11.00000000
 52.20000000  -8.00000000  23.00000000
 52.30000000   0.00000000 -20.00000000
 52.40000000  10.00000000  11.00000000
 52.50000000   8.00000000  -7.00000000
 52.60000000  -3.00000000  10.00000000
 52.70000000 -20.00000000  -2.00000000
 52.80000000  -5.00000000  23.00000000
 52.90000000 -12.00000000  -6.00000000
 53.00000000  -3.00000000  -4.00000000
 53.10000000   8.00000000   7.00000000
 53.20000000 -23.00000000  13.00000000
 53.30000000  -6.00000000  -9.00000000
 53.40000000  -8.00000000  32.00000000
 53.50000000  14.00000000  -7.00000000
 53.60000000 -32.00000000  29.00000000
 53.70000000  33.00000000 -21.00000000
 53.80000000  18.00000000 -19.00000000
 53.90000000  -7.00000000  -8.00000000
 54.00000000   7.00000000  -1.00000000
 54.10000000  26.00000000  -3.00000000
 54.20000000 -19.00000000  20.00000000
 54.30000000  19.00000000 -20.00000000
 54.40000000  -3.00000000   0.00000000
 54.50000000  11.00000000  10.00000000
 54.60000000   1.00000000 -10.00000000
 54.70000000  22.00000000  29.00000000
 54.80000000 -13.00000000 -21.00000000
 54.90000000  26.00000000  -8.00000000
 55.00000000  -6.00000000   3.00000000
 55.10000000 -38.00000000   6.00000000
 55.20000000  -3.00000000   9.00000000
 55.30000000  -3.00000000 -25.00000000
 55.40000000  13.00000000  -4.00000000
 55.50000000 -12.00000000 -13.00000000
 55.60000000 -29.00000000  16.00000000
 55.70000000  21.00000000 -11.00000000
 55.80000000  -1.00000000   9.00000000
 55.90000000 -29.00000000  -6.00000000
 56.00000000  28.00000000   8.00000000
 56.10000000 -14.00000000  -1.00000000
 56.20000000  32.00000000  27.00000000
 56.30000000 -24.00000000  45.00000000
 56.40000000  -3.00000000 -20.00000000
 56.50000000   7.00000000  22.00000000
 56.60000000 -34.00000000   7.00000000
 56.70000000  16.00000000 -15.00000000
 56.80000000 -16.00000000  -5.00000000
 56.90000000   9.00000000   2.00000000
 57.00000000  -4.00000000  -1.00000000
 57.10000000 -11.00000000   1.00000000
 57.20000000  -4.00000000 -11.00000000
 57.30000000  -9.00000000   0.00000000
 57.40000000 -11.00000000  -2.00000000
 57.50000000   6.00000000   1.00000000
 57.60000000 -12.00000000 -10.00000000
 57.70000000  13.00000000  -2.00000000
 57.80000000  26.00000000   9.00000000
 57.90000000 -10.00000000   3.00000000
 58.00000000   1.00000000  10.00000000
 58.10000000   4.00000000   1.00000000
 58.20000000 -11.00000000  50.00000000
 58.30000000   5.00000000 -26.00000000
 58.40000000  -2.00000000  35.00000000
 58.50000000 -19.00000000  -7.00000000
 58.60000000  -8.00000000 -13.00000000
 58.70000000 -18.00000000  -3.00000000
 58.80000000 -21.00000000   1.00000000
 58.90000000  13.00000000 -10.00000000
 59.00000000 -27.00000000   2.00000000
 59.10000000 -12.00000000   5.00000000
 59.20000000 -20.00000000  10.00000000
 59.30000000   8.00000000  -7.00000000
 59.40000000 -31.00000000  41.00000000
 59.50000000 -10.00000000 -11.00000000
 59.60000000 -26.00000000  -2.00000000
 59.70000000 -20.00000000  36.00000000
 59.80000000  27.00000000  -8.00000000
 59.90000000 -18.00000000   7.00000000
 60.00000000 -18.00000000  10.00000000
 60.10000000 -14.00000000 -16.00000000
 60.20000000  -7.00000000   4.00000000
 60.30000000 -22.00000000   7.00000000
 60.40000000  40.00000000   5.00000000
 60.50000000  -8.00000000   7.00000000
 60.60000000 -26.00000000   4.00000000
 60.70000000 -22.00000000  -2.00000000
 60.80000000 -20.00000000  -1.00000000
 60.90000000 -11.00000000  -7.00000000
 61.00000000  -8.00000000 -16.00000000
 61.10000000 -33.00000000   9.00000000
 61.20000000   5.00000000  20.00000000
 61.30000000 -15.00000000  29.00000000
 61.40000000   0.00000000   4.00000000
 61.50000000  -3.00000000   5.00000000
 61.60000000 -31.00000000   8.00000000
 61.70000000 -17.00000000 -16.00000000
 61.80000000 -14.00000000  -6.00000000
 61.90000000  -1.00000000  -4.00000000
 62.00000000 -14.00000000  -7.00000000
 62.10000000  -3.00000000  -1.00000000
 62.20000000  21.00000000  -5.00000000
 62.30000000 -12.00000000 -15.00000000
 62.40000000  20.00000000   7.00000000
 62.50000000  -2.00000000 -25.00000000
 62.60000000  10.00000000  -9.00000000
 62.70000000  -4.00000000  -6.00000000
 62.80000000  -2.00000000 -19.00000000
 62.90000000  -1.00000000  33.00000000
 63.00000000 -24.00000000  -7.00000000
 63.10000000   3.00000000  22.00000000
 63.20000000  16.00000000   5.00000000
 63.30000000 -14.00000000 -13.00000000
 63.40000000 -11.00000000 -24.00000000
 63.50000000 -17.00000000 -24.00000000
 63.60000000 -28.00000000  -2.00000000
 63.70000000  -3.00000000 -21.00000000
 63.80000000 -25.00000000  10.00000000
 63.90000000 -23.00000000  -5.00000000
 64.00000000  25.00000000   2.00000000
 64.10000000 -21.00000000   1.00000000
 64.20000000  -9.00000000   9.00000000
 64.30000000 -24.00000000   5.00000000
 64.40000000 -14.00000000  12.00000000
 64.50000000 -20.00000000   6.00000000
 64.60000000   4.00000000  16.00000000
 64.70000000  -5.00000000   7.00000000
 64.80000000  34.00000000 -20.00000000
 64.90000000  28.00000000 -18.00000000
 65.00000000  -1.00000000  -1.00000000
 65.10000000   3.00000000  20.00000000
 65.20000000 -20.00000000  15.00000000
 65.30000000   8.00000000  11.00000000
 65.40000000 -21.00000000  22.00000000
 65.50000000   8.00000000  -8.00000000
 65.60000000   1.00000000  19.00000000
 65.70000000   6.00000000   1.00000000
 65.80000000  -3.00000000   2.00000000
 65.90000000  -7.00000000 -12.00000000
 66.00000000 -13.00000000 -14.00000000
 66.10000000   3.00000000  16.00000000
 66.20000000  11.00000000 -21.00000000
 66.30000000  -4.00000000   0.00000000
 66.40000000  21.00000000  -7.00000000
 66.50000000  34.00000000 -21.00000000
 66.60000000 -17.00000000  -9.00000000
 66.70000000 -15.00000000   0.00000000
 66.80000000 -23.00000000  14.00000000
 66.90000000   2.00000000  -7.00000000
 67.00000000  15.00000000  -8.00000000
 67.10000000   2.00000000 -14.00000000
 67.20000000 -15.00000000   6.00000000
 67.30000000   9.00000000  -9.00000000
 67.40000000  34.00000000   6.00000000
 67.50000000  45.00000000  -7.00000000
 67.60000000 -22.00000000 -19.00000000
 67.70000000 -18.00000000   3.00000000
 67.80000000 -21.00000000 -17.00000000
 67.90000000 -10.00000000  14.00000000
 68.00000000  44.00000000   7.00000000
 68.10000000 -20.00000000   2.00000000
 68.20000000  -1.00000000   7.00000000
 68.30000000  10.00000000  -4.00000000
 68.40000000  -5.00000000  -7.00000000
 68.50000000  -4.00000000   9.00000000
 68.60000000  -1.00000000  25.00000000
 68.70000000  25.00000000  10.00000000
 68.80000000   7.00000000  -3.00000000
 68.90000000   2.00000000 -19.00000000
 69.00000000  -9.00000000 -12.00000000
 69.10000000 -25.00000000 -11.00000000
 69.20000000 -34.00000000 -23.00000000
 69.30000000 -23.00000000  -3.00000000
 69.40000000   0.00000000  -5.00000000
 69.50000000  11.00000000 -18.00000000
 69.60000000 -34.00000000   2.00000000
 69.70000000  -1.00000000 -16.00000000
 69.80000000 -24.00000000  12.00000000
 69.90000000   4.00000000  -5.00000000
 70.00000000  -9.00000000 -11.00000000
