# Supplementary material for: Functional 3D architecture in an intrinsically disordered E3 ligase domain facilitates ubiquitin transfer
Source: Nat Commun. 2020 Jul 30;11:3807. doi: 10.1038/s41467-020-17647-x (PMC7393505; doi:10.1038/s41467-020-17647-x)
Supplement: Supplementary file 4 — Source Data [file 41467_2020_17647_MOESM4_ESM.zip › Source data/Fig. 2/Figure 2B/SM traces - raw/57-84 + SUMO/45_30with_fret.dat]

  0.00000000  66.00000000 117.00000000   0.63934426
  0.10000000  97.00000000 125.00000000   0.56306306
  0.20000000  40.00000000 102.00000000   0.71830986
  0.30000000  68.00000000 176.00000000   0.72131148
  0.40000000  32.00000000 118.00000000   0.78666667
  0.50000000  46.00000000 123.00000000   0.72781065
  0.60000000  47.00000000 210.00000000   0.81712062
  0.70000000  38.00000000 165.00000000   0.81280788
  0.80000000  53.00000000 145.00000000   0.73232323
  0.90000000  52.00000000 116.00000000   0.69047619
  1.00000000   4.00000000 175.00000000   0.97765363
  1.10000000  75.00000000 132.00000000   0.63768116
  1.20000000  52.00000000 105.00000000   0.66878981
  1.30000000  67.00000000 122.00000000   0.64550265
  1.40000000  47.00000000 157.00000000   0.76960784
  1.50000000  63.00000000 179.00000000   0.73966942
  1.60000000  72.00000000 153.00000000   0.68000000
  1.70000000  67.00000000 196.00000000   0.74524715
  1.80000000  53.00000000 219.00000000   0.80514706
  1.90000000  17.00000000 211.00000000   0.92543860
  2.00000000  76.00000000 127.00000000   0.62561576
  2.10000000  73.00000000 213.00000000   0.74475524
  2.20000000  62.00000000 145.00000000   0.70048309
  2.30000000  42.00000000 191.00000000   0.81974249
  2.40000000  24.00000000 163.00000000   0.87165775
  2.50000000  79.00000000 165.00000000   0.67622951
  2.60000000  72.00000000 105.00000000   0.59322034
  2.70000000  56.00000000 155.00000000   0.73459716
  2.80000000  34.00000000 130.00000000   0.79268293
  2.90000000  28.00000000 220.00000000   0.88709677
  3.00000000   5.00000000 171.00000000   0.97159091
  3.10000000  33.00000000 217.00000000   0.86800000
  3.20000000  53.00000000 196.00000000   0.78714859
  3.30000000  61.00000000 171.00000000   0.73706897
  3.40000000  66.00000000 119.00000000   0.64324324
  3.50000000  62.00000000 124.00000000   0.66666667
  3.60000000  26.00000000 119.00000000   0.82068966
  3.70000000  68.00000000 272.00000000   0.80000000
  3.80000000  41.00000000 163.00000000   0.79901961
  3.90000000  62.00000000 127.00000000   0.67195767
  4.00000000  35.00000000 127.00000000   0.78395062
  4.10000000  54.00000000 125.00000000   0.69832402
  4.20000000   4.00000000 114.00000000   0.96610169
  4.30000000  48.00000000 165.00000000   0.77464789
  4.40000000  59.00000000 167.00000000   0.73893805
  4.50000000  45.00000000 150.00000000   0.76923077
  4.60000000  20.00000000 126.00000000   0.86301370
  4.70000000  39.00000000  95.00000000   0.70895522
  4.80000000  17.00000000 157.00000000   0.90229885
  4.90000000  17.00000000 159.00000000   0.90340909
  5.00000000  68.00000000 167.00000000   0.71063830
  5.10000000  60.00000000 134.00000000   0.69072165
  5.20000000  50.00000000 192.00000000   0.79338843
  5.30000000  82.00000000 160.00000000   0.66115702
  5.40000000  57.00000000 154.00000000   0.72985782
  5.50000000  52.00000000 178.00000000   0.77391304
  5.60000000  68.00000000 128.00000000   0.65306122
  5.70000000  76.00000000 152.00000000   0.66666667
  5.80000000  81.00000000 172.00000000   0.67984190
  5.90000000  58.00000000 151.00000000   0.72248804
  6.00000000  60.00000000 112.00000000   0.65116279
  6.10000000 160.00000000 132.00000000   0.45205479
  6.20000000  34.00000000 157.00000000   0.82198953
  6.30000000  25.00000000 113.00000000   0.81884058
  6.40000000  80.00000000 166.00000000   0.67479675
  6.50000000  35.00000000 163.00000000   0.82323232
  6.60000000  25.00000000 170.00000000   0.87179487
  6.70000000  50.00000000  71.00000000   0.58677686
  6.80000000  82.00000000 196.00000000   0.70503597
  6.90000000  16.00000000 145.00000000   0.90062112
  7.00000000  96.00000000 163.00000000   0.62934363
  7.10000000  54.00000000 172.00000000   0.76106195
  7.20000000  38.00000000 194.00000000   0.83620690
  7.30000000  38.00000000 123.00000000   0.76397516
  7.40000000  38.00000000 120.00000000   0.75949367
  7.50000000  88.00000000 191.00000000   0.68458781
  7.60000000  44.00000000 154.00000000   0.77777778
  7.70000000  42.00000000 149.00000000   0.78010471
  7.80000000  47.00000000 110.00000000   0.70063694
  7.90000000  38.00000000 173.00000000   0.81990521
  8.00000000  34.00000000 193.00000000   0.85022026
  8.10000000  69.00000000 143.00000000   0.67452830
  8.20000000  54.00000000 129.00000000   0.70491803
  8.30000000  23.00000000 184.00000000   0.88888889
  8.40000000  89.00000000 122.00000000   0.57819905
  8.50000000  45.00000000 167.00000000   0.78773585
  8.60000000  36.00000000 118.00000000   0.76623377
  8.70000000  27.00000000 126.00000000   0.82352941
  8.80000000  46.00000000 154.00000000   0.77000000
  8.90000000  41.00000000 162.00000000   0.79802956
  9.00000000  58.00000000 179.00000000   0.75527426
  9.10000000  28.00000000 158.00000000   0.84946237
  9.20000000  33.00000000 142.00000000   0.81142857
  9.30000000  39.00000000 135.00000000   0.77586207
  9.40000000  89.00000000 175.00000000   0.66287879
  9.50000000  36.00000000 159.00000000   0.81538462
  9.60000000  21.00000000 192.00000000   0.90140845
  9.70000000  90.00000000 121.00000000   0.57345972
  9.80000000  44.00000000 136.00000000   0.75555556
  9.90000000  39.00000000 149.00000000   0.79255319
 10.00000000  61.00000000 112.00000000   0.64739884
 10.10000000  35.00000000 158.00000000   0.81865285
 10.20000000  55.00000000 159.00000000   0.74299065
 10.30000000  77.00000000 121.00000000   0.61111111
 10.40000000  66.00000000 147.00000000   0.69014085
 10.50000000  67.00000000 137.00000000   0.67156863
 10.60000000  88.00000000 165.00000000   0.65217391
 10.70000000  45.00000000 131.00000000   0.74431818
 10.80000000  90.00000000 171.00000000   0.65517241
 10.90000000  55.00000000  99.00000000   0.64285714
 11.00000000  23.00000000 176.00000000   0.88442211
 11.10000000 269.00000000  42.00000000   0.13504823
 11.20000000 257.00000000  47.00000000   0.15460526
 11.30000000 252.00000000  31.00000000   0.10954064
 11.40000000 229.00000000  84.00000000   0.26837061
 11.50000000 226.00000000  47.00000000   0.17216117
 11.60000000 246.00000000  46.00000000   0.15753425
 11.70000000 310.00000000  26.00000000   0.07738095
 11.80000000 208.00000000  62.00000000   0.22962963
 11.90000000 166.00000000  52.00000000   0.23853211
 12.00000000 200.00000000  65.00000000   0.24528302
 12.10000000 318.00000000  44.00000000   0.12154696
 12.20000000 252.00000000  50.00000000   0.16556291
 12.30000000 261.00000000  47.00000000   0.15259740
 12.40000000 264.00000000  56.00000000   0.17500000
 12.50000000 233.00000000  64.00000000   0.21548822
 12.60000000 218.00000000  78.00000000   0.26351351
 12.70000000 203.00000000  41.00000000   0.16803279
 12.80000000 267.00000000  66.00000000   0.19819820
 12.90000000 255.00000000  20.00000000   0.07272727
 13.00000000 275.00000000  52.00000000   0.15902141
 13.10000000 263.00000000  37.00000000   0.12333333
 13.20000000 340.00000000  20.00000000   0.05555556
 13.30000000 199.00000000  34.00000000   0.14592275
 13.40000000 288.00000000  61.00000000   0.17478510
 13.50000000 184.00000000  -7.00000000  -0.03954802
 13.60000000 269.00000000  40.00000000   0.12944984
 13.70000000 258.00000000  32.00000000   0.11034483
 13.80000000  59.00000000  45.00000000   0.43269231
 13.90000000  13.00000000  33.00000000   0.71739130
 14.00000000  -6.00000000  19.00000000   1.46153846
 14.10000000   2.00000000  26.00000000   0.92857143
 14.20000000 119.00000000  36.00000000   0.23225806
 14.30000000 288.00000000  58.00000000   0.16763006
 14.40000000 237.00000000  59.00000000   0.19932432
 14.50000000 206.00000000  33.00000000   0.13807531
 14.60000000 304.00000000  24.00000000   0.07317073
 14.70000000 245.00000000  48.00000000   0.16382253
 14.80000000 176.00000000  29.00000000   0.14146341
 14.90000000 292.00000000  27.00000000   0.08463950
 15.00000000 285.00000000  61.00000000   0.17630058
 15.10000000 320.00000000  16.00000000   0.04761905
 15.20000000 223.00000000  39.00000000   0.14885496
 15.30000000 322.00000000  29.00000000   0.08262108
 15.40000000 309.00000000  52.00000000   0.14404432
 15.50000000 313.00000000  33.00000000   0.09537572
 15.60000000 207.00000000  37.00000000   0.15163934
 15.70000000 329.00000000  94.00000000   0.22222222
 15.80000000 292.00000000  52.00000000   0.15116279
 15.90000000 250.00000000  52.00000000   0.17218543
 16.00000000 278.00000000  40.00000000   0.12578616
 16.10000000 201.00000000  46.00000000   0.18623482
 16.20000000 282.00000000  11.00000000   0.03754266
 16.30000000 312.00000000  33.00000000   0.09565217
 16.40000000 233.00000000  22.00000000   0.08627451
 16.50000000 310.00000000  29.00000000   0.08554572
 16.60000000 278.00000000  17.00000000   0.05762712
 16.70000000 239.00000000  28.00000000   0.10486891
 16.80000000 240.00000000  39.00000000   0.13978495
 16.90000000 306.00000000  44.00000000   0.12571429
 17.00000000 211.00000000  12.00000000   0.05381166
 17.10000000 222.00000000  62.00000000   0.21830986
 17.20000000 259.00000000  65.00000000   0.20061728
 17.30000000 332.00000000  19.00000000   0.05413105
 17.40000000 256.00000000  28.00000000   0.09859155
 17.50000000 321.00000000  80.00000000   0.19950125
 17.60000000 318.00000000  45.00000000   0.12396694
 17.70000000 237.00000000  19.00000000   0.07421875
 17.80000000 271.00000000  43.00000000   0.13694268
 17.90000000 333.00000000  73.00000000   0.17980296
 18.00000000 252.00000000  21.00000000   0.07692308
 18.10000000 259.00000000  35.00000000   0.11904762
 18.20000000 305.00000000  14.00000000   0.04388715
 18.30000000 299.00000000  66.00000000   0.18082192
 18.40000000 312.00000000  37.00000000   0.10601719
 18.50000000 284.00000000  58.00000000   0.16959064
 18.60000000 326.00000000  35.00000000   0.09695291
 18.70000000 327.00000000  26.00000000   0.07365439
 18.80000000 286.00000000  73.00000000   0.20334262
 18.90000000 186.00000000  33.00000000   0.15068493
 19.00000000 241.00000000  58.00000000   0.19397993
 19.10000000 256.00000000  22.00000000   0.07913669
 19.20000000 333.00000000  15.00000000   0.04310345
 19.30000000 208.00000000  38.00000000   0.15447154
 19.40000000 257.00000000  31.00000000   0.10763889
 19.50000000 247.00000000  47.00000000   0.15986395
 19.60000000 345.00000000  62.00000000   0.15233415
 19.70000000 285.00000000  55.00000000   0.16176471
 19.80000000 309.00000000 100.00000000   0.24449878
 19.90000000 290.00000000  27.00000000   0.08517350
 20.00000000 258.00000000  14.00000000   0.05147059
 20.10000000 195.00000000  64.00000000   0.24710425
 20.20000000 276.00000000  89.00000000   0.24383562
 20.30000000 252.00000000  29.00000000   0.10320285
 20.40000000 204.00000000  30.00000000   0.12820513
 20.50000000 198.00000000  15.00000000   0.07042254
 20.60000000 212.00000000  66.00000000   0.23741007
 20.70000000 200.00000000  45.00000000   0.18367347
 20.80000000 278.00000000  39.00000000   0.12302839
 20.90000000 318.00000000  51.00000000   0.13821138
 21.00000000 283.00000000  42.00000000   0.12923077
 21.10000000 243.00000000 111.00000000   0.31355932
 21.20000000 146.00000000  46.00000000   0.23958333
 21.30000000 239.00000000  75.00000000   0.23885350
 21.40000000 294.00000000  47.00000000   0.13782991
 21.50000000 304.00000000  27.00000000   0.08157100
 21.60000000 225.00000000  26.00000000   0.10358566
 21.70000000 325.00000000  29.00000000   0.08192090
 21.80000000 302.00000000  20.00000000   0.06211180
 21.90000000 216.00000000  65.00000000   0.23131673
 22.00000000 223.00000000  29.00000000   0.11507937
 22.10000000 250.00000000  39.00000000   0.13494810
 22.20000000 209.00000000  55.00000000   0.20833333
 22.30000000 259.00000000  12.00000000   0.04428044
 22.40000000 321.00000000  63.00000000   0.16406250
 22.50000000 306.00000000  32.00000000   0.09467456
 22.60000000 372.00000000  50.00000000   0.11848341
 22.70000000 255.00000000   4.00000000   0.01544402
 22.80000000 308.00000000  54.00000000   0.14917127
 22.90000000 197.00000000  16.00000000   0.07511737
 23.00000000 400.00000000  54.00000000   0.11894273
 23.10000000 210.00000000  29.00000000   0.12133891
 23.20000000 187.00000000  43.00000000   0.18695652
 23.30000000 254.00000000  53.00000000   0.17263844
 23.40000000 287.00000000  36.00000000   0.11145511
 23.50000000 270.00000000  26.00000000   0.08783784
 23.60000000 239.00000000  49.00000000   0.17013889
 23.70000000 237.00000000  39.00000000   0.14130435
 23.80000000 240.00000000  27.00000000   0.10112360
 23.90000000 212.00000000  59.00000000   0.21771218
 24.00000000 292.00000000  43.00000000   0.12835821
 24.10000000 238.00000000  23.00000000   0.08812261
 24.20000000 242.00000000   9.00000000   0.03585657
 24.30000000 194.00000000  25.00000000   0.11415525
 24.40000000 136.00000000  26.00000000   0.16049383
 24.50000000 218.00000000  44.00000000   0.16793893
 24.60000000 204.00000000  29.00000000   0.12446352
 24.70000000 234.00000000  34.00000000   0.12686567
 24.80000000 181.00000000 101.00000000   0.35815603
 24.90000000 246.00000000  77.00000000   0.23839009
 25.00000000 301.00000000  18.00000000   0.05642633
 25.10000000 203.00000000  21.00000000   0.09375000
 25.20000000 244.00000000  -9.00000000  -0.03829787
 25.30000000 199.00000000  49.00000000   0.19758065
 25.40000000 279.00000000  31.00000000   0.10000000
 25.50000000 168.00000000  40.00000000   0.19230769
 25.60000000 275.00000000  26.00000000   0.08637874
 25.70000000 228.00000000  28.00000000   0.10937500
 25.80000000 304.00000000   9.00000000   0.02875399
 25.90000000 183.00000000  20.00000000   0.09852217
 26.00000000 172.00000000   8.00000000   0.04444444
 26.10000000 265.00000000  16.00000000   0.05693950
 26.20000000 248.00000000  25.00000000   0.09157509
 26.30000000 243.00000000  70.00000000   0.22364217
 26.40000000 197.00000000  33.00000000   0.14347826
 26.50000000 269.00000000  16.00000000   0.05614035
 26.60000000 253.00000000  26.00000000   0.09318996
 26.70000000 183.00000000  40.00000000   0.17937220
 26.80000000 232.00000000  40.00000000   0.14705882
 26.90000000 211.00000000  59.00000000   0.21851852
 27.00000000 153.00000000  32.00000000   0.17297297
 27.10000000 197.00000000  32.00000000   0.13973799
 27.20000000 199.00000000  31.00000000   0.13478261
 27.30000000 228.00000000  67.00000000   0.22711864
 27.40000000 261.00000000  60.00000000   0.18691589
 27.50000000 233.00000000  46.00000000   0.16487455
 27.60000000 217.00000000   6.00000000   0.02690583
 27.70000000 281.00000000  10.00000000   0.03436426
 27.80000000 217.00000000  12.00000000   0.05240175
 27.90000000 354.00000000  27.00000000   0.07086614
 28.00000000 191.00000000  43.00000000   0.18376068
 28.10000000 186.00000000  57.00000000   0.23456790
 28.20000000 227.00000000  35.00000000   0.13358779
 28.30000000 273.00000000   9.00000000   0.03191489
 28.40000000 201.00000000  49.00000000   0.19600000
 28.50000000 218.00000000  52.00000000   0.19259259
 28.60000000 156.00000000  13.00000000   0.07692308
 28.70000000 238.00000000   2.00000000   0.00833333
 28.80000000 200.00000000  44.00000000   0.18032787
 28.90000000 134.00000000  49.00000000   0.26775956
 29.00000000 257.00000000  54.00000000   0.17363344
 29.10000000 307.00000000  24.00000000   0.07250755
 29.20000000 190.00000000   4.00000000   0.02061856
 29.30000000 245.00000000   1.00000000   0.00406504
 29.40000000 262.00000000   6.00000000   0.02238806
 29.50000000 187.00000000  19.00000000   0.09223301
 29.60000000 174.00000000  29.00000000   0.14285714
 29.70000000 204.00000000  22.00000000   0.09734513
 29.80000000 204.00000000  68.00000000   0.25000000
 29.90000000 295.00000000  38.00000000   0.11411411
 30.00000000 260.00000000  47.00000000   0.15309446
 30.10000000 225.00000000  63.00000000   0.21875000
 30.20000000 325.00000000  40.00000000   0.10958904
 30.30000000 253.00000000  39.00000000   0.13356164
 30.40000000 272.00000000  19.00000000   0.06529210
 30.50000000 248.00000000  19.00000000   0.07116105
 30.60000000 248.00000000  16.00000000   0.06060606
 30.70000000 198.00000000  35.00000000   0.15021459
 30.80000000 289.00000000  55.00000000   0.15988372
 30.90000000 218.00000000  42.00000000   0.16153846
 31.00000000 224.00000000  39.00000000   0.14828897
 31.10000000 249.00000000  39.00000000   0.13541667
 31.20000000 253.00000000  27.00000000   0.09642857
 31.30000000 211.00000000  28.00000000   0.11715481
 31.40000000 259.00000000  34.00000000   0.11604096
 31.50000000 284.00000000  36.00000000   0.11250000
 31.60000000 142.00000000  38.00000000   0.21111111
 31.70000000 221.00000000  27.00000000   0.10887097
 31.80000000  64.00000000   1.00000000   0.01538462
 31.90000000 257.00000000  61.00000000   0.19182390
 32.00000000 178.00000000  18.00000000   0.09183673
 32.10000000 180.00000000  21.00000000   0.10447761
 32.20000000 164.00000000  27.00000000   0.14136126
 32.30000000 127.00000000  41.00000000   0.24404762
 32.40000000 235.00000000  52.00000000   0.18118467
 32.50000000 283.00000000  29.00000000   0.09294872
 32.60000000 230.00000000  -7.00000000  -0.03139013
 32.70000000 204.00000000  50.00000000   0.19685039
 32.80000000 209.00000000  29.00000000   0.12184874
 32.90000000 212.00000000  38.00000000   0.15200000
 33.00000000 220.00000000  23.00000000   0.09465021
 33.10000000 240.00000000  33.00000000   0.12087912
 33.20000000 210.00000000  22.00000000   0.09482759
 33.30000000 303.00000000  50.00000000   0.14164306
 33.40000000 309.00000000  74.00000000   0.19321149
 33.50000000 278.00000000  56.00000000   0.16766467
 33.60000000 253.00000000  34.00000000   0.11846690
 33.70000000 247.00000000  25.00000000   0.09191176
 33.80000000 272.00000000  -4.00000000  -0.01492537
 33.90000000 221.00000000  61.00000000   0.21631206
 34.00000000 284.00000000  35.00000000   0.10971787
 34.10000000 235.00000000  38.00000000   0.13919414
 34.20000000 139.00000000  34.00000000   0.19653179
 34.30000000 216.00000000  22.00000000   0.09243697
 34.40000000 215.00000000  22.00000000   0.09282700
 34.50000000 279.00000000  17.00000000   0.05743243
 34.60000000 269.00000000  54.00000000   0.16718266
 34.70000000 232.00000000  54.00000000   0.18881119
 34.80000000 273.00000000  52.00000000   0.16000000
 34.90000000 254.00000000  54.00000000   0.17532468
 35.00000000 112.00000000  12.00000000   0.09677419
 35.10000000 260.00000000  38.00000000   0.12751678
 35.20000000 284.00000000  21.00000000   0.06885246
 35.30000000 269.00000000  -2.00000000  -0.00749064
 35.40000000 165.00000000  18.00000000   0.09836066
 35.50000000 259.00000000  26.00000000   0.09122807
 35.60000000 227.00000000  37.00000000   0.14015152
 35.70000000 226.00000000  22.00000000   0.08870968
 35.80000000 202.00000000  16.00000000   0.07339450
 35.90000000 230.00000000  22.00000000   0.08730159
 36.00000000 285.00000000  47.00000000   0.14156627
 36.10000000 227.00000000  36.00000000   0.13688213
 36.20000000 255.00000000  30.00000000   0.10526316
 36.30000000 192.00000000  28.00000000   0.12727273
 36.40000000 236.00000000  26.00000000   0.09923664
 36.50000000 252.00000000  30.00000000   0.10638298
 36.60000000 231.00000000  42.00000000   0.15384615
 36.70000000 236.00000000  23.00000000   0.08880309
 36.80000000 264.00000000  25.00000000   0.08650519
 36.90000000 254.00000000  54.00000000   0.17532468
 37.00000000 311.00000000  60.00000000   0.16172507
 37.10000000 244.00000000  40.00000000   0.14084507
 37.20000000 230.00000000  48.00000000   0.17266187
 37.30000000 234.00000000  61.00000000   0.20677966
 37.40000000 242.00000000  25.00000000   0.09363296
 37.50000000 288.00000000   9.00000000   0.03030303
 37.60000000 268.00000000  37.00000000   0.12131148
 37.70000000 267.00000000  16.00000000   0.05653710
 37.80000000 302.00000000   6.00000000   0.01948052
 37.90000000 199.00000000  28.00000000   0.12334802
 38.00000000 233.00000000  20.00000000   0.07905138
 38.10000000 205.00000000  23.00000000   0.10087719
 38.20000000 301.00000000  33.00000000   0.09880240
 38.30000000 213.00000000  58.00000000   0.21402214
 38.40000000 217.00000000  33.00000000   0.13200000
 38.50000000 207.00000000  41.00000000   0.16532258
 38.60000000 333.00000000  50.00000000   0.13054830
 38.70000000 251.00000000  55.00000000   0.17973856
 38.80000000 274.00000000  41.00000000   0.13015873
 38.90000000 323.00000000  32.00000000   0.09014085
 39.00000000 210.00000000  23.00000000   0.09871245
 39.10000000 241.00000000  81.00000000   0.25155280
 39.20000000 292.00000000  15.00000000   0.04885993
 39.30000000 316.00000000  38.00000000   0.10734463
 39.40000000 240.00000000  56.00000000   0.18918919
 39.50000000 272.00000000  26.00000000   0.08724832
 39.60000000 228.00000000  52.00000000   0.18571429
 39.70000000 147.00000000  42.00000000   0.22222222
 39.80000000 330.00000000  26.00000000   0.07303371
 39.90000000 262.00000000  27.00000000   0.09342561
 40.00000000 261.00000000  42.00000000   0.13861386
 40.10000000 247.00000000  34.00000000   0.12099644
 40.20000000 208.00000000  49.00000000   0.19066148
 40.30000000 221.00000000  61.00000000   0.21631206
 40.40000000 249.00000000  49.00000000   0.16442953
 40.50000000 241.00000000  53.00000000   0.18027211
 40.60000000 262.00000000  21.00000000   0.07420495
 40.70000000 328.00000000  20.00000000   0.05747126
 40.80000000 289.00000000  53.00000000   0.15497076
 40.90000000 244.00000000  40.00000000   0.14084507
 41.00000000 255.00000000  17.00000000   0.06250000
 41.10000000 302.00000000  53.00000000   0.14929577
 41.20000000 239.00000000   8.00000000   0.03238866
 41.30000000 235.00000000  24.00000000   0.09266409
 41.40000000 232.00000000  55.00000000   0.19163763
 41.50000000 285.00000000  41.00000000   0.12576687
 41.60000000 255.00000000  19.00000000   0.06934307
 41.70000000   7.00000000  10.00000000   0.58823529
 41.80000000  23.00000000 -11.00000000  -0.91666667
 41.90000000   3.00000000   2.00000000   0.40000000
 42.00000000 -10.00000000   2.00000000  -0.25000000
 42.10000000  -4.00000000  12.00000000   1.50000000
 42.20000000 -16.00000000 -16.00000000   0.50000000
 42.30000000 -36.00000000  12.00000000  -0.50000000
 42.40000000   2.00000000  -1.00000000  -1.00000000
 42.50000000  -7.00000000   2.00000000  -0.40000000
 42.60000000 -19.00000000  -2.00000000   0.09523810
 42.70000000  12.00000000  -2.00000000  -0.20000000
 42.80000000  -6.00000000  23.00000000   1.35294118
 42.90000000  30.00000000  14.00000000   0.31818182
 43.00000000  -2.00000000  12.00000000   1.20000000
 43.10000000  -9.00000000   0.00000000  -0.00000000
 43.20000000  15.00000000  11.00000000   0.42307692
 43.30000000   4.00000000 -10.00000000   1.66666667
 43.40000000  -7.00000000   1.00000000  -0.16666667
 43.50000000  22.00000000  -6.00000000  -0.37500000
 43.60000000   2.00000000  14.00000000   0.87500000
 43.70000000 -15.00000000   1.00000000  -0.07142857
 43.80000000  -6.00000000   1.00000000  -0.20000000
 43.90000000  18.00000000  -4.00000000  -0.28571429
 44.00000000 -20.00000000   8.00000000  -0.66666667
 44.10000000   3.00000000  48.00000000   0.94117647
 44.20000000   4.00000000  13.00000000   0.76470588
 44.30000000   5.00000000 -12.00000000   1.71428571
 44.40000000  11.00000000   2.00000000   0.15384615
 44.50000000   1.00000000   9.00000000   0.90000000
 44.60000000  -9.00000000  -3.00000000   0.25000000
 44.70000000 -11.00000000  -8.00000000   0.42105263
 44.80000000  -2.00000000  -3.00000000   0.60000000
 44.90000000   7.00000000  -1.00000000  -0.16666667
 45.00000000  -6.00000000 -14.00000000   0.70000000
 45.10000000  -9.00000000   6.00000000  -2.00000000
 45.20000000  12.00000000   4.00000000   0.25000000
 45.30000000  25.00000000   0.00000000   0.00000000
 45.40000000   7.00000000  -8.00000000   8.00000000
 45.50000000   2.00000000  18.00000000   0.90000000
 45.60000000   8.00000000 -18.00000000   1.80000000
 45.70000000  -2.00000000  -5.00000000   0.71428571
 45.80000000   5.00000000   9.00000000   0.64285714
 45.90000000  21.00000000  39.00000000   0.65000000
 46.00000000  13.00000000   3.00000000   0.18750000
 46.10000000  -9.00000000  -7.00000000   0.43750000
 46.20000000 -12.00000000   1.00000000  -0.09090909
 46.30000000  11.00000000   5.00000000   0.31250000
 46.40000000   5.00000000  -9.00000000   2.25000000
 46.50000000 -11.00000000  16.00000000   3.20000000
 46.60000000  -2.00000000  14.00000000   1.16666667
 46.70000000   8.00000000 -12.00000000   3.00000000
 46.80000000 -10.00000000  16.00000000   2.66666667
 46.90000000   1.00000000   0.00000000   0.00000000
 47.00000000  32.00000000 -17.00000000  -1.13333333
 47.10000000  48.00000000  20.00000000   0.29411765
 47.20000000   1.00000000  13.00000000   0.92857143
 47.30000000  19.00000000  -2.00000000  -0.11764706
 47.40000000  -2.00000000   0.00000000  -0.00000000
 47.50000000  21.00000000 -10.00000000  -0.90909091
 47.60000000  14.00000000  -7.00000000  -1.00000000
 47.70000000 -11.00000000   9.00000000  -4.50000000
 47.80000000 -18.00000000  -1.00000000   0.05263158
 47.90000000   2.00000000  -6.00000000   1.50000000
 48.00000000 -26.00000000  -1.00000000   0.03703704
 48.10000000 -17.00000000  -6.00000000   0.26086957
 48.20000000  -8.00000000   7.00000000  -7.00000000
 48.30000000  -7.00000000  -9.00000000   0.56250000
 48.40000000  27.00000000 -16.00000000  -1.45454545
 48.50000000  19.00000000  22.00000000   0.53658537
 48.60000000 -33.00000000   8.00000000  -0.32000000
 48.70000000 -13.00000000   2.00000000  -0.18181818
 48.80000000  35.00000000   9.00000000   0.20454545
 48.90000000  -9.00000000 -17.00000000   0.65384615
 49.00000000   0.00000000  -5.00000000   1.00000000
 49.10000000  14.00000000  33.00000000   0.70212766
 49.20000000 -11.00000000   2.00000000  -0.22222222
 49.30000000 -22.00000000  10.00000000  -0.83333333
 49.40000000  29.00000000  20.00000000   0.40816327
 49.50000000  -6.00000000  -1.00000000   0.14285714
 49.60000000  17.00000000  -1.00000000  -0.06250000
 49.70000000 -16.00000000  -1.00000000   0.05882353
 49.80000000  11.00000000  -7.00000000  -1.75000000
 49.90000000 -17.00000000  -3.00000000   0.15000000
 50.00000000 -20.00000000 -16.00000000   0.44444444
 50.10000000 -11.00000000 -17.00000000   0.60714286
 50.20000000   8.00000000 -21.00000000   1.61538462
 50.30000000 -11.00000000  -1.00000000   0.08333333
 50.40000000 -17.00000000 -21.00000000   0.55263158
 50.50000000 -18.00000000  19.00000000  19.00000000
 50.60000000  -2.00000000   1.00000000  -1.00000000
 50.70000000  21.00000000   7.00000000   0.25000000
 50.80000000  -8.00000000  13.00000000   2.60000000
 50.90000000  -6.00000000  -6.00000000   0.50000000
 51.00000000   2.00000000   6.00000000   0.75000000
 51.10000000 -19.00000000  14.00000000  -2.80000000
 51.20000000  -3.00000000  -5.00000000   0.62500000
 51.30000000 -10.00000000  12.00000000   6.00000000
 51.40000000 -10.00000000  22.00000000   1.83333333
 51.50000000  -9.00000000   7.00000000  -3.50000000
 51.60000000  18.00000000   3.00000000   0.14285714
 51.70000000   1.00000000   7.00000000   0.87500000
 51.80000000  25.00000000   8.00000000   0.24242424
 51.90000000  15.00000000 -16.00000000  16.00000000
 52.00000000  11.00000000   4.00000000   0.26666667
 52.10000000   3.00000000 -11.00000000   1.37500000
 52.20000000  -8.00000000  23.00000000   1.53333333
 52.30000000   0.00000000 -20.00000000   1.00000000
 52.40000000  10.00000000  11.00000000   0.52380952
 52.50000000   8.00000000  -7.00000000  -7.00000000
 52.60000000  -3.00000000  10.00000000   1.42857143
 52.70000000 -20.00000000  -2.00000000   0.09090909
 52.80000000  -5.00000000  23.00000000   1.27777778
 52.90000000 -12.00000000  -6.00000000   0.33333333
 53.00000000  -3.00000000  -4.00000000   0.57142857
 53.10000000   8.00000000   7.00000000   0.46666667
 53.20000000 -23.00000000  13.00000000  -1.30000000
 53.30000000  -6.00000000  -9.00000000   0.60000000
 53.40000000  -8.00000000  32.00000000   1.33333333
 53.50000000  14.00000000  -7.00000000  -1.00000000
 53.60000000 -32.00000000  29.00000000  -9.66666667
 53.70000000  33.00000000 -21.00000000  -1.75000000
 53.80000000  18.00000000 -19.00000000  19.00000000
 53.90000000  -7.00000000  -8.00000000   0.53333333
 54.00000000   7.00000000  -1.00000000  -0.16666667
 54.10000000  26.00000000  -3.00000000  -0.13043478
 54.20000000 -19.00000000  20.00000000  20.00000000
 54.30000000  19.00000000 -20.00000000  20.00000000
 54.40000000  -3.00000000   0.00000000  -0.00000000
 54.50000000  11.00000000  10.00000000   0.47619048
 54.60000000   1.00000000 -10.00000000   1.11111111
 54.70000000  22.00000000  29.00000000   0.56862745
 54.80000000 -13.00000000 -21.00000000   0.61764706
 54.90000000  26.00000000  -8.00000000  -0.44444444
 55.00000000  -6.00000000   3.00000000  -1.00000000
 55.10000000 -38.00000000   6.00000000  -0.18750000
 55.20000000  -3.00000000   9.00000000   1.50000000
 55.30000000  -3.00000000 -25.00000000   0.89285714
 55.40000000  13.00000000  -4.00000000  -0.44444444
 55.50000000 -12.00000000 -13.00000000   0.52000000
 55.60000000 -29.00000000  16.00000000  -1.23076923
 55.70000000  21.00000000 -11.00000000  -1.10000000
 55.80000000  -1.00000000   9.00000000   1.12500000
 55.90000000 -29.00000000  -6.00000000   0.17142857
 56.00000000  28.00000000   8.00000000   0.22222222
 56.10000000 -14.00000000  -1.00000000   0.06666667
 56.20000000  32.00000000  27.00000000   0.45762712
 56.30000000 -24.00000000  45.00000000   2.14285714
 56.40000000  -3.00000000 -20.00000000   0.86956522
 56.50000000   7.00000000  22.00000000   0.75862069
 56.60000000 -34.00000000   7.00000000  -0.25925926
 56.70000000  16.00000000 -15.00000000 -15.00000000
 56.80000000 -16.00000000  -5.00000000   0.23809524
 56.90000000   9.00000000   2.00000000   0.18181818
 57.00000000  -4.00000000  -1.00000000   0.20000000
 57.10000000 -11.00000000   1.00000000  -0.10000000
 57.20000000  -4.00000000 -11.00000000   0.73333333
 57.30000000  -9.00000000   0.00000000  -0.00000000
 57.40000000 -11.00000000  -2.00000000   0.15384615
 57.50000000   6.00000000   1.00000000   0.14285714
 57.60000000 -12.00000000 -10.00000000   0.45454545
 57.70000000  13.00000000  -2.00000000  -0.18181818
 57.80000000  26.00000000   9.00000000   0.25714286
 57.90000000 -10.00000000   3.00000000  -0.42857143
 58.00000000   1.00000000  10.00000000   0.90909091
 58.10000000   4.00000000   1.00000000   0.20000000
 58.20000000 -11.00000000  50.00000000   1.28205128
 58.30000000   5.00000000 -26.00000000   1.23809524
 58.40000000  -2.00000000  35.00000000   1.06060606
 58.50000000 -19.00000000  -7.00000000   0.26923077
 58.60000000  -8.00000000 -13.00000000   0.61904762
 58.70000000 -18.00000000  -3.00000000   0.14285714
 58.80000000 -21.00000000   1.00000000  -0.05000000
 58.90000000  13.00000000 -10.00000000  -3.33333333
 59.00000000 -27.00000000   2.00000000  -0.08000000
 59.10000000 -12.00000000   5.00000000  -0.71428571
 59.20000000 -20.00000000  10.00000000  -1.00000000
 59.30000000   8.00000000  -7.00000000  -7.00000000
 59.40000000 -31.00000000  41.00000000   4.10000000
 59.50000000 -10.00000000 -11.00000000   0.52380952
 59.60000000 -26.00000000  -2.00000000   0.07142857
 59.70000000 -20.00000000  36.00000000   2.25000000
 59.80000000  27.00000000  -8.00000000  -0.42105263
 59.90000000 -18.00000000   7.00000000  -0.63636364
 60.00000000 -18.00000000  10.00000000  -1.25000000
 60.10000000 -14.00000000 -16.00000000   0.53333333
 60.20000000  -7.00000000   4.00000000  -1.33333333
 60.30000000 -22.00000000   7.00000000  -0.46666667
 60.40000000  40.00000000   5.00000000   0.11111111
 60.50000000  -8.00000000   7.00000000  -7.00000000
 60.60000000 -26.00000000   4.00000000  -0.18181818
 60.70000000 -22.00000000  -2.00000000   0.08333333
 60.80000000 -20.00000000  -1.00000000   0.04761905
 60.90000000 -11.00000000  -7.00000000   0.38888889
 61.00000000  -8.00000000 -16.00000000   0.66666667
 61.10000000 -33.00000000   9.00000000  -0.37500000
 61.20000000   5.00000000  20.00000000   0.80000000
 61.30000000 -15.00000000  29.00000000   2.07142857
 61.40000000   0.00000000   4.00000000   1.00000000
 61.50000000  -3.00000000   5.00000000   2.50000000
 61.60000000 -31.00000000   8.00000000  -0.34782609
 61.70000000 -17.00000000 -16.00000000   0.48484848
 61.80000000 -14.00000000  -6.00000000   0.30000000
 61.90000000  -1.00000000  -4.00000000   0.80000000
 62.00000000 -14.00000000  -7.00000000   0.33333333
 62.10000000  -3.00000000  -1.00000000   0.25000000
 62.20000000  21.00000000  -5.00000000  -0.31250000
 62.30000000 -12.00000000 -15.00000000   0.55555556
 62.40000000  20.00000000   7.00000000   0.25925926
 62.50000000  -2.00000000 -25.00000000   0.92592593
 62.60000000  10.00000000  -9.00000000  -9.00000000
 62.70000000  -4.00000000  -6.00000000   0.60000000
 62.80000000  -2.00000000 -19.00000000   0.90476190
 62.90000000  -1.00000000  33.00000000   1.03125000
 63.00000000 -24.00000000  -7.00000000   0.22580645
 63.10000000   3.00000000  22.00000000   0.88000000
 63.20000000  16.00000000   5.00000000   0.23809524
 63.30000000 -14.00000000 -13.00000000   0.48148148
 63.40000000 -11.00000000 -24.00000000   0.68571429
 63.50000000 -17.00000000 -24.00000000   0.58536585
 63.60000000 -28.00000000  -2.00000000   0.06666667
 63.70000000  -3.00000000 -21.00000000   0.87500000
 63.80000000 -25.00000000  10.00000000  -0.66666667
 63.90000000 -23.00000000  -5.00000000   0.17857143
 64.00000000  25.00000000   2.00000000   0.07407407
 64.10000000 -21.00000000   1.00000000  -0.05000000
 64.20000000  -9.00000000   9.00000000   0.50000000
 64.30000000 -24.00000000   5.00000000  -0.26315789
 64.40000000 -14.00000000  12.00000000  -6.00000000
 64.50000000 -20.00000000   6.00000000  -0.42857143
 64.60000000   4.00000000  16.00000000   0.80000000
 64.70000000  -5.00000000   7.00000000   3.50000000
 64.80000000  34.00000000 -20.00000000  -1.42857143
 64.90000000  28.00000000 -18.00000000  -1.80000000
 65.00000000  -1.00000000  -1.00000000   0.50000000
 65.10000000   3.00000000  20.00000000   0.86956522
 65.20000000 -20.00000000  15.00000000  -3.00000000
 65.30000000   8.00000000  11.00000000   0.57894737
 65.40000000 -21.00000000  22.00000000  22.00000000
 65.50000000   8.00000000  -8.00000000   0.50000000
 65.60000000   1.00000000  19.00000000   0.95000000
 65.70000000   6.00000000   1.00000000   0.14285714
 65.80000000  -3.00000000   2.00000000  -2.00000000
 65.90000000  -7.00000000 -12.00000000   0.63157895
 66.00000000 -13.00000000 -14.00000000   0.51851852
 66.10000000   3.00000000  16.00000000   0.84210526
 66.20000000  11.00000000 -21.00000000   2.10000000
 66.30000000  -4.00000000   0.00000000  -0.00000000
 66.40000000  21.00000000  -7.00000000  -0.50000000
 66.50000000  34.00000000 -21.00000000  -1.61538462
 66.60000000 -17.00000000  -9.00000000   0.34615385
 66.70000000 -15.00000000   0.00000000  -0.00000000
 66.80000000 -23.00000000  14.00000000  -1.55555556
 66.90000000   2.00000000  -7.00000000   1.40000000
 67.00000000  15.00000000  -8.00000000  -1.14285714
 67.10000000   2.00000000 -14.00000000   1.16666667
 67.20000000 -15.00000000   6.00000000  -0.66666667
 67.30000000   9.00000000  -9.00000000   0.50000000
 67.40000000  34.00000000   6.00000000   0.15000000
 67.50000000  45.00000000  -7.00000000  -0.18421053
 67.60000000 -22.00000000 -19.00000000   0.46341463
 67.70000000 -18.00000000   3.00000000  -0.20000000
 67.80000000 -21.00000000 -17.00000000   0.44736842
 67.90000000 -10.00000000  14.00000000   3.50000000
 68.00000000  44.00000000   7.00000000   0.13725490
 68.10000000 -20.00000000   2.00000000  -0.11111111
 68.20000000  -1.00000000   7.00000000   1.16666667
 68.30000000  10.00000000  -4.00000000  -0.66666667
 68.40000000  -5.00000000  -7.00000000   0.58333333
 68.50000000  -4.00000000   9.00000000   1.80000000
 68.60000000  -1.00000000  25.00000000   1.04166667
 68.70000000  25.00000000  10.00000000   0.28571429
 68.80000000   7.00000000  -3.00000000  -0.75000000
 68.90000000   2.00000000 -19.00000000   1.11764706
 69.00000000  -9.00000000 -12.00000000   0.57142857
 69.10000000 -25.00000000 -11.00000000   0.30555556
 69.20000000 -34.00000000 -23.00000000   0.40350877
 69.30000000 -23.00000000  -3.00000000   0.11538462
 69.40000000   0.00000000  -5.00000000   1.00000000
 69.50000000  11.00000000 -18.00000000   2.57142857
 69.60000000 -34.00000000   2.00000000  -0.06250000
 69.70000000  -1.00000000 -16.00000000   0.94117647
 69.80000000 -24.00000000  12.00000000  -1.00000000
 69.90000000   4.00000000  -5.00000000   5.00000000
 70.00000000  -9.00000000 -11.00000000   0.55000000
