# Supplementary material for: Functional 3D architecture in an intrinsically disordered E3 ligase domain facilitates ubiquitin transfer
Source: Nat Commun. 2020 Jul 30;11:3807. doi: 10.1038/s41467-020-17647-x (PMC7393505; doi:10.1038/s41467-020-17647-x)
Supplement: Supplementary file 4 — Source Data [file 41467_2020_17647_MOESM4_ESM.zip › Source data/Fig. 2/Figure 2B/SM traces - raw/57-84 + SUMO/45_36.dat]

  0.00000000  71.00000000 218.00000000
  0.10000000  51.00000000 184.00000000
  0.20000000  40.00000000 199.00000000
  0.30000000  89.00000000 185.00000000
  0.40000000  31.00000000 141.00000000
  0.50000000  63.00000000 140.00000000
  0.60000000  80.00000000 217.00000000
  0.70000000  46.00000000 151.00000000
  0.80000000  40.00000000 197.00000000
  0.90000000  13.00000000 175.00000000
  1.00000000  79.00000000 241.00000000
  1.10000000  55.00000000 207.00000000
  1.20000000  29.00000000 120.00000000
  1.30000000  66.00000000 128.00000000
  1.40000000  58.00000000 183.00000000
  1.50000000  79.00000000 191.00000000
  1.60000000  31.00000000 146.00000000
  1.70000000  28.00000000 207.00000000
  1.80000000  22.00000000 119.00000000
  1.90000000  56.00000000 178.00000000
  2.00000000  32.00000000 183.00000000
  2.10000000  37.00000000 206.00000000
  2.20000000  21.00000000 212.00000000
  2.30000000  67.00000000 188.00000000
  2.40000000  66.00000000 214.00000000
  2.50000000  64.00000000 245.00000000
  2.60000000  31.00000000 200.00000000
  2.70000000  43.00000000 158.00000000
  2.80000000  50.00000000 219.00000000
  2.90000000  29.00000000 242.00000000
  3.00000000  49.00000000 179.00000000
  3.10000000  48.00000000 170.00000000
  3.20000000  76.00000000 123.00000000
  3.30000000  61.00000000 182.00000000
  3.40000000  60.00000000 222.00000000
  3.50000000  29.00000000 225.00000000
  3.60000000  60.00000000 166.00000000
  3.70000000  63.00000000 225.00000000
  3.80000000  84.00000000 203.00000000
  3.90000000  12.00000000 145.00000000
  4.00000000 107.00000000 151.00000000
  4.10000000  58.00000000 210.00000000
  4.20000000  85.00000000 204.00000000
  4.30000000  67.00000000 239.00000000
  4.40000000  89.00000000 188.00000000
  4.50000000  56.00000000 263.00000000
  4.60000000  68.00000000 207.00000000
  4.70000000  62.00000000 165.00000000
  4.80000000  41.00000000 184.00000000
  4.90000000  79.00000000 150.00000000
  5.00000000  96.00000000 179.00000000
  5.10000000  40.00000000 224.00000000
  5.20000000  56.00000000 245.00000000
  5.30000000  82.00000000 124.00000000
  5.40000000  51.00000000 145.00000000
  5.50000000 106.00000000 214.00000000
  5.60000000  44.00000000 193.00000000
  5.70000000 114.00000000 142.00000000
  5.80000000  24.00000000 226.00000000
  5.90000000  92.00000000 194.00000000
  6.00000000  64.00000000 184.00000000
  6.10000000  37.00000000 179.00000000
  6.20000000  40.00000000 215.00000000
  6.30000000  50.00000000 172.00000000
  6.40000000 104.00000000 169.00000000
  6.50000000  47.00000000 226.00000000
  6.60000000  51.00000000 172.00000000
  6.70000000  76.00000000 186.00000000
  6.80000000 113.00000000 249.00000000
  6.90000000  75.00000000 193.00000000
  7.00000000  72.00000000 154.00000000
  7.10000000  47.00000000 245.00000000
  7.20000000  55.00000000 179.00000000
  7.30000000  65.00000000 226.00000000
  7.40000000  60.00000000 169.00000000
  7.50000000  68.00000000 160.00000000
  7.60000000  70.00000000 185.00000000
  7.70000000  45.00000000 136.00000000
  7.80000000  48.00000000 161.00000000
  7.90000000  96.00000000 143.00000000
  8.00000000  46.00000000 212.00000000
  8.10000000  79.00000000 225.00000000
  8.20000000  54.00000000 248.00000000
  8.30000000  20.00000000 151.00000000
  8.40000000 108.00000000 123.00000000
  8.50000000 249.00000000  23.00000000
  8.60000000 256.00000000  71.00000000
  8.70000000 261.00000000  27.00000000
  8.80000000 257.00000000  33.00000000
  8.90000000 238.00000000  45.00000000
  9.00000000 268.00000000  84.00000000
  9.10000000 244.00000000  53.00000000
  9.20000000 210.00000000  35.00000000
  9.30000000 275.00000000  40.00000000
  9.40000000 264.00000000  42.00000000
  9.50000000 259.00000000  19.00000000
  9.60000000 315.00000000  84.00000000
  9.70000000  22.00000000  14.00000000
  9.80000000  -1.00000000  -2.00000000
  9.90000000  15.00000000  10.00000000
 10.00000000  31.00000000  11.00000000
 10.10000000  47.00000000  35.00000000
 10.20000000  30.00000000  44.00000000
 10.30000000  38.00000000  35.00000000
 10.40000000  -9.00000000  42.00000000
 10.50000000 -10.00000000  17.00000000
 10.60000000  19.00000000   2.00000000
 10.70000000  50.00000000  32.00000000
 10.80000000  27.00000000  14.00000000
 10.90000000  20.00000000  24.00000000
 11.00000000  23.00000000  -6.00000000
 11.10000000  16.00000000  29.00000000
 11.20000000  21.00000000  10.00000000
 11.30000000  23.00000000   5.00000000
 11.40000000  19.00000000  19.00000000
 11.50000000  27.00000000  -2.00000000
 11.60000000   8.00000000 -19.00000000
 11.70000000   6.00000000  23.00000000
 11.80000000  -4.00000000  21.00000000
 11.90000000  25.00000000  12.00000000
 12.00000000  12.00000000  19.00000000
 12.10000000  23.00000000  16.00000000
 12.20000000  30.00000000  21.00000000
 12.30000000  31.00000000  27.00000000
 12.40000000  51.00000000 -13.00000000
 12.50000000  37.00000000  25.00000000
 12.60000000  48.00000000  -4.00000000
 12.70000000  32.00000000   6.00000000
 12.80000000  12.00000000  16.00000000
 12.90000000  55.00000000  21.00000000
 13.00000000  46.00000000  31.00000000
 13.10000000   2.00000000  19.00000000
 13.20000000  14.00000000  -9.00000000
 13.30000000  42.00000000  11.00000000
 13.40000000  67.00000000  20.00000000
 13.50000000  37.00000000  21.00000000
 13.60000000  31.00000000  19.00000000
 13.70000000  20.00000000   3.00000000
 13.80000000  17.00000000  23.00000000
 13.90000000  34.00000000 -11.00000000
 14.00000000  40.00000000   2.00000000
 14.10000000  57.00000000  14.00000000
 14.20000000  68.00000000  -4.00000000
 14.30000000  -5.00000000   8.00000000
 14.40000000  23.00000000  15.00000000
 14.50000000  52.00000000  14.00000000
 14.60000000  64.00000000   8.00000000
 14.70000000  19.00000000  27.00000000
 14.80000000  42.00000000  17.00000000
 14.90000000  34.00000000  21.00000000
 15.00000000  48.00000000   5.00000000
 15.10000000  40.00000000  12.00000000
 15.20000000   9.00000000   5.00000000
 15.30000000  16.00000000  -1.00000000
 15.40000000  14.00000000  32.00000000
 15.50000000  42.00000000  20.00000000
 15.60000000   5.00000000   7.00000000
 15.70000000  22.00000000  10.00000000
 15.80000000  13.00000000  -6.00000000
 15.90000000   6.00000000  78.00000000
 16.00000000  15.00000000 -15.00000000
 16.10000000 -13.00000000  10.00000000
 16.20000000  22.00000000  15.00000000
 16.30000000  53.00000000  -8.00000000
 16.40000000  25.00000000  30.00000000
 16.50000000 -10.00000000  -5.00000000
 16.60000000  20.00000000  -3.00000000
 16.70000000  12.00000000  14.00000000
 16.80000000  15.00000000   8.00000000
 16.90000000  36.00000000  29.00000000
 17.00000000  62.00000000  13.00000000
 17.10000000  11.00000000  -9.00000000
 17.20000000  31.00000000  17.00000000
 17.30000000  42.00000000  -4.00000000
 17.40000000  14.00000000  38.00000000
 17.50000000  20.00000000  15.00000000
 17.60000000   6.00000000  14.00000000
 17.70000000  42.00000000  -4.00000000
 17.80000000   0.00000000  21.00000000
 17.90000000  55.00000000 -15.00000000
 18.00000000  45.00000000  19.00000000
 18.10000000  15.00000000  15.00000000
 18.20000000  15.00000000   3.00000000
 18.30000000  22.00000000  47.00000000
 18.40000000  41.00000000 -12.00000000
 18.50000000  21.00000000   6.00000000
 18.60000000  46.00000000   3.00000000
 18.70000000  41.00000000   4.00000000
 18.80000000  18.00000000  22.00000000
 18.90000000  21.00000000  15.00000000
 19.00000000  47.00000000  18.00000000
 19.10000000  55.00000000   2.00000000
 19.20000000   9.00000000  -3.00000000
 19.30000000   8.00000000  -3.00000000
 19.40000000  15.00000000  11.00000000
 19.50000000  25.00000000  30.00000000
 19.60000000  48.00000000  18.00000000
 19.70000000  47.00000000  15.00000000
 19.80000000  57.00000000  11.00000000
 19.90000000  37.00000000 -15.00000000
 20.00000000  72.00000000  -2.00000000
 20.10000000  38.00000000  18.00000000
 20.20000000  -8.00000000  19.00000000
 20.30000000  29.00000000  29.00000000
 20.40000000  68.00000000   4.00000000
 20.50000000  41.00000000  -7.00000000
 20.60000000  26.00000000  24.00000000
 20.70000000  26.00000000  11.00000000
 20.80000000  28.00000000  18.00000000
 20.90000000  40.00000000  17.00000000
 21.00000000  20.00000000  -1.00000000
 21.10000000  40.00000000   4.00000000
 21.20000000  33.00000000  -1.00000000
 21.30000000  16.00000000   8.00000000
 21.40000000  53.00000000  13.00000000
 21.50000000  65.00000000   3.00000000
 21.60000000  82.00000000  23.00000000
 21.70000000  23.00000000  -1.00000000
 21.80000000  40.00000000  21.00000000
 21.90000000  33.00000000  16.00000000
 22.00000000  49.00000000   2.00000000
 22.10000000  31.00000000  -3.00000000
 22.20000000  43.00000000  17.00000000
 22.30000000  38.00000000   9.00000000
 22.40000000  19.00000000  10.00000000
 22.50000000  31.00000000  -2.00000000
 22.60000000  26.00000000  29.00000000
 22.70000000  28.00000000 -10.00000000
 22.80000000  26.00000000  15.00000000
 22.90000000  -4.00000000   9.00000000
 23.00000000  29.00000000  21.00000000
 23.10000000 -11.00000000  -1.00000000
 23.20000000  79.00000000 -11.00000000
 23.30000000  43.00000000  26.00000000
 23.40000000  29.00000000   4.00000000
 23.50000000  35.00000000  31.00000000
 23.60000000  -1.00000000  38.00000000
 23.70000000  18.00000000 -11.00000000
 23.80000000  30.00000000  29.00000000
 23.90000000   1.00000000  16.00000000
 24.00000000  37.00000000  28.00000000
 24.10000000  13.00000000  19.00000000
 24.20000000  25.00000000  16.00000000
 24.30000000  24.00000000  15.00000000
 24.40000000  23.00000000  15.00000000
 24.50000000  50.00000000  16.00000000
 24.60000000  34.00000000  26.00000000
 24.70000000  12.00000000   8.00000000
 24.80000000  28.00000000  24.00000000
 24.90000000  16.00000000 -24.00000000
 25.00000000  35.00000000   1.00000000
 25.10000000  61.00000000   7.00000000
 25.20000000 -23.00000000  15.00000000
 25.30000000  18.00000000  -3.00000000
 25.40000000   0.00000000  39.00000000
 25.50000000  18.00000000  10.00000000
 25.60000000  26.00000000   4.00000000
 25.70000000  17.00000000  27.00000000
 25.80000000  16.00000000  -2.00000000
 25.90000000  -1.00000000  23.00000000
 26.00000000   2.00000000   5.00000000
 26.10000000  13.00000000  -4.00000000
 26.20000000  15.00000000   2.00000000
 26.30000000  47.00000000   9.00000000
 26.40000000   4.00000000  11.00000000
 26.50000000  -8.00000000  -5.00000000
 26.60000000  38.00000000  20.00000000
 26.70000000  37.00000000  -2.00000000
 26.80000000  27.00000000  18.00000000
 26.90000000  24.00000000  20.00000000
 27.00000000  27.00000000  34.00000000
 27.10000000  29.00000000  15.00000000
 27.20000000  14.00000000 -17.00000000
 27.30000000  25.00000000  31.00000000
 27.40000000  31.00000000   1.00000000
 27.50000000  35.00000000  12.00000000
 27.60000000  45.00000000  16.00000000
 27.70000000  -6.00000000  13.00000000
 27.80000000  34.00000000  -8.00000000
 27.90000000  50.00000000  23.00000000
 28.00000000  13.00000000  18.00000000
 28.10000000  37.00000000  10.00000000
 28.20000000  52.00000000   4.00000000
 28.30000000  22.00000000  23.00000000
 28.40000000   1.00000000   5.00000000
 28.50000000   7.00000000   5.00000000
 28.60000000   2.00000000   5.00000000
 28.70000000  43.00000000  -7.00000000
 28.80000000  38.00000000  -4.00000000
 28.90000000  32.00000000  48.00000000
 29.00000000   5.00000000  -4.00000000
 29.10000000  -6.00000000  -5.00000000
 29.20000000  55.00000000  13.00000000
 29.30000000  11.00000000  22.00000000
 29.40000000  27.00000000   7.00000000
 29.50000000   3.00000000  -5.00000000
 29.60000000  48.00000000  40.00000000
 29.70000000  41.00000000   0.00000000
 29.80000000  18.00000000  19.00000000
 29.90000000  28.00000000   6.00000000
 30.00000000  58.00000000  23.00000000
 30.10000000  31.00000000  24.00000000
 30.20000000  34.00000000  11.00000000
 30.30000000  59.00000000   5.00000000
 30.40000000  19.00000000  14.00000000
 30.50000000  54.00000000  -7.00000000
 30.60000000  41.00000000   0.00000000
 30.70000000  30.00000000  14.00000000
 30.80000000  31.00000000  16.00000000
 30.90000000  46.00000000  -6.00000000
 31.00000000  19.00000000  25.00000000
 31.10000000   6.00000000  34.00000000
 31.20000000  14.00000000  14.00000000
 31.30000000  21.00000000   2.00000000
 31.40000000  31.00000000  -6.00000000
 31.50000000  10.00000000  27.00000000
 31.60000000  25.00000000  13.00000000
 31.70000000  49.00000000   9.00000000
 31.80000000  17.00000000  17.00000000
 31.90000000  22.00000000   9.00000000
 32.00000000  50.00000000   9.00000000
 32.10000000  15.00000000  17.00000000
 32.20000000  35.00000000 -17.00000000
 32.30000000 -18.00000000   3.00000000
 32.40000000  21.00000000  27.00000000
 32.50000000  66.00000000  -6.00000000
 32.60000000  43.00000000   1.00000000
 32.70000000  12.00000000   9.00000000
 32.80000000  47.00000000  -5.00000000
 32.90000000  15.00000000   0.00000000
 33.00000000  33.00000000  45.00000000
 33.10000000  34.00000000  24.00000000
 33.20000000  45.00000000   7.00000000
 33.30000000  -8.00000000   7.00000000
 33.40000000  55.00000000  -7.00000000
 33.50000000  25.00000000   3.00000000
 33.60000000  -7.00000000  39.00000000
 33.70000000  16.00000000  26.00000000
 33.80000000  53.00000000  14.00000000
 33.90000000  43.00000000   4.00000000
 34.00000000   7.00000000   4.00000000
 34.10000000  17.00000000  -2.00000000
 34.20000000  31.00000000  27.00000000
 34.30000000  24.00000000  22.00000000
 34.40000000   4.00000000   8.00000000
 34.50000000  12.00000000  11.00000000
 34.60000000  13.00000000   7.00000000
 34.70000000  15.00000000  21.00000000
 34.80000000  41.00000000 -15.00000000
 34.90000000   1.00000000   3.00000000
 35.00000000  18.00000000  13.00000000
 35.10000000  61.00000000  35.00000000
 35.20000000  38.00000000   4.00000000
 35.30000000  52.00000000  38.00000000
 35.40000000  22.00000000   2.00000000
 35.50000000  10.00000000 -12.00000000
 35.60000000  17.00000000  -2.00000000
 35.70000000  37.00000000   5.00000000
 35.80000000  22.00000000  -2.00000000
 35.90000000  44.00000000   0.00000000
 36.00000000  48.00000000  24.00000000
 36.10000000   6.00000000  30.00000000
 36.20000000  30.00000000  21.00000000
 36.30000000  -1.00000000  20.00000000
 36.40000000  12.00000000   1.00000000
 36.50000000  -8.00000000  27.00000000
 36.60000000   8.00000000  -1.00000000
 36.70000000  35.00000000  -3.00000000
 36.80000000  10.00000000  -1.00000000
 36.90000000  37.00000000  -3.00000000
 37.00000000  37.00000000  20.00000000
 37.10000000  14.00000000  14.00000000
 37.20000000  11.00000000  28.00000000
 37.30000000  36.00000000  29.00000000
 37.40000000 -16.00000000   7.00000000
 37.50000000  -3.00000000   7.00000000
 37.60000000  21.00000000  10.00000000
 37.70000000 -12.00000000  36.00000000
 37.80000000  36.00000000  36.00000000
 37.90000000  53.00000000  31.00000000
 38.00000000  19.00000000  15.00000000
 38.10000000  54.00000000   6.00000000
 38.20000000  -6.00000000  20.00000000
 38.30000000  -1.00000000   4.00000000
 38.40000000  22.00000000  23.00000000
 38.50000000  -3.00000000  43.00000000
 38.60000000  32.00000000  23.00000000
 38.70000000  41.00000000 -12.00000000
 38.80000000  37.00000000  -1.00000000
 38.90000000  31.00000000  30.00000000
 39.00000000  13.00000000  10.00000000
 39.10000000  25.00000000   8.00000000
 39.20000000  13.00000000  23.00000000
 39.30000000  10.00000000  20.00000000
 39.40000000  11.00000000 -11.00000000
 39.50000000  18.00000000  13.00000000
 39.60000000  31.00000000  26.00000000
 39.70000000  11.00000000  34.00000000
 39.80000000  21.00000000  16.00000000
 39.90000000  22.00000000  39.00000000
 40.00000000   7.00000000  13.00000000
 40.10000000   6.00000000  12.00000000
 40.20000000  27.00000000 -12.00000000
 40.30000000  -7.00000000  32.00000000
 40.40000000   4.00000000   9.00000000
 40.50000000  33.00000000  13.00000000
 40.60000000  52.00000000   5.00000000
 40.70000000  17.00000000  41.00000000
 40.80000000  19.00000000  14.00000000
 40.90000000  19.00000000  18.00000000
 41.00000000  18.00000000  51.00000000
 41.10000000   6.00000000  -8.00000000
 41.20000000  -1.00000000  -1.00000000
 41.30000000   8.00000000 -11.00000000
 41.40000000   6.00000000  -2.00000000
 41.50000000  35.00000000  15.00000000
 41.60000000  15.00000000  -1.00000000
 41.70000000   2.00000000  33.00000000
 41.80000000  39.00000000  -3.00000000
 41.90000000  16.00000000   6.00000000
 42.00000000  56.00000000  -3.00000000
 42.10000000  21.00000000  25.00000000
 42.20000000  25.00000000 -13.00000000
 42.30000000  47.00000000  13.00000000
 42.40000000  31.00000000  15.00000000
 42.50000000  43.00000000  -7.00000000
 42.60000000  13.00000000  35.00000000
 42.70000000   4.00000000  -1.00000000
 42.80000000  42.00000000  -7.00000000
 42.90000000  17.00000000   3.00000000
 43.00000000   2.00000000  -4.00000000
 43.10000000   4.00000000  -7.00000000
 43.20000000  -2.00000000  -2.00000000
 43.30000000  14.00000000 -12.00000000
 43.40000000  17.00000000   6.00000000
 43.50000000  36.00000000 -14.00000000
 43.60000000   4.00000000  26.00000000
 43.70000000  -8.00000000  -1.00000000
 43.80000000  -4.00000000  25.00000000
 43.90000000 -15.00000000  15.00000000
 44.00000000   8.00000000  79.00000000
 44.10000000  19.00000000  -5.00000000
 44.20000000  12.00000000   9.00000000
 44.30000000   2.00000000   3.00000000
 44.40000000   9.00000000  33.00000000
 44.50000000  34.00000000  33.00000000
 44.60000000   3.00000000   4.00000000
 44.70000000   9.00000000 -11.00000000
 44.80000000  32.00000000   8.00000000
 44.90000000  52.00000000   9.00000000
 45.00000000  14.00000000 -28.00000000
 45.10000000  29.00000000  22.00000000
 45.20000000  36.00000000  41.00000000
 45.30000000  13.00000000   5.00000000
 45.40000000  45.00000000  -2.00000000
 45.50000000  31.00000000  20.00000000
 45.60000000  17.00000000  13.00000000
 45.70000000   6.00000000  11.00000000
 45.80000000  27.00000000  10.00000000
 45.90000000  18.00000000  19.00000000
 46.00000000  16.00000000 -18.00000000
 46.10000000  15.00000000   5.00000000
 46.20000000   8.00000000   0.00000000
 46.30000000  -4.00000000  -2.00000000
 46.40000000  18.00000000  14.00000000
 46.50000000  51.00000000  30.00000000
 46.60000000  -2.00000000   2.00000000
 46.70000000  -4.00000000   2.00000000
 46.80000000  15.00000000   2.00000000
 46.90000000  10.00000000  -3.00000000
 47.00000000  21.00000000   9.00000000
 47.10000000  13.00000000   8.00000000
 47.20000000   1.00000000 -18.00000000
 47.30000000  15.00000000  -4.00000000
 47.40000000  18.00000000   8.00000000
 47.50000000  44.00000000 -10.00000000
 47.60000000   7.00000000   3.00000000
 47.70000000  27.00000000  -3.00000000
 47.80000000  31.00000000 -14.00000000
 47.90000000  -1.00000000   3.00000000
 48.00000000 -10.00000000   9.00000000
 48.10000000  18.00000000  -2.00000000
 48.20000000  -5.00000000  10.00000000
 48.30000000  -9.00000000   8.00000000
 48.40000000  28.00000000  -3.00000000
 48.50000000  10.00000000  -7.00000000
 48.60000000  22.00000000 -11.00000000
 48.70000000  21.00000000   1.00000000
 48.80000000  43.00000000  -5.00000000
 48.90000000   3.00000000  35.00000000
 49.00000000  17.00000000 -12.00000000
 49.10000000   6.00000000  -7.00000000
 49.20000000  23.00000000  34.00000000
 49.30000000  -9.00000000   0.00000000
 49.40000000  24.00000000  14.00000000
 49.50000000 -11.00000000   8.00000000
 49.60000000  -1.00000000  -4.00000000
 49.70000000  24.00000000  29.00000000
 49.80000000  12.00000000   6.00000000
 49.90000000 -21.00000000  -7.00000000
 50.00000000   8.00000000  16.00000000
 50.10000000  18.00000000  22.00000000
 50.20000000  59.00000000   1.00000000
 50.30000000   5.00000000  23.00000000
 50.40000000  -1.00000000  -3.00000000
 50.50000000  -6.00000000  -7.00000000
 50.60000000  -5.00000000 -14.00000000
 50.70000000   3.00000000  -1.00000000
 50.80000000  16.00000000   6.00000000
 50.90000000  -9.00000000   9.00000000
 51.00000000   4.00000000  20.00000000
 51.10000000  -1.00000000  47.00000000
 51.20000000  -5.00000000  -6.00000000
 51.30000000  18.00000000  -3.00000000
 51.40000000   9.00000000 -15.00000000
 51.50000000  33.00000000 -15.00000000
 51.60000000  12.00000000   0.00000000
 51.70000000  14.00000000  31.00000000
 51.80000000 -17.00000000  19.00000000
 51.90000000  34.00000000 -19.00000000
 52.00000000  41.00000000  42.00000000
 52.10000000   6.00000000 -11.00000000
 52.20000000  20.00000000  -3.00000000
 52.30000000   6.00000000  -8.00000000
 52.40000000   4.00000000  -5.00000000
 52.50000000  -8.00000000  -5.00000000
 52.60000000 -13.00000000  15.00000000
 52.70000000 -10.00000000  11.00000000
 52.80000000  29.00000000   5.00000000
 52.90000000   6.00000000  -3.00000000
 53.00000000  10.00000000  31.00000000
 53.10000000   7.00000000  -8.00000000
 53.20000000   1.00000000  14.00000000
 53.30000000   2.00000000 -14.00000000
 53.40000000  10.00000000  -1.00000000
 53.50000000  14.00000000  32.00000000
 53.60000000  -4.00000000   5.00000000
 53.70000000 -19.00000000   1.00000000
 53.80000000  -3.00000000  -8.00000000
 53.90000000   5.00000000  29.00000000
 54.00000000  14.00000000  11.00000000
 54.10000000  24.00000000   1.00000000
 54.20000000  21.00000000   0.00000000
 54.30000000  14.00000000   4.00000000
 54.40000000 -13.00000000  -8.00000000
 54.50000000 -22.00000000  17.00000000
 54.60000000  16.00000000  11.00000000
 54.70000000 -11.00000000  -1.00000000
 54.80000000  13.00000000  -5.00000000
 54.90000000  30.00000000  25.00000000
 55.00000000  -4.00000000   0.00000000
 55.10000000   1.00000000   7.00000000
 55.20000000  15.00000000   9.00000000
 55.30000000   1.00000000   2.00000000
 55.40000000  -7.00000000 -16.00000000
 55.50000000  15.00000000  13.00000000
 55.60000000   9.00000000   1.00000000
 55.70000000  -9.00000000  -3.00000000
 55.80000000  34.00000000   3.00000000
 55.90000000  23.00000000   3.00000000
 56.00000000  -4.00000000   6.00000000
 56.10000000  17.00000000  -1.00000000
 56.20000000  -4.00000000  -8.00000000
 56.30000000  22.00000000   2.00000000
 56.40000000  -7.00000000  -4.00000000
 56.50000000  -7.00000000   2.00000000
 56.60000000   1.00000000   0.00000000
 56.70000000   7.00000000  15.00000000
 56.80000000  12.00000000   4.00000000
 56.90000000  14.00000000 -10.00000000
 57.00000000 -19.00000000  16.00000000
 57.10000000   7.00000000   6.00000000
 57.20000000  -3.00000000  -7.00000000
 57.30000000   9.00000000   6.00000000
 57.40000000 -20.00000000  -4.00000000
 57.50000000  -4.00000000 -15.00000000
 57.60000000  25.00000000   4.00000000
 57.70000000  -5.00000000  23.00000000
 57.80000000  26.00000000   7.00000000
 57.90000000 -22.00000000 -23.00000000
 58.00000000  -4.00000000 -11.00000000
 58.10000000 -10.00000000 -19.00000000
 58.20000000   0.00000000   3.00000000
 58.30000000  22.00000000  12.00000000
 58.40000000  13.00000000  -1.00000000
 58.50000000 -28.00000000  -4.00000000
 58.60000000  47.00000000 -22.00000000
 58.70000000   2.00000000  17.00000000
 58.80000000  22.00000000 -18.00000000
 58.90000000 -13.00000000 -11.00000000
 59.00000000   3.00000000 -21.00000000
 59.10000000 -18.00000000  23.00000000
 59.20000000   5.00000000  15.00000000
 59.30000000   6.00000000   0.00000000
 59.40000000   4.00000000   7.00000000
 59.50000000  -3.00000000 -13.00000000
 59.60000000  11.00000000  18.00000000
 59.70000000 -11.00000000  27.00000000
 59.80000000   8.00000000 -12.00000000
 59.90000000  26.00000000  -2.00000000
 60.00000000  22.00000000   8.00000000
 60.10000000 -10.00000000  15.00000000
 60.20000000  33.00000000 -13.00000000
 60.30000000  24.00000000  -6.00000000
 60.40000000  14.00000000 -12.00000000
 60.50000000 -12.00000000  10.00000000
 60.60000000   5.00000000  10.00000000
 60.70000000  26.00000000   2.00000000
 60.80000000  10.00000000  30.00000000
 60.90000000  -9.00000000   1.00000000
 61.00000000  43.00000000  24.00000000
 61.10000000  10.00000000   6.00000000
 61.20000000   3.00000000  18.00000000
 61.30000000  27.00000000  -6.00000000
 61.40000000   3.00000000   4.00000000
 61.50000000  24.00000000  13.00000000
 61.60000000  -3.00000000  16.00000000
 61.70000000  37.00000000 -11.00000000
 61.80000000  33.00000000   4.00000000
 61.90000000 -11.00000000   3.00000000
 62.00000000  -2.00000000  -4.00000000
 62.10000000  37.00000000 -16.00000000
 62.20000000  26.00000000  44.00000000
 62.30000000   2.00000000  -4.00000000
 62.40000000   6.00000000  15.00000000
 62.50000000 -23.00000000 -13.00000000
 62.60000000 -16.00000000  12.00000000
 62.70000000  -6.00000000  12.00000000
 62.80000000  -9.00000000   6.00000000
 62.90000000   8.00000000   0.00000000
 63.00000000  12.00000000  -2.00000000
 63.10000000   6.00000000  26.00000000
 63.20000000  33.00000000  -6.00000000
 63.30000000  37.00000000 -21.00000000
 63.40000000  -1.00000000 -17.00000000
 63.50000000  20.00000000   4.00000000
 63.60000000  17.00000000  10.00000000
 63.70000000  -9.00000000   5.00000000
 63.80000000  -7.00000000   6.00000000
 63.90000000   1.00000000 -21.00000000
 64.00000000 -20.00000000  -6.00000000
 64.10000000 -14.00000000 -14.00000000
 64.20000000  28.00000000 -10.00000000
 64.30000000  18.00000000  -1.00000000
 64.40000000   0.00000000   2.00000000
 64.50000000  -5.00000000  31.00000000
 64.60000000  -5.00000000  -6.00000000
 64.70000000 -22.00000000  21.00000000
 64.80000000  -5.00000000  20.00000000
 64.90000000  26.00000000  -3.00000000
 65.00000000   9.00000000  -1.00000000
 65.10000000  -9.00000000  -8.00000000
 65.20000000  24.00000000   3.00000000
 65.30000000  15.00000000  47.00000000
 65.40000000 -13.00000000  -8.00000000
 65.50000000  14.00000000 -26.00000000
 65.60000000   7.00000000   7.00000000
 65.70000000 -11.00000000   4.00000000
 65.80000000  20.00000000  -1.00000000
 65.90000000   2.00000000   5.00000000
 66.00000000 -10.00000000  -1.00000000
 66.10000000  16.00000000   9.00000000
 66.20000000 -13.00000000   7.00000000
 66.30000000  -5.00000000  21.00000000
 66.40000000   9.00000000  16.00000000
 66.50000000   5.00000000  10.00000000
 66.60000000  17.00000000  18.00000000
 66.70000000  50.00000000  19.00000000
 66.80000000  11.00000000  26.00000000
 66.90000000   1.00000000 -15.00000000
 67.00000000  34.00000000 -23.00000000
 67.10000000  -5.00000000  -5.00000000
 67.20000000 -15.00000000   3.00000000
 67.30000000  -6.00000000  -8.00000000
 67.40000000 -14.00000000  19.00000000
 67.50000000 -18.00000000  -6.00000000
 67.60000000 -16.00000000  11.00000000
 67.70000000   0.00000000  -1.00000000
 67.80000000 -11.00000000 -13.00000000
 67.90000000  29.00000000   2.00000000
 68.00000000  -6.00000000 -15.00000000
 68.10000000  22.00000000  18.00000000
 68.20000000  45.00000000   3.00000000
 68.30000000  -9.00000000   1.00000000
 68.40000000   5.00000000 -17.00000000
 68.50000000  -9.00000000  10.00000000
 68.60000000 -27.00000000  -7.00000000
 68.70000000  23.00000000 -19.00000000
 68.80000000   9.00000000  12.00000000
 68.90000000  18.00000000  17.00000000
 69.00000000  17.00000000 -17.00000000
 69.10000000   6.00000000 -16.00000000
 69.20000000  33.00000000  11.00000000
 69.30000000  18.00000000   9.00000000
 69.40000000  42.00000000  17.00000000
 69.50000000 -10.00000000  17.00000000
 69.60000000  -7.00000000  -4.00000000
 69.70000000  -1.00000000 -19.00000000
 69.80000000 -18.00000000  12.00000000
 69.90000000  -6.00000000  11.00000000
 70.00000000  -5.00000000  10.00000000
