# Supplementary material for: Functional 3D architecture in an intrinsically disordered E3 ligase domain facilitates ubiquitin transfer
Source: Nat Commun. 2020 Jul 30;11:3807. doi: 10.1038/s41467-020-17647-x (PMC7393505; doi:10.1038/s41467-020-17647-x)
Supplement: Supplementary file 4 — Source Data [file 41467_2020_17647_MOESM4_ESM.zip › Source data/Fig. 2/Figure 2B/SM traces - raw/57-84 + SUMO/45_36with_fret.dat]

  0.00000000  71.00000000 218.00000000   0.75432526
  0.10000000  51.00000000 184.00000000   0.78297872
  0.20000000  40.00000000 199.00000000   0.83263598
  0.30000000  89.00000000 185.00000000   0.67518248
  0.40000000  31.00000000 141.00000000   0.81976744
  0.50000000  63.00000000 140.00000000   0.68965517
  0.60000000  80.00000000 217.00000000   0.73063973
  0.70000000  46.00000000 151.00000000   0.76649746
  0.80000000  40.00000000 197.00000000   0.83122363
  0.90000000  13.00000000 175.00000000   0.93085106
  1.00000000  79.00000000 241.00000000   0.75312500
  1.10000000  55.00000000 207.00000000   0.79007634
  1.20000000  29.00000000 120.00000000   0.80536913
  1.30000000  66.00000000 128.00000000   0.65979381
  1.40000000  58.00000000 183.00000000   0.75933610
  1.50000000  79.00000000 191.00000000   0.70740741
  1.60000000  31.00000000 146.00000000   0.82485876
  1.70000000  28.00000000 207.00000000   0.88085106
  1.80000000  22.00000000 119.00000000   0.84397163
  1.90000000  56.00000000 178.00000000   0.76068376
  2.00000000  32.00000000 183.00000000   0.85116279
  2.10000000  37.00000000 206.00000000   0.84773663
  2.20000000  21.00000000 212.00000000   0.90987124
  2.30000000  67.00000000 188.00000000   0.73725490
  2.40000000  66.00000000 214.00000000   0.76428571
  2.50000000  64.00000000 245.00000000   0.79288026
  2.60000000  31.00000000 200.00000000   0.86580087
  2.70000000  43.00000000 158.00000000   0.78606965
  2.80000000  50.00000000 219.00000000   0.81412639
  2.90000000  29.00000000 242.00000000   0.89298893
  3.00000000  49.00000000 179.00000000   0.78508772
  3.10000000  48.00000000 170.00000000   0.77981651
  3.20000000  76.00000000 123.00000000   0.61809045
  3.30000000  61.00000000 182.00000000   0.74897119
  3.40000000  60.00000000 222.00000000   0.78723404
  3.50000000  29.00000000 225.00000000   0.88582677
  3.60000000  60.00000000 166.00000000   0.73451327
  3.70000000  63.00000000 225.00000000   0.78125000
  3.80000000  84.00000000 203.00000000   0.70731707
  3.90000000  12.00000000 145.00000000   0.92356688
  4.00000000 107.00000000 151.00000000   0.58527132
  4.10000000  58.00000000 210.00000000   0.78358209
  4.20000000  85.00000000 204.00000000   0.70588235
  4.30000000  67.00000000 239.00000000   0.78104575
  4.40000000  89.00000000 188.00000000   0.67870036
  4.50000000  56.00000000 263.00000000   0.82445141
  4.60000000  68.00000000 207.00000000   0.75272727
  4.70000000  62.00000000 165.00000000   0.72687225
  4.80000000  41.00000000 184.00000000   0.81777778
  4.90000000  79.00000000 150.00000000   0.65502183
  5.00000000  96.00000000 179.00000000   0.65090909
  5.10000000  40.00000000 224.00000000   0.84848485
  5.20000000  56.00000000 245.00000000   0.81395349
  5.30000000  82.00000000 124.00000000   0.60194175
  5.40000000  51.00000000 145.00000000   0.73979592
  5.50000000 106.00000000 214.00000000   0.66875000
  5.60000000  44.00000000 193.00000000   0.81434599
  5.70000000 114.00000000 142.00000000   0.55468750
  5.80000000  24.00000000 226.00000000   0.90400000
  5.90000000  92.00000000 194.00000000   0.67832168
  6.00000000  64.00000000 184.00000000   0.74193548
  6.10000000  37.00000000 179.00000000   0.82870370
  6.20000000  40.00000000 215.00000000   0.84313725
  6.30000000  50.00000000 172.00000000   0.77477477
  6.40000000 104.00000000 169.00000000   0.61904762
  6.50000000  47.00000000 226.00000000   0.82783883
  6.60000000  51.00000000 172.00000000   0.77130045
  6.70000000  76.00000000 186.00000000   0.70992366
  6.80000000 113.00000000 249.00000000   0.68784530
  6.90000000  75.00000000 193.00000000   0.72014925
  7.00000000  72.00000000 154.00000000   0.68141593
  7.10000000  47.00000000 245.00000000   0.83904110
  7.20000000  55.00000000 179.00000000   0.76495726
  7.30000000  65.00000000 226.00000000   0.77663230
  7.40000000  60.00000000 169.00000000   0.73799127
  7.50000000  68.00000000 160.00000000   0.70175439
  7.60000000  70.00000000 185.00000000   0.72549020
  7.70000000  45.00000000 136.00000000   0.75138122
  7.80000000  48.00000000 161.00000000   0.77033493
  7.90000000  96.00000000 143.00000000   0.59832636
  8.00000000  46.00000000 212.00000000   0.82170543
  8.10000000  79.00000000 225.00000000   0.74013158
  8.20000000  54.00000000 248.00000000   0.82119205
  8.30000000  20.00000000 151.00000000   0.88304094
  8.40000000 108.00000000 123.00000000   0.53246753
  8.50000000 249.00000000  23.00000000   0.08455882
  8.60000000 256.00000000  71.00000000   0.21712538
  8.70000000 261.00000000  27.00000000   0.09375000
  8.80000000 257.00000000  33.00000000   0.11379310
  8.90000000 238.00000000  45.00000000   0.15901060
  9.00000000 268.00000000  84.00000000   0.23863636
  9.10000000 244.00000000  53.00000000   0.17845118
  9.20000000 210.00000000  35.00000000   0.14285714
  9.30000000 275.00000000  40.00000000   0.12698413
  9.40000000 264.00000000  42.00000000   0.13725490
  9.50000000 259.00000000  19.00000000   0.06834532
  9.60000000 315.00000000  84.00000000   0.21052632
  9.70000000  22.00000000  14.00000000   0.38888889
  9.80000000  -1.00000000  -2.00000000   0.66666667
  9.90000000  15.00000000  10.00000000   0.40000000
 10.00000000  31.00000000  11.00000000   0.26190476
 10.10000000  47.00000000  35.00000000   0.42682927
 10.20000000  30.00000000  44.00000000   0.59459459
 10.30000000  38.00000000  35.00000000   0.47945205
 10.40000000  -9.00000000  42.00000000   1.27272727
 10.50000000 -10.00000000  17.00000000   2.42857143
 10.60000000  19.00000000   2.00000000   0.09523810
 10.70000000  50.00000000  32.00000000   0.39024390
 10.80000000  27.00000000  14.00000000   0.34146341
 10.90000000  20.00000000  24.00000000   0.54545455
 11.00000000  23.00000000  -6.00000000  -0.35294118
 11.10000000  16.00000000  29.00000000   0.64444444
 11.20000000  21.00000000  10.00000000   0.32258065
 11.30000000  23.00000000   5.00000000   0.17857143
 11.40000000  19.00000000  19.00000000   0.50000000
 11.50000000  27.00000000  -2.00000000  -0.08000000
 11.60000000   8.00000000 -19.00000000   1.72727273
 11.70000000   6.00000000  23.00000000   0.79310345
 11.80000000  -4.00000000  21.00000000   1.23529412
 11.90000000  25.00000000  12.00000000   0.32432432
 12.00000000  12.00000000  19.00000000   0.61290323
 12.10000000  23.00000000  16.00000000   0.41025641
 12.20000000  30.00000000  21.00000000   0.41176471
 12.30000000  31.00000000  27.00000000   0.46551724
 12.40000000  51.00000000 -13.00000000  -0.34210526
 12.50000000  37.00000000  25.00000000   0.40322581
 12.60000000  48.00000000  -4.00000000  -0.09090909
 12.70000000  32.00000000   6.00000000   0.15789474
 12.80000000  12.00000000  16.00000000   0.57142857
 12.90000000  55.00000000  21.00000000   0.27631579
 13.00000000  46.00000000  31.00000000   0.40259740
 13.10000000   2.00000000  19.00000000   0.90476190
 13.20000000  14.00000000  -9.00000000  -1.80000000
 13.30000000  42.00000000  11.00000000   0.20754717
 13.40000000  67.00000000  20.00000000   0.22988506
 13.50000000  37.00000000  21.00000000   0.36206897
 13.60000000  31.00000000  19.00000000   0.38000000
 13.70000000  20.00000000   3.00000000   0.13043478
 13.80000000  17.00000000  23.00000000   0.57500000
 13.90000000  34.00000000 -11.00000000  -0.47826087
 14.00000000  40.00000000   2.00000000   0.04761905
 14.10000000  57.00000000  14.00000000   0.19718310
 14.20000000  68.00000000  -4.00000000  -0.06250000
 14.30000000  -5.00000000   8.00000000   2.66666667
 14.40000000  23.00000000  15.00000000   0.39473684
 14.50000000  52.00000000  14.00000000   0.21212121
 14.60000000  64.00000000   8.00000000   0.11111111
 14.70000000  19.00000000  27.00000000   0.58695652
 14.80000000  42.00000000  17.00000000   0.28813559
 14.90000000  34.00000000  21.00000000   0.38181818
 15.00000000  48.00000000   5.00000000   0.09433962
 15.10000000  40.00000000  12.00000000   0.23076923
 15.20000000   9.00000000   5.00000000   0.35714286
 15.30000000  16.00000000  -1.00000000  -0.06666667
 15.40000000  14.00000000  32.00000000   0.69565217
 15.50000000  42.00000000  20.00000000   0.32258065
 15.60000000   5.00000000   7.00000000   0.58333333
 15.70000000  22.00000000  10.00000000   0.31250000
 15.80000000  13.00000000  -6.00000000  -0.85714286
 15.90000000   6.00000000  78.00000000   0.92857143
 16.00000000  15.00000000 -15.00000000   0.50000000
 16.10000000 -13.00000000  10.00000000  -3.33333333
 16.20000000  22.00000000  15.00000000   0.40540541
 16.30000000  53.00000000  -8.00000000  -0.17777778
 16.40000000  25.00000000  30.00000000   0.54545455
 16.50000000 -10.00000000  -5.00000000   0.33333333
 16.60000000  20.00000000  -3.00000000  -0.17647059
 16.70000000  12.00000000  14.00000000   0.53846154
 16.80000000  15.00000000   8.00000000   0.34782609
 16.90000000  36.00000000  29.00000000   0.44615385
 17.00000000  62.00000000  13.00000000   0.17333333
 17.10000000  11.00000000  -9.00000000  -4.50000000
 17.20000000  31.00000000  17.00000000   0.35416667
 17.30000000  42.00000000  -4.00000000  -0.10526316
 17.40000000  14.00000000  38.00000000   0.73076923
 17.50000000  20.00000000  15.00000000   0.42857143
 17.60000000   6.00000000  14.00000000   0.70000000
 17.70000000  42.00000000  -4.00000000  -0.10526316
 17.80000000   0.00000000  21.00000000   1.00000000
 17.90000000  55.00000000 -15.00000000  -0.37500000
 18.00000000  45.00000000  19.00000000   0.29687500
 18.10000000  15.00000000  15.00000000   0.50000000
 18.20000000  15.00000000   3.00000000   0.16666667
 18.30000000  22.00000000  47.00000000   0.68115942
 18.40000000  41.00000000 -12.00000000  -0.41379310
 18.50000000  21.00000000   6.00000000   0.22222222
 18.60000000  46.00000000   3.00000000   0.06122449
 18.70000000  41.00000000   4.00000000   0.08888889
 18.80000000  18.00000000  22.00000000   0.55000000
 18.90000000  21.00000000  15.00000000   0.41666667
 19.00000000  47.00000000  18.00000000   0.27692308
 19.10000000  55.00000000   2.00000000   0.03508772
 19.20000000   9.00000000  -3.00000000  -0.50000000
 19.30000000   8.00000000  -3.00000000  -0.60000000
 19.40000000  15.00000000  11.00000000   0.42307692
 19.50000000  25.00000000  30.00000000   0.54545455
 19.60000000  48.00000000  18.00000000   0.27272727
 19.70000000  47.00000000  15.00000000   0.24193548
 19.80000000  57.00000000  11.00000000   0.16176471
 19.90000000  37.00000000 -15.00000000  -0.68181818
 20.00000000  72.00000000  -2.00000000  -0.02857143
 20.10000000  38.00000000  18.00000000   0.32142857
 20.20000000  -8.00000000  19.00000000   1.72727273
 20.30000000  29.00000000  29.00000000   0.50000000
 20.40000000  68.00000000   4.00000000   0.05555556
 20.50000000  41.00000000  -7.00000000  -0.20588235
 20.60000000  26.00000000  24.00000000   0.48000000
 20.70000000  26.00000000  11.00000000   0.29729730
 20.80000000  28.00000000  18.00000000   0.39130435
 20.90000000  40.00000000  17.00000000   0.29824561
 21.00000000  20.00000000  -1.00000000  -0.05263158
 21.10000000  40.00000000   4.00000000   0.09090909
 21.20000000  33.00000000  -1.00000000  -0.03125000
 21.30000000  16.00000000   8.00000000   0.33333333
 21.40000000  53.00000000  13.00000000   0.19696970
 21.50000000  65.00000000   3.00000000   0.04411765
 21.60000000  82.00000000  23.00000000   0.21904762
 21.70000000  23.00000000  -1.00000000  -0.04545455
 21.80000000  40.00000000  21.00000000   0.34426230
 21.90000000  33.00000000  16.00000000   0.32653061
 22.00000000  49.00000000   2.00000000   0.03921569
 22.10000000  31.00000000  -3.00000000  -0.10714286
 22.20000000  43.00000000  17.00000000   0.28333333
 22.30000000  38.00000000   9.00000000   0.19148936
 22.40000000  19.00000000  10.00000000   0.34482759
 22.50000000  31.00000000  -2.00000000  -0.06896552
 22.60000000  26.00000000  29.00000000   0.52727273
 22.70000000  28.00000000 -10.00000000  -0.55555556
 22.80000000  26.00000000  15.00000000   0.36585366
 22.90000000  -4.00000000   9.00000000   1.80000000
 23.00000000  29.00000000  21.00000000   0.42000000
 23.10000000 -11.00000000  -1.00000000   0.08333333
 23.20000000  79.00000000 -11.00000000  -0.16176471
 23.30000000  43.00000000  26.00000000   0.37681159
 23.40000000  29.00000000   4.00000000   0.12121212
 23.50000000  35.00000000  31.00000000   0.46969697
 23.60000000  -1.00000000  38.00000000   1.02702703
 23.70000000  18.00000000 -11.00000000  -1.57142857
 23.80000000  30.00000000  29.00000000   0.49152542
 23.90000000   1.00000000  16.00000000   0.94117647
 24.00000000  37.00000000  28.00000000   0.43076923
 24.10000000  13.00000000  19.00000000   0.59375000
 24.20000000  25.00000000  16.00000000   0.39024390
 24.30000000  24.00000000  15.00000000   0.38461538
 24.40000000  23.00000000  15.00000000   0.39473684
 24.50000000  50.00000000  16.00000000   0.24242424
 24.60000000  34.00000000  26.00000000   0.43333333
 24.70000000  12.00000000   8.00000000   0.40000000
 24.80000000  28.00000000  24.00000000   0.46153846
 24.90000000  16.00000000 -24.00000000   3.00000000
 25.00000000  35.00000000   1.00000000   0.02777778
 25.10000000  61.00000000   7.00000000   0.10294118
 25.20000000 -23.00000000  15.00000000  -1.87500000
 25.30000000  18.00000000  -3.00000000  -0.20000000
 25.40000000   0.00000000  39.00000000   1.00000000
 25.50000000  18.00000000  10.00000000   0.35714286
 25.60000000  26.00000000   4.00000000   0.13333333
 25.70000000  17.00000000  27.00000000   0.61363636
 25.80000000  16.00000000  -2.00000000  -0.14285714
 25.90000000  -1.00000000  23.00000000   1.04545455
 26.00000000   2.00000000   5.00000000   0.71428571
 26.10000000  13.00000000  -4.00000000  -0.44444444
 26.20000000  15.00000000   2.00000000   0.11764706
 26.30000000  47.00000000   9.00000000   0.16071429
 26.40000000   4.00000000  11.00000000   0.73333333
 26.50000000  -8.00000000  -5.00000000   0.38461538
 26.60000000  38.00000000  20.00000000   0.34482759
 26.70000000  37.00000000  -2.00000000  -0.05714286
 26.80000000  27.00000000  18.00000000   0.40000000
 26.90000000  24.00000000  20.00000000   0.45454545
 27.00000000  27.00000000  34.00000000   0.55737705
 27.10000000  29.00000000  15.00000000   0.34090909
 27.20000000  14.00000000 -17.00000000   5.66666667
 27.30000000  25.00000000  31.00000000   0.55357143
 27.40000000  31.00000000   1.00000000   0.03125000
 27.50000000  35.00000000  12.00000000   0.25531915
 27.60000000  45.00000000  16.00000000   0.26229508
 27.70000000  -6.00000000  13.00000000   1.85714286
 27.80000000  34.00000000  -8.00000000  -0.30769231
 27.90000000  50.00000000  23.00000000   0.31506849
 28.00000000  13.00000000  18.00000000   0.58064516
 28.10000000  37.00000000  10.00000000   0.21276596
 28.20000000  52.00000000   4.00000000   0.07142857
 28.30000000  22.00000000  23.00000000   0.51111111
 28.40000000   1.00000000   5.00000000   0.83333333
 28.50000000   7.00000000   5.00000000   0.41666667
 28.60000000   2.00000000   5.00000000   0.71428571
 28.70000000  43.00000000  -7.00000000  -0.19444444
 28.80000000  38.00000000  -4.00000000  -0.11764706
 28.90000000  32.00000000  48.00000000   0.60000000
 29.00000000   5.00000000  -4.00000000  -4.00000000
 29.10000000  -6.00000000  -5.00000000   0.45454545
 29.20000000  55.00000000  13.00000000   0.19117647
 29.30000000  11.00000000  22.00000000   0.66666667
 29.40000000  27.00000000   7.00000000   0.20588235
 29.50000000   3.00000000  -5.00000000   2.50000000
 29.60000000  48.00000000  40.00000000   0.45454545
 29.70000000  41.00000000   0.00000000   0.00000000
 29.80000000  18.00000000  19.00000000   0.51351351
 29.90000000  28.00000000   6.00000000   0.17647059
 30.00000000  58.00000000  23.00000000   0.28395062
 30.10000000  31.00000000  24.00000000   0.43636364
 30.20000000  34.00000000  11.00000000   0.24444444
 30.30000000  59.00000000   5.00000000   0.07812500
 30.40000000  19.00000000  14.00000000   0.42424242
 30.50000000  54.00000000  -7.00000000  -0.14893617
 30.60000000  41.00000000   0.00000000   0.00000000
 30.70000000  30.00000000  14.00000000   0.31818182
 30.80000000  31.00000000  16.00000000   0.34042553
 30.90000000  46.00000000  -6.00000000  -0.15000000
 31.00000000  19.00000000  25.00000000   0.56818182
 31.10000000   6.00000000  34.00000000   0.85000000
 31.20000000  14.00000000  14.00000000   0.50000000
 31.30000000  21.00000000   2.00000000   0.08695652
 31.40000000  31.00000000  -6.00000000  -0.24000000
 31.50000000  10.00000000  27.00000000   0.72972973
 31.60000000  25.00000000  13.00000000   0.34210526
 31.70000000  49.00000000   9.00000000   0.15517241
 31.80000000  17.00000000  17.00000000   0.50000000
 31.90000000  22.00000000   9.00000000   0.29032258
 32.00000000  50.00000000   9.00000000   0.15254237
 32.10000000  15.00000000  17.00000000   0.53125000
 32.20000000  35.00000000 -17.00000000  -0.94444444
 32.30000000 -18.00000000   3.00000000  -0.20000000
 32.40000000  21.00000000  27.00000000   0.56250000
 32.50000000  66.00000000  -6.00000000  -0.10000000
 32.60000000  43.00000000   1.00000000   0.02272727
 32.70000000  12.00000000   9.00000000   0.42857143
 32.80000000  47.00000000  -5.00000000  -0.11904762
 32.90000000  15.00000000   0.00000000   0.00000000
 33.00000000  33.00000000  45.00000000   0.57692308
 33.10000000  34.00000000  24.00000000   0.41379310
 33.20000000  45.00000000   7.00000000   0.13461538
 33.30000000  -8.00000000   7.00000000  -7.00000000
 33.40000000  55.00000000  -7.00000000  -0.14583333
 33.50000000  25.00000000   3.00000000   0.10714286
 33.60000000  -7.00000000  39.00000000   1.21875000
 33.70000000  16.00000000  26.00000000   0.61904762
 33.80000000  53.00000000  14.00000000   0.20895522
 33.90000000  43.00000000   4.00000000   0.08510638
 34.00000000   7.00000000   4.00000000   0.36363636
 34.10000000  17.00000000  -2.00000000  -0.13333333
 34.20000000  31.00000000  27.00000000   0.46551724
 34.30000000  24.00000000  22.00000000   0.47826087
 34.40000000   4.00000000   8.00000000   0.66666667
 34.50000000  12.00000000  11.00000000   0.47826087
 34.60000000  13.00000000   7.00000000   0.35000000
 34.70000000  15.00000000  21.00000000   0.58333333
 34.80000000  41.00000000 -15.00000000  -0.57692308
 34.90000000   1.00000000   3.00000000   0.75000000
 35.00000000  18.00000000  13.00000000   0.41935484
 35.10000000  61.00000000  35.00000000   0.36458333
 35.20000000  38.00000000   4.00000000   0.09523810
 35.30000000  52.00000000  38.00000000   0.42222222
 35.40000000  22.00000000   2.00000000   0.08333333
 35.50000000  10.00000000 -12.00000000   6.00000000
 35.60000000  17.00000000  -2.00000000  -0.13333333
 35.70000000  37.00000000   5.00000000   0.11904762
 35.80000000  22.00000000  -2.00000000  -0.10000000
 35.90000000  44.00000000   0.00000000   0.00000000
 36.00000000  48.00000000  24.00000000   0.33333333
 36.10000000   6.00000000  30.00000000   0.83333333
 36.20000000  30.00000000  21.00000000   0.41176471
 36.30000000  -1.00000000  20.00000000   1.05263158
 36.40000000  12.00000000   1.00000000   0.07692308
 36.50000000  -8.00000000  27.00000000   1.42105263
 36.60000000   8.00000000  -1.00000000  -0.14285714
 36.70000000  35.00000000  -3.00000000  -0.09375000
 36.80000000  10.00000000  -1.00000000  -0.11111111
 36.90000000  37.00000000  -3.00000000  -0.08823529
 37.00000000  37.00000000  20.00000000   0.35087719
 37.10000000  14.00000000  14.00000000   0.50000000
 37.20000000  11.00000000  28.00000000   0.71794872
 37.30000000  36.00000000  29.00000000   0.44615385
 37.40000000 -16.00000000   7.00000000  -0.77777778
 37.50000000  -3.00000000   7.00000000   1.75000000
 37.60000000  21.00000000  10.00000000   0.32258065
 37.70000000 -12.00000000  36.00000000   1.50000000
 37.80000000  36.00000000  36.00000000   0.50000000
 37.90000000  53.00000000  31.00000000   0.36904762
 38.00000000  19.00000000  15.00000000   0.44117647
 38.10000000  54.00000000   6.00000000   0.10000000
 38.20000000  -6.00000000  20.00000000   1.42857143
 38.30000000  -1.00000000   4.00000000   1.33333333
 38.40000000  22.00000000  23.00000000   0.51111111
 38.50000000  -3.00000000  43.00000000   1.07500000
 38.60000000  32.00000000  23.00000000   0.41818182
 38.70000000  41.00000000 -12.00000000  -0.41379310
 38.80000000  37.00000000  -1.00000000  -0.02777778
 38.90000000  31.00000000  30.00000000   0.49180328
 39.00000000  13.00000000  10.00000000   0.43478261
 39.10000000  25.00000000   8.00000000   0.24242424
 39.20000000  13.00000000  23.00000000   0.63888889
 39.30000000  10.00000000  20.00000000   0.66666667
 39.40000000  11.00000000 -11.00000000   0.50000000
 39.50000000  18.00000000  13.00000000   0.41935484
 39.60000000  31.00000000  26.00000000   0.45614035
 39.70000000  11.00000000  34.00000000   0.75555556
 39.80000000  21.00000000  16.00000000   0.43243243
 39.90000000  22.00000000  39.00000000   0.63934426
 40.00000000   7.00000000  13.00000000   0.65000000
 40.10000000   6.00000000  12.00000000   0.66666667
 40.20000000  27.00000000 -12.00000000  -0.80000000
 40.30000000  -7.00000000  32.00000000   1.28000000
 40.40000000   4.00000000   9.00000000   0.69230769
 40.50000000  33.00000000  13.00000000   0.28260870
 40.60000000  52.00000000   5.00000000   0.08771930
 40.70000000  17.00000000  41.00000000   0.70689655
 40.80000000  19.00000000  14.00000000   0.42424242
 40.90000000  19.00000000  18.00000000   0.48648649
 41.00000000  18.00000000  51.00000000   0.73913043
 41.10000000   6.00000000  -8.00000000   4.00000000
 41.20000000  -1.00000000  -1.00000000   0.50000000
 41.30000000   8.00000000 -11.00000000   3.66666667
 41.40000000   6.00000000  -2.00000000  -0.50000000
 41.50000000  35.00000000  15.00000000   0.30000000
 41.60000000  15.00000000  -1.00000000  -0.07142857
 41.70000000   2.00000000  33.00000000   0.94285714
 41.80000000  39.00000000  -3.00000000  -0.08333333
 41.90000000  16.00000000   6.00000000   0.27272727
 42.00000000  56.00000000  -3.00000000  -0.05660377
 42.10000000  21.00000000  25.00000000   0.54347826
 42.20000000  25.00000000 -13.00000000  -1.08333333
 42.30000000  47.00000000  13.00000000   0.21666667
 42.40000000  31.00000000  15.00000000   0.32608696
 42.50000000  43.00000000  -7.00000000  -0.19444444
 42.60000000  13.00000000  35.00000000   0.72916667
 42.70000000   4.00000000  -1.00000000  -0.33333333
 42.80000000  42.00000000  -7.00000000  -0.20000000
 42.90000000  17.00000000   3.00000000   0.15000000
 43.00000000   2.00000000  -4.00000000   2.00000000
 43.10000000   4.00000000  -7.00000000   2.33333333
 43.20000000  -2.00000000  -2.00000000   0.50000000
 43.30000000  14.00000000 -12.00000000  -6.00000000
 43.40000000  17.00000000   6.00000000   0.26086957
 43.50000000  36.00000000 -14.00000000  -0.63636364
 43.60000000   4.00000000  26.00000000   0.86666667
 43.70000000  -8.00000000  -1.00000000   0.11111111
 43.80000000  -4.00000000  25.00000000   1.19047619
 43.90000000 -15.00000000  15.00000000   0.50000000
 44.00000000   8.00000000  79.00000000   0.90804598
 44.10000000  19.00000000  -5.00000000  -0.35714286
 44.20000000  12.00000000   9.00000000   0.42857143
 44.30000000   2.00000000   3.00000000   0.60000000
 44.40000000   9.00000000  33.00000000   0.78571429
 44.50000000  34.00000000  33.00000000   0.49253731
 44.60000000   3.00000000   4.00000000   0.57142857
 44.70000000   9.00000000 -11.00000000   5.50000000
 44.80000000  32.00000000   8.00000000   0.20000000
 44.90000000  52.00000000   9.00000000   0.14754098
 45.00000000  14.00000000 -28.00000000   2.00000000
 45.10000000  29.00000000  22.00000000   0.43137255
 45.20000000  36.00000000  41.00000000   0.53246753
 45.30000000  13.00000000   5.00000000   0.27777778
 45.40000000  45.00000000  -2.00000000  -0.04651163
 45.50000000  31.00000000  20.00000000   0.39215686
 45.60000000  17.00000000  13.00000000   0.43333333
 45.70000000   6.00000000  11.00000000   0.64705882
 45.80000000  27.00000000  10.00000000   0.27027027
 45.90000000  18.00000000  19.00000000   0.51351351
 46.00000000  16.00000000 -18.00000000   9.00000000
 46.10000000  15.00000000   5.00000000   0.25000000
 46.20000000   8.00000000   0.00000000   0.00000000
 46.30000000  -4.00000000  -2.00000000   0.33333333
 46.40000000  18.00000000  14.00000000   0.43750000
 46.50000000  51.00000000  30.00000000   0.37037037
 46.60000000  -2.00000000   2.00000000   0.50000000
 46.70000000  -4.00000000   2.00000000  -1.00000000
 46.80000000  15.00000000   2.00000000   0.11764706
 46.90000000  10.00000000  -3.00000000  -0.42857143
 47.00000000  21.00000000   9.00000000   0.30000000
 47.10000000  13.00000000   8.00000000   0.38095238
 47.20000000   1.00000000 -18.00000000   1.05882353
 47.30000000  15.00000000  -4.00000000  -0.36363636
 47.40000000  18.00000000   8.00000000   0.30769231
 47.50000000  44.00000000 -10.00000000  -0.29411765
 47.60000000   7.00000000   3.00000000   0.30000000
 47.70000000  27.00000000  -3.00000000  -0.12500000
 47.80000000  31.00000000 -14.00000000  -0.82352941
 47.90000000  -1.00000000   3.00000000   1.50000000
 48.00000000 -10.00000000   9.00000000  -9.00000000
 48.10000000  18.00000000  -2.00000000  -0.12500000
 48.20000000  -5.00000000  10.00000000   2.00000000
 48.30000000  -9.00000000   8.00000000  -8.00000000
 48.40000000  28.00000000  -3.00000000  -0.12000000
 48.50000000  10.00000000  -7.00000000  -2.33333333
 48.60000000  22.00000000 -11.00000000  -1.00000000
 48.70000000  21.00000000   1.00000000   0.04545455
 48.80000000  43.00000000  -5.00000000  -0.13157895
 48.90000000   3.00000000  35.00000000   0.92105263
 49.00000000  17.00000000 -12.00000000  -2.40000000
 49.10000000   6.00000000  -7.00000000   7.00000000
 49.20000000  23.00000000  34.00000000   0.59649123
 49.30000000  -9.00000000   0.00000000  -0.00000000
 49.40000000  24.00000000  14.00000000   0.36842105
 49.50000000 -11.00000000   8.00000000  -2.66666667
 49.60000000  -1.00000000  -4.00000000   0.80000000
 49.70000000  24.00000000  29.00000000   0.54716981
 49.80000000  12.00000000   6.00000000   0.33333333
 49.90000000 -21.00000000  -7.00000000   0.25000000
 50.00000000   8.00000000  16.00000000   0.66666667
 50.10000000  18.00000000  22.00000000   0.55000000
 50.20000000  59.00000000   1.00000000   0.01666667
 50.30000000   5.00000000  23.00000000   0.82142857
 50.40000000  -1.00000000  -3.00000000   0.75000000
 50.50000000  -6.00000000  -7.00000000   0.53846154
 50.60000000  -5.00000000 -14.00000000   0.73684211
 50.70000000   3.00000000  -1.00000000  -0.50000000
 50.80000000  16.00000000   6.00000000   0.27272727
 50.90000000  -9.00000000   9.00000000   0.50000000
 51.00000000   4.00000000  20.00000000   0.83333333
 51.10000000  -1.00000000  47.00000000   1.02173913
 51.20000000  -5.00000000  -6.00000000   0.54545455
 51.30000000  18.00000000  -3.00000000  -0.20000000
 51.40000000   9.00000000 -15.00000000   2.50000000
 51.50000000  33.00000000 -15.00000000  -0.83333333
 51.60000000  12.00000000   0.00000000   0.00000000
 51.70000000  14.00000000  31.00000000   0.68888889
 51.80000000 -17.00000000  19.00000000   9.50000000
 51.90000000  34.00000000 -19.00000000  -1.26666667
 52.00000000  41.00000000  42.00000000   0.50602410
 52.10000000   6.00000000 -11.00000000   2.20000000
 52.20000000  20.00000000  -3.00000000  -0.17647059
 52.30000000   6.00000000  -8.00000000   4.00000000
 52.40000000   4.00000000  -5.00000000   5.00000000
 52.50000000  -8.00000000  -5.00000000   0.38461538
 52.60000000 -13.00000000  15.00000000   7.50000000
 52.70000000 -10.00000000  11.00000000  11.00000000
 52.80000000  29.00000000   5.00000000   0.14705882
 52.90000000   6.00000000  -3.00000000  -1.00000000
 53.00000000  10.00000000  31.00000000   0.75609756
 53.10000000   7.00000000  -8.00000000   8.00000000
 53.20000000   1.00000000  14.00000000   0.93333333
 53.30000000   2.00000000 -14.00000000   1.16666667
 53.40000000  10.00000000  -1.00000000  -0.11111111
 53.50000000  14.00000000  32.00000000   0.69565217
 53.60000000  -4.00000000   5.00000000   5.00000000
 53.70000000 -19.00000000   1.00000000  -0.05555556
 53.80000000  -3.00000000  -8.00000000   0.72727273
 53.90000000   5.00000000  29.00000000   0.85294118
 54.00000000  14.00000000  11.00000000   0.44000000
 54.10000000  24.00000000   1.00000000   0.04000000
 54.20000000  21.00000000   0.00000000   0.00000000
 54.30000000  14.00000000   4.00000000   0.22222222
 54.40000000 -13.00000000  -8.00000000   0.38095238
 54.50000000 -22.00000000  17.00000000  -3.40000000
 54.60000000  16.00000000  11.00000000   0.40740741
 54.70000000 -11.00000000  -1.00000000   0.08333333
 54.80000000  13.00000000  -5.00000000  -0.62500000
 54.90000000  30.00000000  25.00000000   0.45454545
 55.00000000  -4.00000000   0.00000000  -0.00000000
 55.10000000   1.00000000   7.00000000   0.87500000
 55.20000000  15.00000000   9.00000000   0.37500000
 55.30000000   1.00000000   2.00000000   0.66666667
 55.40000000  -7.00000000 -16.00000000   0.69565217
 55.50000000  15.00000000  13.00000000   0.46428571
 55.60000000   9.00000000   1.00000000   0.10000000
 55.70000000  -9.00000000  -3.00000000   0.25000000
 55.80000000  34.00000000   3.00000000   0.08108108
 55.90000000  23.00000000   3.00000000   0.11538462
 56.00000000  -4.00000000   6.00000000   3.00000000
 56.10000000  17.00000000  -1.00000000  -0.06250000
 56.20000000  -4.00000000  -8.00000000   0.66666667
 56.30000000  22.00000000   2.00000000   0.08333333
 56.40000000  -7.00000000  -4.00000000   0.36363636
 56.50000000  -7.00000000   2.00000000  -0.40000000
 56.60000000   1.00000000   0.00000000   0.00000000
 56.70000000   7.00000000  15.00000000   0.68181818
 56.80000000  12.00000000   4.00000000   0.25000000
 56.90000000  14.00000000 -10.00000000  -2.50000000
 57.00000000 -19.00000000  16.00000000  -5.33333333
 57.10000000   7.00000000   6.00000000   0.46153846
 57.20000000  -3.00000000  -7.00000000   0.70000000
 57.30000000   9.00000000   6.00000000   0.40000000
 57.40000000 -20.00000000  -4.00000000   0.16666667
 57.50000000  -4.00000000 -15.00000000   0.78947368
 57.60000000  25.00000000   4.00000000   0.13793103
 57.70000000  -5.00000000  23.00000000   1.27777778
 57.80000000  26.00000000   7.00000000   0.21212121
 57.90000000 -22.00000000 -23.00000000   0.51111111
 58.00000000  -4.00000000 -11.00000000   0.73333333
 58.10000000 -10.00000000 -19.00000000   0.65517241
 58.20000000   0.00000000   3.00000000   1.00000000
 58.30000000  22.00000000  12.00000000   0.35294118
 58.40000000  13.00000000  -1.00000000  -0.08333333
 58.50000000 -28.00000000  -4.00000000   0.12500000
 58.60000000  47.00000000 -22.00000000  -0.88000000
 58.70000000   2.00000000  17.00000000   0.89473684
 58.80000000  22.00000000 -18.00000000  -4.50000000
 58.90000000 -13.00000000 -11.00000000   0.45833333
 59.00000000   3.00000000 -21.00000000   1.16666667
 59.10000000 -18.00000000  23.00000000   4.60000000
 59.20000000   5.00000000  15.00000000   0.75000000
 59.30000000   6.00000000   0.00000000   0.00000000
 59.40000000   4.00000000   7.00000000   0.63636364
 59.50000000  -3.00000000 -13.00000000   0.81250000
 59.60000000  11.00000000  18.00000000   0.62068966
 59.70000000 -11.00000000  27.00000000   1.68750000
 59.80000000   8.00000000 -12.00000000   3.00000000
 59.90000000  26.00000000  -2.00000000  -0.08333333
 60.00000000  22.00000000   8.00000000   0.26666667
 60.10000000 -10.00000000  15.00000000   3.00000000
 60.20000000  33.00000000 -13.00000000  -0.65000000
 60.30000000  24.00000000  -6.00000000  -0.33333333
 60.40000000  14.00000000 -12.00000000  -6.00000000
 60.50000000 -12.00000000  10.00000000  -5.00000000
 60.60000000   5.00000000  10.00000000   0.66666667
 60.70000000  26.00000000   2.00000000   0.07142857
 60.80000000  10.00000000  30.00000000   0.75000000
 60.90000000  -9.00000000   1.00000000  -0.12500000
 61.00000000  43.00000000  24.00000000   0.35820896
 61.10000000  10.00000000   6.00000000   0.37500000
 61.20000000   3.00000000  18.00000000   0.85714286
 61.30000000  27.00000000  -6.00000000  -0.28571429
 61.40000000   3.00000000   4.00000000   0.57142857
 61.50000000  24.00000000  13.00000000   0.35135135
 61.60000000  -3.00000000  16.00000000   1.23076923
 61.70000000  37.00000000 -11.00000000  -0.42307692
 61.80000000  33.00000000   4.00000000   0.10810811
 61.90000000 -11.00000000   3.00000000  -0.37500000
 62.00000000  -2.00000000  -4.00000000   0.66666667
 62.10000000  37.00000000 -16.00000000  -0.76190476
 62.20000000  26.00000000  44.00000000   0.62857143
 62.30000000   2.00000000  -4.00000000   2.00000000
 62.40000000   6.00000000  15.00000000   0.71428571
 62.50000000 -23.00000000 -13.00000000   0.36111111
 62.60000000 -16.00000000  12.00000000  -3.00000000
 62.70000000  -6.00000000  12.00000000   2.00000000
 62.80000000  -9.00000000   6.00000000  -2.00000000
 62.90000000   8.00000000   0.00000000   0.00000000
 63.00000000  12.00000000  -2.00000000  -0.20000000
 63.10000000   6.00000000  26.00000000   0.81250000
 63.20000000  33.00000000  -6.00000000  -0.22222222
 63.30000000  37.00000000 -21.00000000  -1.31250000
 63.40000000  -1.00000000 -17.00000000   0.94444444
 63.50000000  20.00000000   4.00000000   0.16666667
 63.60000000  17.00000000  10.00000000   0.37037037
 63.70000000  -9.00000000   5.00000000  -1.25000000
 63.80000000  -7.00000000   6.00000000  -6.00000000
 63.90000000   1.00000000 -21.00000000   1.05000000
 64.00000000 -20.00000000  -6.00000000   0.23076923
 64.10000000 -14.00000000 -14.00000000   0.50000000
 64.20000000  28.00000000 -10.00000000  -0.55555556
 64.30000000  18.00000000  -1.00000000  -0.05882353
 64.40000000   0.00000000   2.00000000   1.00000000
 64.50000000  -5.00000000  31.00000000   1.19230769
 64.60000000  -5.00000000  -6.00000000   0.54545455
 64.70000000 -22.00000000  21.00000000 -21.00000000
 64.80000000  -5.00000000  20.00000000   1.33333333
 64.90000000  26.00000000  -3.00000000  -0.13043478
 65.00000000   9.00000000  -1.00000000  -0.12500000
 65.10000000  -9.00000000  -8.00000000   0.47058824
 65.20000000  24.00000000   3.00000000   0.11111111
 65.30000000  15.00000000  47.00000000   0.75806452
 65.40000000 -13.00000000  -8.00000000   0.38095238
 65.50000000  14.00000000 -26.00000000   2.16666667
 65.60000000   7.00000000   7.00000000   0.50000000
 65.70000000 -11.00000000   4.00000000  -0.57142857
 65.80000000  20.00000000  -1.00000000  -0.05263158
 65.90000000   2.00000000   5.00000000   0.71428571
 66.00000000 -10.00000000  -1.00000000   0.09090909
 66.10000000  16.00000000   9.00000000   0.36000000
 66.20000000 -13.00000000   7.00000000  -1.16666667
 66.30000000  -5.00000000  21.00000000   1.31250000
 66.40000000   9.00000000  16.00000000   0.64000000
 66.50000000   5.00000000  10.00000000   0.66666667
 66.60000000  17.00000000  18.00000000   0.51428571
 66.70000000  50.00000000  19.00000000   0.27536232
 66.80000000  11.00000000  26.00000000   0.70270270
 66.90000000   1.00000000 -15.00000000   1.07142857
 67.00000000  34.00000000 -23.00000000  -2.09090909
 67.10000000  -5.00000000  -5.00000000   0.50000000
 67.20000000 -15.00000000   3.00000000  -0.25000000
 67.30000000  -6.00000000  -8.00000000   0.57142857
 67.40000000 -14.00000000  19.00000000   3.80000000
 67.50000000 -18.00000000  -6.00000000   0.25000000
 67.60000000 -16.00000000  11.00000000  -2.20000000
 67.70000000   0.00000000  -1.00000000   1.00000000
 67.80000000 -11.00000000 -13.00000000   0.54166667
 67.90000000  29.00000000   2.00000000   0.06451613
 68.00000000  -6.00000000 -15.00000000   0.71428571
 68.10000000  22.00000000  18.00000000   0.45000000
 68.20000000  45.00000000   3.00000000   0.06250000
 68.30000000  -9.00000000   1.00000000  -0.12500000
 68.40000000   5.00000000 -17.00000000   1.41666667
 68.50000000  -9.00000000  10.00000000  10.00000000
 68.60000000 -27.00000000  -7.00000000   0.20588235
 68.70000000  23.00000000 -19.00000000  -4.75000000
 68.80000000   9.00000000  12.00000000   0.57142857
 68.90000000  18.00000000  17.00000000   0.48571429
 69.00000000  17.00000000 -17.00000000   0.50000000
 69.10000000   6.00000000 -16.00000000   1.60000000
 69.20000000  33.00000000  11.00000000   0.25000000
 69.30000000  18.00000000   9.00000000   0.33333333
 69.40000000  42.00000000  17.00000000   0.28813559
 69.50000000 -10.00000000  17.00000000   2.42857143
 69.60000000  -7.00000000  -4.00000000   0.36363636
 69.70000000  -1.00000000 -19.00000000   0.95000000
 69.80000000 -18.00000000  12.00000000  -2.00000000
 69.90000000  -6.00000000  11.00000000   2.20000000
 70.00000000  -5.00000000  10.00000000   2.00000000
