# Supplementary material for: Functional 3D architecture in an intrinsically disordered E3 ligase domain facilitates ubiquitin transfer
Source: Nat Commun. 2020 Jul 30;11:3807. doi: 10.1038/s41467-020-17647-x (PMC7393505; doi:10.1038/s41467-020-17647-x)
Supplement: Supplementary file 4 — Source Data [file 41467_2020_17647_MOESM4_ESM.zip › Source data/Fig. 2/Figure 2B/SM traces - raw/57-84 + SUMO/45_68.dat]

  0.00000000  21.00000000 135.00000000
  0.10000000  40.00000000 129.00000000
  0.20000000  41.00000000  82.00000000
  0.30000000   2.00000000 142.00000000
  0.40000000  77.00000000 207.00000000
  0.50000000  35.00000000 160.00000000
  0.60000000  83.00000000 216.00000000
  0.70000000  37.00000000 196.00000000
  0.80000000  38.00000000 100.00000000
  0.90000000  62.00000000 179.00000000
  1.00000000  27.00000000 233.00000000
  1.10000000  36.00000000 145.00000000
  1.20000000  32.00000000 174.00000000
  1.30000000  51.00000000 212.00000000
  1.40000000 124.00000000 179.00000000
  1.50000000  77.00000000 216.00000000
  1.60000000  29.00000000 170.00000000
  1.70000000  54.00000000 194.00000000
  1.80000000  63.00000000 267.00000000
  1.90000000  51.00000000 203.00000000
  2.00000000 135.00000000  85.00000000
  2.10000000  89.00000000 171.00000000
  2.20000000  47.00000000 151.00000000
  2.30000000  63.00000000 202.00000000
  2.40000000  86.00000000 220.00000000
  2.50000000  57.00000000 227.00000000
  2.60000000  57.00000000 202.00000000
  2.70000000  36.00000000 150.00000000
  2.80000000  49.00000000 178.00000000
  2.90000000  37.00000000 214.00000000
  3.00000000  79.00000000 188.00000000
  3.10000000  49.00000000 186.00000000
  3.20000000  48.00000000 139.00000000
  3.30000000  46.00000000 179.00000000
  3.40000000  45.00000000 199.00000000
  3.50000000  92.00000000 243.00000000
  3.60000000  99.00000000 171.00000000
  3.70000000  30.00000000 136.00000000
  3.80000000  82.00000000 172.00000000
  3.90000000  69.00000000 123.00000000
  4.00000000  15.00000000 231.00000000
  4.10000000  54.00000000 139.00000000
  4.20000000 109.00000000 219.00000000
  4.30000000  63.00000000 155.00000000
  4.40000000 101.00000000 172.00000000
  4.50000000  54.00000000 197.00000000
  4.60000000  47.00000000 192.00000000
  4.70000000  45.00000000 162.00000000
  4.80000000  80.00000000 171.00000000
  4.90000000  25.00000000 114.00000000
  5.00000000  48.00000000 167.00000000
  5.10000000  58.00000000 166.00000000
  5.20000000  71.00000000 165.00000000
  5.30000000 118.00000000 147.00000000
  5.40000000  24.00000000 219.00000000
  5.50000000  91.00000000 180.00000000
  5.60000000  97.00000000 235.00000000
  5.70000000  66.00000000 217.00000000
  5.80000000  64.00000000 129.00000000
  5.90000000  34.00000000 136.00000000
  6.00000000  67.00000000 165.00000000
  6.10000000  57.00000000 189.00000000
  6.20000000  45.00000000 179.00000000
  6.30000000 102.00000000 153.00000000
  6.40000000 120.00000000 179.00000000
  6.50000000  42.00000000 146.00000000
  6.60000000  67.00000000 157.00000000
  6.70000000  44.00000000 124.00000000
  6.80000000  77.00000000 168.00000000
  6.90000000  88.00000000 173.00000000
  7.00000000  66.00000000 150.00000000
  7.10000000  78.00000000 151.00000000
  7.20000000  97.00000000 131.00000000
  7.30000000  38.00000000 162.00000000
  7.40000000  56.00000000 136.00000000
  7.50000000  43.00000000 132.00000000
  7.60000000  30.00000000 125.00000000
  7.70000000  43.00000000 212.00000000
  7.80000000  94.00000000 207.00000000
  7.90000000  51.00000000 243.00000000
  8.00000000 121.00000000 157.00000000
  8.10000000  27.00000000 128.00000000
  8.20000000  79.00000000 135.00000000
  8.30000000  69.00000000 204.00000000
  8.40000000  59.00000000 156.00000000
  8.50000000  60.00000000 208.00000000
  8.60000000  68.00000000 139.00000000
  8.70000000  59.00000000  98.00000000
  8.80000000  69.00000000 182.00000000
  8.90000000  31.00000000 163.00000000
  9.00000000  29.00000000 202.00000000
  9.10000000   8.00000000 129.00000000
  9.20000000 134.00000000 119.00000000
  9.30000000 108.00000000 132.00000000
  9.40000000  93.00000000 238.00000000
  9.50000000  84.00000000 216.00000000
  9.60000000  90.00000000 193.00000000
  9.70000000  30.00000000 146.00000000
  9.80000000  70.00000000 143.00000000
  9.90000000  45.00000000 227.00000000
 10.00000000  61.00000000 205.00000000
 10.10000000 102.00000000 225.00000000
 10.20000000  61.00000000 121.00000000
 10.30000000  47.00000000 151.00000000
 10.40000000  46.00000000 146.00000000
 10.50000000  55.00000000 120.00000000
 10.60000000  93.00000000 149.00000000
 10.70000000  76.00000000 149.00000000
 10.80000000  85.00000000 171.00000000
 10.90000000  82.00000000 121.00000000
 11.00000000  28.00000000 121.00000000
 11.10000000  77.00000000 236.00000000
 11.20000000  37.00000000 153.00000000
 11.30000000  46.00000000 175.00000000
 11.40000000  69.00000000 128.00000000
 11.50000000  66.00000000 145.00000000
 11.60000000  51.00000000 141.00000000
 11.70000000  44.00000000 190.00000000
 11.80000000  63.00000000 187.00000000
 11.90000000  97.00000000 170.00000000
 12.00000000  92.00000000 147.00000000
 12.10000000 298.00000000  73.00000000
 12.20000000 295.00000000   8.00000000
 12.30000000 308.00000000  47.00000000
 12.40000000 279.00000000  28.00000000
 12.50000000 275.00000000  23.00000000
 12.60000000 354.00000000  27.00000000
 12.70000000 349.00000000  43.00000000
 12.80000000 390.00000000  48.00000000
 12.90000000 312.00000000  61.00000000
 13.00000000 280.00000000  32.00000000
 13.10000000 209.00000000  26.00000000
 13.20000000 307.00000000  51.00000000
 13.30000000 283.00000000  63.00000000
 13.40000000 385.00000000  29.00000000
 13.50000000 192.00000000  46.00000000
 13.60000000 224.00000000  30.00000000
 13.70000000 197.00000000  36.00000000
 13.80000000 356.00000000  32.00000000
 13.90000000 306.00000000  47.00000000
 14.00000000 271.00000000  49.00000000
 14.10000000 308.00000000  71.00000000
 14.20000000 324.00000000  52.00000000
 14.30000000 265.00000000  22.00000000
 14.40000000 285.00000000  58.00000000
 14.50000000 274.00000000  60.00000000
 14.60000000 259.00000000  15.00000000
 14.70000000 281.00000000  26.00000000
 14.80000000 269.00000000  63.00000000
 14.90000000 296.00000000  30.00000000
 15.00000000 230.00000000  42.00000000
 15.10000000 247.00000000  84.00000000
 15.20000000 260.00000000  41.00000000
 15.30000000 258.00000000  45.00000000
 15.40000000 308.00000000  22.00000000
 15.50000000 281.00000000  20.00000000
 15.60000000 312.00000000  29.00000000
 15.70000000 252.00000000  44.00000000
 15.80000000 324.00000000  23.00000000
 15.90000000 264.00000000  61.00000000
 16.00000000 300.00000000  32.00000000
 16.10000000 309.00000000  69.00000000
 16.20000000 320.00000000  37.00000000
 16.30000000 249.00000000  40.00000000
 16.40000000 182.00000000  36.00000000
 16.50000000 204.00000000  71.00000000
 16.60000000 296.00000000  17.00000000
 16.70000000 255.00000000  69.00000000
 16.80000000 244.00000000  37.00000000
 16.90000000 299.00000000  20.00000000
 17.00000000 244.00000000  36.00000000
 17.10000000 310.00000000  16.00000000
 17.20000000 266.00000000  30.00000000
 17.30000000 321.00000000  43.00000000
 17.40000000 377.00000000  50.00000000
 17.50000000 278.00000000  -2.00000000
 17.60000000 291.00000000  52.00000000
 17.70000000 243.00000000  52.00000000
 17.80000000 207.00000000  26.00000000
 17.90000000 187.00000000  48.00000000
 18.00000000 268.00000000  31.00000000
 18.10000000 294.00000000  30.00000000
 18.20000000 302.00000000  25.00000000
 18.30000000 277.00000000  48.00000000
 18.40000000 280.00000000  14.00000000
 18.50000000 278.00000000  26.00000000
 18.60000000 276.00000000  22.00000000
 18.70000000 264.00000000  27.00000000
 18.80000000 265.00000000  36.00000000
 18.90000000 354.00000000  42.00000000
 19.00000000 252.00000000  56.00000000
 19.10000000 321.00000000  28.00000000
 19.20000000 287.00000000  41.00000000
 19.30000000 301.00000000  32.00000000
 19.40000000 251.00000000  14.00000000
 19.50000000 299.00000000  17.00000000
 19.60000000 268.00000000  34.00000000
 19.70000000 306.00000000  28.00000000
 19.80000000 212.00000000  25.00000000
 19.90000000 225.00000000  63.00000000
 20.00000000 333.00000000  67.00000000
 20.10000000 339.00000000  45.00000000
 20.20000000 266.00000000  75.00000000
 20.30000000 297.00000000  28.00000000
 20.40000000 256.00000000  30.00000000
 20.50000000 303.00000000  31.00000000
 20.60000000 224.00000000  53.00000000
 20.70000000 339.00000000  23.00000000
 20.80000000 324.00000000  22.00000000
 20.90000000 263.00000000  12.00000000
 21.00000000 260.00000000  27.00000000
 21.10000000 251.00000000  58.00000000
 21.20000000 271.00000000  26.00000000
 21.30000000 248.00000000  52.00000000
 21.40000000 226.00000000  29.00000000
 21.50000000 261.00000000  14.00000000
 21.60000000 286.00000000   9.00000000
 21.70000000 198.00000000  17.00000000
 21.80000000 235.00000000  36.00000000
 21.90000000 315.00000000  31.00000000
 22.00000000 277.00000000  22.00000000
 22.10000000 178.00000000  18.00000000
 22.20000000 322.00000000  53.00000000
 22.30000000 383.00000000  59.00000000
 22.40000000 272.00000000  24.00000000
 22.50000000 240.00000000  35.00000000
 22.60000000 259.00000000  46.00000000
 22.70000000 380.00000000  24.00000000
 22.80000000 269.00000000  65.00000000
 22.90000000 253.00000000  50.00000000
 23.00000000 194.00000000  25.00000000
 23.10000000 284.00000000  11.00000000
 23.20000000 276.00000000  20.00000000
 23.30000000 234.00000000  65.00000000
 23.40000000 251.00000000  47.00000000
 23.50000000 244.00000000  16.00000000
 23.60000000 306.00000000  67.00000000
 23.70000000 176.00000000  16.00000000
 23.80000000 285.00000000  26.00000000
 23.90000000 297.00000000  35.00000000
 24.00000000 211.00000000  47.00000000
 24.10000000 268.00000000  26.00000000
 24.20000000 135.00000000  33.00000000
 24.30000000 318.00000000  10.00000000
 24.40000000 318.00000000  75.00000000
 24.50000000 218.00000000  69.00000000
 24.60000000 284.00000000  29.00000000
 24.70000000 194.00000000  48.00000000
 24.80000000 213.00000000  76.00000000
 24.90000000 227.00000000  15.00000000
 25.00000000 267.00000000  57.00000000
 25.10000000 271.00000000  42.00000000
 25.20000000 287.00000000  21.00000000
 25.30000000 235.00000000  24.00000000
 25.40000000 348.00000000  42.00000000
 25.50000000 311.00000000  21.00000000
 25.60000000 270.00000000  10.00000000
 25.70000000 315.00000000  24.00000000
 25.80000000 301.00000000  50.00000000
 25.90000000 229.00000000  31.00000000
 26.00000000 346.00000000  66.00000000
 26.10000000 287.00000000  20.00000000
 26.20000000 306.00000000  37.00000000
 26.30000000 294.00000000  78.00000000
 26.40000000 361.00000000  32.00000000
 26.50000000 203.00000000  66.00000000
 26.60000000 220.00000000  40.00000000
 26.70000000 312.00000000  77.00000000
 26.80000000 342.00000000  44.00000000
 26.90000000 232.00000000  24.00000000
 27.00000000 231.00000000  15.00000000
 27.10000000 332.00000000  26.00000000
 27.20000000 265.00000000  32.00000000
 27.30000000 212.00000000  14.00000000
 27.40000000 304.00000000  32.00000000
 27.50000000 286.00000000  46.00000000
 27.60000000 281.00000000  30.00000000
 27.70000000 229.00000000   9.00000000
 27.80000000 265.00000000   1.00000000
 27.90000000 233.00000000   9.00000000
 28.00000000 273.00000000  73.00000000
 28.10000000 313.00000000  30.00000000
 28.20000000 235.00000000  26.00000000
 28.30000000 239.00000000  38.00000000
 28.40000000 326.00000000  10.00000000
 28.50000000 304.00000000  40.00000000
 28.60000000 229.00000000  29.00000000
 28.70000000 330.00000000  30.00000000
 28.80000000 257.00000000  43.00000000
 28.90000000 279.00000000  16.00000000
 29.00000000 256.00000000  47.00000000
 29.10000000 315.00000000  46.00000000
 29.20000000 212.00000000  33.00000000
 29.30000000 328.00000000  54.00000000
 29.40000000 354.00000000  55.00000000
 29.50000000 320.00000000  24.00000000
 29.60000000 207.00000000  55.00000000
 29.70000000 345.00000000  16.00000000
 29.80000000 301.00000000  51.00000000
 29.90000000  25.00000000  -2.00000000
 30.00000000 318.00000000  37.00000000
 30.10000000 227.00000000   6.00000000
 30.20000000 269.00000000  20.00000000
 30.30000000 288.00000000  56.00000000
 30.40000000 300.00000000  11.00000000
 30.50000000 210.00000000  23.00000000
 30.60000000 300.00000000  29.00000000
 30.70000000 319.00000000  35.00000000
 30.80000000 154.00000000   7.00000000
 30.90000000 248.00000000  42.00000000
 31.00000000 209.00000000  16.00000000
 31.10000000 294.00000000  48.00000000
 31.20000000 199.00000000  40.00000000
 31.30000000 252.00000000  24.00000000
 31.40000000 266.00000000  33.00000000
 31.50000000 307.00000000   3.00000000
 31.60000000 280.00000000  22.00000000
 31.70000000 282.00000000  41.00000000
 31.80000000 275.00000000  28.00000000
 31.90000000 277.00000000  37.00000000
 32.00000000 288.00000000  22.00000000
 32.10000000 275.00000000  23.00000000
 32.20000000 322.00000000  31.00000000
 32.30000000 230.00000000  30.00000000
 32.40000000 186.00000000  14.00000000
 32.50000000 364.00000000  29.00000000
 32.60000000 239.00000000   9.00000000
 32.70000000 258.00000000  29.00000000
 32.80000000 273.00000000   9.00000000
 32.90000000 273.00000000  76.00000000
 33.00000000 294.00000000  29.00000000
 33.10000000 203.00000000  49.00000000
 33.20000000 281.00000000  51.00000000
 33.30000000 279.00000000  24.00000000
 33.40000000 291.00000000  69.00000000
 33.50000000 270.00000000  37.00000000
 33.60000000 219.00000000  26.00000000
 33.70000000 264.00000000  52.00000000
 33.80000000 244.00000000  23.00000000
 33.90000000 212.00000000  31.00000000
 34.00000000 283.00000000  42.00000000
 34.10000000 271.00000000  74.00000000
 34.20000000 295.00000000  13.00000000
 34.30000000 203.00000000  45.00000000
 34.40000000 291.00000000  39.00000000
 34.50000000 269.00000000  42.00000000
 34.60000000 225.00000000  18.00000000
 34.70000000 218.00000000  39.00000000
 34.80000000 222.00000000  54.00000000
 34.90000000 262.00000000  20.00000000
 35.00000000 321.00000000  26.00000000
 35.10000000 241.00000000  26.00000000
 35.20000000 232.00000000  49.00000000
 35.30000000 309.00000000  30.00000000
 35.40000000 240.00000000  30.00000000
 35.50000000 261.00000000   0.00000000
 35.60000000 250.00000000  15.00000000
 35.70000000 267.00000000  15.00000000
 35.80000000 238.00000000  27.00000000
 35.90000000 267.00000000  33.00000000
 36.00000000 221.00000000  69.00000000
 36.10000000 252.00000000  21.00000000
 36.20000000 220.00000000  43.00000000
 36.30000000 294.00000000  31.00000000
 36.40000000 228.00000000  30.00000000
 36.50000000 277.00000000  35.00000000
 36.60000000 239.00000000  56.00000000
 36.70000000 305.00000000  95.00000000
 36.80000000 300.00000000  20.00000000
 36.90000000 249.00000000  94.00000000
 37.00000000 272.00000000  43.00000000
 37.10000000 305.00000000  52.00000000
 37.20000000 275.00000000  14.00000000
 37.30000000 242.00000000  31.00000000
 37.40000000 224.00000000  75.00000000
 37.50000000 237.00000000  47.00000000
 37.60000000 270.00000000  62.00000000
 37.70000000 326.00000000  14.00000000
 37.80000000 177.00000000  32.00000000
 37.90000000 303.00000000  29.00000000
 38.00000000 274.00000000  56.00000000
 38.10000000 254.00000000  50.00000000
 38.20000000 261.00000000  47.00000000
 38.30000000 304.00000000  47.00000000
 38.40000000 325.00000000  53.00000000
 38.50000000 304.00000000  47.00000000
 38.60000000 257.00000000  22.00000000
 38.70000000 232.00000000  19.00000000
 38.80000000 314.00000000  31.00000000
 38.90000000 332.00000000  28.00000000
 39.00000000 265.00000000  40.00000000
 39.10000000 282.00000000  87.00000000
 39.20000000 242.00000000  12.00000000
 39.30000000 282.00000000  48.00000000
 39.40000000 275.00000000  27.00000000
 39.50000000 300.00000000  -3.00000000
 39.60000000 228.00000000  22.00000000
 39.70000000 233.00000000  15.00000000
 39.80000000 186.00000000  57.00000000
 39.90000000 261.00000000  -8.00000000
 40.00000000 253.00000000  31.00000000
 40.10000000 264.00000000  23.00000000
 40.20000000 247.00000000  27.00000000
 40.30000000 235.00000000  39.00000000
 40.40000000 268.00000000  49.00000000
 40.50000000 185.00000000  49.00000000
 40.60000000 300.00000000   0.00000000
 40.70000000 254.00000000  49.00000000
 40.80000000 265.00000000  32.00000000
 40.90000000 280.00000000  23.00000000
 41.00000000 319.00000000  36.00000000
 41.10000000 194.00000000  28.00000000
 41.20000000 244.00000000  37.00000000
 41.30000000 311.00000000   9.00000000
 41.40000000 327.00000000  54.00000000
 41.50000000 272.00000000  30.00000000
 41.60000000 278.00000000  53.00000000
 41.70000000 242.00000000  40.00000000
 41.80000000 320.00000000  33.00000000
 41.90000000 267.00000000  68.00000000
 42.00000000 124.00000000  52.00000000
 42.10000000  -4.00000000  19.00000000
 42.20000000  -3.00000000   1.00000000
 42.30000000  49.00000000   0.00000000
 42.40000000 202.00000000  26.00000000
 42.50000000 205.00000000  40.00000000
 42.60000000 303.00000000  59.00000000
 42.70000000  97.00000000  16.00000000
 42.80000000 229.00000000  21.00000000
 42.90000000 311.00000000   9.00000000
 43.00000000 334.00000000  36.00000000
 43.10000000 249.00000000  44.00000000
 43.20000000 219.00000000  15.00000000
 43.30000000 320.00000000  47.00000000
 43.40000000 235.00000000  39.00000000
 43.50000000 310.00000000  40.00000000
 43.60000000 247.00000000  60.00000000
 43.70000000 300.00000000  25.00000000
 43.80000000 189.00000000  69.00000000
 43.90000000 237.00000000  23.00000000
 44.00000000 244.00000000  20.00000000
 44.10000000 355.00000000  39.00000000
 44.20000000 160.00000000  36.00000000
 44.30000000 107.00000000  42.00000000
 44.40000000 194.00000000  38.00000000
 44.50000000  14.00000000 -17.00000000
 44.60000000   5.00000000  36.00000000
 44.70000000   8.00000000  -4.00000000
 44.80000000 216.00000000  56.00000000
 44.90000000 174.00000000  19.00000000
 45.00000000 289.00000000  68.00000000
 45.10000000 320.00000000  37.00000000
 45.20000000 246.00000000  47.00000000
 45.30000000 269.00000000  44.00000000
 45.40000000 341.00000000  45.00000000
 45.50000000 250.00000000  38.00000000
 45.60000000 227.00000000  30.00000000
 45.70000000 101.00000000  24.00000000
 45.80000000  94.00000000  25.00000000
 45.90000000  46.00000000 -14.00000000
 46.00000000 139.00000000  34.00000000
 46.10000000 206.00000000  13.00000000
 46.20000000 202.00000000   8.00000000
 46.30000000 172.00000000  -5.00000000
 46.40000000 277.00000000  19.00000000
 46.50000000 239.00000000  29.00000000
 46.60000000 173.00000000  36.00000000
 46.70000000 235.00000000  16.00000000
 46.80000000 277.00000000  23.00000000
 46.90000000 286.00000000  -2.00000000
 47.00000000 295.00000000  12.00000000
 47.10000000 231.00000000  15.00000000
 47.20000000  47.00000000  -4.00000000
 47.30000000  21.00000000  -1.00000000
 47.40000000  31.00000000   3.00000000
 47.50000000  20.00000000 -15.00000000
 47.60000000   5.00000000  38.00000000
 47.70000000 -11.00000000  18.00000000
 47.80000000   6.00000000   5.00000000
 47.90000000   6.00000000   3.00000000
 48.00000000 -21.00000000  -5.00000000
 48.10000000  20.00000000  -2.00000000
 48.20000000   9.00000000 -24.00000000
 48.30000000  23.00000000   6.00000000
 48.40000000  28.00000000   1.00000000
 48.50000000  17.00000000  14.00000000
 48.60000000  -7.00000000 -14.00000000
 48.70000000   0.00000000   2.00000000
 48.80000000  38.00000000  12.00000000
 48.90000000  10.00000000  -6.00000000
 49.00000000  29.00000000 -11.00000000
 49.10000000 -13.00000000 -19.00000000
 49.20000000  25.00000000 -10.00000000
 49.30000000   5.00000000   0.00000000
 49.40000000  -3.00000000 -18.00000000
 49.50000000  25.00000000 -15.00000000
 49.60000000  31.00000000 -10.00000000
 49.70000000  41.00000000 -20.00000000
 49.80000000   5.00000000   3.00000000
 49.90000000  -6.00000000  10.00000000
 50.00000000  44.00000000  28.00000000
 50.10000000  11.00000000 -10.00000000
 50.20000000 154.00000000  19.00000000
 50.30000000 274.00000000  40.00000000
 50.40000000 275.00000000   4.00000000
 50.50000000 202.00000000  19.00000000
 50.60000000 221.00000000  16.00000000
 50.70000000 233.00000000   7.00000000
 50.80000000 264.00000000  16.00000000
 50.90000000 224.00000000  37.00000000
 51.00000000 276.00000000  35.00000000
 51.10000000 208.00000000   3.00000000
 51.20000000 208.00000000  32.00000000
 51.30000000 286.00000000  25.00000000
 51.40000000 187.00000000   7.00000000
 51.50000000 203.00000000  -5.00000000
 51.60000000 201.00000000  20.00000000
 51.70000000 204.00000000  23.00000000
 51.80000000 320.00000000  27.00000000
 51.90000000 270.00000000   1.00000000
 52.00000000 310.00000000  33.00000000
 52.10000000 278.00000000  20.00000000
 52.20000000 212.00000000  50.00000000
 52.30000000 218.00000000   0.00000000
 52.40000000 263.00000000  50.00000000
 52.50000000 321.00000000  31.00000000
 52.60000000 212.00000000  39.00000000
 52.70000000 261.00000000  44.00000000
 52.80000000 233.00000000  58.00000000
 52.90000000 315.00000000   0.00000000
 53.00000000 257.00000000  56.00000000
 53.10000000 247.00000000  41.00000000
 53.20000000 112.00000000  24.00000000
 53.30000000  -6.00000000  -2.00000000
 53.40000000  19.00000000  -2.00000000
 53.50000000  26.00000000  -4.00000000
 53.60000000  10.00000000  15.00000000
 53.70000000 -12.00000000  -8.00000000
 53.80000000  28.00000000  15.00000000
 53.90000000 -13.00000000 -16.00000000
 54.00000000  38.00000000 -27.00000000
 54.10000000  18.00000000   4.00000000
 54.20000000   6.00000000  -9.00000000
 54.30000000  22.00000000   9.00000000
 54.40000000  14.00000000 -20.00000000
 54.50000000 -20.00000000  -5.00000000
 54.60000000  11.00000000  10.00000000
 54.70000000   8.00000000 -11.00000000
 54.80000000   1.00000000  16.00000000
 54.90000000   5.00000000  -1.00000000
 55.00000000  27.00000000  27.00000000
 55.10000000  44.00000000  -4.00000000
 55.20000000 -18.00000000  -2.00000000
 55.30000000  17.00000000   5.00000000
 55.40000000   9.00000000 -10.00000000
 55.50000000  13.00000000  17.00000000
 55.60000000 -13.00000000  -6.00000000
 55.70000000  -6.00000000   2.00000000
 55.80000000  -3.00000000   4.00000000
 55.90000000 -26.00000000  10.00000000
 56.00000000   4.00000000 -18.00000000
 56.10000000   5.00000000   9.00000000
 56.20000000  15.00000000   3.00000000
 56.30000000   6.00000000 -21.00000000
 56.40000000   4.00000000  -6.00000000
 56.50000000 234.00000000  16.00000000
 56.60000000 225.00000000  20.00000000
 56.70000000 281.00000000  28.00000000
 56.80000000 226.00000000   8.00000000
 56.90000000 264.00000000  73.00000000
 57.00000000 253.00000000  36.00000000
 57.10000000 254.00000000  31.00000000
 57.20000000 192.00000000  18.00000000
 57.30000000 271.00000000   9.00000000
 57.40000000 269.00000000  26.00000000
 57.50000000 194.00000000  15.00000000
 57.60000000 186.00000000  21.00000000
 57.70000000 242.00000000  20.00000000
 57.80000000 180.00000000   2.00000000
 57.90000000 202.00000000  61.00000000
 58.00000000 160.00000000  30.00000000
 58.10000000 202.00000000  42.00000000
 58.20000000 149.00000000 -17.00000000
 58.30000000 189.00000000   4.00000000
 58.40000000  78.00000000   4.00000000
 58.50000000 -23.00000000 -14.00000000
 58.60000000 -24.00000000 -15.00000000
 58.70000000 -27.00000000  -5.00000000
 58.80000000   3.00000000  -3.00000000
 58.90000000  -1.00000000  -8.00000000
 59.00000000   9.00000000  -4.00000000
 59.10000000  14.00000000  15.00000000
 59.20000000  -6.00000000   4.00000000
 59.30000000  -4.00000000  -4.00000000
 59.40000000  20.00000000   6.00000000
 59.50000000 -23.00000000   1.00000000
 59.60000000  24.00000000  10.00000000
 59.70000000  12.00000000 -11.00000000
 59.80000000  24.00000000 -14.00000000
 59.90000000 -26.00000000  19.00000000
 60.00000000 -13.00000000  -5.00000000
 60.10000000  -2.00000000  -5.00000000
 60.20000000  10.00000000  -9.00000000
 60.30000000 -18.00000000 -23.00000000
 60.40000000 -12.00000000   3.00000000
 60.50000000  18.00000000  -4.00000000
 60.60000000 -29.00000000  -4.00000000
 60.70000000 -17.00000000  -9.00000000
 60.80000000 -10.00000000 -21.00000000
 60.90000000 -18.00000000  -9.00000000
 61.00000000  10.00000000 -14.00000000
 61.10000000 -15.00000000 -13.00000000
 61.20000000 -23.00000000  -7.00000000
 61.30000000   1.00000000 -15.00000000
 61.40000000 -40.00000000  36.00000000
 61.50000000   4.00000000  -4.00000000
 61.60000000   4.00000000  -7.00000000
 61.70000000  -9.00000000  21.00000000
 61.80000000 -10.00000000  19.00000000
 61.90000000  -4.00000000 -26.00000000
 62.00000000  17.00000000  -5.00000000
 62.10000000   4.00000000  15.00000000
 62.20000000 -10.00000000  16.00000000
 62.30000000  19.00000000 -12.00000000
 62.40000000  -3.00000000  -6.00000000
 62.50000000  46.00000000  26.00000000
 62.60000000 -20.00000000   3.00000000
 62.70000000   5.00000000   2.00000000
 62.80000000 -29.00000000 -25.00000000
 62.90000000  34.00000000   4.00000000
 63.00000000  13.00000000 -13.00000000
 63.10000000 -11.00000000 -19.00000000
 63.20000000  12.00000000  11.00000000
 63.30000000 -13.00000000   0.00000000
 63.40000000  30.00000000  22.00000000
 63.50000000  24.00000000 -10.00000000
 63.60000000  -8.00000000  -4.00000000
 63.70000000 -13.00000000  -7.00000000
 63.80000000   9.00000000  -8.00000000
 63.90000000 -15.00000000  22.00000000
 64.00000000 -19.00000000  11.00000000
 64.10000000  38.00000000  -4.00000000
 64.20000000 -23.00000000  37.00000000
 64.30000000  -1.00000000 -11.00000000
 64.40000000  -6.00000000 -11.00000000
 64.50000000   4.00000000 -12.00000000
 64.60000000   3.00000000  -5.00000000
 64.70000000  13.00000000   6.00000000
 64.80000000  -4.00000000  13.00000000
 64.90000000   5.00000000  -6.00000000
 65.00000000 -14.00000000  -3.00000000
 65.10000000 -25.00000000 -11.00000000
 65.20000000  -7.00000000   0.00000000
 65.30000000 -30.00000000 -15.00000000
 65.40000000 -13.00000000  14.00000000
 65.50000000   2.00000000  25.00000000
 65.60000000 -20.00000000  -6.00000000
 65.70000000  -6.00000000 -10.00000000
 65.80000000 -20.00000000  -7.00000000
 65.90000000   9.00000000 -29.00000000
 66.00000000   0.00000000  -6.00000000
 66.10000000  12.00000000  -4.00000000
 66.20000000   0.00000000 -19.00000000
 66.30000000   6.00000000 -13.00000000
 66.40000000  16.00000000 -22.00000000
 66.50000000  -7.00000000  33.00000000
 66.60000000  -5.00000000  -1.00000000
 66.70000000 -22.00000000   9.00000000
 66.80000000 -12.00000000  15.00000000
 66.90000000  -4.00000000  10.00000000
 67.00000000 -16.00000000  -1.00000000
 67.10000000  11.00000000  11.00000000
 67.20000000   8.00000000  24.00000000
 67.30000000 -21.00000000   3.00000000
 67.40000000  -8.00000000 -11.00000000
 67.50000000 -18.00000000   6.00000000
 67.60000000  30.00000000  -3.00000000
 67.70000000 -13.00000000 -16.00000000
 67.80000000 -23.00000000  15.00000000
 67.90000000 -17.00000000  14.00000000
 68.00000000  21.00000000 -13.00000000
 68.10000000  22.00000000   1.00000000
 68.20000000   0.00000000  -8.00000000
 68.30000000  14.00000000   6.00000000
 68.40000000   7.00000000   0.00000000
 68.50000000 -21.00000000  -6.00000000
 68.60000000 -26.00000000   7.00000000
 68.70000000 -15.00000000 -19.00000000
 68.80000000  16.00000000  -9.00000000
 68.90000000  -8.00000000 -11.00000000
 69.00000000   2.00000000   7.00000000
 69.10000000 -15.00000000 -16.00000000
 69.20000000  14.00000000  -9.00000000
 69.30000000  23.00000000 -26.00000000
 69.40000000   4.00000000  -9.00000000
 69.50000000  23.00000000  -6.00000000
 69.60000000  -4.00000000  -4.00000000
 69.70000000  30.00000000  10.00000000
 69.80000000   6.00000000  -2.00000000
 69.90000000 -24.00000000   3.00000000
 70.00000000 -18.00000000 -18.00000000
