# Supplementary material for: Functional 3D architecture in an intrinsically disordered E3 ligase domain facilitates ubiquitin transfer
Source: Nat Commun. 2020 Jul 30;11:3807. doi: 10.1038/s41467-020-17647-x (PMC7393505; doi:10.1038/s41467-020-17647-x)
Supplement: Supplementary file 4 — Source Data [file 41467_2020_17647_MOESM4_ESM.zip › Source data/Fig. 2/Figure 2B/SM traces - raw/57-84 + SUMO/45_68with_fret.dat]

  0.00000000  21.00000000 135.00000000   0.86538462
  0.10000000  40.00000000 129.00000000   0.76331361
  0.20000000  41.00000000  82.00000000   0.66666667
  0.30000000   2.00000000 142.00000000   0.98611111
  0.40000000  77.00000000 207.00000000   0.72887324
  0.50000000  35.00000000 160.00000000   0.82051282
  0.60000000  83.00000000 216.00000000   0.72240803
  0.70000000  37.00000000 196.00000000   0.84120172
  0.80000000  38.00000000 100.00000000   0.72463768
  0.90000000  62.00000000 179.00000000   0.74273859
  1.00000000  27.00000000 233.00000000   0.89615385
  1.10000000  36.00000000 145.00000000   0.80110497
  1.20000000  32.00000000 174.00000000   0.84466019
  1.30000000  51.00000000 212.00000000   0.80608365
  1.40000000 124.00000000 179.00000000   0.59075908
  1.50000000  77.00000000 216.00000000   0.73720137
  1.60000000  29.00000000 170.00000000   0.85427136
  1.70000000  54.00000000 194.00000000   0.78225806
  1.80000000  63.00000000 267.00000000   0.80909091
  1.90000000  51.00000000 203.00000000   0.79921260
  2.00000000 135.00000000  85.00000000   0.38636364
  2.10000000  89.00000000 171.00000000   0.65769231
  2.20000000  47.00000000 151.00000000   0.76262626
  2.30000000  63.00000000 202.00000000   0.76226415
  2.40000000  86.00000000 220.00000000   0.71895425
  2.50000000  57.00000000 227.00000000   0.79929577
  2.60000000  57.00000000 202.00000000   0.77992278
  2.70000000  36.00000000 150.00000000   0.80645161
  2.80000000  49.00000000 178.00000000   0.78414097
  2.90000000  37.00000000 214.00000000   0.85258964
  3.00000000  79.00000000 188.00000000   0.70411985
  3.10000000  49.00000000 186.00000000   0.79148936
  3.20000000  48.00000000 139.00000000   0.74331551
  3.30000000  46.00000000 179.00000000   0.79555556
  3.40000000  45.00000000 199.00000000   0.81557377
  3.50000000  92.00000000 243.00000000   0.72537313
  3.60000000  99.00000000 171.00000000   0.63333333
  3.70000000  30.00000000 136.00000000   0.81927711
  3.80000000  82.00000000 172.00000000   0.67716535
  3.90000000  69.00000000 123.00000000   0.64062500
  4.00000000  15.00000000 231.00000000   0.93902439
  4.10000000  54.00000000 139.00000000   0.72020725
  4.20000000 109.00000000 219.00000000   0.66768293
  4.30000000  63.00000000 155.00000000   0.71100917
  4.40000000 101.00000000 172.00000000   0.63003663
  4.50000000  54.00000000 197.00000000   0.78486056
  4.60000000  47.00000000 192.00000000   0.80334728
  4.70000000  45.00000000 162.00000000   0.78260870
  4.80000000  80.00000000 171.00000000   0.68127490
  4.90000000  25.00000000 114.00000000   0.82014388
  5.00000000  48.00000000 167.00000000   0.77674419
  5.10000000  58.00000000 166.00000000   0.74107143
  5.20000000  71.00000000 165.00000000   0.69915254
  5.30000000 118.00000000 147.00000000   0.55471698
  5.40000000  24.00000000 219.00000000   0.90123457
  5.50000000  91.00000000 180.00000000   0.66420664
  5.60000000  97.00000000 235.00000000   0.70783133
  5.70000000  66.00000000 217.00000000   0.76678445
  5.80000000  64.00000000 129.00000000   0.66839378
  5.90000000  34.00000000 136.00000000   0.80000000
  6.00000000  67.00000000 165.00000000   0.71120690
  6.10000000  57.00000000 189.00000000   0.76829268
  6.20000000  45.00000000 179.00000000   0.79910714
  6.30000000 102.00000000 153.00000000   0.60000000
  6.40000000 120.00000000 179.00000000   0.59866221
  6.50000000  42.00000000 146.00000000   0.77659574
  6.60000000  67.00000000 157.00000000   0.70089286
  6.70000000  44.00000000 124.00000000   0.73809524
  6.80000000  77.00000000 168.00000000   0.68571429
  6.90000000  88.00000000 173.00000000   0.66283525
  7.00000000  66.00000000 150.00000000   0.69444444
  7.10000000  78.00000000 151.00000000   0.65938865
  7.20000000  97.00000000 131.00000000   0.57456140
  7.30000000  38.00000000 162.00000000   0.81000000
  7.40000000  56.00000000 136.00000000   0.70833333
  7.50000000  43.00000000 132.00000000   0.75428571
  7.60000000  30.00000000 125.00000000   0.80645161
  7.70000000  43.00000000 212.00000000   0.83137255
  7.80000000  94.00000000 207.00000000   0.68770764
  7.90000000  51.00000000 243.00000000   0.82653061
  8.00000000 121.00000000 157.00000000   0.56474820
  8.10000000  27.00000000 128.00000000   0.82580645
  8.20000000  79.00000000 135.00000000   0.63084112
  8.30000000  69.00000000 204.00000000   0.74725275
  8.40000000  59.00000000 156.00000000   0.72558140
  8.50000000  60.00000000 208.00000000   0.77611940
  8.60000000  68.00000000 139.00000000   0.67149758
  8.70000000  59.00000000  98.00000000   0.62420382
  8.80000000  69.00000000 182.00000000   0.72509960
  8.90000000  31.00000000 163.00000000   0.84020619
  9.00000000  29.00000000 202.00000000   0.87445887
  9.10000000   8.00000000 129.00000000   0.94160584
  9.20000000 134.00000000 119.00000000   0.47035573
  9.30000000 108.00000000 132.00000000   0.55000000
  9.40000000  93.00000000 238.00000000   0.71903323
  9.50000000  84.00000000 216.00000000   0.72000000
  9.60000000  90.00000000 193.00000000   0.68197880
  9.70000000  30.00000000 146.00000000   0.82954545
  9.80000000  70.00000000 143.00000000   0.67136150
  9.90000000  45.00000000 227.00000000   0.83455882
 10.00000000  61.00000000 205.00000000   0.77067669
 10.10000000 102.00000000 225.00000000   0.68807339
 10.20000000  61.00000000 121.00000000   0.66483516
 10.30000000  47.00000000 151.00000000   0.76262626
 10.40000000  46.00000000 146.00000000   0.76041667
 10.50000000  55.00000000 120.00000000   0.68571429
 10.60000000  93.00000000 149.00000000   0.61570248
 10.70000000  76.00000000 149.00000000   0.66222222
 10.80000000  85.00000000 171.00000000   0.66796875
 10.90000000  82.00000000 121.00000000   0.59605911
 11.00000000  28.00000000 121.00000000   0.81208054
 11.10000000  77.00000000 236.00000000   0.75399361
 11.20000000  37.00000000 153.00000000   0.80526316
 11.30000000  46.00000000 175.00000000   0.79185520
 11.40000000  69.00000000 128.00000000   0.64974619
 11.50000000  66.00000000 145.00000000   0.68720379
 11.60000000  51.00000000 141.00000000   0.73437500
 11.70000000  44.00000000 190.00000000   0.81196581
 11.80000000  63.00000000 187.00000000   0.74800000
 11.90000000  97.00000000 170.00000000   0.63670412
 12.00000000  92.00000000 147.00000000   0.61506276
 12.10000000 298.00000000  73.00000000   0.19676550
 12.20000000 295.00000000   8.00000000   0.02640264
 12.30000000 308.00000000  47.00000000   0.13239437
 12.40000000 279.00000000  28.00000000   0.09120521
 12.50000000 275.00000000  23.00000000   0.07718121
 12.60000000 354.00000000  27.00000000   0.07086614
 12.70000000 349.00000000  43.00000000   0.10969388
 12.80000000 390.00000000  48.00000000   0.10958904
 12.90000000 312.00000000  61.00000000   0.16353887
 13.00000000 280.00000000  32.00000000   0.10256410
 13.10000000 209.00000000  26.00000000   0.11063830
 13.20000000 307.00000000  51.00000000   0.14245810
 13.30000000 283.00000000  63.00000000   0.18208092
 13.40000000 385.00000000  29.00000000   0.07004831
 13.50000000 192.00000000  46.00000000   0.19327731
 13.60000000 224.00000000  30.00000000   0.11811024
 13.70000000 197.00000000  36.00000000   0.15450644
 13.80000000 356.00000000  32.00000000   0.08247423
 13.90000000 306.00000000  47.00000000   0.13314448
 14.00000000 271.00000000  49.00000000   0.15312500
 14.10000000 308.00000000  71.00000000   0.18733509
 14.20000000 324.00000000  52.00000000   0.13829787
 14.30000000 265.00000000  22.00000000   0.07665505
 14.40000000 285.00000000  58.00000000   0.16909621
 14.50000000 274.00000000  60.00000000   0.17964072
 14.60000000 259.00000000  15.00000000   0.05474453
 14.70000000 281.00000000  26.00000000   0.08469055
 14.80000000 269.00000000  63.00000000   0.18975904
 14.90000000 296.00000000  30.00000000   0.09202454
 15.00000000 230.00000000  42.00000000   0.15441176
 15.10000000 247.00000000  84.00000000   0.25377644
 15.20000000 260.00000000  41.00000000   0.13621262
 15.30000000 258.00000000  45.00000000   0.14851485
 15.40000000 308.00000000  22.00000000   0.06666667
 15.50000000 281.00000000  20.00000000   0.06644518
 15.60000000 312.00000000  29.00000000   0.08504399
 15.70000000 252.00000000  44.00000000   0.14864865
 15.80000000 324.00000000  23.00000000   0.06628242
 15.90000000 264.00000000  61.00000000   0.18769231
 16.00000000 300.00000000  32.00000000   0.09638554
 16.10000000 309.00000000  69.00000000   0.18253968
 16.20000000 320.00000000  37.00000000   0.10364146
 16.30000000 249.00000000  40.00000000   0.13840830
 16.40000000 182.00000000  36.00000000   0.16513761
 16.50000000 204.00000000  71.00000000   0.25818182
 16.60000000 296.00000000  17.00000000   0.05431310
 16.70000000 255.00000000  69.00000000   0.21296296
 16.80000000 244.00000000  37.00000000   0.13167260
 16.90000000 299.00000000  20.00000000   0.06269592
 17.00000000 244.00000000  36.00000000   0.12857143
 17.10000000 310.00000000  16.00000000   0.04907975
 17.20000000 266.00000000  30.00000000   0.10135135
 17.30000000 321.00000000  43.00000000   0.11813187
 17.40000000 377.00000000  50.00000000   0.11709602
 17.50000000 278.00000000  -2.00000000  -0.00724638
 17.60000000 291.00000000  52.00000000   0.15160350
 17.70000000 243.00000000  52.00000000   0.17627119
 17.80000000 207.00000000  26.00000000   0.11158798
 17.90000000 187.00000000  48.00000000   0.20425532
 18.00000000 268.00000000  31.00000000   0.10367893
 18.10000000 294.00000000  30.00000000   0.09259259
 18.20000000 302.00000000  25.00000000   0.07645260
 18.30000000 277.00000000  48.00000000   0.14769231
 18.40000000 280.00000000  14.00000000   0.04761905
 18.50000000 278.00000000  26.00000000   0.08552632
 18.60000000 276.00000000  22.00000000   0.07382550
 18.70000000 264.00000000  27.00000000   0.09278351
 18.80000000 265.00000000  36.00000000   0.11960133
 18.90000000 354.00000000  42.00000000   0.10606061
 19.00000000 252.00000000  56.00000000   0.18181818
 19.10000000 321.00000000  28.00000000   0.08022923
 19.20000000 287.00000000  41.00000000   0.12500000
 19.30000000 301.00000000  32.00000000   0.09609610
 19.40000000 251.00000000  14.00000000   0.05283019
 19.50000000 299.00000000  17.00000000   0.05379747
 19.60000000 268.00000000  34.00000000   0.11258278
 19.70000000 306.00000000  28.00000000   0.08383234
 19.80000000 212.00000000  25.00000000   0.10548523
 19.90000000 225.00000000  63.00000000   0.21875000
 20.00000000 333.00000000  67.00000000   0.16750000
 20.10000000 339.00000000  45.00000000   0.11718750
 20.20000000 266.00000000  75.00000000   0.21994135
 20.30000000 297.00000000  28.00000000   0.08615385
 20.40000000 256.00000000  30.00000000   0.10489510
 20.50000000 303.00000000  31.00000000   0.09281437
 20.60000000 224.00000000  53.00000000   0.19133574
 20.70000000 339.00000000  23.00000000   0.06353591
 20.80000000 324.00000000  22.00000000   0.06358382
 20.90000000 263.00000000  12.00000000   0.04363636
 21.00000000 260.00000000  27.00000000   0.09407666
 21.10000000 251.00000000  58.00000000   0.18770227
 21.20000000 271.00000000  26.00000000   0.08754209
 21.30000000 248.00000000  52.00000000   0.17333333
 21.40000000 226.00000000  29.00000000   0.11372549
 21.50000000 261.00000000  14.00000000   0.05090909
 21.60000000 286.00000000   9.00000000   0.03050847
 21.70000000 198.00000000  17.00000000   0.07906977
 21.80000000 235.00000000  36.00000000   0.13284133
 21.90000000 315.00000000  31.00000000   0.08959538
 22.00000000 277.00000000  22.00000000   0.07357860
 22.10000000 178.00000000  18.00000000   0.09183673
 22.20000000 322.00000000  53.00000000   0.14133333
 22.30000000 383.00000000  59.00000000   0.13348416
 22.40000000 272.00000000  24.00000000   0.08108108
 22.50000000 240.00000000  35.00000000   0.12727273
 22.60000000 259.00000000  46.00000000   0.15081967
 22.70000000 380.00000000  24.00000000   0.05940594
 22.80000000 269.00000000  65.00000000   0.19461078
 22.90000000 253.00000000  50.00000000   0.16501650
 23.00000000 194.00000000  25.00000000   0.11415525
 23.10000000 284.00000000  11.00000000   0.03728814
 23.20000000 276.00000000  20.00000000   0.06756757
 23.30000000 234.00000000  65.00000000   0.21739130
 23.40000000 251.00000000  47.00000000   0.15771812
 23.50000000 244.00000000  16.00000000   0.06153846
 23.60000000 306.00000000  67.00000000   0.17962466
 23.70000000 176.00000000  16.00000000   0.08333333
 23.80000000 285.00000000  26.00000000   0.08360129
 23.90000000 297.00000000  35.00000000   0.10542169
 24.00000000 211.00000000  47.00000000   0.18217054
 24.10000000 268.00000000  26.00000000   0.08843537
 24.20000000 135.00000000  33.00000000   0.19642857
 24.30000000 318.00000000  10.00000000   0.03048780
 24.40000000 318.00000000  75.00000000   0.19083969
 24.50000000 218.00000000  69.00000000   0.24041812
 24.60000000 284.00000000  29.00000000   0.09265176
 24.70000000 194.00000000  48.00000000   0.19834711
 24.80000000 213.00000000  76.00000000   0.26297578
 24.90000000 227.00000000  15.00000000   0.06198347
 25.00000000 267.00000000  57.00000000   0.17592593
 25.10000000 271.00000000  42.00000000   0.13418530
 25.20000000 287.00000000  21.00000000   0.06818182
 25.30000000 235.00000000  24.00000000   0.09266409
 25.40000000 348.00000000  42.00000000   0.10769231
 25.50000000 311.00000000  21.00000000   0.06325301
 25.60000000 270.00000000  10.00000000   0.03571429
 25.70000000 315.00000000  24.00000000   0.07079646
 25.80000000 301.00000000  50.00000000   0.14245014
 25.90000000 229.00000000  31.00000000   0.11923077
 26.00000000 346.00000000  66.00000000   0.16019417
 26.10000000 287.00000000  20.00000000   0.06514658
 26.20000000 306.00000000  37.00000000   0.10787172
 26.30000000 294.00000000  78.00000000   0.20967742
 26.40000000 361.00000000  32.00000000   0.08142494
 26.50000000 203.00000000  66.00000000   0.24535316
 26.60000000 220.00000000  40.00000000   0.15384615
 26.70000000 312.00000000  77.00000000   0.19794344
 26.80000000 342.00000000  44.00000000   0.11398964
 26.90000000 232.00000000  24.00000000   0.09375000
 27.00000000 231.00000000  15.00000000   0.06097561
 27.10000000 332.00000000  26.00000000   0.07262570
 27.20000000 265.00000000  32.00000000   0.10774411
 27.30000000 212.00000000  14.00000000   0.06194690
 27.40000000 304.00000000  32.00000000   0.09523810
 27.50000000 286.00000000  46.00000000   0.13855422
 27.60000000 281.00000000  30.00000000   0.09646302
 27.70000000 229.00000000   9.00000000   0.03781513
 27.80000000 265.00000000   1.00000000   0.00375940
 27.90000000 233.00000000   9.00000000   0.03719008
 28.00000000 273.00000000  73.00000000   0.21098266
 28.10000000 313.00000000  30.00000000   0.08746356
 28.20000000 235.00000000  26.00000000   0.09961686
 28.30000000 239.00000000  38.00000000   0.13718412
 28.40000000 326.00000000  10.00000000   0.02976190
 28.50000000 304.00000000  40.00000000   0.11627907
 28.60000000 229.00000000  29.00000000   0.11240310
 28.70000000 330.00000000  30.00000000   0.08333333
 28.80000000 257.00000000  43.00000000   0.14333333
 28.90000000 279.00000000  16.00000000   0.05423729
 29.00000000 256.00000000  47.00000000   0.15511551
 29.10000000 315.00000000  46.00000000   0.12742382
 29.20000000 212.00000000  33.00000000   0.13469388
 29.30000000 328.00000000  54.00000000   0.14136126
 29.40000000 354.00000000  55.00000000   0.13447433
 29.50000000 320.00000000  24.00000000   0.06976744
 29.60000000 207.00000000  55.00000000   0.20992366
 29.70000000 345.00000000  16.00000000   0.04432133
 29.80000000 301.00000000  51.00000000   0.14488636
 29.90000000  25.00000000  -2.00000000  -0.08695652
 30.00000000 318.00000000  37.00000000   0.10422535
 30.10000000 227.00000000   6.00000000   0.02575107
 30.20000000 269.00000000  20.00000000   0.06920415
 30.30000000 288.00000000  56.00000000   0.16279070
 30.40000000 300.00000000  11.00000000   0.03536977
 30.50000000 210.00000000  23.00000000   0.09871245
 30.60000000 300.00000000  29.00000000   0.08814590
 30.70000000 319.00000000  35.00000000   0.09887006
 30.80000000 154.00000000   7.00000000   0.04347826
 30.90000000 248.00000000  42.00000000   0.14482759
 31.00000000 209.00000000  16.00000000   0.07111111
 31.10000000 294.00000000  48.00000000   0.14035088
 31.20000000 199.00000000  40.00000000   0.16736402
 31.30000000 252.00000000  24.00000000   0.08695652
 31.40000000 266.00000000  33.00000000   0.11036789
 31.50000000 307.00000000   3.00000000   0.00967742
 31.60000000 280.00000000  22.00000000   0.07284768
 31.70000000 282.00000000  41.00000000   0.12693498
 31.80000000 275.00000000  28.00000000   0.09240924
 31.90000000 277.00000000  37.00000000   0.11783439
 32.00000000 288.00000000  22.00000000   0.07096774
 32.10000000 275.00000000  23.00000000   0.07718121
 32.20000000 322.00000000  31.00000000   0.08781870
 32.30000000 230.00000000  30.00000000   0.11538462
 32.40000000 186.00000000  14.00000000   0.07000000
 32.50000000 364.00000000  29.00000000   0.07379135
 32.60000000 239.00000000   9.00000000   0.03629032
 32.70000000 258.00000000  29.00000000   0.10104530
 32.80000000 273.00000000   9.00000000   0.03191489
 32.90000000 273.00000000  76.00000000   0.21776504
 33.00000000 294.00000000  29.00000000   0.08978328
 33.10000000 203.00000000  49.00000000   0.19444444
 33.20000000 281.00000000  51.00000000   0.15361446
 33.30000000 279.00000000  24.00000000   0.07920792
 33.40000000 291.00000000  69.00000000   0.19166667
 33.50000000 270.00000000  37.00000000   0.12052117
 33.60000000 219.00000000  26.00000000   0.10612245
 33.70000000 264.00000000  52.00000000   0.16455696
 33.80000000 244.00000000  23.00000000   0.08614232
 33.90000000 212.00000000  31.00000000   0.12757202
 34.00000000 283.00000000  42.00000000   0.12923077
 34.10000000 271.00000000  74.00000000   0.21449275
 34.20000000 295.00000000  13.00000000   0.04220779
 34.30000000 203.00000000  45.00000000   0.18145161
 34.40000000 291.00000000  39.00000000   0.11818182
 34.50000000 269.00000000  42.00000000   0.13504823
 34.60000000 225.00000000  18.00000000   0.07407407
 34.70000000 218.00000000  39.00000000   0.15175097
 34.80000000 222.00000000  54.00000000   0.19565217
 34.90000000 262.00000000  20.00000000   0.07092199
 35.00000000 321.00000000  26.00000000   0.07492795
 35.10000000 241.00000000  26.00000000   0.09737828
 35.20000000 232.00000000  49.00000000   0.17437722
 35.30000000 309.00000000  30.00000000   0.08849558
 35.40000000 240.00000000  30.00000000   0.11111111
 35.50000000 261.00000000   0.00000000   0.00000000
 35.60000000 250.00000000  15.00000000   0.05660377
 35.70000000 267.00000000  15.00000000   0.05319149
 35.80000000 238.00000000  27.00000000   0.10188679
 35.90000000 267.00000000  33.00000000   0.11000000
 36.00000000 221.00000000  69.00000000   0.23793103
 36.10000000 252.00000000  21.00000000   0.07692308
 36.20000000 220.00000000  43.00000000   0.16349810
 36.30000000 294.00000000  31.00000000   0.09538462
 36.40000000 228.00000000  30.00000000   0.11627907
 36.50000000 277.00000000  35.00000000   0.11217949
 36.60000000 239.00000000  56.00000000   0.18983051
 36.70000000 305.00000000  95.00000000   0.23750000
 36.80000000 300.00000000  20.00000000   0.06250000
 36.90000000 249.00000000  94.00000000   0.27405248
 37.00000000 272.00000000  43.00000000   0.13650794
 37.10000000 305.00000000  52.00000000   0.14565826
 37.20000000 275.00000000  14.00000000   0.04844291
 37.30000000 242.00000000  31.00000000   0.11355311
 37.40000000 224.00000000  75.00000000   0.25083612
 37.50000000 237.00000000  47.00000000   0.16549296
 37.60000000 270.00000000  62.00000000   0.18674699
 37.70000000 326.00000000  14.00000000   0.04117647
 37.80000000 177.00000000  32.00000000   0.15311005
 37.90000000 303.00000000  29.00000000   0.08734940
 38.00000000 274.00000000  56.00000000   0.16969697
 38.10000000 254.00000000  50.00000000   0.16447368
 38.20000000 261.00000000  47.00000000   0.15259740
 38.30000000 304.00000000  47.00000000   0.13390313
 38.40000000 325.00000000  53.00000000   0.14021164
 38.50000000 304.00000000  47.00000000   0.13390313
 38.60000000 257.00000000  22.00000000   0.07885305
 38.70000000 232.00000000  19.00000000   0.07569721
 38.80000000 314.00000000  31.00000000   0.08985507
 38.90000000 332.00000000  28.00000000   0.07777778
 39.00000000 265.00000000  40.00000000   0.13114754
 39.10000000 282.00000000  87.00000000   0.23577236
 39.20000000 242.00000000  12.00000000   0.04724409
 39.30000000 282.00000000  48.00000000   0.14545455
 39.40000000 275.00000000  27.00000000   0.08940397
 39.50000000 300.00000000  -3.00000000  -0.01010101
 39.60000000 228.00000000  22.00000000   0.08800000
 39.70000000 233.00000000  15.00000000   0.06048387
 39.80000000 186.00000000  57.00000000   0.23456790
 39.90000000 261.00000000  -8.00000000  -0.03162055
 40.00000000 253.00000000  31.00000000   0.10915493
 40.10000000 264.00000000  23.00000000   0.08013937
 40.20000000 247.00000000  27.00000000   0.09854015
 40.30000000 235.00000000  39.00000000   0.14233577
 40.40000000 268.00000000  49.00000000   0.15457413
 40.50000000 185.00000000  49.00000000   0.20940171
 40.60000000 300.00000000   0.00000000   0.00000000
 40.70000000 254.00000000  49.00000000   0.16171617
 40.80000000 265.00000000  32.00000000   0.10774411
 40.90000000 280.00000000  23.00000000   0.07590759
 41.00000000 319.00000000  36.00000000   0.10140845
 41.10000000 194.00000000  28.00000000   0.12612613
 41.20000000 244.00000000  37.00000000   0.13167260
 41.30000000 311.00000000   9.00000000   0.02812500
 41.40000000 327.00000000  54.00000000   0.14173228
 41.50000000 272.00000000  30.00000000   0.09933775
 41.60000000 278.00000000  53.00000000   0.16012085
 41.70000000 242.00000000  40.00000000   0.14184397
 41.80000000 320.00000000  33.00000000   0.09348442
 41.90000000 267.00000000  68.00000000   0.20298507
 42.00000000 124.00000000  52.00000000   0.29545455
 42.10000000  -4.00000000  19.00000000   1.26666667
 42.20000000  -3.00000000   1.00000000  -0.50000000
 42.30000000  49.00000000   0.00000000   0.00000000
 42.40000000 202.00000000  26.00000000   0.11403509
 42.50000000 205.00000000  40.00000000   0.16326531
 42.60000000 303.00000000  59.00000000   0.16298343
 42.70000000  97.00000000  16.00000000   0.14159292
 42.80000000 229.00000000  21.00000000   0.08400000
 42.90000000 311.00000000   9.00000000   0.02812500
 43.00000000 334.00000000  36.00000000   0.09729730
 43.10000000 249.00000000  44.00000000   0.15017065
 43.20000000 219.00000000  15.00000000   0.06410256
 43.30000000 320.00000000  47.00000000   0.12806540
 43.40000000 235.00000000  39.00000000   0.14233577
 43.50000000 310.00000000  40.00000000   0.11428571
 43.60000000 247.00000000  60.00000000   0.19543974
 43.70000000 300.00000000  25.00000000   0.07692308
 43.80000000 189.00000000  69.00000000   0.26744186
 43.90000000 237.00000000  23.00000000   0.08846154
 44.00000000 244.00000000  20.00000000   0.07575758
 44.10000000 355.00000000  39.00000000   0.09898477
 44.20000000 160.00000000  36.00000000   0.18367347
 44.30000000 107.00000000  42.00000000   0.28187919
 44.40000000 194.00000000  38.00000000   0.16379310
 44.50000000  14.00000000 -17.00000000   5.66666667
 44.60000000   5.00000000  36.00000000   0.87804878
 44.70000000   8.00000000  -4.00000000  -1.00000000
 44.80000000 216.00000000  56.00000000   0.20588235
 44.90000000 174.00000000  19.00000000   0.09844560
 45.00000000 289.00000000  68.00000000   0.19047619
 45.10000000 320.00000000  37.00000000   0.10364146
 45.20000000 246.00000000  47.00000000   0.16040956
 45.30000000 269.00000000  44.00000000   0.14057508
 45.40000000 341.00000000  45.00000000   0.11658031
 45.50000000 250.00000000  38.00000000   0.13194444
 45.60000000 227.00000000  30.00000000   0.11673152
 45.70000000 101.00000000  24.00000000   0.19200000
 45.80000000  94.00000000  25.00000000   0.21008403
 45.90000000  46.00000000 -14.00000000  -0.43750000
 46.00000000 139.00000000  34.00000000   0.19653179
 46.10000000 206.00000000  13.00000000   0.05936073
 46.20000000 202.00000000   8.00000000   0.03809524
 46.30000000 172.00000000  -5.00000000  -0.02994012
 46.40000000 277.00000000  19.00000000   0.06418919
 46.50000000 239.00000000  29.00000000   0.10820896
 46.60000000 173.00000000  36.00000000   0.17224880
 46.70000000 235.00000000  16.00000000   0.06374502
 46.80000000 277.00000000  23.00000000   0.07666667
 46.90000000 286.00000000  -2.00000000  -0.00704225
 47.00000000 295.00000000  12.00000000   0.03908795
 47.10000000 231.00000000  15.00000000   0.06097561
 47.20000000  47.00000000  -4.00000000  -0.09302326
 47.30000000  21.00000000  -1.00000000  -0.05000000
 47.40000000  31.00000000   3.00000000   0.08823529
 47.50000000  20.00000000 -15.00000000  -3.00000000
 47.60000000   5.00000000  38.00000000   0.88372093
 47.70000000 -11.00000000  18.00000000   2.57142857
 47.80000000   6.00000000   5.00000000   0.45454545
 47.90000000   6.00000000   3.00000000   0.33333333
 48.00000000 -21.00000000  -5.00000000   0.19230769
 48.10000000  20.00000000  -2.00000000  -0.11111111
 48.20000000   9.00000000 -24.00000000   1.60000000
 48.30000000  23.00000000   6.00000000   0.20689655
 48.40000000  28.00000000   1.00000000   0.03448276
 48.50000000  17.00000000  14.00000000   0.45161290
 48.60000000  -7.00000000 -14.00000000   0.66666667
 48.70000000   0.00000000   2.00000000   1.00000000
 48.80000000  38.00000000  12.00000000   0.24000000
 48.90000000  10.00000000  -6.00000000  -1.50000000
 49.00000000  29.00000000 -11.00000000  -0.61111111
 49.10000000 -13.00000000 -19.00000000   0.59375000
 49.20000000  25.00000000 -10.00000000  -0.66666667
 49.30000000   5.00000000   0.00000000   0.00000000
 49.40000000  -3.00000000 -18.00000000   0.85714286
 49.50000000  25.00000000 -15.00000000  -1.50000000
 49.60000000  31.00000000 -10.00000000  -0.47619048
 49.70000000  41.00000000 -20.00000000  -0.95238095
 49.80000000   5.00000000   3.00000000   0.37500000
 49.90000000  -6.00000000  10.00000000   2.50000000
 50.00000000  44.00000000  28.00000000   0.38888889
 50.10000000  11.00000000 -10.00000000 -10.00000000
 50.20000000 154.00000000  19.00000000   0.10982659
 50.30000000 274.00000000  40.00000000   0.12738854
 50.40000000 275.00000000   4.00000000   0.01433692
 50.50000000 202.00000000  19.00000000   0.08597285
 50.60000000 221.00000000  16.00000000   0.06751055
 50.70000000 233.00000000   7.00000000   0.02916667
 50.80000000 264.00000000  16.00000000   0.05714286
 50.90000000 224.00000000  37.00000000   0.14176245
 51.00000000 276.00000000  35.00000000   0.11254019
 51.10000000 208.00000000   3.00000000   0.01421801
 51.20000000 208.00000000  32.00000000   0.13333333
 51.30000000 286.00000000  25.00000000   0.08038585
 51.40000000 187.00000000   7.00000000   0.03608247
 51.50000000 203.00000000  -5.00000000  -0.02525253
 51.60000000 201.00000000  20.00000000   0.09049774
 51.70000000 204.00000000  23.00000000   0.10132159
 51.80000000 320.00000000  27.00000000   0.07780980
 51.90000000 270.00000000   1.00000000   0.00369004
 52.00000000 310.00000000  33.00000000   0.09620991
 52.10000000 278.00000000  20.00000000   0.06711409
 52.20000000 212.00000000  50.00000000   0.19083969
 52.30000000 218.00000000   0.00000000   0.00000000
 52.40000000 263.00000000  50.00000000   0.15974441
 52.50000000 321.00000000  31.00000000   0.08806818
 52.60000000 212.00000000  39.00000000   0.15537849
 52.70000000 261.00000000  44.00000000   0.14426230
 52.80000000 233.00000000  58.00000000   0.19931271
 52.90000000 315.00000000   0.00000000   0.00000000
 53.00000000 257.00000000  56.00000000   0.17891374
 53.10000000 247.00000000  41.00000000   0.14236111
 53.20000000 112.00000000  24.00000000   0.17647059
 53.30000000  -6.00000000  -2.00000000   0.25000000
 53.40000000  19.00000000  -2.00000000  -0.11764706
 53.50000000  26.00000000  -4.00000000  -0.18181818
 53.60000000  10.00000000  15.00000000   0.60000000
 53.70000000 -12.00000000  -8.00000000   0.40000000
 53.80000000  28.00000000  15.00000000   0.34883721
 53.90000000 -13.00000000 -16.00000000   0.55172414
 54.00000000  38.00000000 -27.00000000  -2.45454545
 54.10000000  18.00000000   4.00000000   0.18181818
 54.20000000   6.00000000  -9.00000000   3.00000000
 54.30000000  22.00000000   9.00000000   0.29032258
 54.40000000  14.00000000 -20.00000000   3.33333333
 54.50000000 -20.00000000  -5.00000000   0.20000000
 54.60000000  11.00000000  10.00000000   0.47619048
 54.70000000   8.00000000 -11.00000000   3.66666667
 54.80000000   1.00000000  16.00000000   0.94117647
 54.90000000   5.00000000  -1.00000000  -0.25000000
 55.00000000  27.00000000  27.00000000   0.50000000
 55.10000000  44.00000000  -4.00000000  -0.10000000
 55.20000000 -18.00000000  -2.00000000   0.10000000
 55.30000000  17.00000000   5.00000000   0.22727273
 55.40000000   9.00000000 -10.00000000  10.00000000
 55.50000000  13.00000000  17.00000000   0.56666667
 55.60000000 -13.00000000  -6.00000000   0.31578947
 55.70000000  -6.00000000   2.00000000  -0.50000000
 55.80000000  -3.00000000   4.00000000   4.00000000
 55.90000000 -26.00000000  10.00000000  -0.62500000
 56.00000000   4.00000000 -18.00000000   1.28571429
 56.10000000   5.00000000   9.00000000   0.64285714
 56.20000000  15.00000000   3.00000000   0.16666667
 56.30000000   6.00000000 -21.00000000   1.40000000
 56.40000000   4.00000000  -6.00000000   3.00000000
 56.50000000 234.00000000  16.00000000   0.06400000
 56.60000000 225.00000000  20.00000000   0.08163265
 56.70000000 281.00000000  28.00000000   0.09061489
 56.80000000 226.00000000   8.00000000   0.03418803
 56.90000000 264.00000000  73.00000000   0.21661721
 57.00000000 253.00000000  36.00000000   0.12456747
 57.10000000 254.00000000  31.00000000   0.10877193
 57.20000000 192.00000000  18.00000000   0.08571429
 57.30000000 271.00000000   9.00000000   0.03214286
 57.40000000 269.00000000  26.00000000   0.08813559
 57.50000000 194.00000000  15.00000000   0.07177033
 57.60000000 186.00000000  21.00000000   0.10144928
 57.70000000 242.00000000  20.00000000   0.07633588
 57.80000000 180.00000000   2.00000000   0.01098901
 57.90000000 202.00000000  61.00000000   0.23193916
 58.00000000 160.00000000  30.00000000   0.15789474
 58.10000000 202.00000000  42.00000000   0.17213115
 58.20000000 149.00000000 -17.00000000  -0.12878788
 58.30000000 189.00000000   4.00000000   0.02072539
 58.40000000  78.00000000   4.00000000   0.04878049
 58.50000000 -23.00000000 -14.00000000   0.37837838
 58.60000000 -24.00000000 -15.00000000   0.38461538
 58.70000000 -27.00000000  -5.00000000   0.15625000
 58.80000000   3.00000000  -3.00000000   0.50000000
 58.90000000  -1.00000000  -8.00000000   0.88888889
 59.00000000   9.00000000  -4.00000000  -0.80000000
 59.10000000  14.00000000  15.00000000   0.51724138
 59.20000000  -6.00000000   4.00000000  -2.00000000
 59.30000000  -4.00000000  -4.00000000   0.50000000
 59.40000000  20.00000000   6.00000000   0.23076923
 59.50000000 -23.00000000   1.00000000  -0.04545455
 59.60000000  24.00000000  10.00000000   0.29411765
 59.70000000  12.00000000 -11.00000000 -11.00000000
 59.80000000  24.00000000 -14.00000000  -1.40000000
 59.90000000 -26.00000000  19.00000000  -2.71428571
 60.00000000 -13.00000000  -5.00000000   0.27777778
 60.10000000  -2.00000000  -5.00000000   0.71428571
 60.20000000  10.00000000  -9.00000000  -9.00000000
 60.30000000 -18.00000000 -23.00000000   0.56097561
 60.40000000 -12.00000000   3.00000000  -0.33333333
 60.50000000  18.00000000  -4.00000000  -0.28571429
 60.60000000 -29.00000000  -4.00000000   0.12121212
 60.70000000 -17.00000000  -9.00000000   0.34615385
 60.80000000 -10.00000000 -21.00000000   0.67741935
 60.90000000 -18.00000000  -9.00000000   0.33333333
 61.00000000  10.00000000 -14.00000000   3.50000000
 61.10000000 -15.00000000 -13.00000000   0.46428571
 61.20000000 -23.00000000  -7.00000000   0.23333333
 61.30000000   1.00000000 -15.00000000   1.07142857
 61.40000000 -40.00000000  36.00000000  -9.00000000
 61.50000000   4.00000000  -4.00000000   0.50000000
 61.60000000   4.00000000  -7.00000000   2.33333333
 61.70000000  -9.00000000  21.00000000   1.75000000
 61.80000000 -10.00000000  19.00000000   2.11111111
 61.90000000  -4.00000000 -26.00000000   0.86666667
 62.00000000  17.00000000  -5.00000000  -0.41666667
 62.10000000   4.00000000  15.00000000   0.78947368
 62.20000000 -10.00000000  16.00000000   2.66666667
 62.30000000  19.00000000 -12.00000000  -1.71428571
 62.40000000  -3.00000000  -6.00000000   0.66666667
 62.50000000  46.00000000  26.00000000   0.36111111
 62.60000000 -20.00000000   3.00000000  -0.17647059
 62.70000000   5.00000000   2.00000000   0.28571429
 62.80000000 -29.00000000 -25.00000000   0.46296296
 62.90000000  34.00000000   4.00000000   0.10526316
 63.00000000  13.00000000 -13.00000000   0.50000000
 63.10000000 -11.00000000 -19.00000000   0.63333333
 63.20000000  12.00000000  11.00000000   0.47826087
 63.30000000 -13.00000000   0.00000000  -0.00000000
 63.40000000  30.00000000  22.00000000   0.42307692
 63.50000000  24.00000000 -10.00000000  -0.71428571
 63.60000000  -8.00000000  -4.00000000   0.33333333
 63.70000000 -13.00000000  -7.00000000   0.35000000
 63.80000000   9.00000000  -8.00000000  -8.00000000
 63.90000000 -15.00000000  22.00000000   3.14285714
 64.00000000 -19.00000000  11.00000000  -1.37500000
 64.10000000  38.00000000  -4.00000000  -0.11764706
 64.20000000 -23.00000000  37.00000000   2.64285714
 64.30000000  -1.00000000 -11.00000000   0.91666667
 64.40000000  -6.00000000 -11.00000000   0.64705882
 64.50000000   4.00000000 -12.00000000   1.50000000
 64.60000000   3.00000000  -5.00000000   2.50000000
 64.70000000  13.00000000   6.00000000   0.31578947
 64.80000000  -4.00000000  13.00000000   1.44444444
 64.90000000   5.00000000  -6.00000000   6.00000000
 65.00000000 -14.00000000  -3.00000000   0.17647059
 65.10000000 -25.00000000 -11.00000000   0.30555556
 65.20000000  -7.00000000   0.00000000  -0.00000000
 65.30000000 -30.00000000 -15.00000000   0.33333333
 65.40000000 -13.00000000  14.00000000  14.00000000
 65.50000000   2.00000000  25.00000000   0.92592593
 65.60000000 -20.00000000  -6.00000000   0.23076923
 65.70000000  -6.00000000 -10.00000000   0.62500000
 65.80000000 -20.00000000  -7.00000000   0.25925926
 65.90000000   9.00000000 -29.00000000   1.45000000
 66.00000000   0.00000000  -6.00000000   1.00000000
 66.10000000  12.00000000  -4.00000000  -0.50000000
 66.20000000   0.00000000 -19.00000000   1.00000000
 66.30000000   6.00000000 -13.00000000   1.85714286
 66.40000000  16.00000000 -22.00000000   3.66666667
 66.50000000  -7.00000000  33.00000000   1.26923077
 66.60000000  -5.00000000  -1.00000000   0.16666667
 66.70000000 -22.00000000   9.00000000  -0.69230769
 66.80000000 -12.00000000  15.00000000   5.00000000
 66.90000000  -4.00000000  10.00000000   1.66666667
 67.00000000 -16.00000000  -1.00000000   0.05882353
 67.10000000  11.00000000  11.00000000   0.50000000
 67.20000000   8.00000000  24.00000000   0.75000000
 67.30000000 -21.00000000   3.00000000  -0.16666667
 67.40000000  -8.00000000 -11.00000000   0.57894737
 67.50000000 -18.00000000   6.00000000  -0.50000000
 67.60000000  30.00000000  -3.00000000  -0.11111111
 67.70000000 -13.00000000 -16.00000000   0.55172414
 67.80000000 -23.00000000  15.00000000  -1.87500000
 67.90000000 -17.00000000  14.00000000  -4.66666667
 68.00000000  21.00000000 -13.00000000  -1.62500000
 68.10000000  22.00000000   1.00000000   0.04347826
 68.20000000   0.00000000  -8.00000000   1.00000000
 68.30000000  14.00000000   6.00000000   0.30000000
 68.40000000   7.00000000   0.00000000   0.00000000
 68.50000000 -21.00000000  -6.00000000   0.22222222
 68.60000000 -26.00000000   7.00000000  -0.36842105
 68.70000000 -15.00000000 -19.00000000   0.55882353
 68.80000000  16.00000000  -9.00000000  -1.28571429
 68.90000000  -8.00000000 -11.00000000   0.57894737
 69.00000000   2.00000000   7.00000000   0.77777778
 69.10000000 -15.00000000 -16.00000000   0.51612903
 69.20000000  14.00000000  -9.00000000  -1.80000000
 69.30000000  23.00000000 -26.00000000   8.66666667
 69.40000000   4.00000000  -9.00000000   1.80000000
 69.50000000  23.00000000  -6.00000000  -0.35294118
 69.60000000  -4.00000000  -4.00000000   0.50000000
 69.70000000  30.00000000  10.00000000   0.25000000
 69.80000000   6.00000000  -2.00000000  -0.50000000
 69.90000000 -24.00000000   3.00000000  -0.14285714
 70.00000000 -18.00000000 -18.00000000   0.50000000
