# Supplementary material for: Functional 3D architecture in an intrinsically disordered E3 ligase domain facilitates ubiquitin transfer
Source: Nat Commun. 2020 Jul 30;11:3807. doi: 10.1038/s41467-020-17647-x (PMC7393505; doi:10.1038/s41467-020-17647-x)
Supplement: Supplementary file 4 — Source Data [file 41467_2020_17647_MOESM4_ESM.zip › Source data/Fig. 2/Figure 2D/Figure 2D bottom left panel.TXT]

VAR1	VAR2	VAR3	sim 2-3 no sumo	VAR5	VAR6	VAR7	VAR8	sim 2-3 + sumo
0.0000000000000000	1.130000000000000e+2	3.380000000000000e+2	7.494456800000000e-1		0.0000000000000000	2.230000000000000e+2	2.430000000000000e+2	5.214592300000001e-1
1.000000000000000e-1	1.270000000000000e+2	3.200000000000000e+2	7.158836700000000e-1		1.000000000000000e-1	2.570000000000000e+2	2.010000000000000e+2	4.388646300000000e-1
2.000000000000000e-1	1.190000000000000e+2	1.910000000000000e+2	6.161290300000000e-1		2.000000000000000e-1	8.200000000000000e+1	2.330000000000000e+2	7.396825400000000e-1
3.000000000000000e-1	1.530000000000000e+2	2.770000000000000e+2	6.441860499999999e-1		3.000000000000000e-1	1.720000000000000e+2	3.340000000000000e+2	6.600790500000000e-1
4.000000000000000e-1	6.600000000000000e+1	2.280000000000000e+2	7.755102000000000e-1		4.000000000000000e-1	8.800000000000000e+1	2.600000000000000e+2	7.471264400000000e-1
5.000000000000000e-1	1.020000000000000e+2	2.850000000000000e+2	7.364341100000000e-1		5.000000000000000e-1	9.100000000000000e+1	2.210000000000000e+2	7.083333300000000e-1
6.000000000000000e-1	1.150000000000000e+2	3.260000000000000e+2	7.392290200000000e-1		6.000000000000000e-1	1.380000000000000e+2	2.060000000000000e+2	5.988372100000000e-1
6.999999999999999e-1	9.300000000000000e+1	2.390000000000000e+2	7.198795200000000e-1		6.999999999999999e-1	1.260000000000000e+2	1.550000000000000e+2	5.516014200000000e-1
8.000000000000000e-1	3.600000000000000e+1	2.550000000000000e+2	8.762886600000000e-1		8.000000000000000e-1	2.250000000000000e+2	2.060000000000000e+2	4.779582400000000e-1
9.000000000000000e-1	1.290000000000000e+2	2.560000000000000e+2	6.649350600000000e-1		9.000000000000000e-1	1.230000000000000e+2	1.620000000000000e+2	5.684210500000000e-1
1.000000000000000e+0	9.200000000000000e+1	2.520000000000000e+2	7.325581400000000e-1		1.000000000000000e+0	2.010000000000000e+2	2.510000000000000e+2	5.553097299999999e-1
1.100000000000000e+0	9.100000000000000e+1	2.090000000000000e+2	6.966666700000001e-1		1.100000000000000e+0	1.330000000000000e+2	1.280000000000000e+2	4.904214600000000e-1
1.200000000000000e+0	1.420000000000000e+2	2.630000000000000e+2	6.493827200000000e-1		1.200000000000000e+0	9.500000000000000e+1	1.630000000000000e+2	6.317829499999999e-1
1.300000000000000e+0	6.000000000000000e+1	2.430000000000000e+2	8.019802000000000e-1		1.300000000000000e+0	1.150000000000000e+2	2.720000000000000e+2	7.028423800000000e-1
1.400000000000000e+0	1.270000000000000e+2	1.990000000000000e+2	6.104294500000001e-1		1.400000000000000e+0	1.890000000000000e+2	2.100000000000000e+2	5.263157899999999e-1
1.500000000000000e+0	1.400000000000000e+1	2.530000000000000e+2	9.475655400000000e-1		1.500000000000000e+0	1.330000000000000e+2	2.010000000000000e+2	6.017964099999999e-1
1.600000000000000e+0	6.200000000000000e+1	2.290000000000000e+2	7.869415800000000e-1		1.600000000000000e+0	1.580000000000000e+2	1.680000000000000e+2	5.153374200000001e-1
1.700000000000000e+0	1.580000000000000e+2	2.610000000000000e+2	6.229116900000000e-1		1.700000000000000e+0	2.160000000000000e+2	1.360000000000000e+2	3.863636400000000e-1
1.800000000000000e+0	1.790000000000000e+2	2.050000000000000e+2	5.338541700000000e-1		1.800000000000000e+0	1.120000000000000e+2	1.640000000000000e+2	5.942029000000000e-1
1.900000000000000e+0	7.300000000000000e+1	1.320000000000000e+2	6.439024400000000e-1		1.900000000000000e+0	1.000000000000000e+2	1.850000000000000e+2	6.491228100000001e-1
2.000000000000000e+0	9.600000000000000e+1	1.960000000000000e+2	6.712328800000000e-1		2.000000000000000e+0	5.600000000000000e+1	1.620000000000000e+2	7.431192700000000e-1
2.100000000000000e+0	1.220000000000000e+2	1.890000000000000e+2	6.077170400000001e-1		2.100000000000000e+0	1.670000000000000e+2	2.300000000000000e+2	5.793450900000000e-1
2.200000000000000e+0	7.100000000000000e+1	2.620000000000000e+2	7.867867900000000e-1		2.200000000000000e+0	6.600000000000000e+1	2.050000000000000e+2	7.564575600000000e-1
2.300000000000000e+0	8.500000000000000e+1	2.350000000000000e+2	7.343750000000000e-1		2.300000000000000e+0	9.600000000000000e+1	1.630000000000000e+2	6.293436300000001e-1
2.400000000000000e+0	7.700000000000000e+1	3.540000000000000e+2	8.213457100000000e-1		2.400000000000000e+0	1.400000000000000e+2	2.320000000000000e+2	6.236559100000000e-1
2.500000000000000e+0	8.900000000000000e+1	3.580000000000000e+2	8.008948500000000e-1		2.500000000000000e+0	2.080000000000000e+2	2.610000000000000e+2	5.565032000000000e-1
2.600000000000000e+0	1.020000000000000e+2	2.310000000000000e+2	6.936936900000000e-1		2.600000000000000e+0	1.750000000000000e+2	2.880000000000000e+2	6.220302399999999e-1
2.700000000000000e+0	8.600000000000000e+1	2.720000000000000e+2	7.597765400000000e-1		2.700000000000000e+0	1.600000000000000e+2	2.190000000000000e+2	5.778364100000000e-1
2.800000000000000e+0	1.880000000000000e+2	2.690000000000000e+2	5.886214400000001e-1		2.800000000000000e+0	3.030000000000000e+2	2.870000000000000e+2	4.864406800000000e-1
2.900000000000000e+0	1.300000000000000e+2	3.300000000000000e+2	7.173912999999999e-1		2.900000000000000e+0	1.270000000000000e+2	1.370000000000000e+2	5.189393900000000e-1
3.000000000000000e+0	9.500000000000000e+1	2.520000000000000e+2	7.262247800000000e-1		3.000000000000000e+0	1.720000000000000e+2	2.150000000000000e+2	5.555555599999999e-1
3.100000000000000e+0	7.000000000000000e+1	3.910000000000000e+2	8.481561800000000e-1		3.100000000000000e+0	2.090000000000000e+2	1.590000000000000e+2	4.320652200000000e-1
3.200000000000000e+0	4.500000000000000e+1	2.420000000000000e+2	8.432055700000000e-1		3.200000000000000e+0	1.520000000000000e+2	1.660000000000000e+2	5.220125799999999e-1
3.300000000000000e+0	7.500000000000000e+1	2.630000000000000e+2	7.781065100000000e-1		3.300000000000000e+0	1.880000000000000e+2	1.930000000000000e+2	5.065616800000000e-1
3.400000000000000e+0	9.100000000000000e+1	2.370000000000000e+2	7.225609800000000e-1		3.400000000000000e+0	1.250000000000000e+2	1.750000000000000e+2	5.833333300000000e-1
3.500000000000000e+0	1.090000000000000e+2	2.660000000000000e+2	7.093333300000000e-1		3.500000000000000e+0	1.630000000000000e+2	2.230000000000000e+2	5.777202099999999e-1
3.600000000000000e+0	1.890000000000000e+2	2.410000000000000e+2	5.604651200000000e-1		3.600000000000000e+0	1.550000000000000e+2	2.160000000000000e+2	5.822102400000000e-1
3.700000000000000e+0	1.070000000000000e+2	4.290000000000000e+2	8.003731300000000e-1		3.700000000000000e+0	7.300000000000000e+1	2.600000000000000e+2	7.807807800000000e-1
3.800000000000000e+0	4.300000000000000e+1	3.250000000000000e+2	8.831521700000000e-1		3.800000000000000e+0	2.110000000000000e+2	1.920000000000000e+2	4.764268000000000e-1
3.900000000000000e+0	6.000000000000000e+1	1.530000000000000e+2	7.183098600000000e-1		3.900000000000000e+0	1.510000000000000e+2	2.620000000000000e+2	6.343825700000000e-1
4.000000000000000e+0	6.400000000000000e+1	3.180000000000000e+2	8.324607300000000e-1		4.000000000000000e+0	4.700000000000000e+1	2.510000000000000e+2	8.422818800000000e-1
4.100000000000000e+0	1.050000000000000e+2	2.620000000000000e+2	7.138964599999999e-1		4.100000000000000e+0	1.570000000000000e+2	1.810000000000000e+2	5.355029600000000e-1
4.200000000000000e+0	6.800000000000000e+1	3.220000000000000e+2	8.256410300000000e-1		4.200000000000000e+0	1.270000000000000e+2	1.470000000000000e+2	5.364963499999999e-1
4.300000000000000e+0	-3.500000000000000e+1	4.060000000000000e+2	1.094339620000000e+0		4.300000000000000e+0	8.700000000000000e+1	2.250000000000000e+2	7.211538500000000e-1
4.400000000000000e+0	1.070000000000000e+2	3.270000000000000e+2	7.534562200000000e-1		4.400000000000000e+0	1.720000000000000e+2	2.670000000000000e+2	6.082004600000001e-1
4.500000000000000e+0	2.150000000000000e+2	1.940000000000000e+2	4.743276300000000e-1		4.500000000000000e+0	1.290000000000000e+2	1.930000000000000e+2	5.993788799999999e-1
4.600000000000000e+0	1.430000000000000e+2	3.310000000000000e+2	6.983122400000000e-1		4.600000000000000e+0	1.010000000000000e+2	1.590000000000000e+2	6.115384600000000e-1
4.700000000000000e+0	1.080000000000000e+2	3.560000000000000e+2	7.672413800000000e-1		4.700000000000000e+0	1.320000000000000e+2	1.740000000000000e+2	5.686274500000000e-1
4.800000000000000e+0	5.500000000000000e+1	2.860000000000000e+2	8.387096800000000e-1		4.800000000000000e+0	1.530000000000000e+2	2.310000000000000e+2	6.015625000000000e-1
4.900000000000000e+0	8.400000000000000e+1	2.340000000000000e+2	7.358490600000000e-1		4.900000000000000e+0	2.070000000000000e+2	2.000000000000000e+2	4.914004900000000e-1
5.000000000000000e+0	8.000000000000000e+1	2.100000000000000e+2	7.241379300000000e-1		5.000000000000000e+0	8.800000000000000e+1	1.790000000000000e+2	6.704119899999999e-1
5.100000000000000e+0	1.150000000000000e+2	4.920000000000000e+2	8.105436600000000e-1		5.100000000000000e+0	9.100000000000000e+1	2.040000000000000e+2	6.915254199999999e-1
5.200000000000000e+0	9.000000000000000e+1	2.800000000000000e+2	7.567567600000000e-1		5.200000000000000e+0	1.110000000000000e+2	2.550000000000000e+2	6.967213100000000e-1
5.300000000000000e+0	1.340000000000000e+2	2.980000000000000e+2	6.898148100000000e-1		5.300000000000000e+0	9.800000000000000e+1	1.810000000000000e+2	6.487455200000000e-1
5.400000000000000e+0	6.900000000000000e+1	2.490000000000000e+2	7.830188700000000e-1		5.400000000000000e+0	1.180000000000000e+2	1.980000000000000e+2	6.265822800000001e-1
5.500000000000000e+0	7.200000000000000e+1	2.910000000000000e+2	8.016528900000000e-1		5.500000000000000e+0	1.410000000000000e+2	2.510000000000000e+2	6.403061200000000e-1
5.600000000000000e+0	1.240000000000000e+2	2.140000000000000e+2	6.331360900000001e-1		5.600000000000000e+0	1.320000000000000e+2	2.370000000000000e+2	6.422764199999999e-1
5.700000000000000e+0	1.360000000000000e+2	1.700000000000000e+2	5.555555599999999e-1		5.700000000000000e+0	7.400000000000000e+1	3.220000000000000e+2	8.131313100000000e-1
5.800000000000000e+0	2.140000000000000e+2	3.550000000000000e+2	6.239015799999999e-1		5.800000000000000e+0	1.570000000000000e+2	1.990000000000000e+2	5.589887600000000e-1
5.900000000000000e+0	7.300000000000000e+1	2.840000000000000e+2	7.955182100000000e-1		5.900000000000000e+0	1.370000000000000e+2	2.310000000000000e+2	6.277173900000001e-1
6.000000000000000e+0	9.800000000000000e+1	4.000000000000000e+2	8.032128500000000e-1		6.000000000000000e+0	1.460000000000000e+2	2.810000000000000e+2	6.580796300000000e-1
6.100000000000000e+0	7.000000000000000e+0	2.410000000000000e+2	9.717741900000000e-1		6.100000000000000e+0	1.350000000000000e+2	1.700000000000000e+2	5.573770500000001e-1
6.200000000000000e+0	6.800000000000000e+1	2.510000000000000e+2	7.868338600000000e-1		6.200000000000000e+0	1.530000000000000e+2	2.410000000000000e+2	6.116751299999999e-1
6.300000000000000e+0	7.500000000000000e+1	2.360000000000000e+2	7.588424400000000e-1		6.300000000000000e+0	1.710000000000000e+2	2.440000000000000e+2	5.879518100000000e-1
6.400000000000000e+0	1.190000000000000e+2	2.660000000000000e+2	6.909090900000000e-1		6.400000000000000e+0	1.670000000000000e+2	2.610000000000000e+2	6.098130800000000e-1
6.500000000000000e+0	1.520000000000000e+2	2.960000000000000e+2	6.607142900000000e-1		6.500000000000000e+0	1.050000000000000e+2	2.760000000000000e+2	7.244094500000000e-1
6.600000000000000e+0	1.060000000000000e+2	2.040000000000000e+2	6.580645200000001e-1		6.600000000000000e+0	1.140000000000000e+2	2.360000000000000e+2	6.742857100000000e-1
6.700000000000000e+0	1.380000000000000e+2	2.960000000000000e+2	6.820276500000000e-1		6.700000000000000e+0	1.510000000000000e+2	2.890000000000000e+2	6.568181800000000e-1
6.800000000000000e+0	6.300000000000000e+1	2.530000000000000e+2	8.006329100000000e-1		6.800000000000000e+0	1.500000000000000e+2	1.600000000000000e+2	5.161290300000000e-1
6.900000000000000e+0	1.010000000000000e+2	2.960000000000000e+2	7.455919400000000e-1		6.900000000000000e+0	1.450000000000000e+2	1.700000000000000e+2	5.396825400000001e-1
7.000000000000000e+0	1.250000000000000e+2	3.510000000000000e+2	7.373949600000000e-1		7.000000000000000e+0	1.640000000000000e+2	2.140000000000000e+2	5.661375700000000e-1
7.100000000000000e+0	1.290000000000000e+2	2.270000000000000e+2	6.376404500000000e-1		7.100000000000000e+0	1.780000000000000e+2	2.140000000000000e+2	5.459183700000000e-1
7.200000000000000e+0	1.310000000000000e+2	2.420000000000000e+2	6.487935700000001e-1		7.200000000000000e+0	1.550000000000000e+2	1.660000000000000e+2	5.171339600000000e-1
7.300000000000000e+0	7.700000000000000e+1	2.930000000000000e+2	7.918918900000000e-1		7.300000000000000e+0	2.110000000000000e+2	2.280000000000000e+2	5.193621899999999e-1
7.400000000000000e+0	9.700000000000000e+1	2.970000000000000e+2	7.538071100000000e-1		7.400000000000000e+0	4.400000000000000e+1	2.390000000000000e+2	8.445229700000000e-1
7.500000000000000e+0	1.160000000000000e+2	2.660000000000000e+2	6.963350800000000e-1		7.500000000000000e+0	1.290000000000000e+2	1.960000000000000e+2	6.030769200000000e-1
7.600000000000000e+0	1.190000000000000e+2	3.130000000000000e+2	7.245370400000000e-1		7.600000000000000e+0	1.880000000000000e+2	2.080000000000000e+2	5.252525300000001e-1
7.700000000000000e+0	5.400000000000000e+1	1.350000000000000e+2	7.142857100000000e-1		7.700000000000000e+0	1.000000000000000e+2	2.170000000000000e+2	6.845425899999999e-1
7.800000000000000e+0	5.800000000000000e+1	2.590000000000000e+2	8.170347000000000e-1		7.800000000000000e+0	1.640000000000000e+2	2.100000000000000e+2	5.614973300000000e-1
7.900000000000000e+0	1.270000000000000e+2	1.960000000000000e+2	6.068111500000000e-1		7.900000000000000e+0	1.760000000000000e+2	2.140000000000000e+2	5.487179500000000e-1
8.000000000000000e+0	5.700000000000000e+1	2.050000000000000e+2	7.824427500000000e-1		8.000000000000000e+0	1.490000000000000e+2	2.420000000000000e+2	6.189258300000000e-1
8.100000000000000e+0	4.400000000000000e+1	3.140000000000000e+2	8.770949700000000e-1		8.100000000000000e+0	1.830000000000000e+2	1.830000000000000e+2	5.000000000000000e-1
8.200000000000000e+0	1.160000000000000e+2	2.470000000000000e+2	6.804407700000000e-1		8.200000000000000e+0	5.700000000000000e+1	2.130000000000000e+2	7.888888900000000e-1
8.300000000000000e+0	6.900000000000000e+1	2.890000000000000e+2	8.072625700000000e-1		8.300000000000000e+0	1.820000000000000e+2	1.760000000000000e+2	4.916201100000000e-1
8.400000000000000e+0	1.370000000000000e+2	3.270000000000000e+2	7.047413800000000e-1		8.400000000000000e+0	1.220000000000000e+2	1.880000000000000e+2	6.064516100000000e-1
8.500000000000000e+0	1.530000000000000e+2	3.000000000000000e+2	6.622516600000000e-1		8.500000000000000e+0	1.740000000000000e+2	2.250000000000000e+2	5.639097700000000e-1
8.600000000000000e+0	-1.900000000000000e+1	2.200000000000000e+2	1.094527360000000e+0		8.600000000000000e+0	9.500000000000000e+1	1.170000000000000e+2	5.518867900000000e-1
8.700000000000000e+0	1.290000000000000e+2	2.320000000000000e+2	6.426592800000001e-1		8.700000000000000e+0	1.420000000000000e+2	2.600000000000000e+2	6.467661700000000e-1
8.800000000000000e+0	1.510000000000000e+2	2.630000000000000e+2	6.352657000000001e-1		8.800000000000000e+0	1.400000000000000e+2	2.610000000000000e+2	6.508728200000000e-1
8.900000000000000e+0	7.600000000000000e+1	2.990000000000000e+2	7.973333300000000e-1		8.900000000000000e+0	2.400000000000000e+1	2.520000000000000e+2	9.130434800000000e-1
9.000000000000000e+0	4.900000000000000e+1	1.420000000000000e+2	7.434555000000000e-1		9.000000000000000e+0	1.210000000000000e+2	1.360000000000000e+2	5.291828800000000e-1
9.100000000000000e+0	7.200000000000000e+1	1.740000000000000e+2	7.073170700000000e-1		9.100000000000000e+0	1.540000000000000e+2	1.970000000000000e+2	5.612535600000001e-1
9.200000000000000e+0	1.420000000000000e+2	3.120000000000000e+2	6.872246700000000e-1		9.200000000000000e+0	1.400000000000000e+2	1.960000000000000e+2	5.833333300000000e-1
9.300000000000000e+0	1.380000000000000e+2	4.280000000000000e+2	7.561837500000000e-1		9.300000000000000e+0	7.600000000000000e+1	2.320000000000000e+2	7.532467500000000e-1
9.400000000000000e+0	3.000000000000000e+1	3.230000000000000e+2	9.150141600000000e-1		9.400000000000000e+0	1.310000000000000e+2	2.050000000000000e+2	6.101190500000000e-1
9.500000000000000e+0	-2.800000000000000e+1	2.650000000000000e+2	1.118143460000000e+0		9.500000000000000e+0	1.310000000000000e+2	2.380000000000000e+2	6.449864500000000e-1
9.600000000000000e+0	6.400000000000000e+1	3.690000000000000e+2	8.521940000000000e-1		9.600000000000000e+0	7.200000000000000e+1	2.330000000000000e+2	7.639344300000000e-1
9.700000000000000e+0	9.700000000000000e+1	3.180000000000000e+2	7.662650600000000e-1		9.700000000000000e+0	1.450000000000000e+2	2.500000000000000e+2	6.329113900000000e-1
9.800000000000000e+0	2.000000000000000e+0	1.900000000000000e+2	9.895833300000000e-1		9.800000000000000e+0	1.220000000000000e+2	1.700000000000000e+2	5.821917800000001e-1
9.900000000000000e+0	7.200000000000000e+1	2.280000000000000e+2	7.600000000000000e-1		9.900000000000000e+0	1.400000000000000e+2	2.400000000000000e+2	6.315789500000000e-1
1.000000000000000e+1	1.410000000000000e+2	2.560000000000000e+2	6.448362700000000e-1		1.000000000000000e+1	1.690000000000000e+2	2.000000000000000e+2	5.420054200000000e-1
1.010000000000000e+1	1.120000000000000e+2	2.970000000000000e+2	7.261613700000000e-1		1.010000000000000e+1	1.460000000000000e+2	2.290000000000000e+2	6.106666700000000e-1
1.020000000000000e+1	1.260000000000000e+2	3.490000000000000e+2	7.347368400000000e-1		1.020000000000000e+1	2.240000000000000e+2	1.640000000000000e+2	4.226804100000000e-1
1.030000000000000e+1	6.800000000000000e+1	2.130000000000000e+2	7.580071200000000e-1		1.030000000000000e+1	1.340000000000000e+2	1.760000000000000e+2	5.677419400000000e-1
1.040000000000000e+1	1.150000000000000e+2	1.610000000000000e+2	5.833333300000000e-1		1.040000000000000e+1	1.010000000000000e+2	2.170000000000000e+2	6.823899400000000e-1
1.050000000000000e+1	8.700000000000000e+1	2.640000000000000e+2	7.521367500000000e-1		1.050000000000000e+1	1.620000000000000e+2	2.040000000000000e+2	5.573770500000001e-1
1.060000000000000e+1	3.400000000000000e+1	2.750000000000000e+2	8.899676400000000e-1		1.060000000000000e+1	1.790000000000000e+2	1.920000000000000e+2	5.175202200000000e-1
1.070000000000000e+1	2.100000000000000e+1	3.360000000000000e+2	9.411764700000000e-1		1.070000000000000e+1	1.570000000000000e+2	2.200000000000000e+2	5.835543800000000e-1
1.080000000000000e+1	4.100000000000000e+1	2.130000000000000e+2	8.385826800000000e-1		1.080000000000000e+1	8.600000000000000e+1	1.900000000000000e+2	6.884057999999999e-1
1.090000000000000e+1	2.080000000000000e+2	3.590000000000000e+2	6.331569700000001e-1		1.090000000000000e+1	3.300000000000000e+1	2.580000000000000e+2	8.865979400000000e-1
1.100000000000000e+1	7.900000000000000e+1	3.040000000000000e+2	7.937336800000000e-1		1.100000000000000e+1	1.270000000000000e+2	1.820000000000000e+2	5.889967600000000e-1
1.110000000000000e+1	8.000000000000000e+1	3.250000000000000e+2	8.024691400000000e-1		1.110000000000000e+1	1.380000000000000e+2	2.020000000000000e+2	5.941176500000001e-1
1.120000000000000e+1	3.000000000000000e+1	2.820000000000000e+2	9.038461500000000e-1		1.120000000000000e+1	7.100000000000000e+1	1.950000000000000e+2	7.330827100000000e-1
1.130000000000000e+1	5.200000000000000e+1	2.180000000000000e+2	8.074074100000000e-1		1.130000000000000e+1	2.410000000000000e+2	1.860000000000000e+2	4.355971900000000e-1
1.140000000000000e+1	7.000000000000000e+0	2.750000000000000e+2	9.751773000000000e-1		1.140000000000000e+1	6.900000000000000e+1	1.960000000000000e+2	7.396226400000000e-1
1.150000000000000e+1	1.410000000000000e+2	2.030000000000000e+2	5.901162800000001e-1		1.150000000000000e+1	1.150000000000000e+2	2.410000000000000e+2	6.769662900000000e-1
1.160000000000000e+1	6.400000000000000e+1	2.490000000000000e+2	7.955271600000000e-1		1.160000000000000e+1	2.080000000000000e+2	2.120000000000000e+2	5.047619000000000e-1
1.170000000000000e+1	8.000000000000000e+1	2.550000000000000e+2	7.611940300000000e-1		1.170000000000000e+1	1.480000000000000e+2	2.010000000000000e+2	5.759312300000000e-1
1.180000000000000e+1	1.500000000000000e+2	2.920000000000000e+2	6.606334800000000e-1		1.180000000000000e+1	5.200000000000000e+1	2.220000000000000e+2	8.102189800000000e-1
1.190000000000000e+1	3.200000000000000e+1	2.480000000000000e+2	8.857142900000000e-1		1.190000000000000e+1	1.400000000000000e+2	1.590000000000000e+2	5.317725800000001e-1
1.200000000000000e+1	6.200000000000000e+1	2.710000000000000e+2	8.138138100000000e-1		1.200000000000000e+1	8.500000000000000e+1	1.750000000000000e+2	6.730769200000000e-1
1.210000000000000e+1	1.390000000000000e+2	3.780000000000000e+2	7.311412000000000e-1		1.210000000000000e+1	5.500000000000000e+1	2.470000000000000e+2	8.178807900000000e-1
1.220000000000000e+1	5.100000000000000e+1	2.180000000000000e+2	8.104089200000000e-1		1.220000000000000e+1	8.300000000000000e+1	2.330000000000000e+2	7.373417700000000e-1
1.230000000000000e+1	8.600000000000000e+1	4.280000000000000e+2	8.326848200000000e-1		1.230000000000000e+1	1.100000000000000e+2	3.160000000000000e+2	7.417840400000000e-1
1.240000000000000e+1	1.400000000000000e+2	2.610000000000000e+2	6.508728200000000e-1		1.240000000000000e+1	7.600000000000000e+1	1.440000000000000e+2	6.545454500000000e-1
1.250000000000000e+1	8.400000000000000e+1	1.980000000000000e+2	7.021276600000001e-1		1.250000000000000e+1	8.800000000000000e+1	2.820000000000000e+2	7.621621600000000e-1
1.260000000000000e+1	6.600000000000000e+1	3.360000000000000e+2	8.358209000000000e-1		1.260000000000000e+1	1.420000000000000e+2	1.860000000000000e+2	5.670731700000000e-1
1.270000000000000e+1	5.600000000000000e+1	2.850000000000000e+2	8.357771300000000e-1		1.270000000000000e+1	1.740000000000000e+2	2.370000000000000e+2	5.766423400000000e-1
1.280000000000000e+1	1.640000000000000e+2	2.240000000000000e+2	5.773195900000000e-1		1.280000000000000e+1	9.300000000000000e+1	1.650000000000000e+2	6.395348800000000e-1
1.290000000000000e+1	6.700000000000000e+1	2.940000000000000e+2	8.144044300000000e-1		1.290000000000000e+1	2.080000000000000e+2	1.690000000000000e+2	4.482758600000000e-1
1.300000000000000e+1	1.000000000000000e+1	2.560000000000000e+2	9.624060200000000e-1		1.300000000000000e+1	2.080000000000000e+2	2.650000000000000e+2	5.602537000000000e-1
1.310000000000000e+1	1.190000000000000e+2	2.970000000000000e+2	7.139423100000000e-1		1.310000000000000e+1	1.450000000000000e+2	1.910000000000000e+2	5.684523800000000e-1
1.320000000000000e+1	1.000000000000000e+2	2.040000000000000e+2	6.710526300000000e-1		1.320000000000000e+1	7.200000000000000e+1	2.710000000000000e+2	7.900874600000000e-1
1.330000000000000e+1	1.920000000000000e+2	3.720000000000000e+2	6.595744700000000e-1		1.330000000000000e+1	1.410000000000000e+2	1.870000000000000e+2	5.701219500000000e-1
1.340000000000000e+1	1.550000000000000e+2	3.150000000000000e+2	6.702127700000000e-1		1.340000000000000e+1	1.290000000000000e+2	2.180000000000000e+2	6.282420700000000e-1
1.350000000000000e+1	4.400000000000000e+1	2.980000000000000e+2	8.713450300000000e-1		1.350000000000000e+1	1.210000000000000e+2	1.990000000000000e+2	6.218749999999999e-1
1.360000000000000e+1	1.130000000000000e+2	1.870000000000000e+2	6.233333300000000e-1		1.360000000000000e+1	1.720000000000000e+2	3.100000000000000e+2	6.431535300000000e-1
1.370000000000000e+1	1.280000000000000e+2	2.700000000000000e+2	6.783919600000000e-1		1.370000000000000e+1	1.570000000000000e+2	1.880000000000000e+2	5.449275400000000e-1
1.380000000000000e+1	9.600000000000000e+1	2.630000000000000e+2	7.325905300000000e-1		1.380000000000000e+1	4.800000000000000e+1	1.480000000000000e+2	7.551020400000000e-1
1.390000000000000e+1	7.800000000000000e+1	1.920000000000000e+2	7.111111100000001e-1		1.390000000000000e+1	2.610000000000000e+2	1.270000000000000e+2	3.273195900000000e-1
1.400000000000000e+1	4.400000000000000e+1	2.700000000000000e+2	8.598726100000000e-1		1.400000000000000e+1	3.580000000000000e+2	6.800000000000000e+1	1.596244100000000e-1
1.410000000000000e+1	4.000000000000000e+1	1.650000000000000e+2	8.048780500000000e-1		1.410000000000000e+1	4.970000000000000e+2	1.070000000000000e+2	1.771523200000000e-1
1.420000000000000e+1	6.300000000000000e+1	3.250000000000000e+2	8.376288700000000e-1		1.420000000000000e+1	4.790000000000000e+2	8.300000000000000e+1	1.476868300000000e-1
1.430000000000000e+1	5.400000000000000e+1	2.870000000000000e+2	8.416422300000000e-1		1.430000000000000e+1	4.760000000000000e+2	5.000000000000000e+1	9.505703000000000e-2
1.440000000000000e+1	8.200000000000000e+1	2.660000000000000e+2	7.643678200000000e-1		1.440000000000000e+1	3.840000000000000e+2	7.200000000000000e+1	1.578947400000000e-1
1.450000000000000e+1	5.000000000000000e+1	2.240000000000000e+2	8.175182500000000e-1		1.450000000000000e+1	5.080000000000000e+2	2.600000000000000e+1	4.868914000000000e-2
1.460000000000000e+1	9.300000000000000e+1	3.300000000000000e+2	7.801418400000000e-1		1.460000000000000e+1	4.400000000000000e+2	1.020000000000000e+2	1.881918800000000e-1
1.470000000000000e+1	5.800000000000000e+1	3.050000000000000e+2	8.402203900000000e-1		1.470000000000000e+1	4.350000000000000e+2	2.700000000000000e+1	5.844156000000000e-2
1.480000000000000e+1	1.590000000000000e+2	2.020000000000000e+2	5.595567900000000e-1		1.480000000000000e+1	4.530000000000000e+2	4.500000000000000e+1	9.036145000000000e-2
1.490000000000000e+1	8.700000000000000e+1	2.720000000000000e+2	7.576601700000000e-1		1.490000000000000e+1	4.340000000000000e+2	5.500000000000000e+1	1.124744400000000e-1
1.500000000000000e+1	1.060000000000000e+2	1.850000000000000e+2	6.357388300000000e-1		1.500000000000000e+1	4.340000000000000e+2	1.300000000000000e+1	2.908277000000000e-2
1.510000000000000e+1	8.000000000000000e+1	1.790000000000000e+2	6.911196899999999e-1		1.510000000000000e+1	5.450000000000000e+2	9.300000000000000e+1	1.457680300000000e-1
1.520000000000000e+1	3.200000000000000e+1	2.690000000000000e+2	8.936877100000000e-1		1.520000000000000e+1	5.050000000000000e+2	4.200000000000000e+1	7.678245000000000e-2
1.530000000000000e+1	8.700000000000000e+1	2.950000000000000e+2	7.722513100000000e-1		1.530000000000000e+1	5.030000000000000e+2	6.700000000000000e+1	1.175438600000000e-1
1.540000000000000e+1	1.110000000000000e+2	3.750000000000000e+2	7.716049400000000e-1		1.540000000000000e+1	3.010000000000000e+2	6.200000000000000e+1	1.707989000000000e-1
1.550000000000000e+1	1.000000000000000e+2	1.980000000000000e+2	6.644295300000001e-1		1.550000000000000e+1	3.800000000000000e+2	9.600000000000000e+1	2.016806700000000e-1
1.560000000000000e+1	8.600000000000000e+1	2.770000000000000e+2	7.630854000000000e-1		1.560000000000000e+1	4.190000000000000e+2	4.700000000000000e+1	1.008583700000000e-1
1.570000000000000e+1	1.310000000000000e+2	2.770000000000000e+2	6.789215700000000e-1		1.570000000000000e+1	4.340000000000000e+2	6.000000000000000e+0	1.363636000000000e-2
1.580000000000000e+1	4.500000000000000e+1	4.070000000000000e+2	9.004424800000000e-1		1.580000000000000e+1	5.480000000000000e+2	4.700000000000000e+1	7.899160000000000e-2
1.590000000000000e+1	7.500000000000000e+1	2.450000000000000e+2	7.656250000000000e-1		1.590000000000000e+1	4.890000000000000e+2	3.600000000000000e+1	6.857143000000000e-2
1.600000000000000e+1	3.900000000000000e+1	2.610000000000000e+2	8.700000000000000e-1		1.600000000000000e+1	5.540000000000000e+2	9.800000000000000e+1	1.503067500000000e-1
1.610000000000000e+1	7.900000000000000e+1	1.060000000000000e+2	5.729729700000000e-1		1.610000000000000e+1	4.920000000000000e+2	5.400000000000000e+1	9.890110000000000e-2
1.620000000000000e+1	1.380000000000000e+2	2.610000000000000e+2	6.541353399999999e-1		1.620000000000000e+1	4.800000000000000e+2	3.000000000000000e+1	5.882353000000000e-2
1.630000000000000e+1	8.900000000000000e+1	2.290000000000000e+2	7.201257900000000e-1		1.630000000000000e+1	5.310000000000000e+2	4.300000000000000e+1	7.491289000000000e-2
1.640000000000000e+1	1.570000000000000e+2	3.260000000000000e+2	6.749482400000000e-1		1.640000000000000e+1	4.760000000000000e+2	3.200000000000000e+1	6.299212999999999e-2
1.650000000000000e+1	8.200000000000000e+1	2.090000000000000e+2	7.182130599999999e-1		1.650000000000000e+1	5.190000000000000e+2	1.090000000000000e+2	1.735668800000000e-1
1.660000000000000e+1	5.100000000000000e+1	2.480000000000000e+2	8.294314400000000e-1		1.660000000000000e+1	4.370000000000000e+2	4.800000000000000e+1	9.896907000000000e-2
1.670000000000000e+1	4.400000000000000e+1	3.180000000000000e+2	8.784530400000000e-1		1.670000000000000e+1	5.050000000000000e+2	2.900000000000000e+1	5.430712000000000e-2
1.680000000000000e+1	6.900000000000000e+1	3.860000000000000e+2	8.483516500000000e-1		1.680000000000000e+1	4.410000000000000e+2	4.800000000000000e+1	9.815951000000000e-2
1.690000000000000e+1	1.970000000000000e+2	3.330000000000000e+2	6.283018900000000e-1		1.690000000000000e+1	4.360000000000000e+2	1.020000000000000e+2	1.895910800000000e-1
1.700000000000000e+1	1.030000000000000e+2	3.410000000000000e+2	7.680180200000000e-1		1.700000000000000e+1	4.210000000000000e+2	9.500000000000000e+1	1.841085300000000e-1
1.710000000000000e+1	1.440000000000000e+2	3.220000000000000e+2	6.909871199999999e-1		1.710000000000000e+1	5.060000000000000e+2	7.300000000000000e+1	1.260794500000000e-1
1.720000000000000e+1	7.700000000000000e+1	1.810000000000000e+2	7.015503900000000e-1		1.720000000000000e+1	2.940000000000000e+2	6.000000000000000e+1	1.694915300000000e-1
1.730000000000000e+1	6.200000000000000e+1	2.330000000000000e+2	7.898305100000000e-1		1.730000000000000e+1	5.360000000000000e+2	6.000000000000000e+1	1.006711400000000e-1
1.740000000000000e+1	1.500000000000000e+2	2.380000000000000e+2	6.134020600000000e-1		1.740000000000000e+1	4.920000000000000e+2	1.000000000000000e+2	1.689189200000000e-1
1.750000000000000e+1	1.010000000000000e+2	3.510000000000000e+2	7.765486700000000e-1		1.750000000000000e+1	3.680000000000000e+2	9.200000000000000e+1	2.000000000000000e-1
1.760000000000000e+1	4.300000000000000e+1	2.450000000000000e+2	8.506944400000000e-1		1.760000000000000e+1	4.550000000000000e+2	7.400000000000000e+1	1.398865800000000e-1
1.770000000000000e+1	7.700000000000000e+1	2.510000000000000e+2	7.652439000000000e-1		1.770000000000000e+1	4.040000000000000e+2	3.300000000000000e+1	7.551487000000000e-2
1.780000000000000e+1	7.500000000000000e+1	2.250000000000000e+2	7.500000000000000e-1		1.780000000000000e+1	5.060000000000000e+2	3.800000000000000e+1	6.985294000000000e-2
1.790000000000000e+1	1.310000000000000e+2	3.760000000000000e+2	7.416173600000000e-1		1.790000000000000e+1	4.900000000000000e+2	3.500000000000000e+1	6.666667000000000e-2
1.800000000000000e+1	4.390000000000000e+2	1.430000000000000e+2	2.457044700000000e-1		1.800000000000000e+1	3.910000000000000e+2	9.900000000000000e+1	2.020408200000000e-1
1.810000000000000e+1	6.590000000000000e+2	2.900000000000000e+1	4.215116000000000e-2		1.810000000000000e+1	4.700000000000000e+2	4.500000000000000e+1	8.737864000000000e-2
1.820000000000000e+1	6.270000000000000e+2	1.470000000000000e+2	1.899224800000000e-1		1.820000000000000e+1	3.790000000000000e+2	7.600000000000000e+1	1.670329700000000e-1
1.830000000000000e+1	8.070000000000000e+2	6.600000000000000e+1	7.560137000000000e-2		1.830000000000000e+1	5.620000000000000e+2	1.100000000000000e+1	1.919721000000000e-2
1.840000000000000e+1	6.000000000000000e+2	7.100000000000000e+1	1.058122200000000e-1		1.840000000000000e+1	4.790000000000000e+2	3.200000000000000e+1	6.262231000000000e-2
1.850000000000000e+1	6.160000000000000e+2	5.800000000000000e+1	8.605341000000000e-2		1.850000000000000e+1	4.430000000000000e+2	3.500000000000000e+1	7.322176000000000e-2
1.860000000000000e+1	5.440000000000000e+2	8.900000000000000e+1	1.406003200000000e-1		1.860000000000000e+1	6.880000000000000e+2	5.900000000000000e+1	7.898260000000000e-2
1.870000000000000e+1	7.220000000000000e+2	9.900000000000000e+1	1.205846500000000e-1		1.870000000000000e+1	6.300000000000000e+2	9.400000000000000e+1	1.298342500000000e-1
1.880000000000000e+1	6.030000000000000e+2	4.800000000000000e+1	7.373272000000000e-2		1.880000000000000e+1	3.900000000000000e+2	7.400000000000000e+1	1.594827600000000e-1
1.890000000000000e+1	6.070000000000000e+2	7.600000000000000e+1	1.112737900000000e-1		1.890000000000000e+1	5.180000000000000e+2	7.300000000000000e+1	1.235194600000000e-1
1.900000000000000e+1	6.730000000000000e+2	7.200000000000000e+1	9.664430000000000e-2		1.900000000000000e+1	4.040000000000000e+2	9.000000000000000e+1	1.821862300000000e-1
1.910000000000000e+1	5.620000000000000e+2	3.600000000000000e+1	6.020067000000000e-2		1.910000000000000e+1	3.460000000000000e+2	8.200000000000000e+1	1.915887900000000e-1
1.920000000000000e+1	7.940000000000000e+2	1.010000000000000e+2	1.128491600000000e-1		1.920000000000000e+1	5.600000000000000e+2	8.600000000000000e+1	1.331269300000000e-1
1.930000000000000e+1	6.450000000000000e+2	3.200000000000000e+1	4.726736000000000e-2		1.930000000000000e+1	3.150000000000000e+2	5.400000000000000e+1	1.463414600000000e-1
1.940000000000000e+1	5.410000000000000e+2	9.000000000000000e+1	1.426307400000000e-1		1.940000000000000e+1	4.660000000000000e+2	9.800000000000000e+1	1.737588700000000e-1
1.950000000000000e+1	5.320000000000000e+2	7.900000000000000e+1	1.292962400000000e-1		1.950000000000000e+1	3.440000000000000e+2	4.400000000000000e+1	1.134020600000000e-1
1.960000000000000e+1	6.050000000000000e+2	6.200000000000000e+1	9.295352000000000e-2		1.960000000000000e+1	3.860000000000000e+2	8.700000000000000e+1	1.839323500000000e-1
1.970000000000000e+1	5.000000000000000e+2	1.800000000000000e+1	3.474903000000000e-2		1.970000000000000e+1	4.010000000000000e+2	1.500000000000000e+1	3.605769000000000e-2
1.980000000000000e+1	5.540000000000000e+2	4.900000000000000e+1	8.126036000000000e-2		1.980000000000000e+1	4.890000000000000e+2	3.100000000000000e+1	5.961538000000000e-2
1.990000000000000e+1	5.280000000000000e+2	6.600000000000000e+1	1.111111100000000e-1		1.990000000000000e+1	4.010000000000000e+2	5.600000000000000e+1	1.225382900000000e-1
2.000000000000000e+1	6.180000000000000e+2	7.100000000000000e+1	1.030479000000000e-1		2.000000000000000e+1	5.140000000000000e+2	5.700000000000000e+1	9.982487000000000e-2
2.010000000000000e+1	6.180000000000000e+2	9.500000000000000e+1	1.332398300000000e-1		2.010000000000000e+1	4.060000000000000e+2	4.100000000000000e+1	9.172260000000000e-2
2.020000000000000e+1	6.050000000000000e+2	6.800000000000000e+1	1.010401200000000e-1		2.020000000000000e+1	6.700000000000000e+2	7.200000000000000e+1	9.703504000000000e-2
2.030000000000000e+1	5.410000000000000e+2	6.200000000000000e+1	1.028192400000000e-1		2.030000000000000e+1	5.240000000000000e+2	4.200000000000000e+1	7.420495000000000e-2
2.040000000000000e+1	5.680000000000000e+2	3.600000000000000e+1	5.960265000000000e-2		2.040000000000000e+1	4.440000000000000e+2	1.000000000000000e+0	2.247190000000000e-3
2.050000000000000e+1	5.320000000000000e+2	8.700000000000000e+1	1.405492700000000e-1		2.050000000000000e+1	3.250000000000000e+2	1.080000000000000e+2	2.494226300000000e-1
2.060000000000000e+1	6.030000000000000e+2	5.800000000000000e+1	8.774584000000000e-2		2.060000000000000e+1	4.420000000000000e+2	4.400000000000000e+1	9.053498000000000e-2
2.070000000000000e+1	6.570000000000000e+2	5.400000000000000e+1	7.594937000000000e-2		2.070000000000000e+1	3.670000000000000e+2	1.060000000000000e+2	2.241014800000000e-1
2.080000000000000e+1	5.350000000000000e+2	1.040000000000000e+2	1.627543000000000e-1		2.080000000000000e+1	4.190000000000000e+2	1.070000000000000e+2	2.034220500000000e-1
2.090000000000000e+1	8.220000000000000e+2	7.800000000000000e+1	8.666667000000000e-2		2.090000000000000e+1	5.580000000000000e+2	3.700000000000000e+1	6.218487000000000e-2
2.100000000000000e+1	7.810000000000000e+2	8.700000000000000e+1	1.002304100000000e-1		2.100000000000000e+1	3.190000000000000e+2	4.800000000000000e+1	1.307901900000000e-1
2.110000000000000e+1	5.590000000000000e+2	5.700000000000000e+1	9.253247000000000e-2		2.110000000000000e+1	4.890000000000000e+2	3.800000000000000e+1	7.210626000000000e-2
2.120000000000000e+1	6.360000000000000e+2	1.230000000000000e+2	1.620553400000000e-1		2.120000000000000e+1	3.940000000000000e+2	7.200000000000000e+1	1.545064400000000e-1
2.130000000000000e+1	5.620000000000000e+2	9.100000000000000e+1	1.393568100000000e-1		2.130000000000000e+1	3.840000000000000e+2	5.700000000000000e+1	1.292517000000000e-1
2.140000000000000e+1	7.430000000000000e+2	8.900000000000000e+1	1.069711500000000e-1		2.140000000000000e+1	4.150000000000000e+2	6.200000000000000e+1	1.299790400000000e-1
2.150000000000000e+1	7.040000000000000e+2	6.500000000000000e+1	8.452536000000000e-2		2.150000000000000e+1	3.830000000000000e+2	1.070000000000000e+2	2.183673500000000e-1
2.160000000000000e+1	6.730000000000000e+2	3.200000000000000e+1	4.539007000000000e-2		2.160000000000000e+1	3.650000000000000e+2	5.500000000000000e+1	1.309523800000000e-1
2.170000000000000e+1	8.200000000000000e+2	6.100000000000000e+1	6.923949999999999e-2		2.170000000000000e+1	4.750000000000000e+2	8.000000000000000e+1	1.441441400000000e-1
2.180000000000000e+1	6.980000000000000e+2	5.100000000000000e+1	6.809079000000000e-2		2.180000000000000e+1	4.930000000000000e+2	3.300000000000000e+1	6.273764000000000e-2
2.190000000000000e+1	5.980000000000000e+2	8.900000000000000e+1	1.295487600000000e-1		2.190000000000000e+1	3.740000000000000e+2	1.180000000000000e+2	2.398374000000000e-1
2.200000000000000e+1	4.320000000000000e+2	9.000000000000000e+1	1.724137900000000e-1		2.200000000000000e+1	5.600000000000000e+2	2.300000000000000e+1	3.945111000000000e-2
2.210000000000000e+1	4.960000000000000e+2	1.230000000000000e+2	1.987075900000000e-1		2.210000000000000e+1	3.460000000000000e+2	9.100000000000000e+1	2.082379900000000e-1
2.220000000000000e+1	6.770000000000000e+2	7.500000000000000e+1	9.973404000000000e-2		2.220000000000000e+1	5.210000000000000e+2	5.200000000000000e+1	9.075044000000000e-2
2.230000000000000e+1	6.200000000000000e+2	7.700000000000000e+1	1.104734600000000e-1		2.230000000000000e+1	4.800000000000000e+2	5.800000000000000e+1	1.078066900000000e-1
2.240000000000000e+1	2.770000000000000e+2	1.500000000000000e+1	5.136986000000000e-2		2.240000000000000e+1	4.850000000000000e+2	4.500000000000000e+1	8.490566000000000e-2
2.250000000000000e+1	3.270000000000000e+2	4.500000000000000e+1	1.209677400000000e-1		2.250000000000000e+1	4.710000000000000e+2	7.300000000000000e+1	1.341911800000000e-1
2.260000000000000e+1	4.230000000000000e+2	4.100000000000000e+1	8.836207000000000e-2		2.260000000000000e+1	4.330000000000000e+2	5.600000000000000e+1	1.145194300000000e-1
2.270000000000000e+1	3.970000000000000e+2	5.500000000000000e+1	1.216814200000000e-1		2.270000000000000e+1	5.130000000000000e+2	6.100000000000000e+1	1.062717800000000e-1
2.280000000000000e+1	3.950000000000000e+2	1.200000000000000e+1	2.948403000000000e-2		2.280000000000000e+1	3.900000000000000e+2	2.600000000000000e+1	6.250000000000000e-2
2.290000000000000e+1	4.170000000000000e+2	6.000000000000000e+1	1.257861600000000e-1		2.290000000000000e+1	4.920000000000000e+2	1.360000000000000e+2	2.165605100000000e-1
2.300000000000000e+1	3.880000000000000e+2	5.100000000000000e+1	1.161731200000000e-1		2.300000000000000e+1	5.040000000000000e+2	5.000000000000000e+0	9.823180000000000e-3
2.310000000000000e+1	4.560000000000000e+2	2.400000000000000e+1	5.000000000000000e-2		2.310000000000000e+1	4.590000000000000e+2	4.800000000000000e+1	9.467456000000000e-2
2.320000000000000e+1	5.490000000000000e+2	2.600000000000000e+1	4.521739000000000e-2		2.320000000000000e+1	3.800000000000000e+2	2.300000000000000e+1	5.707196000000000e-2
2.330000000000000e+1	3.610000000000000e+2	6.000000000000000e+0	1.634877000000000e-2		2.330000000000000e+1	4.600000000000000e+2	5.900000000000000e+1	1.136801500000000e-1
2.340000000000000e+1	6.470000000000000e+2	7.900000000000000e+1	1.088154300000000e-1		2.340000000000000e+1	4.040000000000000e+2	2.100000000000000e+1	4.941176000000000e-2
2.350000000000000e+1	5.940000000000000e+2	9.500000000000000e+1	1.378809900000000e-1		2.350000000000000e+1	5.430000000000000e+2	5.400000000000000e+1	9.045226000000000e-2
2.360000000000000e+1	6.630000000000000e+2	2.000000000000000e+0	3.007520000000000e-3		2.360000000000000e+1	4.450000000000000e+2	4.000000000000000e+1	8.247423000000000e-2
2.370000000000000e+1	6.000000000000000e+2	8.300000000000000e+1	1.215226900000000e-1		2.370000000000000e+1	5.250000000000000e+2	4.600000000000000e+1	8.056042000000000e-2
2.380000000000000e+1	7.000000000000000e+2	5.500000000000000e+1	7.284768000000000e-2		2.380000000000000e+1	3.850000000000000e+2	6.800000000000000e+1	1.501103800000000e-1
2.390000000000000e+1	5.500000000000000e+2	1.470000000000000e+2	2.109038700000000e-1		2.390000000000000e+1	4.790000000000000e+2	3.300000000000000e+1	6.445313000000000e-2
2.400000000000000e+1	6.200000000000000e+2	1.800000000000000e+1	2.821317000000000e-2		2.400000000000000e+1	5.370000000000000e+2	2.100000000000000e+1	3.763441000000000e-2
2.410000000000000e+1	5.400000000000000e+2	5.700000000000000e+1	9.547739000000000e-2		2.410000000000000e+1	4.690000000000000e+2	-1.000000000000000e+0	-2.136750000000000e-3
2.420000000000000e+1	5.010000000000000e+2	6.500000000000000e+1	1.148409900000000e-1		2.420000000000000e+1	5.390000000000000e+2	4.800000000000000e+1	8.177172000000000e-2
2.430000000000000e+1	5.980000000000000e+2	5.400000000000000e+1	8.282209000000000e-2		2.430000000000000e+1	4.300000000000000e+2	1.220000000000000e+2	2.210144900000000e-1
2.440000000000000e+1	5.920000000000000e+2	7.400000000000000e+1	1.111111100000000e-1		2.440000000000000e+1	3.500000000000000e+2	5.800000000000000e+1	1.421568600000000e-1
2.450000000000000e+1	6.680000000000000e+2	9.000000000000000e+1	1.187335100000000e-1		2.450000000000000e+1	6.830000000000000e+2	6.000000000000000e+1	8.075370000000000e-2
2.460000000000000e+1	4.700000000000000e+2	1.010000000000000e+2	1.768826600000000e-1		2.460000000000000e+1	5.010000000000000e+2	8.100000000000000e+1	1.391752600000000e-1
2.470000000000000e+1	7.340000000000000e+2	7.200000000000000e+1	8.933002000000000e-2		2.470000000000000e+1	4.630000000000000e+2	5.800000000000000e+1	1.113243800000000e-1
2.480000000000000e+1	5.660000000000000e+2	8.200000000000000e+1	1.265432100000000e-1		2.480000000000000e+1	5.740000000000000e+2	3.400000000000000e+1	5.592105000000000e-2
2.490000000000000e+1	6.980000000000000e+2	8.600000000000000e+1	1.096938800000000e-1		2.490000000000000e+1	4.630000000000000e+2	7.100000000000000e+1	1.329588000000000e-1
2.500000000000000e+1	5.470000000000000e+2	2.500000000000000e+1	4.370629000000000e-2		2.500000000000000e+1	4.760000000000000e+2	7.000000000000000e+1	1.282051300000000e-1
2.510000000000000e+1	5.710000000000000e+2	6.200000000000000e+1	9.794629000000000e-2		2.510000000000000e+1	5.060000000000000e+2	3.600000000000000e+1	6.642066000000001e-2
2.520000000000000e+1	6.870000000000000e+2	6.600000000000000e+1	8.764940000000000e-2		2.520000000000000e+1	4.380000000000000e+2	5.000000000000000e+0	1.128668000000000e-2
2.530000000000000e+1	6.300000000000000e+2	9.200000000000000e+1	1.274238200000000e-1		2.530000000000000e+1	4.210000000000000e+2	6.400000000000000e+1	1.319587600000000e-1
2.540000000000000e+1	5.790000000000000e+2	1.220000000000000e+2	1.740370900000000e-1		2.540000000000000e+1	5.320000000000000e+2	6.300000000000000e+1	1.058823500000000e-1
2.550000000000000e+1	5.650000000000000e+2	1.150000000000000e+2	1.691176500000000e-1		2.550000000000000e+1	4.640000000000000e+2	3.400000000000000e+1	6.827308999999999e-2
2.560000000000000e+1	6.940000000000000e+2	8.000000000000000e+1	1.033591700000000e-1		2.560000000000000e+1	3.870000000000000e+2	2.000000000000000e+1	4.914005000000000e-2
2.570000000000000e+1	4.990000000000000e+2	6.000000000000000e+1	1.073345300000000e-1		2.570000000000000e+1	3.730000000000000e+2	5.300000000000000e+1	1.244131500000000e-1
2.580000000000000e+1	4.780000000000000e+2	5.000000000000000e+1	9.469697000000000e-2		2.580000000000000e+1	3.310000000000000e+2	1.900000000000000e+1	5.428571000000000e-2
2.590000000000000e+1	6.150000000000000e+2	9.900000000000000e+1	1.386554600000000e-1		2.590000000000000e+1	5.640000000000000e+2	8.700000000000000e+1	1.336405500000000e-1
2.600000000000000e+1	5.780000000000000e+2	9.200000000000000e+1	1.373134300000000e-1		2.600000000000000e+1	3.800000000000000e+2	7.600000000000000e+1	1.666666700000000e-1
2.610000000000000e+1	6.220000000000000e+2	4.700000000000000e+1	7.025410999999999e-2		2.610000000000000e+1	4.180000000000000e+2	2.300000000000000e+1	5.215420000000000e-2
2.620000000000000e+1	5.000000000000000e+2	7.400000000000000e+1	1.289198600000000e-1		2.620000000000000e+1	4.290000000000000e+2	6.400000000000000e+1	1.298174400000000e-1
2.630000000000000e+1	5.300000000000000e+2	7.900000000000000e+1	1.297208500000000e-1		2.630000000000000e+1	3.940000000000000e+2	4.600000000000000e+1	1.045454500000000e-1
2.640000000000000e+1	4.760000000000000e+2	8.900000000000000e+1	1.575221200000000e-1		2.640000000000000e+1	4.430000000000000e+2	6.600000000000000e+1	1.296660100000000e-1
2.650000000000000e+1	4.870000000000000e+2	5.800000000000000e+1	1.064220200000000e-1		2.650000000000000e+1	5.040000000000000e+2	7.900000000000000e+1	1.355060000000000e-1
2.660000000000000e+1	6.760000000000000e+2	6.600000000000000e+1	8.894879000000000e-2		2.660000000000000e+1	5.430000000000000e+2	3.300000000000000e+1	5.729167000000000e-2
2.670000000000000e+1	5.230000000000000e+2	5.100000000000000e+1	8.885017000000000e-2		2.670000000000000e+1	5.480000000000000e+2	3.100000000000000e+1	5.354059000000000e-2
2.680000000000000e+1	4.920000000000000e+2	7.200000000000000e+1	1.276595700000000e-1		2.680000000000000e+1	5.100000000000000e+2	7.600000000000000e+1	1.296928300000000e-1
2.690000000000000e+1	6.060000000000000e+2	3.000000000000000e+0	4.926110000000000e-3		2.690000000000000e+1	3.730000000000000e+2	5.600000000000000e+1	1.305361300000000e-1
2.700000000000000e+1	5.490000000000000e+2	7.700000000000000e+1	1.230031900000000e-1		2.700000000000000e+1	4.910000000000000e+2	6.000000000000000e+1	1.088929200000000e-1
2.710000000000000e+1	6.250000000000000e+2	7.200000000000000e+1	1.032998600000000e-1		2.710000000000000e+1	3.920000000000000e+2	1.000000000000000e+1	2.487562000000000e-2
2.720000000000000e+1	5.750000000000000e+2	9.000000000000000e+1	1.353383500000000e-1		2.720000000000000e+1	4.490000000000000e+2	4.300000000000000e+1	8.739837000000000e-2
2.730000000000000e+1	6.690000000000000e+2	1.100000000000000e+2	1.412066800000000e-1		2.730000000000000e+1	3.740000000000000e+2	9.200000000000000e+1	1.974248900000000e-1
2.740000000000000e+1	5.930000000000000e+2	3.100000000000000e+1	4.967949000000000e-2		2.740000000000000e+1	5.040000000000000e+2	1.550000000000000e+2	2.352048600000000e-1
2.750000000000000e+1	6.180000000000000e+2	1.230000000000000e+2	1.659919000000000e-1		2.750000000000000e+1	4.430000000000000e+2	9.900000000000000e+1	1.826568300000000e-1
2.760000000000000e+1	5.490000000000000e+2	7.500000000000000e+1	1.201923100000000e-1		2.760000000000000e+1	4.750000000000000e+2	4.300000000000000e+1	8.301158000000000e-2
2.770000000000000e+1	6.780000000000000e+2	3.900000000000000e+1	5.439331000000000e-2		2.770000000000000e+1	4.620000000000000e+2	6.300000000000000e+1	1.200000000000000e-1
2.780000000000000e+1	5.260000000000000e+2	1.010000000000000e+2	1.610845300000000e-1		2.780000000000000e+1	4.460000000000000e+2	9.100000000000000e+1	1.694599600000000e-1
2.790000000000000e+1	5.750000000000000e+2	6.400000000000000e+1	1.001564900000000e-1		2.790000000000000e+1	4.440000000000000e+2	4.400000000000000e+1	9.016393000000000e-2
2.800000000000000e+1	6.370000000000000e+2	4.800000000000000e+1	7.007299000000000e-2		2.800000000000000e+1	6.000000000000000e+2	3.900000000000000e+1	6.103286000000000e-2
2.810000000000000e+1	5.520000000000000e+2	2.800000000000000e+1	4.827586000000000e-2		2.810000000000000e+1	5.010000000000000e+2	5.100000000000000e+1	9.239130000000000e-2
2.820000000000000e+1	5.050000000000000e+2	6.200000000000000e+1	1.093474400000000e-1		2.820000000000000e+1	5.150000000000000e+2	8.100000000000000e+1	1.359060400000000e-1
2.830000000000000e+1	6.710000000000000e+2	3.300000000000000e+1	4.687500000000000e-2		2.830000000000000e+1	6.600000000000000e+2	3.700000000000000e+1	5.308465000000000e-2
2.840000000000000e+1	6.300000000000000e+2	8.100000000000000e+1	1.139240500000000e-1		2.840000000000000e+1	4.210000000000000e+2	6.000000000000000e+1	1.247401200000000e-1
2.850000000000000e+1	6.180000000000000e+2	1.030000000000000e+2	1.428571400000000e-1		2.850000000000000e+1	4.150000000000000e+2	5.400000000000000e+1	1.151385900000000e-1
2.860000000000000e+1	4.840000000000000e+2	9.800000000000000e+1	1.683848800000000e-1		2.860000000000000e+1	4.740000000000000e+2	4.200000000000000e+1	8.139535000000000e-2
2.870000000000000e+1	6.160000000000000e+2	3.200000000000000e+1	4.938272000000000e-2		2.870000000000000e+1	4.330000000000000e+2	-1.000000000000000e+1	-2.364066000000000e-2
2.880000000000000e+1	5.970000000000000e+2	5.900000000000000e+1	8.993902000000000e-2		2.880000000000000e+1	4.190000000000000e+2	9.200000000000000e+1	1.800391400000000e-1
2.890000000000000e+1	5.900000000000000e+2	1.020000000000000e+2	1.473988400000000e-1		2.890000000000000e+1	5.400000000000000e+2	4.800000000000000e+1	8.163265000000000e-2
2.900000000000000e+1	6.030000000000000e+2	6.100000000000000e+1	9.186747000000000e-2		2.900000000000000e+1	5.310000000000000e+2	-3.000000000000000e+0	-5.681820000000000e-3
2.910000000000000e+1	5.680000000000000e+2	1.290000000000000e+2	1.850789100000000e-1		2.910000000000000e+1	4.740000000000000e+2	8.200000000000000e+1	1.474820100000000e-1
2.920000000000000e+1	5.910000000000000e+2	3.900000000000000e+1	6.190476000000000e-2		2.920000000000000e+1	4.470000000000000e+2	5.200000000000000e+1	1.042084200000000e-1
2.930000000000000e+1	5.420000000000000e+2	6.600000000000000e+1	1.085526300000000e-1		2.930000000000000e+1	5.450000000000000e+2	2.100000000000000e+1	3.710247000000000e-2
2.940000000000000e+1	4.720000000000000e+2	7.200000000000000e+1	1.323529400000000e-1		2.940000000000000e+1	3.620000000000000e+2	9.800000000000000e+1	2.130434800000000e-1
2.950000000000000e+1	7.410000000000000e+2	4.600000000000000e+1	5.844981000000000e-2		2.950000000000000e+1	6.590000000000000e+2	5.400000000000000e+1	7.573633000000000e-2
2.960000000000000e+1	5.720000000000000e+2	1.500000000000000e+1	2.555366000000000e-2		2.960000000000000e+1	3.220000000000000e+2	8.300000000000000e+1	2.049382700000000e-1
2.970000000000000e+1	6.310000000000000e+2	7.600000000000000e+1	1.074964600000000e-1		2.970000000000000e+1	5.070000000000000e+2	3.500000000000000e+1	6.457565000000000e-2
2.980000000000000e+1	5.560000000000000e+2	7.400000000000000e+1	1.174603200000000e-1		2.980000000000000e+1	5.820000000000000e+2	9.500000000000000e+1	1.403249600000000e-1
2.990000000000000e+1	6.170000000000000e+2	6.300000000000000e+1	9.264706000000000e-2		2.990000000000000e+1	4.040000000000000e+2	5.800000000000000e+1	1.255411300000000e-1
3.000000000000000e+1	5.480000000000000e+2	9.000000000000000e+1	1.410658300000000e-1		3.000000000000000e+1	4.660000000000000e+2	7.000000000000000e+1	1.305970100000000e-1
3.010000000000000e+1	3.560000000000000e+2	7.400000000000000e+1	1.720930200000000e-1		3.010000000000000e+1	3.990000000000000e+2	1.160000000000000e+2	2.252427200000000e-1
3.020000000000000e+1	5.620000000000000e+2	4.400000000000000e+1	7.260726000000000e-2		3.020000000000000e+1	3.410000000000000e+2	4.600000000000000e+1	1.188630500000000e-1
3.030000000000000e+1	4.230000000000000e+2	8.500000000000000e+1	1.673228300000000e-1		3.030000000000000e+1	4.530000000000000e+2	3.800000000000000e+1	7.739308000000000e-2
3.040000000000000e+1	5.350000000000000e+2	5.600000000000000e+1	9.475465000000000e-2		3.040000000000000e+1	4.750000000000000e+2	3.700000000000000e+1	7.226563000000000e-2
3.050000000000000e+1	6.020000000000000e+2	7.200000000000000e+1	1.068249300000000e-1		3.050000000000000e+1	4.810000000000000e+2	7.500000000000000e+1	1.348920900000000e-1
3.060000000000000e+1	6.120000000000000e+2	3.900000000000000e+1	5.990783000000000e-2		3.060000000000000e+1	4.970000000000000e+2	1.110000000000000e+2	1.825657900000000e-1
3.070000000000000e+1	6.330000000000000e+2	6.200000000000000e+1	8.920863000000000e-2		3.070000000000000e+1	4.170000000000000e+2	3.900000000000000e+1	8.552632000000000e-2
3.080000000000000e+1	6.160000000000000e+2	4.500000000000000e+1	6.807866999999999e-2		3.080000000000000e+1	2.950000000000000e+2	8.200000000000000e+1	2.175066300000000e-1
3.090000000000000e+1	7.360000000000000e+2	5.400000000000000e+1	6.835442999999999e-2		3.090000000000000e+1	4.180000000000000e+2	1.200000000000000e+1	2.790698000000000e-2
3.100000000000000e+1	5.640000000000000e+2	-1.600000000000000e+1	-2.919708000000000e-2		3.100000000000000e+1	4.440000000000000e+2	8.400000000000000e+1	1.590909100000000e-1
3.110000000000000e+1	4.460000000000000e+2	1.900000000000000e+1	4.086022000000000e-2		3.110000000000000e+1	4.060000000000000e+2	8.800000000000000e+1	1.781376500000000e-1
3.120000000000000e+1	5.940000000000000e+2	9.200000000000000e+1	1.341107900000000e-1		3.120000000000000e+1	4.620000000000000e+2	2.900000000000000e+1	5.906314000000000e-2
3.130000000000000e+1	5.840000000000000e+2	7.100000000000000e+1	1.083969500000000e-1		3.130000000000000e+1	5.340000000000000e+2	6.300000000000000e+1	1.055276400000000e-1
3.140000000000000e+1	9.200000000000000e+2	8.100000000000000e+1	8.091908000000000e-2		3.140000000000000e+1	3.060000000000000e+2	6.000000000000000e+1	1.639344300000000e-1
3.150000000000000e+1	5.370000000000000e+2	4.700000000000000e+1	8.047945000000000e-2		3.150000000000000e+1	5.030000000000000e+2	5.800000000000000e+1	1.033868100000000e-1
3.160000000000000e+1	5.710000000000000e+2	7.900000000000000e+1	1.215384600000000e-1		3.160000000000000e+1	3.870000000000000e+2	2.800000000000000e+1	6.746987999999999e-2
3.170000000000000e+1	5.470000000000000e+2	5.900000000000000e+1	9.735974000000000e-2		3.170000000000000e+1	4.670000000000000e+2	5.800000000000000e+1	1.104761900000000e-1
3.180000000000000e+1	4.840000000000000e+2	8.000000000000000e+1	1.418439700000000e-1		3.180000000000000e+1	5.590000000000000e+2	1.100000000000000e+1	1.929825000000000e-2
3.190000000000000e+1	6.940000000000000e+2	7.000000000000000e+0	9.985730000000000e-3		3.190000000000000e+1	5.800000000000000e+2	5.400000000000000e+1	8.517350000000000e-2
3.200000000000000e+1	6.760000000000000e+2	8.800000000000000e+1	1.151832500000000e-1		3.200000000000000e+1	4.390000000000000e+2	2.000000000000000e+1	4.357298000000000e-2
3.210000000000000e+1	4.610000000000000e+2	5.900000000000000e+1	1.134615400000000e-1		3.210000000000000e+1	4.690000000000000e+2	3.300000000000000e+1	6.573705000000001e-2
3.220000000000000e+1	5.280000000000000e+2	7.900000000000000e+1	1.301482700000000e-1		3.220000000000000e+1	5.090000000000000e+2	6.600000000000000e+1	1.147826100000000e-1
3.230000000000000e+1	5.540000000000000e+2	5.000000000000000e+1	8.278146000000000e-2		3.230000000000000e+1	3.850000000000000e+2	1.130000000000000e+2	2.269076300000000e-1
3.240000000000000e+1	5.420000000000000e+2	4.500000000000000e+1	7.666099000000000e-2		3.240000000000000e+1	3.860000000000000e+2	1.000000000000000e+1	2.525253000000000e-2
3.250000000000000e+1	7.020000000000000e+2	2.300000000000000e+1	3.172414000000000e-2		3.250000000000000e+1	4.650000000000000e+2	1.900000000000000e+1	3.925620000000000e-2
3.260000000000000e+1	5.870000000000000e+2	1.180000000000000e+2	1.673758900000000e-1		3.260000000000000e+1	5.140000000000000e+2	5.600000000000000e+1	9.824561000000000e-2
3.270000000000000e+1	5.460000000000000e+2	2.600000000000000e+1	4.545455000000000e-2		3.270000000000000e+1	4.120000000000000e+2	1.310000000000000e+2	2.412523000000000e-1
3.280000000000000e+1	4.960000000000000e+2	3.800000000000000e+1	7.116105000000000e-2		3.280000000000000e+1	3.730000000000000e+2	5.000000000000000e+1	1.182033100000000e-1
3.290000000000000e+1	6.490000000000000e+2	2.600000000000000e+1	3.851852000000000e-2		3.290000000000000e+1	5.310000000000000e+2	3.600000000000000e+1	6.349206000000000e-2
3.300000000000000e+1	4.960000000000000e+2	6.100000000000000e+1	1.095152600000000e-1		3.300000000000000e+1	3.630000000000000e+2	9.500000000000000e+1	2.074235800000000e-1
3.310000000000000e+1	5.240000000000000e+2	1.500000000000000e+1	2.782931000000000e-2		3.310000000000000e+1	4.330000000000000e+2	6.400000000000000e+1	1.287726400000000e-1
3.320000000000000e+1	6.250000000000000e+2	8.700000000000000e+1	1.221910100000000e-1		3.320000000000000e+1	5.570000000000000e+2	2.900000000000000e+1	4.948805000000000e-2
3.330000000000000e+1	7.310000000000000e+2	5.300000000000000e+1	6.760204000000000e-2		3.330000000000000e+1	3.530000000000000e+2	1.440000000000000e+2	2.897384300000000e-1
3.340000000000000e+1	5.630000000000000e+2	3.100000000000000e+1	5.218855000000000e-2		3.340000000000000e+1	3.790000000000000e+2	4.300000000000000e+1	1.018957300000000e-1
3.350000000000000e+1	5.210000000000000e+2	8.300000000000000e+1	1.374172200000000e-1		3.350000000000000e+1	4.180000000000000e+2	2.900000000000000e+1	6.487696000000000e-2
3.360000000000000e+1	6.900000000000000e+2	3.700000000000000e+1	5.089409000000000e-2		3.360000000000000e+1	3.520000000000000e+2	2.200000000000000e+1	5.882353000000000e-2
3.370000000000000e+1	6.350000000000000e+2	5.400000000000000e+1	7.837446000000000e-2		3.370000000000000e+1	4.350000000000000e+2	4.200000000000000e+1	8.805031000000000e-2
3.380000000000000e+1	5.800000000000000e+2	9.200000000000000e+1	1.369047600000000e-1		3.380000000000000e+1	2.700000000000000e+2	3.600000000000000e+1	1.176470600000000e-1
3.390000000000000e+1	6.080000000000000e+2	1.370000000000000e+2	1.838926200000000e-1		3.390000000000000e+1	3.800000000000000e+2	7.200000000000000e+1	1.592920400000000e-1
3.400000000000000e+1	7.180000000000000e+2	2.000000000000000e+1	2.710027000000000e-2		3.400000000000000e+1	3.810000000000000e+2	2.900000000000000e+1	7.073171000000000e-2
3.410000000000000e+1	6.130000000000000e+2	9.900000000000000e+1	1.390449400000000e-1		3.410000000000000e+1	3.200000000000000e+2	4.600000000000000e+1	1.256830600000000e-1
3.420000000000000e+1	8.050000000000000e+2	2.100000000000000e+1	2.542373000000000e-2		3.420000000000000e+1	5.230000000000000e+2	4.000000000000000e+1	7.104795999999999e-2
3.430000000000000e+1	5.060000000000000e+2	1.050000000000000e+2	1.718494300000000e-1		3.430000000000000e+1	4.280000000000000e+2	7.900000000000000e+1	1.558185400000000e-1
3.440000000000000e+1	6.150000000000000e+2	8.700000000000000e+1	1.239316200000000e-1		3.440000000000000e+1	4.250000000000000e+2	7.300000000000000e+1	1.465863500000000e-1
3.450000000000000e+1	4.330000000000000e+2	5.000000000000000e+1	1.035196700000000e-1		3.450000000000000e+1	3.580000000000000e+2	3.300000000000000e+1	8.439898000000000e-2
3.460000000000000e+1	6.380000000000000e+2	4.300000000000000e+1	6.314243999999999e-2		3.460000000000000e+1	4.880000000000000e+2	5.800000000000000e+1	1.062271100000000e-1
3.470000000000000e+1	5.790000000000000e+2	3.200000000000000e+1	5.237316000000000e-2		3.470000000000000e+1	5.730000000000000e+2	7.500000000000000e+1	1.157407400000000e-1
3.480000000000000e+1	4.710000000000000e+2	5.300000000000000e+1	1.011450400000000e-1		3.480000000000000e+1	4.280000000000000e+2	7.300000000000000e+1	1.457085800000000e-1
3.490000000000000e+1	5.670000000000000e+2	1.070000000000000e+2	1.587537100000000e-1		3.490000000000000e+1	3.720000000000000e+2	7.800000000000000e+1	1.733333300000000e-1
3.500000000000000e+1	6.280000000000000e+2	4.300000000000000e+1	6.408345999999999e-2		3.500000000000000e+1	4.880000000000000e+2	4.000000000000000e+0	8.130080000000000e-3
3.510000000000000e+1	4.400000000000000e+2	7.100000000000000e+1	1.389432500000000e-1		3.510000000000000e+1	3.850000000000000e+2	4.600000000000000e+1	1.067285400000000e-1
3.520000000000000e+1	4.940000000000000e+2	1.600000000000000e+1	3.137255000000000e-2		3.520000000000000e+1	3.370000000000000e+2	1.520000000000000e+2	3.108384500000000e-1
3.530000000000000e+1	6.250000000000000e+2	4.300000000000000e+1	6.437126000000000e-2		3.530000000000000e+1	3.150000000000000e+2	3.800000000000000e+1	1.076487300000000e-1
3.540000000000000e+1	6.240000000000000e+2	1.030000000000000e+2	1.416781300000000e-1		3.540000000000000e+1	3.660000000000000e+2	6.300000000000000e+1	1.468531500000000e-1
3.550000000000000e+1	6.510000000000000e+2	8.500000000000000e+1	1.154891300000000e-1		3.550000000000000e+1	4.110000000000000e+2	1.240000000000000e+2	2.317757000000000e-1
3.560000000000000e+1	5.830000000000000e+2	4.400000000000000e+1	7.017544000000001e-2		3.560000000000000e+1	3.500000000000000e+2	5.000000000000000e+1	1.250000000000000e-1
3.570000000000000e+1	6.660000000000000e+2	5.700000000000000e+1	7.883817000000000e-2		3.570000000000000e+1	3.250000000000000e+2	2.000000000000000e+1	5.797101000000000e-2
3.580000000000000e+1	5.680000000000000e+2	7.600000000000000e+1	1.180124200000000e-1		3.580000000000000e+1	3.440000000000000e+2	4.100000000000000e+1	1.064935100000000e-1
3.590000000000000e+1	7.400000000000000e+2	8.000000000000000e+1	9.756098000000000e-2		3.590000000000000e+1	2.660000000000000e+2	9.000000000000000e+0	3.272727000000000e-2
3.600000000000000e+1	5.050000000000000e+2	9.400000000000000e+1	1.569282100000000e-1		3.600000000000000e+1	4.810000000000000e+2	3.800000000000000e+1	7.321773000000000e-2
3.610000000000000e+1	5.400000000000000e+2	1.150000000000000e+2	1.755725200000000e-1		3.610000000000000e+1	4.410000000000000e+2	8.300000000000000e+1	1.583969500000000e-1
3.620000000000000e+1	6.840000000000000e+2	3.200000000000000e+1	4.469274000000000e-2		3.620000000000000e+1	3.230000000000000e+2	3.400000000000000e+1	9.523810000000000e-2
3.630000000000000e+1	6.590000000000000e+2	4.900000000000000e+1	6.920904000000000e-2		3.630000000000000e+1	3.650000000000000e+2	7.300000000000000e+1	1.666666700000000e-1
3.640000000000000e+1	6.740000000000000e+2	1.610000000000000e+2	1.928143700000000e-1		3.640000000000000e+1	3.390000000000000e+2	7.100000000000000e+1	1.731707300000000e-1
3.650000000000000e+1	6.050000000000000e+2	8.400000000000000e+1	1.219158200000000e-1		3.650000000000000e+1	3.400000000000000e+2	4.300000000000000e+1	1.122715400000000e-1
3.660000000000000e+1	5.520000000000000e+2	5.000000000000000e+1	8.305648000000000e-2		3.660000000000000e+1	4.340000000000000e+2	8.300000000000000e+1	1.605415900000000e-1
3.670000000000000e+1	5.010000000000000e+2	8.400000000000000e+1	1.435897400000000e-1		3.670000000000000e+1	5.250000000000000e+2	5.400000000000000e+1	9.326425000000000e-2
3.680000000000000e+1	5.990000000000000e+2	2.800000000000000e+1	4.465710000000000e-2		3.680000000000000e+1	5.080000000000000e+2	5.900000000000000e+1	1.040564400000000e-1
3.690000000000000e+1	6.340000000000000e+2	4.500000000000000e+1	6.627392999999999e-2		3.690000000000000e+1	4.600000000000000e+2	6.000000000000000e+1	1.153846200000000e-1
3.700000000000000e+1	6.990000000000000e+2	3.100000000000000e+1	4.246575000000000e-2		3.700000000000000e+1	3.860000000000000e+2	9.200000000000000e+1	1.924686200000000e-1
3.710000000000000e+1	6.930000000000000e+2	1.230000000000000e+2	1.507352900000000e-1		3.710000000000000e+1	4.330000000000000e+2	2.800000000000000e+1	6.073753000000000e-2
3.720000000000000e+1	6.180000000000000e+2	4.000000000000000e+1	6.079027000000000e-2		3.720000000000000e+1	4.270000000000000e+2	2.600000000000000e+1	5.739514000000000e-2
3.730000000000000e+1	5.700000000000000e+2	9.900000000000000e+1	1.479820600000000e-1		3.730000000000000e+1	4.660000000000000e+2	2.700000000000000e+1	5.476673000000000e-2
3.740000000000000e+1	6.390000000000000e+2	6.600000000000000e+1	9.361702000000000e-2		3.740000000000000e+1	3.640000000000000e+2	4.100000000000000e+1	1.012345700000000e-1
3.750000000000000e+1	6.240000000000000e+2	5.300000000000000e+1	7.828656000000000e-2		3.750000000000000e+1	4.160000000000000e+2	7.800000000000000e+1	1.578947400000000e-1
3.760000000000000e+1	7.850000000000000e+2	6.200000000000000e+1	7.319953000000000e-2		3.760000000000000e+1	3.740000000000000e+2	3.500000000000000e+1	8.557457000000000e-2
3.770000000000000e+1	5.000000000000000e+2	7.000000000000000e+1	1.228070200000000e-1		3.770000000000000e+1	4.930000000000000e+2	2.800000000000000e+1	5.374280000000000e-2
3.780000000000000e+1	6.870000000000000e+2	5.900000000000000e+1	7.908847000000000e-2		3.780000000000000e+1	3.870000000000000e+2	6.000000000000000e+0	1.526718000000000e-2
3.790000000000000e+1	4.140000000000000e+2	6.600000000000000e+1	1.375000000000000e-1		3.790000000000000e+1	4.220000000000000e+2	1.000000000000000e+1	2.314815000000000e-2
3.800000000000000e+1	4.550000000000000e+2	5.700000000000000e+1	1.113281300000000e-1		3.800000000000000e+1	4.520000000000000e+2	7.900000000000000e+1	1.487758900000000e-1
3.810000000000000e+1	6.610000000000000e+2	8.200000000000000e+1	1.103633900000000e-1		3.810000000000000e+1	3.850000000000000e+2	6.600000000000000e+1	1.463414600000000e-1
3.820000000000000e+1	7.330000000000000e+2	2.400000000000000e+1	3.170410000000000e-2		3.820000000000000e+1	3.350000000000000e+2	6.400000000000000e+1	1.604010000000000e-1
3.830000000000000e+1	6.260000000000000e+2	8.900000000000000e+1	1.244755200000000e-1		3.830000000000000e+1	3.930000000000000e+2	4.800000000000000e+1	1.088435400000000e-1
3.840000000000000e+1	4.690000000000000e+2	2.000000000000000e+0	4.246280000000000e-3		3.840000000000000e+1	5.420000000000000e+2	1.400000000000000e+1	2.517986000000000e-2
3.850000000000000e+1	5.220000000000000e+2	9.100000000000000e+1	1.484502400000000e-1		3.850000000000000e+1	3.670000000000000e+2	4.300000000000000e+1	1.048780500000000e-1
3.860000000000000e+1	6.840000000000000e+2	8.500000000000000e+1	1.105331600000000e-1		3.860000000000000e+1	4.250000000000000e+2	4.100000000000000e+1	8.798283000000000e-2
3.870000000000000e+1	6.700000000000000e+2	5.900000000000000e+1	8.093278000000000e-2		3.870000000000000e+1	3.910000000000000e+2	5.600000000000000e+1	1.252796400000000e-1
3.880000000000000e+1	4.750000000000000e+2	4.500000000000000e+1	8.653846000000000e-2		3.880000000000000e+1	2.390000000000000e+2	3.500000000000000e+1	1.277372300000000e-1
3.890000000000000e+1	6.450000000000000e+2	4.400000000000000e+1	6.386066999999999e-2		3.890000000000000e+1	5.100000000000000e+2	1.000000000000000e+0	1.956950000000000e-3
3.900000000000000e+1	5.170000000000000e+2	8.100000000000000e+1	1.354515100000000e-1		3.900000000000000e+1	4.480000000000000e+2	1.900000000000000e+1	4.068522000000000e-2
3.910000000000000e+1	5.070000000000000e+2	5.200000000000000e+1	9.302326000000000e-2		3.910000000000000e+1	5.140000000000000e+2	2.800000000000000e+1	5.166052000000000e-2
3.920000000000000e+1	6.520000000000000e+2	4.200000000000000e+1	6.051873000000000e-2		3.920000000000000e+1	3.960000000000000e+2	4.300000000000000e+1	9.794989000000000e-2
3.930000000000000e+1	6.280000000000000e+2	1.110000000000000e+2	1.502029800000000e-1		3.930000000000000e+1	3.940000000000000e+2	3.200000000000000e+1	7.511737000000000e-2
3.940000000000000e+1	7.210000000000000e+2	6.700000000000000e+1	8.502538000000000e-2		3.940000000000000e+1	4.430000000000000e+2	9.800000000000000e+1	1.811460300000000e-1
3.950000000000000e+1	4.290000000000000e+2	1.100000000000000e+1	2.500000000000000e-2		3.950000000000000e+1	5.440000000000000e+2	9.800000000000000e+1	1.526479800000000e-1
3.960000000000000e+1	5.270000000000000e+2	3.000000000000000e+1	5.385996000000000e-2		3.960000000000000e+1	4.130000000000000e+2	6.600000000000000e+1	1.377870600000000e-1
3.970000000000000e+1	6.600000000000000e+2	8.300000000000000e+1	1.117092900000000e-1		3.970000000000000e+1	3.460000000000000e+2	4.900000000000000e+1	1.240506300000000e-1
3.980000000000000e+1	5.020000000000000e+2	7.100000000000000e+1	1.239092500000000e-1		3.980000000000000e+1	3.620000000000000e+2	4.800000000000000e+1	1.170731700000000e-1
3.990000000000000e+1	5.120000000000000e+2	6.700000000000000e+1	1.157167500000000e-1		3.990000000000000e+1	4.020000000000000e+2	5.800000000000000e+1	1.260869600000000e-1
4.000000000000000e+1	5.900000000000000e+2	6.300000000000000e+1	9.647779000000000e-2		4.000000000000000e+1	4.080000000000000e+2	1.070000000000000e+2	2.077669900000000e-1
4.010000000000000e+1	3.400000000000000e+2	2.200000000000000e+1	6.077348000000000e-2		4.010000000000000e+1	3.540000000000000e+2	6.400000000000000e+1	1.531100500000000e-1
4.020000000000000e+1	5.940000000000000e+2	8.100000000000000e+1	1.200000000000000e-1		4.020000000000000e+1	4.150000000000000e+2	7.300000000000000e+1	1.495901600000000e-1
4.030000000000000e+1	5.300000000000000e+2	1.390000000000000e+2	2.077728000000000e-1		4.030000000000000e+1	4.300000000000000e+2	3.200000000000000e+1	6.926407000000000e-2
4.040000000000000e+1	5.670000000000000e+2	8.500000000000000e+1	1.303681000000000e-1		4.040000000000000e+1	4.070000000000000e+2	5.600000000000000e+1	1.209503200000000e-1
4.050000000000000e+1	5.880000000000000e+2	2.900000000000000e+1	4.700162000000000e-2		4.050000000000000e+1	3.090000000000000e+2	4.100000000000000e+1	1.171428600000000e-1
4.060000000000000e+1	7.090000000000000e+2	-1.100000000000000e+1	-1.575931000000000e-2		4.060000000000000e+1	3.190000000000000e+2	6.300000000000000e+1	1.649214700000000e-1
4.070000000000000e+1	4.760000000000000e+2	7.600000000000000e+1	1.376811600000000e-1		4.070000000000000e+1	5.160000000000000e+2	5.300000000000000e+1	9.314587000000000e-2
4.080000000000000e+1	4.670000000000000e+2	6.800000000000000e+1	1.271028000000000e-1		4.080000000000000e+1	3.720000000000000e+2	8.200000000000000e+1	1.806167400000000e-1
4.090000000000000e+1	5.350000000000000e+2	1.010000000000000e+2	1.588050300000000e-1		4.090000000000000e+1	2.710000000000000e+2	5.900000000000000e+1	1.787878800000000e-1
4.100000000000000e+1	6.710000000000000e+2	2.100000000000000e+1	3.034682000000000e-2		4.100000000000000e+1	3.390000000000000e+2	1.900000000000000e+1	5.307263000000000e-2
4.110000000000000e+1	6.300000000000000e+2	5.100000000000000e+1	7.488987000000000e-2		4.110000000000000e+1	4.450000000000000e+2	2.400000000000000e+1	5.117271000000000e-2
4.120000000000000e+1	7.640000000000000e+2	3.100000000000000e+1	3.899371000000000e-2		4.120000000000000e+1	3.510000000000000e+2	7.900000000000000e+1	1.837209300000000e-1
4.130000000000000e+1	5.380000000000000e+2	4.000000000000000e+1	6.920415000000001e-2		4.130000000000000e+1	4.260000000000000e+2	-2.000000000000000e+0	-4.716980000000000e-3
4.140000000000000e+1	5.340000000000000e+2	3.600000000000000e+1	6.315788999999999e-2		4.140000000000000e+1	3.860000000000000e+2	7.300000000000000e+1	1.590413900000000e-1
4.150000000000000e+1	5.260000000000000e+2	1.700000000000000e+1	3.130755000000000e-2		4.150000000000000e+1	3.320000000000000e+2	1.200000000000000e+1	3.488372000000000e-2
4.160000000000000e+1	5.590000000000000e+2	7.800000000000000e+1	1.224489800000000e-1		4.160000000000000e+1	4.310000000000000e+2	7.700000000000000e+1	1.515748000000000e-1
4.170000000000000e+1	5.320000000000000e+2	1.900000000000000e+1	3.448276000000000e-2		4.170000000000000e+1	4.350000000000000e+2	6.700000000000000e+1	1.334661400000000e-1
4.180000000000000e+1	6.070000000000000e+2	5.800000000000000e+1	8.721805000000000e-2		4.180000000000000e+1	4.890000000000000e+2	8.400000000000000e+1	1.465968600000000e-1
4.190000000000000e+1	6.390000000000000e+2	1.330000000000000e+2	1.722797900000000e-1		4.190000000000000e+1	4.750000000000000e+2	9.000000000000000e+0	1.859504000000000e-2
4.200000000000000e+1	5.610000000000000e+2	9.800000000000000e+1	1.487101700000000e-1		4.200000000000000e+1	3.480000000000000e+2	6.400000000000000e+1	1.553398100000000e-1
4.210000000000000e+1	4.590000000000000e+2	1.330000000000000e+2	2.246621600000000e-1		4.210000000000000e+1	4.670000000000000e+2	1.100000000000000e+1	2.301255000000000e-2
4.220000000000000e+1	6.380000000000000e+2	5.800000000000000e+1	8.333333000000000e-2		4.220000000000000e+1	2.760000000000000e+2	5.400000000000000e+1	1.636363600000000e-1
4.230000000000000e+1	5.070000000000000e+2	9.700000000000000e+1	1.605960300000000e-1		4.230000000000000e+1	4.270000000000000e+2	5.400000000000000e+1	1.122661100000000e-1
4.240000000000000e+1	5.890000000000000e+2	1.140000000000000e+2	1.621621600000000e-1		4.240000000000000e+1	3.920000000000000e+2	5.700000000000000e+1	1.269487800000000e-1
4.250000000000000e+1	7.050000000000000e+2	6.100000000000000e+1	7.963446000000000e-2		4.250000000000000e+1	4.500000000000000e+2	3.100000000000000e+1	6.444906000000000e-2
4.260000000000000e+1	5.070000000000000e+2	8.200000000000000e+1	1.392190200000000e-1		4.260000000000000e+1	4.710000000000000e+2	3.900000000000000e+1	7.647059000000000e-2
4.270000000000000e+1	7.410000000000000e+2	8.400000000000000e+1	1.018181800000000e-1		4.270000000000000e+1	3.480000000000000e+2	1.190000000000000e+2	2.548179900000000e-1
4.280000000000000e+1	5.770000000000000e+2	1.180000000000000e+2	1.697841700000000e-1		4.280000000000000e+1	4.270000000000000e+2	1.040000000000000e+2	1.958568700000000e-1
4.290000000000000e+1	6.670000000000000e+2	1.340000000000000e+2	1.672908900000000e-1		4.290000000000000e+1	3.880000000000000e+2	2.300000000000000e+1	5.596107000000000e-2
4.300000000000000e+1	5.020000000000000e+2	5.600000000000000e+1	1.003584200000000e-1		4.300000000000000e+1	3.960000000000000e+2	5.000000000000000e+1	1.121076200000000e-1
4.310000000000000e+1	5.030000000000000e+2	4.800000000000000e+1	8.711434000000000e-2		4.310000000000000e+1	3.420000000000000e+2	3.600000000000000e+1	9.523810000000000e-2
4.320000000000000e+1	7.110000000000000e+2	4.100000000000000e+1	5.452128000000000e-2		4.320000000000000e+1	2.970000000000000e+2	2.000000000000000e+1	6.309148000000001e-2
4.330000000000000e+1	4.810000000000000e+2	1.020000000000000e+2	1.749571200000000e-1		4.330000000000000e+1	3.760000000000000e+2	-1.600000000000000e+1	-4.444444000000000e-2
4.340000000000000e+1	5.090000000000000e+2	7.300000000000000e+1	1.254295500000000e-1		4.340000000000000e+1	3.980000000000000e+2	1.400000000000000e+2	2.602230500000000e-1
4.350000000000000e+1	6.870000000000000e+2	1.110000000000000e+2	1.390977400000000e-1		4.350000000000000e+1	3.380000000000000e+2	2.800000000000000e+1	7.650273000000000e-2
4.360000000000000e+1	6.220000000000000e+2	4.000000000000000e+1	6.042296000000000e-2		4.360000000000000e+1	3.880000000000000e+2	1.200000000000000e+1	3.000000000000000e-2
4.370000000000000e+1	5.690000000000000e+2	3.000000000000000e+0	5.244760000000000e-3		4.370000000000000e+1	4.440000000000000e+2	1.300000000000000e+1	2.844639000000000e-2
4.380000000000000e+1	5.600000000000000e+2	3.600000000000000e+1	6.040268000000000e-2		4.380000000000000e+1	4.030000000000000e+2	4.400000000000000e+1	9.843400000000000e-2
4.390000000000000e+1	7.530000000000000e+2	6.900000000000000e+1	8.394161000000000e-2		4.390000000000000e+1	4.230000000000000e+2	5.100000000000000e+1	1.075949400000000e-1
4.400000000000000e+1	6.230000000000000e+2	1.490000000000000e+2	1.930051800000000e-1		4.400000000000000e+1	4.310000000000000e+2	4.900000000000000e+1	1.020833300000000e-1
4.410000000000000e+1	6.210000000000000e+2	8.400000000000000e+1	1.191489400000000e-1		4.410000000000000e+1	4.330000000000000e+2	5.000000000000000e+1	1.035196700000000e-1
4.420000000000000e+1	5.830000000000000e+2	5.700000000000000e+1	8.906250000000000e-2		4.420000000000000e+1	3.760000000000000e+2	2.100000000000000e+1	5.289673000000000e-2
4.430000000000000e+1	6.180000000000000e+2	6.400000000000000e+1	9.384164000000000e-2		4.430000000000000e+1	4.790000000000000e+2	3.500000000000000e+1	6.809339000000000e-2
4.440000000000000e+1	6.370000000000000e+2	8.300000000000000e+1	1.152777800000000e-1		4.440000000000000e+1	2.470000000000000e+2	3.500000000000000e+1	1.241134800000000e-1
4.450000000000000e+1	5.340000000000000e+2	5.900000000000000e+1	9.949410000000000e-2		4.450000000000000e+1	4.110000000000000e+2	5.500000000000000e+1	1.180257500000000e-1
4.460000000000000e+1	5.770000000000000e+2	2.700000000000000e+1	4.470199000000000e-2		4.460000000000000e+1	3.850000000000000e+2	6.300000000000000e+1	1.406250000000000e-1
4.470000000000000e+1	6.140000000000000e+2	8.700000000000000e+1	1.241084200000000e-1		4.470000000000000e+1	3.570000000000000e+2	1.070000000000000e+2	2.306034500000000e-1
4.480000000000000e+1	6.970000000000000e+2	6.400000000000000e+1	8.409987000000000e-2		4.480000000000000e+1	3.630000000000000e+2	5.500000000000000e+1	1.315789500000000e-1
4.490000000000000e+1	6.380000000000000e+2	3.800000000000000e+1	5.621302000000000e-2		4.490000000000000e+1	4.260000000000000e+2	0.0000000000000000	0.0000000000000000
4.500000000000000e+1	4.620000000000000e+2	8.100000000000000e+1	1.491712700000000e-1		4.500000000000000e+1	3.670000000000000e+2	4.200000000000000e+1	1.026894900000000e-1
4.510000000000000e+1	6.310000000000000e+2	7.100000000000000e+1	1.011396000000000e-1		4.510000000000000e+1	3.220000000000000e+2	9.400000000000000e+1	2.259615400000000e-1
4.520000000000000e+1	7.450000000000000e+2	8.300000000000000e+1	1.002415500000000e-1		4.520000000000000e+1	4.190000000000000e+2	4.000000000000000e+0	9.456260000000000e-3
4.530000000000000e+1	5.300000000000000e+2	-4.000000000000000e+0	-7.604560000000000e-3		4.530000000000000e+1	4.180000000000000e+2	1.400000000000000e+1	3.240741000000000e-2
4.540000000000000e+1	4.780000000000000e+2	9.300000000000000e+1	1.628721500000000e-1		4.540000000000000e+1	4.970000000000000e+2	8.300000000000000e+1	1.431034500000000e-1
4.550000000000000e+1	6.090000000000000e+2	5.600000000000000e+1	8.421053000000000e-2		4.550000000000000e+1	3.560000000000000e+2	3.900000000000000e+1	9.873418000000000e-2
4.560000000000000e+1	5.140000000000000e+2	6.300000000000000e+1	1.091854400000000e-1		4.560000000000000e+1	3.400000000000000e+2	7.200000000000000e+1	1.747572800000000e-1
4.570000000000000e+1	5.130000000000000e+2	5.200000000000000e+1	9.203540000000000e-2		4.570000000000000e+1	4.620000000000000e+2	3.700000000000000e+1	7.414830000000000e-2
4.580000000000000e+1	6.800000000000000e+2	3.300000000000000e+1	4.628331000000000e-2		4.580000000000000e+1	4.280000000000000e+2	5.700000000000000e+1	1.175257700000000e-1
4.590000000000000e+1	5.700000000000000e+2	1.000000000000000e+2	1.492537300000000e-1		4.590000000000000e+1	3.680000000000000e+2	1.330000000000000e+2	2.654690600000000e-1
4.600000000000000e+1	5.560000000000000e+2	9.000000000000000e+0	1.592920000000000e-2		4.600000000000000e+1	5.150000000000000e+2	6.000000000000000e+1	1.043478300000000e-1
4.610000000000000e+1	4.680000000000000e+2	7.500000000000000e+1	1.381215500000000e-1		4.610000000000000e+1	2.530000000000000e+2	3.000000000000000e+1	1.060070700000000e-1
4.620000000000000e+1	6.090000000000000e+2	-3.000000000000000e+0	-4.950500000000000e-3		4.620000000000000e+1	4.360000000000000e+2	6.000000000000000e+1	1.209677400000000e-1
4.630000000000000e+1	5.360000000000000e+2	2.600000000000000e+1	4.626335000000000e-2		4.630000000000000e+1	3.740000000000000e+2	2.600000000000000e+1	6.500000000000000e-2
4.640000000000000e+1	6.640000000000000e+2	2.200000000000000e+1	3.206997000000000e-2		4.640000000000000e+1	4.800000000000000e+2	5.700000000000000e+1	1.061452500000000e-1
4.650000000000000e+1	5.430000000000000e+2	9.200000000000000e+1	1.448818900000000e-1		4.650000000000000e+1	3.390000000000000e+2	3.700000000000000e+1	9.840426000000000e-2
4.660000000000000e+1	5.770000000000000e+2	4.300000000000000e+1	6.935484000000000e-2		4.660000000000000e+1	5.080000000000000e+2	3.300000000000000e+1	6.099815000000000e-2
4.670000000000000e+1	6.130000000000000e+2	5.000000000000000e+1	7.541478000000000e-2		4.670000000000000e+1	4.180000000000000e+2	7.300000000000000e+1	1.486761700000000e-1
4.680000000000000e+1	6.690000000000000e+2	4.700000000000000e+1	6.564246000000000e-2		4.680000000000000e+1	3.550000000000000e+2	3.300000000000000e+1	8.505155000000000e-2
4.690000000000000e+1	6.640000000000000e+2	8.600000000000000e+1	1.146666700000000e-1		4.690000000000000e+1	4.190000000000000e+2	3.800000000000000e+1	8.315098000000000e-2
4.700000000000000e+1	5.710000000000000e+2	6.300000000000000e+1	9.936909000000000e-2		4.700000000000000e+1	4.350000000000000e+2	3.000000000000000e+1	6.451613000000001e-2
4.710000000000000e+1	7.040000000000000e+2	5.600000000000000e+1	7.368421000000000e-2		4.710000000000000e+1	3.970000000000000e+2	6.100000000000000e+1	1.331877700000000e-1
4.720000000000000e+1	6.360000000000000e+2	1.280000000000000e+2	1.675392700000000e-1		4.720000000000000e+1	4.180000000000000e+2	6.900000000000000e+1	1.416837800000000e-1
4.730000000000000e+1	5.940000000000000e+2	4.700000000000000e+1	7.332293000000000e-2		4.730000000000000e+1	3.820000000000000e+2	7.300000000000000e+1	1.604395600000000e-1
4.740000000000000e+1	5.930000000000000e+2	2.400000000000000e+1	3.889789000000000e-2		4.740000000000000e+1	5.320000000000000e+2	5.300000000000000e+1	9.059829000000000e-2
4.750000000000000e+1	5.270000000000000e+2	1.150000000000000e+2	1.791277300000000e-1		4.750000000000000e+1	3.570000000000000e+2	3.000000000000000e+1	7.751938000000000e-2
4.760000000000000e+1	7.630000000000000e+2	6.800000000000000e+1	8.182912000000000e-2		4.760000000000000e+1	5.080000000000000e+2	7.100000000000000e+1	1.226252200000000e-1
4.770000000000000e+1	3.680000000000000e+2	6.500000000000000e+1	1.501154700000000e-1		4.770000000000000e+1	5.220000000000000e+2	6.000000000000000e+1	1.030927800000000e-1
4.780000000000000e+1	5.680000000000000e+2	4.300000000000000e+1	7.037643000000000e-2		4.780000000000000e+1	4.590000000000000e+2	8.200000000000000e+1	1.515711600000000e-1
4.790000000000000e+1	4.700000000000000e+2	2.600000000000000e+1	5.241935000000000e-2		4.790000000000000e+1	2.950000000000000e+2	1.110000000000000e+2	2.733990100000000e-1
4.800000000000000e+1	5.960000000000000e+2	1.250000000000000e+2	1.733703200000000e-1		4.800000000000000e+1	4.670000000000000e+2	4.800000000000000e+1	9.320388000000000e-2
4.810000000000000e+1	7.490000000000000e+2	2.100000000000000e+1	2.727273000000000e-2		4.810000000000000e+1	3.820000000000000e+2	6.800000000000000e+1	1.511111100000000e-1
4.820000000000000e+1	5.870000000000000e+2	4.200000000000000e+1	6.677266000000000e-2		4.820000000000000e+1	2.930000000000000e+2	7.300000000000000e+1	1.994535500000000e-1
4.830000000000000e+1	4.260000000000000e+2	7.700000000000000e+1	1.530815100000000e-1		4.830000000000000e+1	3.320000000000000e+2	5.100000000000000e+1	1.331592700000000e-1
4.840000000000000e+1	5.150000000000000e+2	4.000000000000000e+1	7.207207000000000e-2		4.840000000000000e+1	2.640000000000000e+2	3.700000000000000e+1	1.229235900000000e-1
4.850000000000000e+1	5.890000000000000e+2	8.600000000000000e+1	1.274074100000000e-1		4.850000000000000e+1	2.580000000000000e+2	1.050000000000000e+2	2.892562000000000e-1
4.860000000000000e+1	5.800000000000000e+2	4.800000000000000e+1	7.643312000000000e-2		4.860000000000000e+1	4.790000000000000e+2	1.150000000000000e+2	1.936026900000000e-1
4.870000000000000e+1	6.550000000000000e+2	7.000000000000000e+1	9.655172000000000e-2		4.870000000000000e+1	3.880000000000000e+2	6.400000000000000e+1	1.415929200000000e-1
4.880000000000000e+1	4.300000000000000e+2	8.100000000000000e+1	1.585127200000000e-1		4.880000000000000e+1	3.300000000000000e+2	9.100000000000000e+1	2.161520200000000e-1
4.890000000000000e+1	6.180000000000000e+2	3.500000000000000e+1	5.359877000000000e-2		4.890000000000000e+1	3.040000000000000e+2	2.500000000000000e+1	7.598784000000000e-2
4.900000000000000e+1	5.770000000000000e+2	6.300000000000000e+1	9.843750000000000e-2		4.900000000000000e+1	5.010000000000000e+2	1.300000000000000e+1	2.529183000000000e-2
4.910000000000000e+1	7.270000000000000e+2	4.200000000000000e+1	5.461638000000000e-2		4.910000000000000e+1	5.060000000000000e+2	6.200000000000000e+1	1.091549300000000e-1
4.920000000000000e+1	6.050000000000000e+2	5.200000000000000e+1	7.914764000000000e-2		4.920000000000000e+1	3.400000000000000e+2	7.600000000000000e+1	1.826923100000000e-1
4.930000000000000e+1	6.020000000000000e+2	3.400000000000000e+1	5.345912000000000e-2		4.930000000000000e+1	4.620000000000000e+2	6.200000000000000e+1	1.183206100000000e-1
4.940000000000000e+1	5.720000000000000e+2	6.000000000000000e+0	1.038062000000000e-2		4.940000000000000e+1	3.960000000000000e+2	5.700000000000000e+1	1.258278100000000e-1
4.950000000000000e+1	7.450000000000000e+2	8.200000000000000e+1	9.915357000000000e-2		4.950000000000000e+1	4.280000000000000e+2	8.800000000000000e+1	1.705426400000000e-1
4.960000000000000e+1	5.050000000000000e+2	7.100000000000000e+1	1.232638900000000e-1		4.960000000000000e+1	3.420000000000000e+2	4.800000000000000e+1	1.230769200000000e-1
4.970000000000000e+1	5.740000000000000e+2	6.000000000000000e+1	9.463722000000000e-2		4.970000000000000e+1	5.210000000000000e+2	5.600000000000000e+1	9.705373000000000e-2
4.980000000000000e+1	6.430000000000000e+2	4.100000000000000e+1	5.994152000000000e-2		4.980000000000000e+1	4.690000000000000e+2	8.000000000000000e+1	1.457194900000000e-1
4.990000000000000e+1	5.860000000000000e+2	5.800000000000000e+1	9.006211000000000e-2		4.990000000000000e+1	3.480000000000000e+2	2.800000000000000e+1	7.446809000000000e-2
5.000000000000000e+1	4.700000000000000e+2	5.800000000000000e+1	1.098484800000000e-1		5.000000000000000e+1	4.450000000000000e+2	3.600000000000000e+1	7.484407000000000e-2
5.010000000000000e+1	4.410000000000000e+2	2.200000000000000e+1	4.751620000000000e-2		5.010000000000000e+1	3.770000000000000e+2	6.300000000000000e+1	1.431818200000000e-1
5.020000000000000e+1	6.370000000000000e+2	1.570000000000000e+2	1.977330000000000e-1		5.020000000000000e+1	3.370000000000000e+2	5.400000000000000e+1	1.381074200000000e-1
5.030000000000000e+1	5.610000000000000e+2	4.600000000000000e+1	7.578254000000000e-2		5.030000000000000e+1	4.150000000000000e+2	4.200000000000000e+1	9.190372000000000e-2
5.040000000000000e+1	5.850000000000000e+2	2.700000000000000e+1	4.411765000000000e-2		5.040000000000000e+1	2.220000000000000e+2	3.900000000000000e+1	1.494252900000000e-1
5.050000000000000e+1	5.690000000000000e+2	-1.000000000000000e+1	-1.788909000000000e-2		5.050000000000000e+1	4.140000000000000e+2	4.200000000000000e+1	9.210526000000000e-2
5.060000000000000e+1	5.280000000000000e+2	6.400000000000000e+1	1.081081100000000e-1		5.060000000000000e+1	4.010000000000000e+2	8.600000000000000e+1	1.765913800000000e-1
5.070000000000000e+1	6.550000000000000e+2	8.300000000000000e+1	1.124661200000000e-1		5.070000000000000e+1	3.970000000000000e+2	5.000000000000000e+1	1.118568200000000e-1
5.080000000000000e+1	5.420000000000000e+2	8.800000000000000e+1	1.396825400000000e-1		5.080000000000000e+1	4.610000000000000e+2	1.700000000000000e+1	3.556485000000000e-2
5.090000000000000e+1	6.380000000000000e+2	1.160000000000000e+2	1.538461500000000e-1		5.090000000000000e+1	3.590000000000000e+2	4.800000000000000e+1	1.179361200000000e-1
5.100000000000000e+1	5.790000000000000e+2	8.700000000000000e+1	1.306306300000000e-1		5.100000000000000e+1	4.850000000000000e+2	2.900000000000000e+1	5.642023000000000e-2
5.110000000000000e+1	6.620000000000000e+2	8.200000000000000e+1	1.102150500000000e-1		5.110000000000000e+1	3.780000000000000e+2	9.600000000000000e+1	2.025316500000000e-1
5.120000000000000e+1	6.440000000000000e+2	7.100000000000000e+1	9.930070000000000e-2		5.120000000000000e+1	4.860000000000000e+2	7.700000000000000e+1	1.367673200000000e-1
5.130000000000000e+1	5.160000000000000e+2	3.800000000000000e+1	6.859206000000000e-2		5.130000000000000e+1	4.290000000000000e+2	4.600000000000000e+1	9.684211000000000e-2
5.140000000000000e+1	6.020000000000000e+2	6.800000000000000e+1	1.014925400000000e-1		5.140000000000000e+1	4.820000000000000e+2	5.900000000000000e+1	1.090573000000000e-1
5.150000000000000e+1	4.820000000000000e+2	8.300000000000000e+1	1.469026500000000e-1		5.150000000000000e+1	3.430000000000000e+2	9.700000000000000e+1	2.204545500000000e-1
5.160000000000000e+1	7.500000000000000e+2	7.600000000000000e+1	9.200969000000000e-2		5.160000000000000e+1	3.380000000000000e+2	1.100000000000000e+1	3.151862000000000e-2
5.170000000000000e+1	2.630000000000000e+2	2.500000000000000e+1	8.680556000000000e-2		5.170000000000000e+1	5.430000000000000e+2	4.100000000000000e+1	7.020548000000000e-2
5.180000000000000e+1	-4.300000000000000e+1	0.0000000000000000	0.0000000000000000		5.180000000000000e+1	3.910000000000000e+2	6.000000000000000e+1	1.330376900000000e-1
5.190000000000000e+1	-6.400000000000000e+1	-3.100000000000000e+1	3.263157900000000e-1		5.190000000000000e+1	4.350000000000000e+2	4.800000000000000e+1	9.937888000000000e-2
5.200000000000000e+1	-9.300000000000000e+1	2.000000000000000e+1	-2.739726000000000e-1		5.200000000000000e+1	3.260000000000000e+2	1.160000000000000e+2	2.624434400000000e-1
5.210000000000000e+1	-6.000000000000000e+1	-4.000000000000000e+0	6.250000000000000e-2		5.210000000000000e+1	3.770000000000000e+2	3.800000000000000e+1	9.156627000000000e-2
5.220000000000000e+1	-9.800000000000000e+1	-3.600000000000000e+1	2.686567200000000e-1		5.220000000000000e+1	3.860000000000000e+2	5.300000000000000e+1	1.207289300000000e-1
5.230000000000000e+1	-7.700000000000000e+1	-2.400000000000000e+1	2.376237600000000e-1		5.230000000000000e+1	3.570000000000000e+2	6.600000000000000e+1	1.560283700000000e-1
5.240000000000000e+1	-1.040000000000000e+2	0 -3.00000000	2.803738000000000e-2		5.240000000000000e+1	3.900000000000000e+2	8.400000000000000e+1	1.772151900000000e-1
5.250000000000000e+1	-8.700000000000000e+1	-2.000000000000000e+0	2.247191000000000e-2		5.250000000000000e+1	4.620000000000000e+2	1.170000000000000e+2	2.020725400000000e-1
5.260000000000000e+1	-4.200000000000000e+1	2.200000000000000e+1	-1.100000000000000e+0		5.260000000000000e+1	4.360000000000000e+2	3.100000000000000e+1	6.638115999999999e-2
5.270000000000000e+1	-4.000000000000000e+0	-1.500000000000000e+1	7.894736800000000e-1		5.270000000000000e+1	3.270000000000000e+2	1.100000000000000e+1	3.254438000000000e-2
5.280000000000000e+1	-9.700000000000000e+1	-4.600000000000000e+1	3.216783200000000e-1		5.280000000000000e+1	3.050000000000000e+2	8.700000000000000e+1	2.219387800000000e-1
5.290000000000000e+1	-7.800000000000000e+1	-6.000000000000000e+0	7.142857000000000e-2		5.290000000000000e+1	4.010000000000000e+2	4.500000000000000e+1	1.008968600000000e-1
5.300000000000000e+1	-2.900000000000000e+1	-2.800000000000000e+1	4.912280700000000e-1		5.300000000000000e+1	4.950000000000000e+2	9.200000000000000e+1	1.567291300000000e-1
5.310000000000000e+1	-8.500000000000000e+1	-1.300000000000000e+1	1.326530600000000e-1		5.310000000000000e+1	4.350000000000000e+2	6.200000000000000e+1	1.247484900000000e-1
5.320000000000000e+1	-2.600000000000000e+1	2.900000000000000e+1	9.666666670000000e+0		5.320000000000000e+1	3.580000000000000e+2	1.400000000000000e+1	3.763441000000000e-2
5.330000000000000e+1	-3.800000000000000e+1	-2.100000000000000e+1	3.559322000000000e-1		5.330000000000000e+1	4.470000000000000e+2	2.000000000000000e+1	4.282655000000000e-2
5.340000000000000e+1	-1.200000000000000e+1	1.500000000000000e+1	5.000000000000000e+0		5.340000000000000e+1	4.650000000000000e+2	4.400000000000000e+1	8.644401000000000e-2
5.350000000000000e+1	-6.000000000000000e+1	7.800000000000000e+1	4.333333330000000e+0		5.350000000000000e+1	4.060000000000000e+2	8.000000000000000e+0	1.932367000000000e-2
5.360000000000000e+1	-3.600000000000000e+1	1.000000000000000e+0	-2.857143000000000e-2		5.360000000000000e+1	3.500000000000000e+2	1.500000000000000e+1	4.109589000000000e-2
5.370000000000000e+1	-1.130000000000000e+2	0 26.00000000	-2.988505700000000e-1		5.370000000000000e+1	5.210000000000000e+2	6.700000000000000e+1	1.139455800000000e-1
5.380000000000000e+1	-9.200000000000000e+1	-1.400000000000000e+1	1.320754700000000e-1		5.380000000000000e+1	3.000000000000000e+2	2.800000000000000e+1	8.536585000000000e-2
5.390000000000000e+1	-1.060000000000000e+2	0 -3.00000000	2.752294000000000e-2		5.390000000000000e+1	4.540000000000000e+2	1.180000000000000e+2	2.062937100000000e-1
5.400000000000000e+1	-1.800000000000000e+1	-3.700000000000000e+1	6.727272700000000e-1		5.400000000000000e+1	3.640000000000000e+2	3.500000000000000e+1	8.771930000000000e-2
5.410000000000000e+1	-2.900000000000000e+1	1.600000000000000e+1	-1.230769230000000e+0		5.410000000000000e+1	5.290000000000000e+2	7.800000000000000e+1	1.285008200000000e-1
5.420000000000000e+1	-3.400000000000000e+1	7.000000000000000e+0	-2.592592600000000e-1		5.420000000000000e+1	4.630000000000000e+2	7.200000000000000e+1	1.345794400000000e-1
5.430000000000000e+1	-7.800000000000000e+1	-3.300000000000000e+1	2.972973000000000e-1		5.430000000000000e+1	4.450000000000000e+2	1.300000000000000e+1	2.838428000000000e-2
5.440000000000000e+1	-9.900000000000000e+1	-2.000000000000000e+1	1.680672300000000e-1		5.440000000000000e+1	3.610000000000000e+2	4.800000000000000e+1	1.173594100000000e-1
5.450000000000000e+1	-9.900000000000000e+1	-1.800000000000000e+1	1.538461500000000e-1		5.450000000000000e+1	3.650000000000000e+2	5.200000000000000e+1	1.247002400000000e-1
5.460000000000000e+1	-9.500000000000000e+1	-3.000000000000000e+1	2.400000000000000e-1		5.460000000000000e+1	4.520000000000000e+2	-1.700000000000000e+1	-3.908046000000000e-2
5.470000000000000e+1	-8.700000000000000e+1	-1.400000000000000e+1	1.386138600000000e-1		5.470000000000000e+1	3.450000000000000e+2	1.020000000000000e+2	2.281879200000000e-1
5.480000000000000e+1	-8.500000000000000e+1	-2.200000000000000e+1	2.056074800000000e-1		5.480000000000000e+1	2.860000000000000e+2	3.700000000000000e+1	1.145510800000000e-1
5.490000000000000e+1	-4.200000000000000e+1	-1.000000000000000e+0	2.325581000000000e-2		5.490000000000000e+1	4.520000000000000e+2	6.300000000000000e+1	1.223301000000000e-1
5.500000000000000e+1	-1.170000000000000e+2	0 0.00000000	0.0000000000000000		5.500000000000000e+1	3.310000000000000e+2	8.400000000000000e+1	2.024096400000000e-1
					5.510000000000000e+1	4.040000000000000e+2	6.200000000000000e+1	1.330472100000000e-1
					5.520000000000000e+1	3.740000000000000e+2	7.600000000000000e+1	1.688888900000000e-1
					5.530000000000000e+1	3.700000000000000e+2	1.600000000000000e+1	4.145078000000000e-2
					5.540000000000000e+1	4.080000000000000e+2	4.500000000000000e+1	9.933775000000000e-2
					5.550000000000000e+1	4.590000000000000e+2	3.700000000000000e+1	7.459677000000000e-2
					5.560000000000000e+1	4.850000000000000e+2	1.260000000000000e+2	2.062193100000000e-1
					5.570000000000000e+1	3.490000000000000e+2	4.800000000000000e+1	1.209068000000000e-1
					5.580000000000000e+1	3.680000000000000e+2	4.300000000000000e+1	1.046228700000000e-1
					5.590000000000000e+1	4.070000000000000e+2	7.700000000000000e+1	1.590909100000000e-1
					5.600000000000000e+1	2.960000000000000e+2	7.500000000000000e+1	2.021563300000000e-1
					5.610000000000000e+1	4.250000000000000e+2	-3.000000000000000e+0	-7.109000000000000e-3
					5.620000000000000e+1	4.410000000000000e+2	4.300000000000000e+1	8.884298000000000e-2
					5.630000000000000e+1	4.220000000000000e+2	3.000000000000000e+1	6.637168000000000e-2
					5.640000000000000e+1	4.240000000000000e+2	2.700000000000000e+1	5.986696000000000e-2
					5.650000000000000e+1	4.690000000000000e+2	7.400000000000000e+1	1.362799300000000e-1
					5.660000000000000e+1	3.040000000000000e+2	5.500000000000000e+1	1.532033400000000e-1
					5.670000000000000e+1	4.360000000000000e+2	3.700000000000000e+1	7.822410000000000e-2
					5.680000000000000e+1	2.210000000000000e+2	4.800000000000000e+1	1.784386600000000e-1
					5.690000000000000e+1	4.400000000000000e+2	3.700000000000000e+1	7.756813000000000e-2
					5.700000000000000e+1	3.850000000000000e+2	5.700000000000000e+1	1.289592800000000e-1
					5.710000000000000e+1	4.160000000000000e+2	6.500000000000000e+1	1.351351400000000e-1
					5.720000000000000e+1	3.340000000000000e+2	6.300000000000000e+1	1.586901800000000e-1
					5.730000000000000e+1	3.720000000000000e+2	4.000000000000000e+0	1.063830000000000e-2
					5.740000000000000e+1	3.860000000000000e+2	9.100000000000000e+1	1.907756800000000e-1
					5.750000000000000e+1	5.750000000000000e+2	8.400000000000000e+1	1.274658600000000e-1
					5.760000000000000e+1	3.620000000000000e+2	2.500000000000000e+1	6.459948000000000e-2
					5.770000000000000e+1	4.090000000000000e+2	3.300000000000000e+1	7.466063000000000e-2
					5.780000000000000e+1	4.670000000000000e+2	7.300000000000000e+1	1.351851900000000e-1
					5.790000000000000e+1	3.180000000000000e+2	7.000000000000000e+1	1.804123700000000e-1
					5.800000000000000e+1	3.190000000000000e+2	1.900000000000000e+1	5.621302000000000e-2
					5.810000000000000e+1	2.890000000000000e+2	4.400000000000000e+1	1.321321300000000e-1
					5.820000000000000e+1	3.060000000000000e+2	3.200000000000000e+1	9.467456000000000e-2
					5.830000000000000e+1	3.900000000000000e+2	8.000000000000000e+1	1.702127700000000e-1
					5.840000000000000e+1	4.410000000000000e+2	6.800000000000000e+1	1.335952800000000e-1
					5.850000000000000e+1	5.540000000000000e+2	3.100000000000000e+1	5.299145000000000e-2
					5.860000000000000e+1	3.580000000000000e+2	2.000000000000000e+1	5.291005000000000e-2
					5.870000000000000e+1	3.470000000000000e+2	1.300000000000000e+1	3.611111000000000e-2
					5.880000000000000e+1	4.040000000000000e+2	3.500000000000000e+1	7.972665000000000e-2
					5.890000000000000e+1	3.360000000000000e+2	1.200000000000000e+1	3.448276000000000e-2
					5.900000000000000e+1	4.390000000000000e+2	9.000000000000000e+1	1.701323300000000e-1
					5.910000000000000e+1	4.020000000000000e+2	3.100000000000000e+1	7.159353000000000e-2
					5.920000000000000e+1	4.180000000000000e+2	6.900000000000000e+1	1.416837800000000e-1
					5.930000000000000e+1	4.180000000000000e+2	1.700000000000000e+1	3.908046000000000e-2
					5.940000000000000e+1	4.070000000000000e+2	4.700000000000000e+1	1.035242300000000e-1
					5.950000000000000e+1	2.600000000000000e+2	9.000000000000000e+1	2.571428600000000e-1
					5.960000000000000e+1	4.060000000000000e+2	2.500000000000000e+1	5.800464000000000e-2
					5.970000000000000e+1	3.660000000000000e+2	6.000000000000000e+1	1.408450700000000e-1
					5.980000000000000e+1	3.270000000000000e+2	2.800000000000000e+1	7.887324000000000e-2
					5.990000000000000e+1	4.280000000000000e+2	8.300000000000000e+1	1.624266100000000e-1
					6.000000000000000e+1	4.690000000000000e+2	5.600000000000000e+1	1.066666700000000e-1
