# Supplementary material for: Functional 3D architecture in an intrinsically disordered E3 ligase domain facilitates ubiquitin transfer
Source: Nat Commun. 2020 Jul 30;11:3807. doi: 10.1038/s41467-020-17647-x (PMC7393505; doi:10.1038/s41467-020-17647-x)
Supplement: Supplementary file 4 — Source Data [file 41467_2020_17647_MOESM4_ESM.zip › Source data/Fig. 2/Figure 2D/Figure 2D bottom right panel.TXT]

VAR1	VAR2	VAR3	sim 1-4 no sumo	VAR5	VAR6	VAR7	VAR8	VAR9
0.0000000000000000	2.080000000000000e+2	1.390000000000000e+2	4.005763700000000e-1		0.0000000000000000	1.280000000000000e+2	1.620000000000000e+2	5.586206900000000e-1
1.000000000000000e-1	1.940000000000000e+2	1.150000000000000e+2	3.721682800000000e-1		1.000000000000000e-1	1.680000000000000e+2	1.070000000000000e+2	3.890909100000000e-1
2.000000000000000e-1	1.320000000000000e+2	1.240000000000000e+2	4.843750000000000e-1		2.000000000000000e-1	1.330000000000000e+2	1.030000000000000e+2	4.364406800000000e-1
3.000000000000000e-1	1.800000000000000e+2	7.500000000000000e+1	2.941176500000000e-1		3.000000000000000e-1	2.230000000000000e+2	9.000000000000000e+1	2.875399400000000e-1
4.000000000000000e-1	1.270000000000000e+2	1.010000000000000e+2	4.429824600000000e-1		4.000000000000000e-1	1.610000000000000e+2	1.080000000000000e+2	4.014869900000000e-1
5.000000000000000e-1	2.190000000000000e+2	1.510000000000000e+2	4.081081100000000e-1		5.000000000000000e-1	1.070000000000000e+2	6.600000000000000e+1	3.815028900000000e-1
6.000000000000000e-1	2.740000000000000e+2	1.450000000000000e+2	3.460620500000000e-1		6.000000000000000e-1	2.160000000000000e+2	2.140000000000000e+2	4.976744200000000e-1
6.999999999999999e-1	2.200000000000000e+2	2.130000000000000e+2	4.919168600000000e-1		6.999999999999999e-1	1.730000000000000e+2	1.180000000000000e+2	4.054982800000000e-1
8.000000000000000e-1	2.990000000000000e+2	1.560000000000000e+2	3.428571400000000e-1		8.000000000000000e-1	7.500000000000000e+1	4.500000000000000e+1	3.750000000000000e-1
9.000000000000000e-1	1.310000000000000e+2	1.470000000000000e+2	5.287769799999999e-1		9.000000000000000e-1	1.150000000000000e+2	1.350000000000000e+2	5.400000000000000e-1
1.000000000000000e+0	1.470000000000000e+2	1.340000000000000e+2	4.768683300000000e-1		1.000000000000000e+0	8.000000000000000e+1	1.590000000000000e+2	6.652719700000001e-1
1.100000000000000e+0	1.720000000000000e+2	2.050000000000000e+2	5.437665800000000e-1		1.100000000000000e+0	1.250000000000000e+2	1.810000000000000e+2	5.915032700000000e-1
1.200000000000000e+0	1.850000000000000e+2	1.180000000000000e+2	3.894389400000000e-1		1.200000000000000e+0	1.380000000000000e+2	1.400000000000000e+2	5.035971200000000e-1
1.300000000000000e+0	1.730000000000000e+2	1.620000000000000e+2	4.835820900000000e-1		1.300000000000000e+0	1.700000000000000e+2	1.590000000000000e+2	4.832826700000000e-1
1.400000000000000e+0	2.260000000000000e+2	1.850000000000000e+2	4.501216500000000e-1		1.400000000000000e+0	1.790000000000000e+2	1.120000000000000e+2	3.848797300000000e-1
1.500000000000000e+0	1.480000000000000e+2	7.200000000000000e+1	3.272727300000000e-1		1.500000000000000e+0	1.210000000000000e+2	9.200000000000000e+1	4.319248800000000e-1
1.600000000000000e+0	1.800000000000000e+2	8.000000000000000e+1	3.076923100000000e-1		1.600000000000000e+0	1.400000000000000e+2	1.090000000000000e+2	4.377510000000000e-1
1.700000000000000e+0	2.010000000000000e+2	1.390000000000000e+2	4.088235300000000e-1		1.700000000000000e+0	1.390000000000000e+2	7.500000000000000e+1	3.504672900000000e-1
1.800000000000000e+0	2.710000000000000e+2	1.580000000000000e+2	3.682983700000000e-1		1.800000000000000e+0	1.000000000000000e+2	9.000000000000000e+1	4.736842100000000e-1
1.900000000000000e+0	1.230000000000000e+2	1.790000000000000e+2	5.927152300000000e-1		1.900000000000000e+0	1.840000000000000e+2	1.210000000000000e+2	3.967213100000000e-1
2.000000000000000e+0	1.820000000000000e+2	1.590000000000000e+2	4.662756600000000e-1		2.000000000000000e+0	1.880000000000000e+2	8.200000000000000e+1	3.037037000000000e-1
2.100000000000000e+0	1.830000000000000e+2	1.860000000000000e+2	5.040650400000000e-1		2.100000000000000e+0	9.600000000000000e+1	1.560000000000000e+2	6.190476200000000e-1
2.200000000000000e+0	2.350000000000000e+2	1.830000000000000e+2	4.377990400000000e-1		2.200000000000000e+0	1.580000000000000e+2	1.330000000000000e+2	4.570446700000000e-1
2.300000000000000e+0	1.610000000000000e+2	1.330000000000000e+2	4.523809500000000e-1		2.300000000000000e+0	1.470000000000000e+2	1.270000000000000e+2	4.635036500000000e-1
2.400000000000000e+0	2.060000000000000e+2	1.710000000000000e+2	4.535809000000000e-1		2.400000000000000e+0	1.460000000000000e+2	8.400000000000000e+1	3.652173900000000e-1
2.500000000000000e+0	1.720000000000000e+2	1.630000000000000e+2	4.865671600000000e-1		2.500000000000000e+0	1.020000000000000e+2	1.720000000000000e+2	6.277372300000000e-1
2.600000000000000e+0	1.840000000000000e+2	1.340000000000000e+2	4.213836500000000e-1		2.600000000000000e+0	7.900000000000000e+1	1.150000000000000e+2	5.927835099999999e-1
2.700000000000000e+0	2.050000000000000e+2	9.100000000000000e+1	3.074324300000000e-1		2.700000000000000e+0	1.140000000000000e+2	7.300000000000000e+1	3.903743300000000e-1
2.800000000000000e+0	2.250000000000000e+2	1.130000000000000e+2	3.343195300000000e-1		2.800000000000000e+0	1.510000000000000e+2	1.170000000000000e+2	4.365671600000000e-1
2.900000000000000e+0	2.150000000000000e+2	1.300000000000000e+2	3.768115900000000e-1		2.900000000000000e+0	1.250000000000000e+2	1.400000000000000e+2	5.283018900000001e-1
3.000000000000000e+0	3.010000000000000e+2	1.940000000000000e+2	3.919191900000000e-1		3.000000000000000e+0	2.040000000000000e+2	9.700000000000000e+1	3.222591400000000e-1
3.100000000000000e+0	2.340000000000000e+2	2.210000000000000e+2	4.857142900000000e-1		3.100000000000000e+0	2.030000000000000e+2	1.000000000000000e+2	3.300330000000000e-1
3.200000000000000e+0	1.840000000000000e+2	1.740000000000000e+2	4.860335200000000e-1		3.200000000000000e+0	1.390000000000000e+2	1.350000000000000e+2	4.927007300000000e-1
3.300000000000000e+0	1.470000000000000e+2	1.140000000000000e+2	4.367816100000000e-1		3.300000000000000e+0	1.220000000000000e+2	1.090000000000000e+2	4.718614700000000e-1
3.400000000000000e+0	2.370000000000000e+2	1.410000000000000e+2	3.730158700000000e-1		3.400000000000000e+0	1.370000000000000e+2	8.200000000000000e+1	3.744292200000000e-1
3.500000000000000e+0	2.030000000000000e+2	2.280000000000000e+2	5.290023200000000e-1		3.500000000000000e+0	1.110000000000000e+2	1.210000000000000e+2	5.215517200000001e-1
3.600000000000000e+0	1.190000000000000e+2	1.460000000000000e+2	5.509434000000000e-1		3.600000000000000e+0	9.200000000000000e+1	9.400000000000000e+1	5.053763400000000e-1
3.700000000000000e+0	1.420000000000000e+2	1.860000000000000e+2	5.670731700000000e-1		3.700000000000000e+0	1.110000000000000e+2	1.510000000000000e+2	5.763358800000000e-1
3.800000000000000e+0	1.730000000000000e+2	1.540000000000000e+2	4.709480100000000e-1		3.800000000000000e+0	1.000000000000000e+2	9.900000000000000e+1	4.974874400000000e-1
3.900000000000000e+0	2.170000000000000e+2	1.540000000000000e+2	4.150943400000000e-1		3.900000000000000e+0	1.420000000000000e+2	1.020000000000000e+2	4.180327900000000e-1
4.000000000000000e+0	1.490000000000000e+2	1.230000000000000e+2	4.522058800000000e-1		4.000000000000000e+0	1.250000000000000e+2	1.380000000000000e+2	5.247148300000000e-1
4.100000000000000e+0	1.680000000000000e+2	1.290000000000000e+2	4.343434300000000e-1		4.100000000000000e+0	1.130000000000000e+2	1.330000000000000e+2	5.406504100000000e-1
4.200000000000000e+0	1.460000000000000e+2	1.310000000000000e+2	4.729241900000000e-1		4.200000000000000e+0	1.320000000000000e+2	1.080000000000000e+2	4.500000000000000e-1
4.300000000000000e+0	1.860000000000000e+2	1.210000000000000e+2	3.941368100000000e-1		4.300000000000000e+0	1.390000000000000e+2	1.090000000000000e+2	4.395161300000000e-1
4.400000000000000e+0	1.710000000000000e+2	1.470000000000000e+2	4.622641500000000e-1		4.400000000000000e+0	1.790000000000000e+2	1.850000000000000e+2	5.082417600000000e-1
4.500000000000000e+0	1.730000000000000e+2	1.680000000000000e+2	4.926686200000000e-1		4.500000000000000e+0	1.070000000000000e+2	1.150000000000000e+2	5.180180200000000e-1
4.600000000000000e+0	1.860000000000000e+2	7.200000000000000e+1	2.790697700000000e-1		4.600000000000000e+0	1.590000000000000e+2	8.000000000000000e+1	3.347280300000000e-1
4.700000000000000e+0	1.360000000000000e+2	9.200000000000000e+1	4.035087700000000e-1		4.700000000000000e+0	1.240000000000000e+2	8.300000000000000e+1	4.009661800000000e-1
4.800000000000000e+0	2.050000000000000e+2	1.920000000000000e+2	4.836272000000000e-1		4.800000000000000e+0	1.950000000000000e+2	1.480000000000000e+2	4.314868800000000e-1
4.900000000000000e+0	1.730000000000000e+2	1.950000000000000e+2	5.298912999999999e-1		4.900000000000000e+0	1.230000000000000e+2	1.070000000000000e+2	4.652173900000000e-1
5.000000000000000e+0	1.330000000000000e+2	1.680000000000000e+2	5.581395300000001e-1		5.000000000000000e+0	7.800000000000000e+1	1.260000000000000e+2	6.176470600000000e-1
5.100000000000000e+0	1.810000000000000e+2	1.290000000000000e+2	4.161290300000000e-1		5.100000000000000e+0	7.500000000000000e+1	1.420000000000000e+2	6.543778800000000e-1
5.200000000000000e+0	1.850000000000000e+2	7.000000000000000e+1	2.745098000000000e-1		5.200000000000000e+0	1.950000000000000e+2	9.000000000000000e+1	3.157894700000000e-1
5.300000000000000e+0	1.860000000000000e+2	6.500000000000000e+1	2.589641400000000e-1		5.300000000000000e+0	1.460000000000000e+2	1.040000000000000e+2	4.160000000000000e-1
5.400000000000000e+0	2.070000000000000e+2	1.170000000000000e+2	3.611111100000000e-1		5.400000000000000e+0	1.470000000000000e+2	1.220000000000000e+2	4.535316000000000e-1
5.500000000000000e+0	1.810000000000000e+2	1.190000000000000e+2	3.966666700000000e-1		5.500000000000000e+0	1.950000000000000e+2	9.900000000000000e+1	3.367346900000000e-1
5.600000000000000e+0	2.180000000000000e+2	1.260000000000000e+2	3.662790700000000e-1		5.600000000000000e+0	1.390000000000000e+2	9.100000000000000e+1	3.956521700000000e-1
5.700000000000000e+0	1.970000000000000e+2	1.550000000000000e+2	4.403409100000000e-1		5.700000000000000e+0	1.340000000000000e+2	7.200000000000000e+1	3.495145600000000e-1
5.800000000000000e+0	2.130000000000000e+2	1.260000000000000e+2	3.716814200000000e-1		5.800000000000000e+0	1.150000000000000e+2	9.800000000000000e+1	4.600939000000000e-1
5.900000000000000e+0	1.890000000000000e+2	1.280000000000000e+2	4.037854900000000e-1		5.900000000000000e+0	1.130000000000000e+2	1.160000000000000e+2	5.065502200000001e-1
6.000000000000000e+0	1.550000000000000e+2	7.600000000000000e+1	3.290043300000000e-1		6.000000000000000e+0	1.570000000000000e+2	7.200000000000000e+1	3.144104800000000e-1
6.100000000000000e+0	1.900000000000000e+2	1.560000000000000e+2	4.508670500000000e-1		6.100000000000000e+0	1.090000000000000e+2	1.180000000000000e+2	5.198237900000000e-1
6.200000000000000e+0	2.110000000000000e+2	1.500000000000000e+2	4.155124700000000e-1		6.200000000000000e+0	1.350000000000000e+2	9.300000000000000e+1	4.078947400000000e-1
6.300000000000000e+0	1.930000000000000e+2	7.300000000000000e+1	2.744360900000000e-1		6.300000000000000e+0	2.010000000000000e+2	5.500000000000000e+1	2.148437500000000e-1
6.400000000000000e+0	2.380000000000000e+2	1.130000000000000e+2	3.219373200000000e-1		6.400000000000000e+0	1.430000000000000e+2	8.500000000000000e+1	3.728070200000000e-1
6.500000000000000e+0	1.190000000000000e+2	1.890000000000000e+2	6.136363600000000e-1		6.500000000000000e+0	1.340000000000000e+2	1.010000000000000e+2	4.297872300000000e-1
6.600000000000000e+0	1.560000000000000e+2	1.370000000000000e+2	4.675767900000000e-1		6.600000000000000e+0	1.430000000000000e+2	9.500000000000000e+1	3.991596600000000e-1
6.700000000000000e+0	1.880000000000000e+2	1.000000000000000e+2	3.472222200000000e-1		6.700000000000000e+0	1.360000000000000e+2	7.800000000000000e+1	3.644859800000000e-1
6.800000000000000e+0	1.610000000000000e+2	1.780000000000000e+2	5.250737500000000e-1		6.800000000000000e+0	1.470000000000000e+2	1.890000000000000e+2	5.625000000000000e-1
6.900000000000000e+0	1.670000000000000e+2	1.520000000000000e+2	4.764890300000000e-1		6.900000000000000e+0	1.240000000000000e+2	9.100000000000000e+1	4.232558100000000e-1
7.000000000000000e+0	9.300000000000000e+1	9.800000000000000e+1	5.130890099999999e-1		7.000000000000000e+0	1.430000000000000e+2	1.060000000000000e+2	4.257028100000000e-1
7.100000000000000e+0	1.190000000000000e+2	1.150000000000000e+2	4.914529900000000e-1		7.100000000000000e+0	9.800000000000000e+1	1.220000000000000e+2	5.545454500000000e-1
7.200000000000000e+0	1.760000000000000e+2	1.140000000000000e+2	3.931034500000000e-1		7.200000000000000e+0	1.570000000000000e+2	1.150000000000000e+2	4.227941200000000e-1
7.300000000000000e+0	2.200000000000000e+2	1.380000000000000e+2	3.854748600000000e-1		7.300000000000000e+0	1.000000000000000e+2	1.000000000000000e+2	5.000000000000000e-1
7.400000000000000e+0	1.220000000000000e+2	1.610000000000000e+2	5.689045900000001e-1		7.400000000000000e+0	1.060000000000000e+2	8.100000000000000e+1	4.331550800000000e-1
7.500000000000000e+0	2.260000000000000e+2	5.600000000000000e+1	1.985815600000000e-1		7.500000000000000e+0	1.510000000000000e+2	1.110000000000000e+2	4.236641200000000e-1
7.600000000000000e+0	1.520000000000000e+2	1.550000000000000e+2	5.048859900000000e-1		7.600000000000000e+0	1.080000000000000e+2	8.700000000000000e+1	4.461538500000000e-1
7.700000000000000e+0	1.810000000000000e+2	9.600000000000000e+1	3.465704000000000e-1		7.700000000000000e+0	9.700000000000000e+1	6.700000000000000e+1	4.085365900000000e-1
7.800000000000000e+0	1.470000000000000e+2	5.900000000000000e+1	2.864077700000000e-1		7.800000000000000e+0	1.340000000000000e+2	7.000000000000000e+1	3.431372500000000e-1
7.900000000000000e+0	1.640000000000000e+2	8.900000000000000e+1	3.517786600000000e-1		7.900000000000000e+0	1.080000000000000e+2	9.800000000000000e+1	4.757281600000000e-1
8.000000000000000e+0	1.730000000000000e+2	7.400000000000000e+1	2.995951400000000e-1		8.000000000000000e+0	9.500000000000000e+1	7.900000000000000e+1	4.540229900000000e-1
8.100000000000000e+0	2.070000000000000e+2	1.850000000000000e+2	4.719387800000000e-1		8.100000000000000e+0	9.000000000000000e+1	1.240000000000000e+2	5.794392500000000e-1
8.200000000000000e+0	1.420000000000000e+2	1.300000000000000e+2	4.779411800000000e-1		8.200000000000000e+0	1.930000000000000e+2	9.400000000000000e+1	3.275261300000000e-1
8.300000000000000e+0	1.940000000000000e+2	1.050000000000000e+2	3.511705700000000e-1		8.300000000000000e+0	7.500000000000000e+1	9.700000000000000e+1	5.639534899999999e-1
8.400000000000000e+0	1.040000000000000e+2	1.960000000000000e+2	6.533333300000001e-1		8.400000000000000e+0	1.400000000000000e+2	7.600000000000000e+1	3.518518500000000e-1
8.500000000000000e+0	1.740000000000000e+2	1.490000000000000e+2	4.613003100000000e-1		8.500000000000000e+0	1.320000000000000e+2	8.100000000000000e+1	3.802816900000000e-1
8.600000000000000e+0	1.570000000000000e+2	9.400000000000000e+1	3.745019900000000e-1		8.600000000000000e+0	1.270000000000000e+2	1.170000000000000e+2	4.795082000000000e-1
8.700000000000000e+0	2.170000000000000e+2	1.090000000000000e+2	3.343558300000000e-1		8.700000000000000e+0	1.130000000000000e+2	8.100000000000000e+1	4.175257700000000e-1
8.800000000000000e+0	1.780000000000000e+2	1.020000000000000e+2	3.642857100000000e-1		8.800000000000000e+0	1.180000000000000e+2	9.700000000000000e+1	4.511627900000000e-1
8.900000000000000e+0	1.260000000000000e+2	1.230000000000000e+2	4.939759000000000e-1		8.900000000000000e+0	1.260000000000000e+2	1.400000000000000e+2	5.263157899999999e-1
9.000000000000000e+0	1.920000000000000e+2	1.370000000000000e+2	4.164133700000000e-1		9.000000000000000e+0	1.150000000000000e+2	7.300000000000000e+1	3.882978700000000e-1
9.100000000000000e+0	1.130000000000000e+2	1.030000000000000e+2	4.768518500000000e-1		9.100000000000000e+0	1.560000000000000e+2	1.030000000000000e+2	3.976834000000000e-1
9.200000000000000e+0	1.500000000000000e+2	1.280000000000000e+2	4.604316500000000e-1		9.200000000000000e+0	1.590000000000000e+2	1.030000000000000e+2	3.931297700000000e-1
9.300000000000000e+0	1.440000000000000e+2	1.550000000000000e+2	5.183946499999999e-1		9.300000000000000e+0	1.170000000000000e+2	1.490000000000000e+2	5.601503799999999e-1
9.400000000000000e+0	1.090000000000000e+2	1.460000000000000e+2	5.725490200000000e-1		9.400000000000000e+0	1.560000000000000e+2	9.300000000000000e+1	3.734939800000000e-1
9.500000000000000e+0	1.500000000000000e+2	7.500000000000000e+1	3.333333300000000e-1		9.500000000000000e+0	1.100000000000000e+2	8.800000000000000e+1	4.444444400000000e-1
9.600000000000000e+0	2.160000000000000e+2	1.490000000000000e+2	4.082191800000000e-1		9.600000000000000e+0	1.520000000000000e+2	5.300000000000000e+1	2.585365900000000e-1
9.700000000000000e+0	1.560000000000000e+2	1.220000000000000e+2	4.388489200000000e-1		9.700000000000000e+0	1.280000000000000e+2	1.070000000000000e+2	4.553191500000000e-1
9.800000000000000e+0	1.740000000000000e+2	8.900000000000000e+1	3.384030400000000e-1		9.800000000000000e+0	2.030000000000000e+2	1.450000000000000e+2	4.166666700000000e-1
9.900000000000000e+0	9.000000000000000e+1	1.510000000000000e+2	6.265560200000000e-1		9.900000000000000e+0	2.000000000000000e+2	9.400000000000000e+1	3.197278900000000e-1
1.000000000000000e+1	1.060000000000000e+2	9.400000000000000e+1	4.700000000000000e-1		1.000000000000000e+1	1.670000000000000e+2	7.400000000000000e+1	3.070539400000000e-1
1.010000000000000e+1	1.360000000000000e+2	8.800000000000000e+1	3.928571400000000e-1		1.010000000000000e+1	9.900000000000000e+1	4.600000000000000e+1	3.172413800000000e-1
1.020000000000000e+1	2.300000000000000e+2	5.400000000000000e+1	1.901408500000000e-1		1.020000000000000e+1	1.860000000000000e+2	2.800000000000000e+1	1.308411200000000e-1
1.030000000000000e+1	1.430000000000000e+2	1.290000000000000e+2	4.742647100000000e-1		1.030000000000000e+1	1.500000000000000e+2	1.150000000000000e+2	4.339622600000000e-1
1.040000000000000e+1	2.040000000000000e+2	1.410000000000000e+2	4.086956500000000e-1		1.040000000000000e+1	1.520000000000000e+2	7.300000000000000e+1	3.244444400000000e-1
1.050000000000000e+1	1.720000000000000e+2	1.590000000000000e+2	4.803625400000000e-1		1.050000000000000e+1	1.480000000000000e+2	1.340000000000000e+2	4.751773000000000e-1
1.060000000000000e+1	1.290000000000000e+2	1.390000000000000e+2	5.186567200000000e-1		1.060000000000000e+1	1.450000000000000e+2	1.670000000000000e+2	5.352564100000000e-1
1.070000000000000e+1	2.090000000000000e+2	1.090000000000000e+2	3.427673000000000e-1		1.070000000000000e+1	1.030000000000000e+2	8.300000000000000e+1	4.462365600000000e-1
1.080000000000000e+1	1.060000000000000e+2	1.320000000000000e+2	5.546218500000000e-1		1.080000000000000e+1	1.570000000000000e+2	1.590000000000000e+2	5.031645600000000e-1
1.090000000000000e+1	1.290000000000000e+2	1.810000000000000e+2	5.838709700000000e-1		1.090000000000000e+1	1.450000000000000e+2	8.800000000000000e+1	3.776824000000000e-1
1.100000000000000e+1	3.850000000000000e+2	6.400000000000000e+1	1.425389800000000e-1		1.100000000000000e+1	2.040000000000000e+2	1.180000000000000e+2	3.664596300000000e-1
1.110000000000000e+1	4.750000000000000e+2	6.400000000000000e+1	1.187384000000000e-1		1.110000000000000e+1	5.800000000000000e+1	1.430000000000000e+2	7.114427900000000e-1
1.120000000000000e+1	4.690000000000000e+2	4.200000000000000e+1	8.219178000000000e-2		1.120000000000000e+1	1.140000000000000e+2	1.280000000000000e+2	5.289256200000000e-1
1.130000000000000e+1	4.110000000000000e+2	2.000000000000000e+1	4.640371000000000e-2		1.130000000000000e+1	1.700000000000000e+2	5.800000000000000e+1	2.543859600000000e-1
1.140000000000000e+1	2.950000000000000e+2	5.700000000000000e+1	1.619318200000000e-1		1.140000000000000e+1	1.450000000000000e+2	1.220000000000000e+2	4.569288400000000e-1
1.150000000000000e+1	4.100000000000000e+2	7.200000000000000e+1	1.493775900000000e-1		1.150000000000000e+1	1.040000000000000e+2	6.900000000000000e+1	3.988439300000000e-1
1.160000000000000e+1	4.360000000000000e+2	5.500000000000000e+1	1.120162900000000e-1		1.160000000000000e+1	2.460000000000000e+2	1.400000000000000e+2	3.626943000000000e-1
1.170000000000000e+1	4.990000000000000e+2	8.000000000000000e+1	1.381692600000000e-1		1.170000000000000e+1	1.200000000000000e+2	1.190000000000000e+2	4.979079500000000e-1
1.180000000000000e+1	4.230000000000000e+2	4.500000000000000e+1	9.615385000000000e-2		1.180000000000000e+1	2.630000000000000e+2	8.700000000000000e+1	2.485714300000000e-1
1.190000000000000e+1	4.770000000000000e+2	5.100000000000000e+1	9.659091000000000e-2		1.190000000000000e+1	8.500000000000000e+1	7.800000000000000e+1	4.785276100000000e-1
1.200000000000000e+1	4.050000000000000e+2	6.400000000000000e+1	1.364605500000000e-1		1.200000000000000e+1	9.600000000000000e+1	9.300000000000000e+1	4.920634900000000e-1
1.210000000000000e+1	3.570000000000000e+2	5.400000000000000e+1	1.313868600000000e-1		1.210000000000000e+1	1.030000000000000e+2	1.020000000000000e+2	4.975609800000000e-1
1.220000000000000e+1	3.530000000000000e+2	1.200000000000000e+1	3.287671000000000e-2		1.220000000000000e+1	1.330000000000000e+2	9.900000000000000e+1	4.267241400000000e-1
1.230000000000000e+1	3.930000000000000e+2	3.500000000000000e+1	8.177570000000000e-2		1.230000000000000e+1	1.390000000000000e+2	1.310000000000000e+2	4.851851900000000e-1
1.240000000000000e+1	3.650000000000000e+2	8.100000000000000e+1	1.816143500000000e-1		1.240000000000000e+1	1.900000000000000e+1	1.230000000000000e+2	8.661971800000000e-1
1.250000000000000e+1	3.850000000000000e+2	1.800000000000000e+1	4.466501000000000e-2		1.250000000000000e+1	8.300000000000000e+1	7.300000000000000e+1	4.679487200000000e-1
1.260000000000000e+1	2.930000000000000e+2	6.800000000000000e+1	1.883656500000000e-1		1.260000000000000e+1	3.900000000000000e+1	5.600000000000000e+1	5.894736800000000e-1
1.270000000000000e+1	4.930000000000000e+2	5.000000000000000e+1	9.208103000000000e-2		1.270000000000000e+1	4.700000000000000e+1	6.100000000000000e+1	5.648148100000000e-1
1.280000000000000e+1	4.530000000000000e+2	6.200000000000000e+1	1.203883500000000e-1		1.280000000000000e+1	1.300000000000000e+2	7.700000000000000e+1	3.719806800000000e-1
1.290000000000000e+1	3.720000000000000e+2	3.600000000000000e+1	8.823529000000000e-2		1.290000000000000e+1	1.260000000000000e+2	2.700000000000000e+1	1.764705900000000e-1
1.300000000000000e+1	3.080000000000000e+2	5.100000000000000e+1	1.420612800000000e-1		1.300000000000000e+1	1.070000000000000e+2	9.200000000000000e+1	4.623115600000000e-1
1.310000000000000e+1	4.300000000000000e+2	2.900000000000000e+1	6.318082999999999e-2		1.310000000000000e+1	1.040000000000000e+2	1.080000000000000e+2	5.094339600000000e-1
1.320000000000000e+1	3.290000000000000e+2	5.700000000000000e+1	1.476683900000000e-1		1.320000000000000e+1	1.560000000000000e+2	1.000000000000000e+2	3.906250000000000e-1
1.330000000000000e+1	3.760000000000000e+2	4.800000000000000e+1	1.132075500000000e-1		1.330000000000000e+1	1.480000000000000e+2	1.270000000000000e+2	4.618181800000000e-1
1.340000000000000e+1	3.990000000000000e+2	9.000000000000000e+1	1.840490800000000e-1		1.340000000000000e+1	1.080000000000000e+2	1.270000000000000e+2	5.404255300000001e-1
1.350000000000000e+1	2.120000000000000e+2	1.400000000000000e+1	6.194690000000000e-2		1.350000000000000e+1	1.540000000000000e+2	5.100000000000000e+1	2.487804900000000e-1
1.360000000000000e+1	4.080000000000000e+2	2.900000000000000e+1	6.636156000000000e-2		1.360000000000000e+1	8.300000000000000e+1	1.220000000000000e+2	5.951219500000000e-1
1.370000000000000e+1	2.690000000000000e+2	1.800000000000000e+1	6.271777000000001e-2		1.370000000000000e+1	1.370000000000000e+2	1.460000000000000e+2	5.159010600000000e-1
1.380000000000000e+1	3.560000000000000e+2	1.050000000000000e+2	2.277657300000000e-1		1.380000000000000e+1	1.250000000000000e+2	1.170000000000000e+2	4.834710700000000e-1
1.390000000000000e+1	3.410000000000000e+2	3.400000000000000e+1	9.066667000000000e-2		1.390000000000000e+1	1.500000000000000e+2	8.300000000000000e+1	3.562231800000000e-1
1.400000000000000e+1	3.340000000000000e+2	8.100000000000000e+1	1.951807200000000e-1		1.400000000000000e+1	1.240000000000000e+2	1.280000000000000e+2	5.079365099999999e-1
1.410000000000000e+1	3.310000000000000e+2	4.000000000000000e+1	1.078167100000000e-1		1.410000000000000e+1	1.870000000000000e+2	1.150000000000000e+2	3.807947000000000e-1
1.420000000000000e+1	3.360000000000000e+2	6.400000000000000e+1	1.600000000000000e-1		1.420000000000000e+1	1.370000000000000e+2	1.180000000000000e+2	4.627451000000000e-1
1.430000000000000e+1	4.150000000000000e+2	-6.000000000000000e+0	-1.466993000000000e-2		1.430000000000000e+1	1.300000000000000e+2	1.480000000000000e+2	5.323741000000000e-1
1.440000000000000e+1	4.350000000000000e+2	4.700000000000000e+1	9.751037000000000e-2		1.440000000000000e+1	1.070000000000000e+2	1.170000000000000e+2	5.223214300000000e-1
1.450000000000000e+1	1.740000000000000e+2	1.100000000000000e+1	5.945946000000000e-2		1.450000000000000e+1	1.280000000000000e+2	7.200000000000000e+1	3.600000000000000e-1
1.460000000000000e+1	3.300000000000000e+2	3.700000000000000e+1	1.008174400000000e-1		1.460000000000000e+1	9.900000000000000e+1	4.000000000000000e+1	2.877697800000000e-1
1.470000000000000e+1	3.620000000000000e+2	5.200000000000000e+1	1.256038600000000e-1		1.470000000000000e+1	1.240000000000000e+2	1.440000000000000e+2	5.373134300000000e-1
1.480000000000000e+1	3.070000000000000e+2	4.400000000000000e+1	1.253561300000000e-1		1.480000000000000e+1	1.370000000000000e+2	1.030000000000000e+2	4.291666700000000e-1
1.490000000000000e+1	3.900000000000000e+2	7.700000000000000e+1	1.648822300000000e-1		1.490000000000000e+1	1.590000000000000e+2	7.300000000000000e+1	3.146551700000000e-1
1.500000000000000e+1	3.570000000000000e+2	2.100000000000000e+1	5.555556000000000e-2		1.500000000000000e+1	7.200000000000000e+1	8.600000000000000e+1	5.443038000000000e-1
1.510000000000000e+1	4.320000000000000e+2	1.000000000000000e+1	2.262443000000000e-2		1.510000000000000e+1	1.740000000000000e+2	1.490000000000000e+2	4.613003100000000e-1
1.520000000000000e+1	3.820000000000000e+2	4.500000000000000e+1	1.053864200000000e-1		1.520000000000000e+1	1.530000000000000e+2	8.700000000000000e+1	3.625000000000000e-1
1.530000000000000e+1	3.800000000000000e+2	5.200000000000000e+1	1.203703700000000e-1		1.530000000000000e+1	1.200000000000000e+2	7.000000000000000e+1	3.684210500000000e-1
1.540000000000000e+1	3.680000000000000e+2	2.500000000000000e+1	6.361323000000001e-2		1.540000000000000e+1	2.170000000000000e+2	6.900000000000000e+1	2.412587400000000e-1
1.550000000000000e+1	3.220000000000000e+2	4.200000000000000e+1	1.153846200000000e-1		1.550000000000000e+1	1.780000000000000e+2	9.300000000000000e+1	3.431734300000000e-1
1.560000000000000e+1	4.110000000000000e+2	4.500000000000000e+1	9.868421000000000e-2		1.560000000000000e+1	1.390000000000000e+2	4.100000000000000e+1	2.277777800000000e-1
1.570000000000000e+1	3.570000000000000e+2	1.150000000000000e+2	2.436440700000000e-1		1.570000000000000e+1	1.100000000000000e+2	1.170000000000000e+2	5.154185000000000e-1
1.580000000000000e+1	2.910000000000000e+2	9.600000000000000e+1	2.480620200000000e-1		1.580000000000000e+1	1.080000000000000e+2	1.480000000000000e+2	5.781250000000000e-1
1.590000000000000e+1	2.600000000000000e+2	5.100000000000000e+1	1.639871400000000e-1		1.590000000000000e+1	1.680000000000000e+2	1.100000000000000e+2	3.956834500000000e-1
1.600000000000000e+1	4.380000000000000e+2	7.100000000000000e+1	1.394891900000000e-1		1.600000000000000e+1	1.190000000000000e+2	9.100000000000000e+1	4.333333300000000e-1
1.610000000000000e+1	3.210000000000000e+2	1.700000000000000e+1	5.029586000000000e-2		1.610000000000000e+1	9.800000000000000e+1	1.230000000000000e+2	5.565610900000000e-1
1.620000000000000e+1	3.520000000000000e+2	1.500000000000000e+1	4.087193000000000e-2		1.620000000000000e+1	1.020000000000000e+2	1.270000000000000e+2	5.545851500000000e-1
1.630000000000000e+1	3.140000000000000e+2	7.400000000000000e+1	1.907216500000000e-1		1.630000000000000e+1	1.940000000000000e+2	6.200000000000000e+1	2.421875000000000e-1
1.640000000000000e+1	4.230000000000000e+2	2.500000000000000e+1	5.580357000000000e-2		1.640000000000000e+1	1.560000000000000e+2	1.480000000000000e+2	4.868421100000000e-1
1.650000000000000e+1	2.740000000000000e+2	1.300000000000000e+1	4.529617000000000e-2		1.650000000000000e+1	6.900000000000000e+1	7.800000000000000e+1	5.306122399999999e-1
1.660000000000000e+1	3.840000000000000e+2	6.100000000000000e+1	1.370786500000000e-1		1.660000000000000e+1	5.500000000000000e+1	1.020000000000000e+2	6.496815299999999e-1
1.670000000000000e+1	5.080000000000000e+2	2.400000000000000e+1	4.511278000000000e-2		1.670000000000000e+1	8.100000000000000e+1	1.630000000000000e+2	6.680327900000001e-1
1.680000000000000e+1	3.830000000000000e+2	5.400000000000000e+1	1.235697900000000e-1		1.680000000000000e+1	1.800000000000000e+2	1.180000000000000e+2	3.959731500000000e-1
1.690000000000000e+1	4.060000000000000e+2	6.000000000000000e+1	1.287553600000000e-1		1.690000000000000e+1	1.450000000000000e+2	1.110000000000000e+2	4.335937500000000e-1
1.700000000000000e+1	3.170000000000000e+2	7.000000000000000e+0	2.160494000000000e-2		1.700000000000000e+1	1.360000000000000e+2	1.020000000000000e+2	4.285714300000000e-1
1.710000000000000e+1	1.900000000000000e+1	2.000000000000000e+0	9.523810000000000e-2		1.710000000000000e+1	2.040000000000000e+2	1.040000000000000e+2	3.376623400000000e-1
1.720000000000000e+1	1.000000000000000e+2	2.600000000000000e+1	2.063492100000000e-1		1.720000000000000e+1	1.280000000000000e+2	6.600000000000000e+1	3.402061900000000e-1
1.730000000000000e+1	3.640000000000000e+2	2.400000000000000e+1	6.185567000000000e-2		1.730000000000000e+1	3.800000000000000e+1	6.100000000000000e+1	6.161616200000000e-1
1.740000000000000e+1	4.010000000000000e+2	3.500000000000000e+1	8.027523000000000e-2		1.740000000000000e+1	1.070000000000000e+2	1.510000000000000e+2	5.852713200000000e-1
1.750000000000000e+1	3.670000000000000e+2	8.100000000000000e+1	1.808035700000000e-1		1.750000000000000e+1	1.850000000000000e+2	1.030000000000000e+2	3.576388900000000e-1
1.760000000000000e+1	4.460000000000000e+2	4.100000000000000e+1	8.418891000000000e-2		1.760000000000000e+1	1.300000000000000e+2	1.130000000000000e+2	4.650205800000000e-1
1.770000000000000e+1	3.260000000000000e+2	1.160000000000000e+2	2.624434400000000e-1		1.770000000000000e+1	1.030000000000000e+2	7.200000000000000e+1	4.114285700000000e-1
1.780000000000000e+1	4.150000000000000e+2	4.500000000000000e+1	9.782609000000000e-2		1.780000000000000e+1	1.570000000000000e+2	9.200000000000000e+1	3.694779100000000e-1
1.790000000000000e+1	3.260000000000000e+2	3.900000000000000e+1	1.068493200000000e-1		1.790000000000000e+1	2.450000000000000e+2	9.800000000000000e+1	2.857142900000000e-1
1.800000000000000e+1	3.340000000000000e+2	3.000000000000000e+1	8.241758000000000e-2		1.800000000000000e+1	6.000000000000000e+1	5.900000000000000e+1	4.957983200000000e-1
1.810000000000000e+1	3.800000000000000e+2	5.900000000000000e+1	1.343963600000000e-1		1.810000000000000e+1	1.160000000000000e+2	1.590000000000000e+2	5.781818199999999e-1
1.820000000000000e+1	2.630000000000000e+2	3.100000000000000e+1	1.054421800000000e-1		1.820000000000000e+1	9.400000000000000e+1	9.800000000000000e+1	5.104166700000000e-1
1.830000000000000e+1	3.850000000000000e+2	4.400000000000000e+1	1.025641000000000e-1		1.830000000000000e+1	1.550000000000000e+2	4.600000000000000e+1	2.288557200000000e-1
1.840000000000000e+1	4.330000000000000e+2	7.100000000000000e+1	1.408730200000000e-1		1.840000000000000e+1	1.190000000000000e+2	1.010000000000000e+2	4.590909100000000e-1
1.850000000000000e+1	3.270000000000000e+2	7.300000000000000e+1	1.825000000000000e-1		1.850000000000000e+1	1.330000000000000e+2	1.420000000000000e+2	5.163636400000000e-1
1.860000000000000e+1	2.770000000000000e+2	1.400000000000000e+1	4.810997000000000e-2		1.860000000000000e+1	8.500000000000000e+1	5.700000000000000e+1	4.014084500000000e-1
1.870000000000000e+1	3.860000000000000e+2	3.500000000000000e+1	8.313539000000000e-2		1.870000000000000e+1	2.100000000000000e+2	7.400000000000000e+1	2.605633800000000e-1
1.880000000000000e+1	3.640000000000000e+2	4.500000000000000e+1	1.100244500000000e-1		1.880000000000000e+1	1.470000000000000e+2	7.400000000000000e+1	3.348416300000000e-1
1.890000000000000e+1	3.410000000000000e+2	4.900000000000000e+1	1.256410300000000e-1		1.890000000000000e+1	1.170000000000000e+2	9.200000000000000e+1	4.401913900000000e-1
1.900000000000000e+1	2.950000000000000e+2	3.400000000000000e+1	1.033434700000000e-1		1.900000000000000e+1	1.490000000000000e+2	2.400000000000000e+1	1.387283200000000e-1
1.910000000000000e+1	3.600000000000000e+2	6.500000000000000e+1	1.529411800000000e-1		1.910000000000000e+1	1.020000000000000e+2	1.170000000000000e+2	5.342465800000000e-1
1.920000000000000e+1	2.970000000000000e+2	3.000000000000000e+0	1.000000000000000e-2		1.920000000000000e+1	1.850000000000000e+2	3.200000000000000e+1	1.474654400000000e-1
1.930000000000000e+1	3.270000000000000e+2	5.400000000000000e+1	1.417322800000000e-1		1.930000000000000e+1	1.300000000000000e+2	8.700000000000000e+1	4.009216600000000e-1
1.940000000000000e+1	2.150000000000000e+2	4.400000000000000e+1	1.698841700000000e-1		1.940000000000000e+1	1.310000000000000e+2	5.600000000000000e+1	2.994652400000000e-1
1.950000000000000e+1	3.140000000000000e+2	4.600000000000000e+1	1.277777800000000e-1		1.950000000000000e+1	1.680000000000000e+2	7.600000000000000e+1	3.114754100000000e-1
1.960000000000000e+1	2.230000000000000e+2	-2.000000000000000e+0	-9.049770000000000e-3		1.960000000000000e+1	1.810000000000000e+2	9.500000000000000e+1	3.442029000000000e-1
1.970000000000000e+1	1.890000000000000e+2	3.000000000000000e+1	1.369863000000000e-1		1.970000000000000e+1	9.900000000000000e+1	9.600000000000000e+1	4.923076900000000e-1
1.980000000000000e+1	1.290000000000000e+2	6.700000000000000e+1	3.418367300000000e-1		1.980000000000000e+1	1.960000000000000e+2	1.430000000000000e+2	4.218289100000000e-1
1.990000000000000e+1	1.600000000000000e+2	3.700000000000000e+1	1.878172600000000e-1		1.990000000000000e+1	1.240000000000000e+2	1.240000000000000e+2	5.000000000000000e-1
2.000000000000000e+1	1.660000000000000e+2	3.900000000000000e+1	1.902439000000000e-1		2.000000000000000e+1	1.080000000000000e+2	9.200000000000000e+1	4.600000000000000e-1
2.010000000000000e+1	2.070000000000000e+2	1.000000000000000e+0	4.807690000000000e-3		2.010000000000000e+1	9.100000000000000e+1	1.350000000000000e+2	5.973451300000000e-1
2.020000000000000e+1	2.490000000000000e+2	1.700000000000000e+1	6.390977000000001e-2		2.020000000000000e+1	1.370000000000000e+2	9.800000000000000e+1	4.170212800000000e-1
2.030000000000000e+1	2.160000000000000e+2	0.0000000000000000	0.0000000000000000		2.030000000000000e+1	1.320000000000000e+2	8.300000000000000e+1	3.860465100000000e-1
2.040000000000000e+1	2.570000000000000e+2	3.600000000000000e+1	1.228668900000000e-1		2.040000000000000e+1	1.360000000000000e+2	1.060000000000000e+2	4.380165300000000e-1
2.050000000000000e+1	3.080000000000000e+2	1.000000000000000e+0	3.236250000000000e-3		2.050000000000000e+1	1.790000000000000e+2	9.500000000000000e+1	3.467153300000000e-1
2.060000000000000e+1	2.620000000000000e+2	2.000000000000000e+1	7.092199000000001e-2		2.060000000000000e+1	1.310000000000000e+2	8.300000000000000e+1	3.878504700000000e-1
2.070000000000000e+1	2.310000000000000e+2	8.200000000000000e+1	2.619808300000000e-1		2.070000000000000e+1	1.410000000000000e+2	1.330000000000000e+2	4.854014600000000e-1
2.080000000000000e+1	2.560000000000000e+2	3.300000000000000e+1	1.141868500000000e-1		2.080000000000000e+1	1.310000000000000e+2	3.900000000000000e+1	2.294117600000000e-1
2.090000000000000e+1	3.580000000000000e+2	3.200000000000000e+1	8.205128000000000e-2		2.090000000000000e+1	7.600000000000000e+1	8.200000000000000e+1	5.189873400000000e-1
2.100000000000000e+1	2.850000000000000e+2	5.900000000000000e+1	1.715116300000000e-1		2.100000000000000e+1	1.610000000000000e+2	9.500000000000000e+1	3.710937500000000e-1
2.110000000000000e+1	3.200000000000000e+2	2.100000000000000e+1	6.158358000000000e-2		2.110000000000000e+1	1.240000000000000e+2	8.700000000000000e+1	4.123222700000000e-1
2.120000000000000e+1	3.870000000000000e+2	5.200000000000000e+1	1.184510300000000e-1		2.120000000000000e+1	1.680000000000000e+2	1.410000000000000e+2	4.563106800000000e-1
2.130000000000000e+1	4.280000000000000e+2	7.500000000000000e+1	1.491053700000000e-1		2.130000000000000e+1	1.660000000000000e+2	1.550000000000000e+2	4.828660400000000e-1
2.140000000000000e+1	4.120000000000000e+2	7.000000000000000e+1	1.452282200000000e-1		2.140000000000000e+1	1.150000000000000e+2	7.100000000000000e+1	3.817204300000000e-1
2.150000000000000e+1	3.380000000000000e+2	2.000000000000000e+0	5.882350000000000e-3		2.150000000000000e+1	1.100000000000000e+2	9.500000000000000e+1	4.634146300000000e-1
2.160000000000000e+1	3.610000000000000e+2	5.900000000000000e+1	1.404761900000000e-1		2.160000000000000e+1	1.470000000000000e+2	4.200000000000000e+1	2.222222200000000e-1
2.170000000000000e+1	2.550000000000000e+2	2.900000000000000e+1	1.021126800000000e-1		2.170000000000000e+1	1.410000000000000e+2	1.140000000000000e+2	4.470588200000000e-1
2.180000000000000e+1	3.860000000000000e+2	3.300000000000000e+1	7.875895000000000e-2		2.180000000000000e+1	1.700000000000000e+2	6.200000000000000e+1	2.672413800000000e-1
2.190000000000000e+1	4.570000000000000e+2	7.000000000000000e+0	1.508621000000000e-2		2.190000000000000e+1	6.900000000000000e+1	5.700000000000000e+1	4.523809500000000e-1
2.200000000000000e+1	3.860000000000000e+2	5.400000000000000e+1	1.227272700000000e-1		2.200000000000000e+1	1.460000000000000e+2	9.200000000000000e+1	3.865546200000000e-1
2.210000000000000e+1	4.160000000000000e+2	4.900000000000000e+1	1.053763400000000e-1		2.210000000000000e+1	1.310000000000000e+2	3.000000000000000e+1	1.863354000000000e-1
2.220000000000000e+1	3.110000000000000e+2	3.700000000000000e+1	1.063218400000000e-1		2.220000000000000e+1	9.200000000000000e+1	9.700000000000000e+1	5.132275100000000e-1
2.230000000000000e+1	3.430000000000000e+2	4.400000000000000e+1	1.136950900000000e-1		2.230000000000000e+1	1.070000000000000e+2	7.700000000000000e+1	4.184782600000000e-1
2.240000000000000e+1	3.280000000000000e+2	5.100000000000000e+1	1.345646400000000e-1		2.240000000000000e+1	1.090000000000000e+2	7.000000000000000e+1	3.910614500000000e-1
2.250000000000000e+1	3.050000000000000e+2	3.800000000000000e+1	1.107871700000000e-1		2.250000000000000e+1	9.800000000000000e+1	1.550000000000000e+2	6.126482200000000e-1
2.260000000000000e+1	4.560000000000000e+2	3.400000000000000e+1	6.938776000000001e-2		2.260000000000000e+1	8.100000000000000e+1	6.600000000000000e+1	4.489795900000000e-1
2.270000000000000e+1	3.490000000000000e+2	4.800000000000000e+1	1.209068000000000e-1		2.270000000000000e+1	1.810000000000000e+2	1.070000000000000e+2	3.715277800000000e-1
2.280000000000000e+1	3.330000000000000e+2	5.900000000000000e+1	1.505102000000000e-1		2.280000000000000e+1	1.140000000000000e+2	1.240000000000000e+2	5.210084000000000e-1
2.290000000000000e+1	3.970000000000000e+2	7.900000000000000e+1	1.659663900000000e-1		2.290000000000000e+1	9.800000000000000e+1	9.700000000000000e+1	4.974359000000000e-1
2.300000000000000e+1	4.810000000000000e+2	3.400000000000000e+1	6.601941999999999e-2		2.300000000000000e+1	1.380000000000000e+2	9.600000000000000e+1	4.102564100000000e-1
2.310000000000000e+1	3.070000000000000e+2	2.700000000000000e+1	8.083832000000000e-2		2.310000000000000e+1	1.830000000000000e+2	9.800000000000000e+1	3.487544500000000e-1
2.320000000000000e+1	4.480000000000000e+2	4.900000000000000e+1	9.859155000000000e-2		2.320000000000000e+1	1.660000000000000e+2	5.500000000000000e+1	2.488687800000000e-1
2.330000000000000e+1	3.620000000000000e+2	5.000000000000000e+1	1.213592200000000e-1		2.330000000000000e+1	1.590000000000000e+2	9.900000000000000e+1	3.837209300000000e-1
2.340000000000000e+1	4.530000000000000e+2	5.200000000000000e+1	1.029703000000000e-1		2.340000000000000e+1	1.050000000000000e+2	1.190000000000000e+2	5.312500000000000e-1
2.350000000000000e+1	2.900000000000000e+2	7.400000000000000e+1	2.032967000000000e-1		2.350000000000000e+1	1.610000000000000e+2	7.100000000000000e+1	3.060344800000000e-1
2.360000000000000e+1	3.530000000000000e+2	2.200000000000000e+1	5.866667000000000e-2		2.360000000000000e+1	2.520000000000000e+2	4.000000000000000e+1	1.369863000000000e-1
2.370000000000000e+1	3.710000000000000e+2	1.700000000000000e+1	4.381443000000000e-2		2.370000000000000e+1	2.520000000000000e+2	2.300000000000000e+1	8.363636000000000e-2
2.380000000000000e+1	4.870000000000000e+2	8.000000000000000e+0	1.616162000000000e-2		2.380000000000000e+1	2.350000000000000e+2	1.700000000000000e+1	6.746032000000001e-2
2.390000000000000e+1	3.770000000000000e+2	5.100000000000000e+1	1.191588800000000e-1		2.390000000000000e+1	2.020000000000000e+2	6.700000000000000e+1	2.490706300000000e-1
2.400000000000000e+1	4.770000000000000e+2	1.400000000000000e+1	2.851324000000000e-2		2.400000000000000e+1	2.090000000000000e+2	4.500000000000000e+1	1.771653500000000e-1
2.410000000000000e+1	3.560000000000000e+2	5.200000000000000e+1	1.274509800000000e-1		2.410000000000000e+1	2.870000000000000e+2	2.600000000000000e+1	8.306709000000000e-2
2.420000000000000e+1	4.390000000000000e+2	2.800000000000000e+1	5.995717000000000e-2		2.420000000000000e+1	2.300000000000000e+2	4.200000000000000e+1	1.544117600000000e-1
2.430000000000000e+1	4.230000000000000e+2	3.200000000000000e+1	7.032967000000000e-2		2.430000000000000e+1	3.380000000000000e+2	4.200000000000000e+1	1.105263200000000e-1
2.440000000000000e+1	3.100000000000000e+2	5.100000000000000e+1	1.412742400000000e-1		2.440000000000000e+1	2.880000000000000e+2	1.900000000000000e+1	6.188925000000000e-2
2.450000000000000e+1	2.970000000000000e+2	5.100000000000000e+1	1.465517200000000e-1		2.450000000000000e+1	3.320000000000000e+2	4.600000000000000e+1	1.216931200000000e-1
2.460000000000000e+1	2.900000000000000e+2	4.100000000000000e+1	1.238670700000000e-1		2.460000000000000e+1	1.910000000000000e+2	-2.000000000000000e+0	-1.058201000000000e-2
2.470000000000000e+1	4.410000000000000e+2	6.700000000000000e+1	1.318897600000000e-1		2.470000000000000e+1	2.440000000000000e+2	1.080000000000000e+2	3.068181800000000e-1
2.480000000000000e+1	3.230000000000000e+2	3.200000000000000e+1	9.014085000000000e-2		2.480000000000000e+1	1.910000000000000e+2	5.900000000000000e+1	2.360000000000000e-1
2.490000000000000e+1	4.150000000000000e+2	5.700000000000000e+1	1.207627100000000e-1		2.490000000000000e+1	2.780000000000000e+2	1.800000000000000e+1	6.081081000000000e-2
2.500000000000000e+1	2.660000000000000e+2	9.600000000000000e+1	2.651933700000000e-1		2.500000000000000e+1	1.730000000000000e+2	3.600000000000000e+1	1.722488000000000e-1
2.510000000000000e+1	2.800000000000000e+2	1.400000000000000e+1	4.761905000000000e-2		2.510000000000000e+1	3.170000000000000e+2	3.000000000000000e+1	8.645533000000000e-2
2.520000000000000e+1	3.490000000000000e+2	-6.000000000000000e+0	-1.749271000000000e-2		2.520000000000000e+1	2.890000000000000e+2	5.500000000000000e+1	1.598837200000000e-1
2.530000000000000e+1	3.470000000000000e+2	2.100000000000000e+1	5.706522000000000e-2		2.530000000000000e+1	2.720000000000000e+2	3.500000000000000e+1	1.140065100000000e-1
2.540000000000000e+1	3.180000000000000e+2	3.200000000000000e+1	9.142857000000000e-2		2.540000000000000e+1	2.730000000000000e+2	2.900000000000000e+1	9.602649000000000e-2
2.550000000000000e+1	3.850000000000000e+2	2.500000000000000e+1	6.097561000000000e-2		2.550000000000000e+1	3.640000000000000e+2	3.300000000000000e+1	8.312343000000000e-2
2.560000000000000e+1	3.870000000000000e+2	5.500000000000000e+1	1.244343900000000e-1		2.560000000000000e+1	3.180000000000000e+2	1.600000000000000e+1	4.790419000000000e-2
2.570000000000000e+1	3.160000000000000e+2	5.400000000000000e+1	1.459459500000000e-1		2.570000000000000e+1	2.290000000000000e+2	2.300000000000000e+1	9.126984000000000e-2
2.580000000000000e+1	2.870000000000000e+2	1.600000000000000e+1	5.280528000000000e-2		2.580000000000000e+1	2.520000000000000e+2	6.000000000000000e+1	1.923076900000000e-1
2.590000000000000e+1	2.520000000000000e+2	2.100000000000000e+1	7.692308000000000e-2		2.590000000000000e+1	2.370000000000000e+2	3.900000000000000e+1	1.413043500000000e-1
2.600000000000000e+1	3.190000000000000e+2	3.300000000000000e+1	9.375000000000000e-2		2.600000000000000e+1	3.000000000000000e+2	5.700000000000000e+1	1.596638700000000e-1
2.610000000000000e+1	3.020000000000000e+2	7.500000000000000e+1	1.989389900000000e-1		2.610000000000000e+1	1.920000000000000e+2	4.600000000000000e+1	1.932773100000000e-1
2.620000000000000e+1	3.280000000000000e+2	3.700000000000000e+1	1.013698600000000e-1		2.620000000000000e+1	2.070000000000000e+2	1.400000000000000e+1	6.334842000000000e-2
2.630000000000000e+1	3.030000000000000e+2	5.700000000000000e+1	1.583333300000000e-1		2.630000000000000e+1	2.800000000000000e+2	3.200000000000000e+1	1.025641000000000e-1
2.640000000000000e+1	2.860000000000000e+2	5.800000000000000e+1	1.686046500000000e-1		2.640000000000000e+1	2.710000000000000e+2	1.280000000000000e+2	3.208020100000000e-1
2.650000000000000e+1	3.610000000000000e+2	2.300000000000000e+1	5.989583000000000e-2		2.650000000000000e+1	2.420000000000000e+2	3.600000000000000e+1	1.294964000000000e-1
2.660000000000000e+1	4.410000000000000e+2	4.800000000000000e+1	9.815951000000000e-2		2.660000000000000e+1	2.380000000000000e+2	5.600000000000000e+1	1.904761900000000e-1
2.670000000000000e+1	3.360000000000000e+2	3.400000000000000e+1	9.189189000000000e-2		2.670000000000000e+1	2.530000000000000e+2	2.300000000000000e+1	8.333333000000000e-2
2.680000000000000e+1	2.900000000000000e+2	4.800000000000000e+1	1.420118300000000e-1		2.680000000000000e+1	2.200000000000000e+2	2.800000000000000e+1	1.129032300000000e-1
2.690000000000000e+1	3.000000000000000e+2	7.000000000000000e+1	1.891891900000000e-1		2.690000000000000e+1	1.780000000000000e+2	2.800000000000000e+1	1.359223300000000e-1
2.700000000000000e+1	3.030000000000000e+2	4.200000000000000e+1	1.217391300000000e-1		2.700000000000000e+1	3.100000000000000e+2	4.100000000000000e+1	1.168091200000000e-1
2.710000000000000e+1	3.300000000000000e+2	5.400000000000000e+1	1.406250000000000e-1		2.710000000000000e+1	2.150000000000000e+2	7.400000000000000e+1	2.560553600000000e-1
2.720000000000000e+1	3.540000000000000e+2	1.900000000000000e+1	5.093834000000000e-2		2.720000000000000e+1	2.730000000000000e+2	8.600000000000000e+1	2.395543200000000e-1
2.730000000000000e+1	3.440000000000000e+2	2.300000000000000e+1	6.267030000000000e-2		2.730000000000000e+1	4.020000000000000e+2	3.800000000000000e+1	8.636364000000000e-2
2.740000000000000e+1	3.070000000000000e+2	3.000000000000000e+1	8.902077000000000e-2		2.740000000000000e+1	2.270000000000000e+2	6.400000000000000e+1	2.199312700000000e-1
2.750000000000000e+1	3.250000000000000e+2	4.300000000000000e+1	1.168478300000000e-1		2.750000000000000e+1	2.110000000000000e+2	5.000000000000000e+1	1.915708800000000e-1
2.760000000000000e+1	3.770000000000000e+2	5.000000000000000e+1	1.170960200000000e-1		2.760000000000000e+1	1.320000000000000e+2	3.200000000000000e+1	1.951219500000000e-1
2.770000000000000e+1	4.900000000000000e+2	6.800000000000000e+1	1.218638000000000e-1		2.770000000000000e+1	2.370000000000000e+2	3.000000000000000e+0	1.250000000000000e-2
2.780000000000000e+1	2.690000000000000e+2	5.700000000000000e+1	1.748466300000000e-1		2.780000000000000e+1	2.140000000000000e+2	6.900000000000000e+1	2.438162500000000e-1
2.790000000000000e+1	3.050000000000000e+2	2.600000000000000e+1	7.854985000000000e-2		2.790000000000000e+1	2.010000000000000e+2	8.000000000000000e+0	3.827751000000000e-2
2.800000000000000e+1	3.880000000000000e+2	1.800000000000000e+1	4.433498000000000e-2		2.800000000000000e+1	2.800000000000000e+2	5.000000000000000e+1	1.515151500000000e-1
2.810000000000000e+1	3.720000000000000e+2	2.700000000000000e+1	6.766917000000000e-2		2.810000000000000e+1	1.840000000000000e+2	1.800000000000000e+1	8.910891000000000e-2
2.820000000000000e+1	2.890000000000000e+2	4.500000000000000e+1	1.347305400000000e-1		2.820000000000000e+1	2.840000000000000e+2	3.800000000000000e+1	1.180124200000000e-1
2.830000000000000e+1	3.140000000000000e+2	1.000000000000000e+1	3.086420000000000e-2		2.830000000000000e+1	2.310000000000000e+2	6.700000000000000e+1	2.248322100000000e-1
2.840000000000000e+1	3.350000000000000e+2	4.300000000000000e+1	1.137566100000000e-1		2.840000000000000e+1	1.650000000000000e+2	5.800000000000000e+1	2.600896900000000e-1
2.850000000000000e+1	3.420000000000000e+2	4.200000000000000e+1	1.093750000000000e-1		2.850000000000000e+1	2.310000000000000e+2	3.200000000000000e+1	1.216730000000000e-1
2.860000000000000e+1	4.180000000000000e+2	3.900000000000000e+1	8.533917000000000e-2		2.860000000000000e+1	2.850000000000000e+2	8.300000000000000e+1	2.255434800000000e-1
2.870000000000000e+1	3.430000000000000e+2	2.300000000000000e+1	6.284153000000001e-2		2.870000000000000e+1	2.380000000000000e+2	8.900000000000000e+1	2.721712500000000e-1
2.880000000000000e+1	4.250000000000000e+2	6.400000000000000e+1	1.308793500000000e-1		2.880000000000000e+1	2.070000000000000e+2	5.700000000000000e+1	2.159090900000000e-1
2.890000000000000e+1	3.560000000000000e+2	2.900000000000000e+1	7.532468000000000e-2		2.890000000000000e+1	2.040000000000000e+2	7.600000000000000e+1	2.714285700000000e-1
2.900000000000000e+1	4.000000000000000e+2	4.100000000000000e+1	9.297052000000000e-2		2.900000000000000e+1	2.890000000000000e+2	2.400000000000000e+1	7.667732000000000e-2
2.910000000000000e+1	3.870000000000000e+2	7.000000000000000e+0	1.776650000000000e-2		2.910000000000000e+1	2.400000000000000e+2	3.700000000000000e+1	1.335740100000000e-1
2.920000000000000e+1	4.140000000000000e+2	1.400000000000000e+1	3.271028000000000e-2		2.920000000000000e+1	2.390000000000000e+2	2.500000000000000e+1	9.469697000000000e-2
2.930000000000000e+1	2.370000000000000e+2	2.600000000000000e+1	9.885932000000000e-2		2.930000000000000e+1	2.400000000000000e+2	3.700000000000000e+1	1.335740100000000e-1
2.940000000000000e+1	3.480000000000000e+2	6.600000000000000e+1	1.594202900000000e-1		2.940000000000000e+1	2.280000000000000e+2	3.900000000000000e+1	1.460674200000000e-1
2.950000000000000e+1	4.320000000000000e+2	2.300000000000000e+1	5.054945000000000e-2		2.950000000000000e+1	2.380000000000000e+2	4.200000000000000e+1	1.500000000000000e-1
2.960000000000000e+1	3.580000000000000e+2	4.500000000000000e+1	1.116625300000000e-1		2.960000000000000e+1	2.500000000000000e+2	2.700000000000000e+1	9.747292000000000e-2
2.970000000000000e+1	3.390000000000000e+2	3.800000000000000e+1	1.007957600000000e-1		2.970000000000000e+1	2.970000000000000e+2	4.700000000000000e+1	1.366279100000000e-1
2.980000000000000e+1	4.530000000000000e+2	4.800000000000000e+1	9.580838000000000e-2		2.980000000000000e+1	2.780000000000000e+2	4.100000000000000e+1	1.285266500000000e-1
2.990000000000000e+1	2.720000000000000e+2	3.100000000000000e+1	1.023102300000000e-1		2.990000000000000e+1	2.420000000000000e+2	3.100000000000000e+1	1.135531100000000e-1
3.000000000000000e+1	4.380000000000000e+2	2.300000000000000e+1	4.989154000000000e-2		3.000000000000000e+1	2.170000000000000e+2	1.000000000000000e+1	4.405286000000000e-2
3.010000000000000e+1	2.140000000000000e+2	8.900000000000000e+1	2.937293700000000e-1		3.010000000000000e+1	2.550000000000000e+2	8.000000000000000e+1	2.388059700000000e-1
3.020000000000000e+1	2.640000000000000e+2	8.700000000000000e+1	2.478632500000000e-1		3.020000000000000e+1	2.170000000000000e+2	4.100000000000000e+1	1.589147300000000e-1
3.030000000000000e+1	2.710000000000000e+2	8.000000000000000e+1	2.279202300000000e-1		3.030000000000000e+1	2.750000000000000e+2	4.400000000000000e+1	1.379310300000000e-1
3.040000000000000e+1	3.790000000000000e+2	5.100000000000000e+1	1.186046500000000e-1		3.040000000000000e+1	1.880000000000000e+2	4.500000000000000e+1	1.931330500000000e-1
3.050000000000000e+1	3.870000000000000e+2	4.900000000000000e+1	1.123853200000000e-1		3.050000000000000e+1	3.510000000000000e+2	2.000000000000000e+1	5.390836000000000e-2
3.060000000000000e+1	4.570000000000000e+2	3.300000000000000e+1	6.734693999999999e-2		3.060000000000000e+1	2.470000000000000e+2	1.900000000000000e+1	7.142857000000000e-2
3.070000000000000e+1	4.150000000000000e+2	3.300000000000000e+1	7.366071000000000e-2		3.070000000000000e+1	2.340000000000000e+2	2.300000000000000e+1	8.949416000000000e-2
3.080000000000000e+1	4.380000000000000e+2	8.000000000000000e+0	1.793722000000000e-2		3.080000000000000e+1	2.390000000000000e+2	3.700000000000000e+1	1.340579700000000e-1
3.090000000000000e+1	2.880000000000000e+2	4.700000000000000e+1	1.402985100000000e-1		3.090000000000000e+1	1.680000000000000e+2	6.800000000000000e+1	2.881355900000000e-1
3.100000000000000e+1	3.140000000000000e+2	1.100000000000000e+1	3.384615000000000e-2		3.100000000000000e+1	2.260000000000000e+2	2.600000000000000e+1	1.031746000000000e-1
3.110000000000000e+1	3.510000000000000e+2	6.300000000000000e+1	1.521739100000000e-1		3.110000000000000e+1	2.330000000000000e+2	4.500000000000000e+1	1.618705000000000e-1
3.120000000000000e+1	2.600000000000000e+2	9.500000000000000e+1	2.676056300000000e-1		3.120000000000000e+1	2.480000000000000e+2	3.700000000000000e+1	1.298245600000000e-1
3.130000000000000e+1	5.110000000000000e+2	-4.000000000000000e+0	-7.889550000000000e-3		3.130000000000000e+1	2.250000000000000e+2	6.700000000000000e+1	2.294520500000000e-1
3.140000000000000e+1	3.930000000000000e+2	3.100000000000000e+1	7.311321000000000e-2		3.140000000000000e+1	2.300000000000000e+2	3.000000000000000e+1	1.153846200000000e-1
3.150000000000000e+1	4.310000000000000e+2	4.700000000000000e+1	9.832636000000000e-2		3.150000000000000e+1	2.490000000000000e+2	2.700000000000000e+1	9.782609000000000e-2
3.160000000000000e+1	3.050000000000000e+2	5.400000000000000e+1	1.504178300000000e-1		3.160000000000000e+1	3.090000000000000e+2	4.400000000000000e+1	1.246458900000000e-1
3.170000000000000e+1	3.770000000000000e+2	4.300000000000000e+1	1.023809500000000e-1		3.170000000000000e+1	2.170000000000000e+2	3.200000000000000e+1	1.285140600000000e-1
3.180000000000000e+1	3.420000000000000e+2	4.400000000000000e+1	1.139896400000000e-1		3.180000000000000e+1	2.250000000000000e+2	6.000000000000000e+0	2.597403000000000e-2
3.190000000000000e+1	2.500000000000000e+2	5.900000000000000e+1	1.909385100000000e-1		3.190000000000000e+1	2.710000000000000e+2	5.500000000000000e+1	1.687116600000000e-1
3.200000000000000e+1	3.150000000000000e+2	4.300000000000000e+1	1.201117300000000e-1		3.200000000000000e+1	2.030000000000000e+2	5.800000000000000e+1	2.222222200000000e-1
3.210000000000000e+1	3.470000000000000e+2	3.300000000000000e+1	8.684211000000000e-2		3.210000000000000e+1	3.020000000000000e+2	1.400000000000000e+1	4.430380000000000e-2
3.220000000000000e+1	3.610000000000000e+2	2.200000000000000e+1	5.744125000000000e-2		3.220000000000000e+1	2.900000000000000e+2	1.700000000000000e+1	5.537459000000000e-2
3.230000000000000e+1	4.710000000000000e+2	7.300000000000000e+1	1.341911800000000e-1		3.230000000000000e+1	2.550000000000000e+2	3.400000000000000e+1	1.176470600000000e-1
3.240000000000000e+1	3.970000000000000e+2	2.800000000000000e+1	6.588235000000001e-2		3.240000000000000e+1	2.430000000000000e+2	5.000000000000000e+0	2.016129000000000e-2
3.250000000000000e+1	3.130000000000000e+2	2.000000000000000e+1	6.006006000000000e-2		3.250000000000000e+1	2.350000000000000e+2	2.400000000000000e+1	9.266409000000000e-2
3.260000000000000e+1	3.400000000000000e+2	9.700000000000000e+1	2.219679600000000e-1		3.260000000000000e+1	2.750000000000000e+2	6.000000000000000e+1	1.791044800000000e-1
3.270000000000000e+1	3.030000000000000e+2	5.300000000000000e+1	1.488764000000000e-1		3.270000000000000e+1	2.340000000000000e+2	2.100000000000000e+1	8.235294000000000e-2
3.280000000000000e+1	3.020000000000000e+2	2.500000000000000e+1	7.645260000000000e-2		3.280000000000000e+1	3.120000000000000e+2	8.800000000000000e+1	2.200000000000000e-1
3.290000000000000e+1	3.920000000000000e+2	6.100000000000000e+1	1.346578400000000e-1		3.290000000000000e+1	2.190000000000000e+2	3.700000000000000e+1	1.445312500000000e-1
3.300000000000000e+1	4.490000000000000e+2	1.300000000000000e+1	2.813853000000000e-2		3.300000000000000e+1	3.020000000000000e+2	3.800000000000000e+1	1.117647100000000e-1
3.310000000000000e+1	4.390000000000000e+2	4.400000000000000e+1	9.109731000000000e-2		3.310000000000000e+1	3.200000000000000e+2	6.000000000000000e+0	1.840491000000000e-2
3.320000000000000e+1	4.820000000000000e+2	4.100000000000000e+1	7.839388000000000e-2		3.320000000000000e+1	2.210000000000000e+2	6.000000000000000e+0	2.643172000000000e-2
3.330000000000000e+1	3.250000000000000e+2	4.500000000000000e+1	1.216216200000000e-1		3.330000000000000e+1	1.850000000000000e+2	1.700000000000000e+1	8.415842000000000e-2
3.340000000000000e+1	2.040000000000000e+2	3.700000000000000e+1	1.535269700000000e-1		3.340000000000000e+1	2.300000000000000e+2	3.000000000000000e+1	1.153846200000000e-1
3.350000000000000e+1	4.360000000000000e+2	3.700000000000000e+1	7.822410000000000e-2		3.350000000000000e+1	1.930000000000000e+2	-5.000000000000000e+0	-2.659574000000000e-2
3.360000000000000e+1	3.470000000000000e+2	4.000000000000000e+1	1.033591700000000e-1		3.360000000000000e+1	2.250000000000000e+2	8.000000000000000e+0	3.433476000000000e-2
3.370000000000000e+1	4.950000000000000e+2	1.900000000000000e+1	3.696498000000000e-2		3.370000000000000e+1	3.080000000000000e+2	7.100000000000000e+1	1.873350900000000e-1
3.380000000000000e+1	3.650000000000000e+2	6.000000000000000e+0	1.617251000000000e-2		3.380000000000000e+1	2.370000000000000e+2	5.100000000000000e+1	1.770833300000000e-1
3.390000000000000e+1	3.680000000000000e+2	4.000000000000000e+1	9.803922000000000e-2		3.390000000000000e+1	3.130000000000000e+2	4.400000000000000e+1	1.232493000000000e-1
3.400000000000000e+1	3.040000000000000e+2	5.900000000000000e+1	1.625344400000000e-1		3.400000000000000e+1	2.230000000000000e+2	4.000000000000000e+1	1.520912500000000e-1
3.410000000000000e+1	2.960000000000000e+2	1.100000000000000e+1	3.583062000000000e-2		3.410000000000000e+1	3.130000000000000e+2	2.500000000000000e+1	7.396450000000000e-2
3.420000000000000e+1	3.700000000000000e+2	1.100000000000000e+1	2.887139000000000e-2		3.420000000000000e+1	1.700000000000000e+2	6.500000000000000e+1	2.765957400000000e-1
3.430000000000000e+1	3.460000000000000e+2	1.600000000000000e+1	4.419890000000000e-2		3.430000000000000e+1	2.980000000000000e+2	7.500000000000000e+1	2.010723900000000e-1
3.440000000000000e+1	2.790000000000000e+2	7.600000000000000e+1	2.140845100000000e-1		3.440000000000000e+1	2.100000000000000e+2	4.300000000000000e+1	1.699604700000000e-1
3.450000000000000e+1	3.840000000000000e+2	1.200000000000000e+1	3.030303000000000e-2		3.450000000000000e+1	2.640000000000000e+2	-3.000000000000000e+0	-1.149425000000000e-2
3.460000000000000e+1	4.500000000000000e+2	3.400000000000000e+1	7.024793000000000e-2		3.460000000000000e+1	2.770000000000000e+2	2.700000000000000e+1	8.881579000000000e-2
3.470000000000000e+1	2.490000000000000e+2	5.100000000000000e+1	1.700000000000000e-1		3.470000000000000e+1	2.600000000000000e+2	1.400000000000000e+1	5.109489000000000e-2
3.480000000000000e+1	2.760000000000000e+2	7.300000000000000e+1	2.091690500000000e-1		3.480000000000000e+1	1.950000000000000e+2	6.500000000000000e+1	2.500000000000000e-1
3.490000000000000e+1	2.920000000000000e+2	1.300000000000000e+1	4.262295000000000e-2		3.490000000000000e+1	2.680000000000000e+2	7.200000000000000e+1	2.117647100000000e-1
3.500000000000000e+1	3.100000000000000e+2	3.400000000000000e+1	9.883721000000000e-2		3.500000000000000e+1	1.730000000000000e+2	5.200000000000000e+1	2.311111100000000e-1
3.510000000000000e+1	3.220000000000000e+2	3.900000000000000e+1	1.080332400000000e-1		3.510000000000000e+1	3.020000000000000e+2	1.170000000000000e+2	2.792362800000000e-1
3.520000000000000e+1	4.410000000000000e+2	1.320000000000000e+2	2.303664900000000e-1		3.520000000000000e+1	2.420000000000000e+2	5.100000000000000e+1	1.740614300000000e-1
3.530000000000000e+1	4.170000000000000e+2	2.900000000000000e+1	6.502242000000000e-2		3.530000000000000e+1	2.350000000000000e+2	3.300000000000000e+1	1.231343300000000e-1
3.540000000000000e+1	2.780000000000000e+2	8.200000000000000e+1	2.277777800000000e-1		3.540000000000000e+1	2.430000000000000e+2	3.400000000000000e+1	1.227436800000000e-1
3.550000000000000e+1	3.950000000000000e+2	4.000000000000000e+1	9.195402000000000e-2		3.550000000000000e+1	1.590000000000000e+2	2.800000000000000e+1	1.497326200000000e-1
3.560000000000000e+1	2.880000000000000e+2	3.700000000000000e+1	1.138461500000000e-1		3.560000000000000e+1	2.230000000000000e+2	2.800000000000000e+1	1.115537800000000e-1
3.570000000000000e+1	3.470000000000000e+2	4.200000000000000e+1	1.079691500000000e-1		3.570000000000000e+1	2.280000000000000e+2	1.300000000000000e+1	5.394191000000000e-2
3.580000000000000e+1	2.740000000000000e+2	3.300000000000000e+1	1.074918600000000e-1		3.580000000000000e+1	2.390000000000000e+2	7.400000000000000e+1	2.364217300000000e-1
3.590000000000000e+1	3.750000000000000e+2	8.000000000000000e+0	2.088773000000000e-2		3.590000000000000e+1	3.370000000000000e+2	6.600000000000000e+1	1.637717100000000e-1
3.600000000000000e+1	3.070000000000000e+2	3.500000000000000e+1	1.023391800000000e-1		3.600000000000000e+1	1.680000000000000e+2	3.000000000000000e+0	1.754386000000000e-2
3.610000000000000e+1	3.780000000000000e+2	4.000000000000000e+1	9.569378000000000e-2		3.610000000000000e+1	2.270000000000000e+2	2.300000000000000e+1	9.200000000000000e-2
3.620000000000000e+1	4.330000000000000e+2	3.200000000000000e+1	6.881719999999999e-2		3.620000000000000e+1	2.060000000000000e+2	1.700000000000000e+1	7.623318000000000e-2
3.630000000000000e+1	2.810000000000000e+2	6.000000000000000e+1	1.759530800000000e-1		3.630000000000000e+1	3.540000000000000e+2	4.100000000000000e+1	1.037974700000000e-1
3.640000000000000e+1	3.460000000000000e+2	4.300000000000000e+1	1.105398500000000e-1		3.640000000000000e+1	2.200000000000000e+2	3.000000000000000e+1	1.200000000000000e-1
3.650000000000000e+1	2.740000000000000e+2	2.700000000000000e+1	8.970100000000000e-2		3.650000000000000e+1	1.830000000000000e+2	-6.000000000000000e+0	-3.389831000000000e-2
3.660000000000000e+1	4.250000000000000e+2	8.500000000000000e+1	1.666666700000000e-1		3.660000000000000e+1	1.880000000000000e+2	8.000000000000000e+0	4.081633000000000e-2
3.670000000000000e+1	3.310000000000000e+2	9.000000000000000e+0	2.647059000000000e-2		3.670000000000000e+1	1.640000000000000e+2	6.700000000000000e+1	2.900432900000000e-1
3.680000000000000e+1	3.910000000000000e+2	1.400000000000000e+1	3.456790000000000e-2		3.680000000000000e+1	3.880000000000000e+2	3.000000000000000e+1	7.177032999999999e-2
3.690000000000000e+1	2.810000000000000e+2	4.500000000000000e+1	1.380368100000000e-1		3.690000000000000e+1	1.940000000000000e+2	2.800000000000000e+1	1.261261300000000e-1
3.700000000000000e+1	3.240000000000000e+2	3.500000000000000e+1	9.749304000000000e-2		3.700000000000000e+1	2.810000000000000e+2	5.200000000000000e+1	1.561561600000000e-1
3.710000000000000e+1	3.140000000000000e+2	4.300000000000000e+1	1.204481800000000e-1		3.710000000000000e+1	2.440000000000000e+2	2.600000000000000e+1	9.629630000000000e-2
3.720000000000000e+1	3.130000000000000e+2	2.700000000000000e+1	7.941176000000000e-2		3.720000000000000e+1	1.790000000000000e+2	4.700000000000000e+1	2.079646000000000e-1
3.730000000000000e+1	2.430000000000000e+2	3.700000000000000e+1	1.321428600000000e-1		3.730000000000000e+1	2.240000000000000e+2	5.100000000000000e+1	1.854545500000000e-1
3.740000000000000e+1	3.790000000000000e+2	4.100000000000000e+1	9.761905000000000e-2		3.740000000000000e+1	2.300000000000000e+2	4.100000000000000e+1	1.512915100000000e-1
3.750000000000000e+1	3.560000000000000e+2	1.000000000000000e+1	2.732240000000000e-2		3.750000000000000e+1	2.220000000000000e+2	8.400000000000000e+1	2.745098000000000e-1
3.760000000000000e+1	4.270000000000000e+2	4.400000000000000e+1	9.341826000000000e-2		3.760000000000000e+1	2.760000000000000e+2	1.800000000000000e+1	6.122449000000000e-2
3.770000000000000e+1	3.910000000000000e+2	5.000000000000000e+1	1.133786800000000e-1		3.770000000000000e+1	2.540000000000000e+2	3.100000000000000e+1	1.087719300000000e-1
3.780000000000000e+1	2.280000000000000e+2	5.600000000000000e+1	1.971831000000000e-1		3.780000000000000e+1	1.990000000000000e+2	2.500000000000000e+1	1.116071400000000e-1
3.790000000000000e+1	2.810000000000000e+2	2.900000000000000e+1	9.354839000000000e-2		3.790000000000000e+1	2.600000000000000e+2	2.000000000000000e+1	7.142857000000000e-2
3.800000000000000e+1	3.450000000000000e+2	5.100000000000000e+1	1.287878800000000e-1		3.800000000000000e+1	3.530000000000000e+2	6.100000000000000e+1	1.473430000000000e-1
3.810000000000000e+1	2.770000000000000e+2	4.100000000000000e+1	1.289308200000000e-1		3.810000000000000e+1	2.780000000000000e+2	1.100000000000000e+1	3.806228000000000e-2
3.820000000000000e+1	2.280000000000000e+2	7.400000000000000e+1	2.450331100000000e-1		3.820000000000000e+1	2.050000000000000e+2	4.700000000000000e+1	1.865079400000000e-1
3.830000000000000e+1	3.270000000000000e+2	3.300000000000000e+1	9.166667000000000e-2		3.830000000000000e+1	2.460000000000000e+2	2.900000000000000e+1	1.054545500000000e-1
3.840000000000000e+1	2.660000000000000e+2	6.600000000000000e+1	1.987951800000000e-1		3.840000000000000e+1	2.040000000000000e+2	1.900000000000000e+1	8.520179000000000e-2
3.850000000000000e+1	3.440000000000000e+2	6.500000000000000e+1	1.589242100000000e-1		3.850000000000000e+1	2.370000000000000e+2	3.800000000000000e+1	1.381818200000000e-1
3.860000000000000e+1	2.670000000000000e+2	5.800000000000000e+1	1.784615400000000e-1		3.860000000000000e+1	3.250000000000000e+2	3.400000000000000e+1	9.470752000000000e-2
3.870000000000000e+1	3.320000000000000e+2	7.000000000000000e+1	1.741293500000000e-1		3.870000000000000e+1	2.670000000000000e+2	6.100000000000000e+1	1.859756100000000e-1
3.880000000000000e+1	4.400000000000000e+2	3.900000000000000e+1	8.141962000000000e-2		3.880000000000000e+1	2.500000000000000e+2	3.600000000000000e+1	1.258741300000000e-1
3.890000000000000e+1	4.550000000000000e+2	1.400000000000000e+1	2.985075000000000e-2		3.890000000000000e+1	2.520000000000000e+2	3.300000000000000e+1	1.157894700000000e-1
3.900000000000000e+1	2.810000000000000e+2	3.300000000000000e+1	1.050955400000000e-1		3.900000000000000e+1	2.830000000000000e+2	6.100000000000000e+1	1.773255800000000e-1
3.910000000000000e+1	2.750000000000000e+2	2.500000000000000e+1	8.333333000000000e-2		3.910000000000000e+1	2.730000000000000e+2	6.100000000000000e+1	1.826347300000000e-1
3.920000000000000e+1	3.290000000000000e+2	5.700000000000000e+1	1.476683900000000e-1		3.920000000000000e+1	2.940000000000000e+2	7.300000000000000e+1	1.989100800000000e-1
3.930000000000000e+1	2.930000000000000e+2	2.800000000000000e+1	8.722741000000000e-2		3.930000000000000e+1	2.730000000000000e+2	4.700000000000000e+1	1.468750000000000e-1
3.940000000000000e+1	3.830000000000000e+2	2.700000000000000e+1	6.585365999999999e-2		3.940000000000000e+1	2.600000000000000e+2	-4.000000000000000e+0	-1.562500000000000e-2
3.950000000000000e+1	3.470000000000000e+2	8.000000000000000e+0	2.253521000000000e-2		3.950000000000000e+1	1.500000000000000e+2	2.100000000000000e+1	1.228070200000000e-1
3.960000000000000e+1	2.800000000000000e+2	3.300000000000000e+1	1.054313100000000e-1		3.960000000000000e+1	2.110000000000000e+2	3.000000000000000e+0	1.401869000000000e-2
3.970000000000000e+1	2.430000000000000e+2	2.500000000000000e+1	9.328358000000000e-2		3.970000000000000e+1	2.180000000000000e+2	1.300000000000000e+1	5.627706000000000e-2
3.980000000000000e+1	3.970000000000000e+2	3.800000000000000e+1	8.735632000000000e-2		3.980000000000000e+1	2.530000000000000e+2	3.400000000000000e+1	1.184669000000000e-1
3.990000000000000e+1	3.330000000000000e+2	4.100000000000000e+1	1.096256700000000e-1		3.990000000000000e+1	2.410000000000000e+2	4.100000000000000e+1	1.453900700000000e-1
4.000000000000000e+1	3.360000000000000e+2	4.300000000000000e+1	1.134564600000000e-1		4.000000000000000e+1	2.350000000000000e+2	8.000000000000000e+0	3.292181000000000e-2
4.010000000000000e+1	3.470000000000000e+2	8.600000000000000e+1	1.986143200000000e-1		4.010000000000000e+1	2.380000000000000e+2	2.200000000000000e+1	8.461538000000000e-2
4.020000000000000e+1	4.150000000000000e+2	2.800000000000000e+1	6.320542000000000e-2		4.020000000000000e+1	1.840000000000000e+2	1.700000000000000e+1	8.457711000000000e-2
4.030000000000000e+1	1.850000000000000e+2	-8.000000000000000e+0	-4.519774000000000e-2		4.030000000000000e+1	1.970000000000000e+2	4.300000000000000e+1	1.791666700000000e-1
4.040000000000000e+1	-3.400000000000000e+1	-1.800000000000000e+1	3.461538500000000e-1		4.040000000000000e+1	3.230000000000000e+2	2.400000000000000e+1	6.916427000000000e-2
4.050000000000000e+1	-1.300000000000000e+1	-6.000000000000000e+0	3.157894700000000e-1		4.050000000000000e+1	2.710000000000000e+2	4.700000000000000e+1	1.477987400000000e-1
4.060000000000000e+1	1.400000000000000e+1	1.500000000000000e+1	5.172413800000000e-1		4.060000000000000e+1	3.080000000000000e+2	3.600000000000000e+1	1.046511600000000e-1
4.070000000000000e+1	-6.000000000000000e+0	0.0000000000000000	0.0000000000000000		4.070000000000000e+1	2.220000000000000e+2	1.600000000000000e+1	6.722689000000000e-2
4.080000000000000e+1	-4.500000000000000e+1	-2.000000000000000e+1	3.076923100000000e-1		4.080000000000000e+1	2.430000000000000e+2	5.400000000000000e+1	1.818181800000000e-1
4.090000000000000e+1	-4.600000000000000e+1	-9.000000000000000e+0	1.636363600000000e-1		4.090000000000000e+1	3.140000000000000e+2	4.000000000000000e+1	1.129943500000000e-1
4.100000000000000e+1	6.000000000000000e+0	4.000000000000000e+0	4.000000000000000e-1		4.100000000000000e+1	1.450000000000000e+2	3.700000000000000e+1	2.032967000000000e-1
4.110000000000000e+1	-2.200000000000000e+1	-2.700000000000000e+1	5.510204100000000e-1		4.110000000000000e+1	2.060000000000000e+2	8.000000000000000e+0	3.738318000000000e-2
4.120000000000000e+1	-2.800000000000000e+1	-3.000000000000000e+0	9.677419000000000e-2		4.120000000000000e+1	2.470000000000000e+2	5.100000000000000e+1	1.711409400000000e-1
4.130000000000000e+1	-2.700000000000000e+1	-1.600000000000000e+1	3.720930200000000e-1		4.130000000000000e+1	2.200000000000000e+2	-1.000000000000000e+0	-4.566210000000000e-3
4.140000000000000e+1	-2.500000000000000e+1	2.300000000000000e+1	-1.150000000000000e+1		4.140000000000000e+1	2.250000000000000e+2	4.300000000000000e+1	1.604477600000000e-1
4.150000000000000e+1	-2.800000000000000e+1	-1.300000000000000e+1	3.170731700000000e-1		4.150000000000000e+1	2.160000000000000e+2	1.100000000000000e+1	4.845815000000000e-2
4.160000000000000e+1	-8.000000000000000e+0	-1.100000000000000e+1	5.789473700000000e-1		4.160000000000000e+1	2.620000000000000e+2	1.400000000000000e+1	5.072464000000000e-2
4.170000000000000e+1	-4.000000000000000e+1	-1.000000000000000e+1	2.000000000000000e-1		4.170000000000000e+1	2.020000000000000e+2	2.100000000000000e+1	9.417040000000000e-2
4.180000000000000e+1	-2.300000000000000e+1	1.300000000000000e+1	-1.300000000000000e+0		4.180000000000000e+1	2.460000000000000e+2	3.400000000000000e+1	1.214285700000000e-1
4.190000000000000e+1	-4.900000000000000e+1	0.0000000000000000	0.0000000000000000		4.190000000000000e+1	2.960000000000000e+2	4.400000000000000e+1	1.294117600000000e-1
4.200000000000000e+1	-2.200000000000000e+1	1.700000000000000e+1	-3.400000000000000e+0		4.200000000000000e+1	1.930000000000000e+2	8.400000000000000e+1	3.032491000000000e-1
4.210000000000000e+1	-4.600000000000000e+1	-2.300000000000000e+1	3.333333300000000e-1		4.210000000000000e+1	2.760000000000000e+2	6.000000000000000e+0	2.127660000000000e-2
4.220000000000000e+1	-4.000000000000000e+0	-1.500000000000000e+1	7.894736800000000e-1		4.220000000000000e+1	2.180000000000000e+2	3.000000000000000e+1	1.209677400000000e-1
4.230000000000000e+1	1.000000000000000e+1	-1.900000000000000e+1	2.111111110000000e+0		4.230000000000000e+1	2.660000000000000e+2	1.900000000000000e+1	6.666667000000000e-2
4.240000000000000e+1	-3.000000000000000e+0	-2.400000000000000e+1	8.888888900000000e-1		4.240000000000000e+1	2.240000000000000e+2	2.100000000000000e+1	8.571429000000000e-2
4.250000000000000e+1	0.0000000000000000	1.700000000000000e+1	1.000000000000000e+0		4.250000000000000e+1	2.410000000000000e+2	6.000000000000000e+0	2.429150000000000e-2
4.260000000000000e+1	-5.700000000000000e+1	-1.500000000000000e+1	2.083333300000000e-1		4.260000000000000e+1	1.890000000000000e+2	1.600000000000000e+1	7.804878000000000e-2
4.270000000000000e+1	-3.100000000000000e+1	2.200000000000000e+1	-2.444444440000000e+0		4.270000000000000e+1	2.290000000000000e+2	1.800000000000000e+1	7.287449000000000e-2
4.280000000000000e+1	8.000000000000000e+0	-1.400000000000000e+1	2.333333330000000e+0		4.280000000000000e+1	3.270000000000000e+2	3.900000000000000e+1	1.065573800000000e-1
4.290000000000000e+1	-2.100000000000000e+1	1.000000000000000e+0	-5.000000000000000e-2		4.290000000000000e+1	2.150000000000000e+2	8.000000000000000e+0	3.587444000000000e-2
4.300000000000000e+1	-2.700000000000000e+1	-2.300000000000000e+1	4.600000000000000e-1		4.300000000000000e+1	1.990000000000000e+2	5.900000000000000e+1	2.286821700000000e-1
4.310000000000000e+1	-5.600000000000000e+1	8.000000000000000e+0	-1.666666700000000e-1		4.310000000000000e+1	1.250000000000000e+2	0.0000000000000000	0.0000000000000000
4.320000000000000e+1	3.400000000000000e+1	4.700000000000000e+1	5.802469099999999e-1		4.320000000000000e+1	2.270000000000000e+2	-8.000000000000000e+0	-3.652968000000000e-2
4.330000000000000e+1	-2.100000000000000e+1	2.000000000000000e+0	-1.052631600000000e-1		4.330000000000000e+1	1.950000000000000e+2	2.200000000000000e+1	1.013824900000000e-1
4.340000000000000e+1	-5.100000000000000e+1	9.000000000000000e+0	-2.142857100000000e-1		4.340000000000000e+1	2.000000000000000e+2	7.000000000000000e+0	3.381643000000000e-2
4.350000000000000e+1	6.700000000000000e+1	-2.300000000000000e+1	-5.227272700000000e-1		4.350000000000000e+1	2.570000000000000e+2	2.400000000000000e+1	8.540925000000000e-2
4.360000000000000e+1	-4.100000000000000e+1	4.000000000000000e+0	-1.081081100000000e-1		4.360000000000000e+1	1.880000000000000e+2	-2.000000000000000e+0	-1.075269000000000e-2
4.370000000000000e+1	-6.400000000000000e+1	-3.000000000000000e+0	4.477612000000000e-2		4.370000000000000e+1	2.100000000000000e+2	-1.500000000000000e+1	-7.692308000000000e-2
4.380000000000000e+1	2.400000000000000e+1	1.900000000000000e+1	4.418604700000000e-1		4.380000000000000e+1	2.040000000000000e+2	1.800000000000000e+1	8.108108000000000e-2
4.390000000000000e+1	-2.600000000000000e+1	3.000000000000000e+0	-1.304347800000000e-1		4.390000000000000e+1	3.120000000000000e+2	8.600000000000000e+1	2.160804000000000e-1
4.400000000000000e+1	3.000000000000000e+0	-8.000000000000000e+0	1.600000000000000e+0		4.400000000000000e+1	2.160000000000000e+2	3.700000000000000e+1	1.462450600000000e-1
4.410000000000000e+1	-1.400000000000000e+1	2.700000000000000e+1	2.076923080000000e+0		4.410000000000000e+1	2.150000000000000e+2	4.300000000000000e+1	1.666666700000000e-1
4.420000000000000e+1	0.0000000000000000	-5.000000000000000e+0	1.000000000000000e+0		4.420000000000000e+1	1.730000000000000e+2	2.700000000000000e+1	1.350000000000000e-1
4.430000000000000e+1	-4.100000000000000e+1	0.0000000000000000	0.0000000000000000		4.430000000000000e+1	2.580000000000000e+2	3.900000000000000e+1	1.313131300000000e-1
4.440000000000000e+1	-2.800000000000000e+1	9.000000000000000e+0	-4.736842100000000e-1		4.440000000000000e+1	3.290000000000000e+2	3.700000000000000e+1	1.010929000000000e-1
4.450000000000000e+1	-1.400000000000000e+1	-1.900000000000000e+1	5.757575800000000e-1		4.450000000000000e+1	1.900000000000000e+2	2.500000000000000e+1	1.162790700000000e-1
4.460000000000000e+1	-5.500000000000000e+1	1.100000000000000e+1	-2.500000000000000e-1		4.460000000000000e+1	1.390000000000000e+2	2.600000000000000e+1	1.575757600000000e-1
4.470000000000000e+1	-2.700000000000000e+1	1.000000000000000e+0	-3.846154000000000e-2		4.470000000000000e+1	2.110000000000000e+2	2.600000000000000e+1	1.097046400000000e-1
4.480000000000000e+1	-3.000000000000000e+1	3.000000000000000e+1	5.000000000000000e-1		4.480000000000000e+1	2.930000000000000e+2	3.100000000000000e+1	9.567901000000000e-2
4.490000000000000e+1	-4.000000000000000e+0	-3.000000000000000e+0	4.285714300000000e-1		4.490000000000000e+1	1.240000000000000e+2	7.300000000000000e+1	3.705583800000000e-1
4.500000000000000e+1	-2.800000000000000e+1	3.300000000000000e+1	6.600000000000000e+0		4.500000000000000e+1	1.860000000000000e+2	0.0000000000000000	0.0000000000000000
4.510000000000000e+1	-1.500000000000000e+1	0.0000000000000000	0.0000000000000000		4.510000000000000e+1	2.310000000000000e+2	2.500000000000000e+1	9.765625000000000e-2
4.520000000000000e+1	-2.800000000000000e+1	-1.300000000000000e+1	3.170731700000000e-1		4.520000000000000e+1	1.790000000000000e+2	2.200000000000000e+1	1.094527400000000e-1
4.530000000000000e+1	-1.900000000000000e+1	-4.000000000000000e+0	1.739130400000000e-1		4.530000000000000e+1	2.540000000000000e+2	1.100000000000000e+1	4.150943000000000e-2
4.540000000000000e+1	-4.700000000000000e+1	2.500000000000000e+1	-1.136363640000000e+0		4.540000000000000e+1	2.320000000000000e+2	1.700000000000000e+1	6.827308999999999e-2
4.550000000000000e+1	-1.400000000000000e+1	2.700000000000000e+1	2.076923080000000e+0		4.550000000000000e+1	2.570000000000000e+2	8.500000000000000e+1	2.485380100000000e-1
4.560000000000000e+1	-3.100000000000000e+1	1.300000000000000e+1	-7.222222200000000e-1		4.560000000000000e+1	8.300000000000000e+1	1.300000000000000e+1	1.354166700000000e-1
4.570000000000000e+1	-7.000000000000000e+0	1.900000000000000e+1	1.583333330000000e+0		4.570000000000000e+1	2.210000000000000e+2	2.600000000000000e+1	1.052631600000000e-1
4.580000000000000e+1	-1.200000000000000e+1	-1.000000000000000e+0	7.692308000000000e-2		4.580000000000000e+1	1.920000000000000e+2	1.300000000000000e+1	6.341463000000000e-2
4.590000000000000e+1	-3.000000000000000e+1	-2.300000000000000e+1	4.339622600000000e-1		4.590000000000000e+1	1.790000000000000e+2	2.500000000000000e+1	1.225490200000000e-1
4.600000000000000e+1	5.000000000000000e+0	-1.500000000000000e+1	1.500000000000000e+0		4.600000000000000e+1	2.500000000000000e+2	3.000000000000000e+1	1.071428600000000e-1
4.610000000000000e+1	-1.700000000000000e+1	-8.000000000000000e+0	3.200000000000000e-1		4.610000000000000e+1	2.210000000000000e+2	2.300000000000000e+1	9.426230000000000e-2
4.620000000000000e+1	6.000000000000000e+1	-8.000000000000000e+0	-1.538461500000000e-1		4.620000000000000e+1	1.960000000000000e+2	3.500000000000000e+1	1.515151500000000e-1
4.630000000000000e+1	-4.400000000000000e+1	1.100000000000000e+1	-3.333333300000000e-1		4.630000000000000e+1	2.030000000000000e+2	5.100000000000000e+1	2.007874000000000e-1
4.640000000000000e+1	-2.800000000000000e+1	-1.200000000000000e+1	3.000000000000000e-1		4.640000000000000e+1	2.780000000000000e+2	1.800000000000000e+1	6.081081000000000e-2
4.650000000000000e+1	-1.400000000000000e+1	1.400000000000000e+1	5.000000000000000e-1		4.650000000000000e+1	1.870000000000000e+2	3.400000000000000e+1	1.538461500000000e-1
4.660000000000000e+1	-1.500000000000000e+1	-1.000000000000000e+1	4.000000000000000e-1		4.660000000000000e+1	2.340000000000000e+2	5.000000000000000e+0	2.092050000000000e-2
4.670000000000000e+1	-6.000000000000000e+0	-1.500000000000000e+1	7.142857100000000e-1		4.670000000000000e+1	2.190000000000000e+2	2.300000000000000e+1	9.504132000000000e-2
4.680000000000000e+1	-1.000000000000000e+0	-2.300000000000000e+1	9.583333300000000e-1		4.680000000000000e+1	2.140000000000000e+2	3.500000000000000e+1	1.405622500000000e-1
4.690000000000000e+1	-3.000000000000000e+1	-6.000000000000000e+0	1.666666700000000e-1		4.690000000000000e+1	3.150000000000000e+2	9.000000000000000e+0	2.777778000000000e-2
4.700000000000000e+1	-1.300000000000000e+1	2.400000000000000e+1	2.181818180000000e+0		4.700000000000000e+1	2.470000000000000e+2	5.100000000000000e+1	1.711409400000000e-1
4.710000000000000e+1	6.000000000000000e+0	2.400000000000000e+1	8.000000000000000e-1		4.710000000000000e+1	2.750000000000000e+2	5.000000000000000e+0	1.785714000000000e-2
4.720000000000000e+1	-2.000000000000000e+1	-9.000000000000000e+0	3.103448300000000e-1		4.720000000000000e+1	2.390000000000000e+2	3.700000000000000e+1	1.340579700000000e-1
4.730000000000000e+1	-8.000000000000000e+0	5.000000000000000e+0	-1.666666670000000e+0		4.730000000000000e+1	1.790000000000000e+2	4.100000000000000e+1	1.863636400000000e-1
4.740000000000000e+1	-2.100000000000000e+1	-2.000000000000000e+1	4.878048800000000e-1		4.740000000000000e+1	2.630000000000000e+2	1.500000000000000e+1	5.395683000000000e-2
4.750000000000000e+1	-6.200000000000000e+1	-2.000000000000000e+0	3.125000000000000e-2		4.750000000000000e+1	2.190000000000000e+2	2.900000000000000e+1	1.169354800000000e-1
4.760000000000000e+1	-4.000000000000000e+1	1.600000000000000e+1	-6.666666700000000e-1		4.760000000000000e+1	2.240000000000000e+2	7.700000000000000e+1	2.558139500000000e-1
4.770000000000000e+1	-3.700000000000000e+1	-2.000000000000000e+1	3.508771900000000e-1		4.770000000000000e+1	2.430000000000000e+2	5.000000000000000e+0	2.016129000000000e-2
4.780000000000000e+1	5.000000000000000e+0	1.200000000000000e+1	7.058823500000000e-1		4.780000000000000e+1	2.240000000000000e+2	2.900000000000000e+1	1.146245100000000e-1
4.790000000000000e+1	1.500000000000000e+1	-2.000000000000000e+0	-1.538461500000000e-1		4.790000000000000e+1	2.220000000000000e+2	6.000000000000000e+0	2.631579000000000e-2
4.800000000000000e+1	-3.900000000000000e+1	-1.400000000000000e+1	2.641509400000000e-1		4.800000000000000e+1	2.010000000000000e+2	7.000000000000000e+1	2.583025800000000e-1
4.810000000000000e+1	-4.000000000000000e+1	-1.100000000000000e+1	2.156862700000000e-1		4.810000000000000e+1	1.880000000000000e+2	1.300000000000000e+1	6.467662000000001e-2
4.820000000000000e+1	-3.300000000000000e+1	2.000000000000000e+1	-1.538461540000000e+0		4.820000000000000e+1	1.940000000000000e+2	6.600000000000000e+1	2.538461500000000e-1
4.830000000000000e+1	-1.800000000000000e+1	-1.600000000000000e+1	4.705882400000000e-1		4.830000000000000e+1	3.160000000000000e+2	4.100000000000000e+1	1.148459400000000e-1
4.840000000000000e+1	-1.900000000000000e+1	1.600000000000000e+1	-5.333333330000000e+0		4.840000000000000e+1	2.250000000000000e+2	1.400000000000000e+1	5.857741000000000e-2
4.850000000000000e+1	1.100000000000000e+1	9.000000000000000e+0	4.500000000000000e-1		4.850000000000000e+1	1.500000000000000e+2	8.300000000000000e+1	3.562231800000000e-1
4.860000000000000e+1	-8.200000000000000e+1	7.000000000000000e+0	-9.333333000000000e-2		4.860000000000000e+1	2.540000000000000e+2	1.400000000000000e+1	5.223881000000000e-2
4.870000000000000e+1	-6.500000000000000e+1	3.000000000000000e+0	-4.838710000000000e-2		4.870000000000000e+1	2.110000000000000e+2	2.700000000000000e+1	1.134453800000000e-1
4.880000000000000e+1	-1.100000000000000e+1	-2.000000000000000e+1	6.451612900000000e-1		4.880000000000000e+1	2.820000000000000e+2	5.800000000000000e+1	1.705882400000000e-1
4.890000000000000e+1	-5.500000000000000e+1	-4.000000000000000e+0	6.779660999999999e-2		4.890000000000000e+1	2.420000000000000e+2	1.300000000000000e+1	5.098039000000000e-2
4.900000000000000e+1	-2.300000000000000e+1	-2.000000000000000e+0	8.000000000000000e-2		4.900000000000000e+1	2.370000000000000e+2	6.600000000000000e+1	2.178217800000000e-1
4.910000000000000e+1	-3.300000000000000e+1	0.0000000000000000	0.0000000000000000		4.910000000000000e+1	2.510000000000000e+2	4.000000000000000e+0	1.568627000000000e-2
4.920000000000000e+1	-1.300000000000000e+1	2.100000000000000e+1	2.625000000000000e+0		4.920000000000000e+1	2.510000000000000e+2	3.600000000000000e+1	1.254355400000000e-1
4.930000000000000e+1	-1.800000000000000e+1	9.000000000000000e+0	-1.000000000000000e+0		4.930000000000000e+1	1.990000000000000e+2	4.700000000000000e+1	1.910569100000000e-1
4.940000000000000e+1	-5.700000000000000e+1	2.000000000000000e+0	-3.636364000000000e-2		4.940000000000000e+1	2.010000000000000e+2	-1.100000000000000e+1	-5.789474000000000e-2
4.950000000000000e+1	-2.800000000000000e+1	1.300000000000000e+1	-8.666666700000000e-1		4.950000000000000e+1	2.090000000000000e+2	2.300000000000000e+1	9.913793000000000e-2
4.960000000000000e+1	-2.100000000000000e+1	4.000000000000000e+0	-2.352941200000000e-1		4.960000000000000e+1	2.710000000000000e+2	1.200000000000000e+1	4.240283000000000e-2
4.970000000000000e+1	-4.700000000000000e+1	-1.400000000000000e+1	2.295082000000000e-1		4.970000000000000e+1	2.360000000000000e+2	1.400000000000000e+1	5.600000000000000e-2
4.980000000000000e+1	-4.800000000000000e+1	-1.100000000000000e+1	1.864406800000000e-1		4.980000000000000e+1	1.380000000000000e+2	2.700000000000000e+1	1.636363600000000e-1
4.990000000000000e+1	1.300000000000000e+1	-7.000000000000000e+0	-1.166666670000000e+0		4.990000000000000e+1	2.320000000000000e+2	6.000000000000000e+0	2.521008000000000e-2
5.000000000000000e+1	-4.500000000000000e+1	-5.000000000000000e+0	1.000000000000000e-1		5.000000000000000e+1	2.480000000000000e+2	2.300000000000000e+1	8.487085000000000e-2
