# Supplementary material for: Functional 3D architecture in an intrinsically disordered E3 ligase domain facilitates ubiquitin transfer
Source: Nat Commun. 2020 Jul 30;11:3807. doi: 10.1038/s41467-020-17647-x (PMC7393505; doi:10.1038/s41467-020-17647-x)
Supplement: Supplementary file 4 — Source Data [file 41467_2020_17647_MOESM4_ESM.zip › Source data/Fig. 2/Figure 2D/Figure 2D upper left panel.TXT]

VAR1	VAR2	VAR3	sim 1-2 No sumo	hammy	VAR6	VAR7	VAR8	sim 1-2 + sumo	VAR10
0.0000000000000000	1.880000000000000e+2	2.360000000000000e+2	5.566037700000001e-1	6.900460000000001e-1	0.0000000000000000	1.540000000000000e+2	2.680000000000000e+2	6.350710899999999e-1	6.112419999999999e-1
1.000000000000000e-1	1.490000000000000e+2	3.150000000000000e+2	6.788793100000000e-1	6.900460000000001e-1	1.000000000000000e-1	9.500000000000000e+1	2.560000000000000e+2	7.293447300000000e-1	6.112419999999999e-1
2.000000000000000e-1	7.100000000000000e+1	1.550000000000000e+2	6.858407100000000e-1	6.900460000000001e-1	2.000000000000000e-1	1.200000000000000e+2	2.220000000000000e+2	6.491228100000001e-1	6.112419999999999e-1
3.000000000000000e-1	1.060000000000000e+2	2.720000000000000e+2	7.195767199999999e-1	6.900460000000001e-1	3.000000000000000e-1	1.880000000000000e+2	2.460000000000000e+2	5.668202799999999e-1	6.112419999999999e-1
4.000000000000000e-1	1.150000000000000e+2	3.590000000000000e+2	7.573839700000000e-1	6.900460000000001e-1	4.000000000000000e-1	1.450000000000000e+2	1.860000000000000e+2	5.619335300000000e-1	6.112419999999999e-1
5.000000000000000e-1	1.910000000000000e+2	2.620000000000000e+2	5.783664500000000e-1	6.900460000000001e-1	5.000000000000000e-1	1.750000000000000e+2	3.290000000000000e+2	6.527777800000000e-1	6.112419999999999e-1
6.000000000000000e-1	6.800000000000000e+1	2.890000000000000e+2	8.095238100000000e-1	6.900460000000001e-1	6.000000000000000e-1	1.250000000000000e+2	2.260000000000000e+2	6.438746400000001e-1	6.112419999999999e-1
6.999999999999999e-1	3.700000000000000e+1	3.350000000000000e+2	9.005376300000000e-1	6.900460000000001e-1	6.999999999999999e-1	9.300000000000000e+1	2.250000000000000e+2	7.075471700000000e-1	6.112419999999999e-1
8.000000000000000e-1	9.700000000000000e+1	1.560000000000000e+2	6.166007900000000e-1	6.900460000000001e-1	8.000000000000000e-1	1.040000000000000e+2	2.040000000000000e+2	6.623376600000001e-1	6.112419999999999e-1
9.000000000000000e-1	5.600000000000000e+1	2.440000000000000e+2	8.133333300000000e-1	6.900460000000001e-1	9.000000000000000e-1	6.700000000000000e+1	2.230000000000000e+2	7.689655200000000e-1	6.112419999999999e-1
1.000000000000000e+0	1.400000000000000e+2	3.450000000000000e+2	7.113402100000000e-1	6.900460000000001e-1	1.000000000000000e+0	1.530000000000000e+2	2.100000000000000e+2	5.785124000000000e-1	6.112419999999999e-1
1.100000000000000e+0	1.080000000000000e+2	1.890000000000000e+2	6.363636400000000e-1	6.900460000000001e-1	1.100000000000000e+0	9.500000000000000e+1	2.150000000000000e+2	6.935483900000000e-1	6.112419999999999e-1
1.200000000000000e+0	1.240000000000000e+2	2.740000000000000e+2	6.884422100000001e-1	6.900460000000001e-1	1.200000000000000e+0	1.660000000000000e+2	1.560000000000000e+2	4.844720500000000e-1	6.112419999999999e-1
1.300000000000000e+0	7.900000000000000e+1	2.050000000000000e+2	7.218309900000000e-1	6.900460000000001e-1	1.300000000000000e+0	1.580000000000000e+2	1.760000000000000e+2	5.269461100000000e-1	6.112419999999999e-1
1.400000000000000e+0	1.320000000000000e+2	2.920000000000000e+2	6.886792500000000e-1	6.900460000000001e-1	1.400000000000000e+0	1.330000000000000e+2	1.420000000000000e+2	5.163636400000000e-1	6.112419999999999e-1
1.500000000000000e+0	2.400000000000000e+1	2.010000000000000e+2	8.933333300000000e-1	6.900460000000001e-1	1.500000000000000e+0	2.070000000000000e+2	2.430000000000000e+2	5.400000000000000e-1	6.112419999999999e-1
1.600000000000000e+0	9.500000000000000e+1	1.300000000000000e+2	5.777777800000000e-1	6.900460000000001e-1	1.600000000000000e+0	1.160000000000000e+2	1.250000000000000e+2	5.186722000000000e-1	6.112419999999999e-1
1.700000000000000e+0	1.740000000000000e+2	1.940000000000000e+2	5.271739100000000e-1	6.900460000000001e-1	1.700000000000000e+0	1.320000000000000e+2	1.710000000000000e+2	5.643564399999999e-1	6.112419999999999e-1
1.800000000000000e+0	7.300000000000000e+1	2.900000000000000e+2	7.988980700000000e-1	6.900460000000001e-1	1.800000000000000e+0	1.000000000000000e+1	1.920000000000000e+2	9.504950500000000e-1	6.112419999999999e-1
1.900000000000000e+0	9.500000000000000e+1	1.740000000000000e+2	6.468401499999999e-1	6.900460000000001e-1	1.900000000000000e+0	1.020000000000000e+2	2.620000000000000e+2	7.197802200000000e-1	6.112419999999999e-1
2.000000000000000e+0	1.370000000000000e+2	3.130000000000000e+2	6.955555600000000e-1	6.900460000000001e-1	2.000000000000000e+0	1.660000000000000e+2	1.500000000000000e+2	4.746835400000000e-1	6.112419999999999e-1
2.100000000000000e+0	1.140000000000000e+2	2.610000000000000e+2	6.959999999999999e-1	6.900460000000001e-1	2.100000000000000e+0	3.200000000000000e+1	1.090000000000000e+2	7.730496500000000e-1	6.112419999999999e-1
2.200000000000000e+0	7.200000000000000e+1	2.220000000000000e+2	7.551020400000000e-1	6.900460000000001e-1	2.200000000000000e+0	1.860000000000000e+2	1.670000000000000e+2	4.730878200000000e-1	6.112419999999999e-1
2.300000000000000e+0	6.700000000000000e+1	2.040000000000000e+2	7.527675300000000e-1	6.900460000000001e-1	2.300000000000000e+0	1.330000000000000e+2	1.960000000000000e+2	5.957446800000000e-1	6.112419999999999e-1
2.400000000000000e+0	2.890000000000000e+2	3.070000000000000e+2	5.151006700000000e-1	6.900460000000001e-1	2.400000000000000e+0	1.980000000000000e+2	2.050000000000000e+2	5.086848600000000e-1	6.112419999999999e-1
2.500000000000000e+0	2.060000000000000e+2	1.750000000000000e+2	4.593175900000000e-1	6.900460000000001e-1	2.500000000000000e+0	2.010000000000000e+2	1.070000000000000e+2	3.474026000000000e-1	6.112419999999999e-1
2.600000000000000e+0	1.600000000000000e+2	2.870000000000000e+2	6.420581700000000e-1	6.900460000000001e-1	2.600000000000000e+0	1.350000000000000e+2	2.370000000000000e+2	6.370967700000000e-1	6.112419999999999e-1
2.700000000000000e+0	2.300000000000000e+2	2.220000000000000e+2	4.911504400000000e-1	6.900460000000001e-1	2.700000000000000e+0	1.090000000000000e+2	1.250000000000000e+2	5.341880300000000e-1	6.112419999999999e-1
2.800000000000000e+0	8.700000000000000e+1	3.150000000000000e+2	7.835820900000000e-1	6.900460000000001e-1	2.800000000000000e+0	9.700000000000000e+1	1.480000000000000e+2	6.040816300000000e-1	6.112419999999999e-1
2.900000000000000e+0	1.540000000000000e+2	2.790000000000000e+2	6.443418000000000e-1	6.900460000000001e-1	2.900000000000000e+0	1.620000000000000e+2	1.970000000000000e+2	5.487465200000000e-1	6.112419999999999e-1
3.000000000000000e+0	2.150000000000000e+2	2.850000000000000e+2	5.699999999999999e-1	6.900460000000001e-1	3.000000000000000e+0	1.160000000000000e+2	1.250000000000000e+2	5.186722000000000e-1	6.112419999999999e-1
3.100000000000000e+0	1.640000000000000e+2	2.310000000000000e+2	5.848101300000000e-1	6.900460000000001e-1	3.100000000000000e+0	2.300000000000000e+2	1.940000000000000e+2	4.575471700000000e-1	6.112419999999999e-1
3.200000000000000e+0	7.000000000000000e+1	2.920000000000000e+2	8.066298300000000e-1	6.900460000000001e-1	3.200000000000000e+0	1.420000000000000e+2	1.860000000000000e+2	5.670731700000000e-1	6.112419999999999e-1
3.300000000000000e+0	1.100000000000000e+2	3.020000000000000e+2	7.330097100000000e-1	6.900460000000001e-1	3.300000000000000e+0	1.120000000000000e+2	1.460000000000000e+2	5.658914699999999e-1	6.112419999999999e-1
3.400000000000000e+0	1.310000000000000e+2	2.400000000000000e+2	6.469002700000001e-1	6.900460000000001e-1	3.400000000000000e+0	1.560000000000000e+2	1.840000000000000e+2	5.411764700000000e-1	6.112419999999999e-1
3.500000000000000e+0	1.040000000000000e+2	1.780000000000000e+2	6.312056700000001e-1	6.900460000000001e-1	3.500000000000000e+0	1.650000000000000e+2	2.200000000000000e+2	5.714285700000000e-1	6.112419999999999e-1
3.600000000000000e+0	1.180000000000000e+2	2.760000000000000e+2	7.005076099999999e-1	6.900460000000001e-1	3.600000000000000e+0	1.150000000000000e+2	1.620000000000000e+2	5.848375500000000e-1	6.112419999999999e-1
3.700000000000000e+0	1.340000000000000e+2	2.080000000000000e+2	6.081871300000000e-1	6.900460000000001e-1	3.700000000000000e+0	1.600000000000000e+2	1.270000000000000e+2	4.425087100000000e-1	6.112419999999999e-1
3.800000000000000e+0	1.710000000000000e+2	3.170000000000000e+2	6.495901600000000e-1	6.900460000000001e-1	3.800000000000000e+0	1.360000000000000e+2	2.250000000000000e+2	6.232687000000000e-1	6.112419999999999e-1
3.900000000000000e+0	3.100000000000000e+1	1.420000000000000e+2	8.208092500000000e-1	6.900460000000001e-1	3.900000000000000e+0	9.700000000000000e+1	1.760000000000000e+2	6.446886400000000e-1	6.112419999999999e-1
4.000000000000000e+0	1.260000000000000e+2	2.310000000000000e+2	6.470588200000000e-1	6.900460000000001e-1	4.000000000000000e+0	1.310000000000000e+2	1.720000000000000e+2	5.676567700000000e-1	6.112419999999999e-1
4.100000000000000e+0	5.300000000000000e+1	3.350000000000000e+2	8.634020600000000e-1	6.900460000000001e-1	4.100000000000000e+0	1.510000000000000e+2	2.690000000000000e+2	6.404761900000000e-1	6.112419999999999e-1
4.200000000000000e+0	1.310000000000000e+2	2.360000000000000e+2	6.430517700000000e-1	6.900460000000001e-1	4.200000000000000e+0	8.600000000000000e+1	2.070000000000000e+2	7.064846400000000e-1	6.112419999999999e-1
4.300000000000000e+0	2.690000000000000e+2	2.470000000000000e+2	4.786821700000000e-1	6.900460000000001e-1	4.300000000000000e+0	1.690000000000000e+2	1.210000000000000e+2	4.172413800000000e-1	6.112419999999999e-1
4.400000000000000e+0	6.700000000000000e+1	1.690000000000000e+2	7.161016900000000e-1	6.900460000000001e-1	4.400000000000000e+0	9.200000000000000e+1	1.890000000000000e+2	6.725978600000000e-1	6.112419999999999e-1
4.500000000000000e+0	9.000000000000000e+0	2.390000000000000e+2	9.637096800000000e-1	6.900460000000001e-1	4.500000000000000e+0	9.300000000000000e+1	2.390000000000000e+2	7.198795200000000e-1	6.112419999999999e-1
4.600000000000000e+0	1.000000000000000e+2	3.180000000000000e+2	7.607655500000000e-1	6.900460000000001e-1	4.600000000000000e+0	1.110000000000000e+2	1.700000000000000e+2	6.049822100000000e-1	6.112419999999999e-1
4.700000000000000e+0	6.700000000000000e+1	1.810000000000000e+2	7.298387100000000e-1	6.900460000000001e-1	4.700000000000000e+0	1.170000000000000e+2	1.780000000000000e+2	6.033898300000000e-1	6.112419999999999e-1
4.800000000000000e+0	1.470000000000000e+2	2.350000000000000e+2	6.151832499999999e-1	6.900460000000001e-1	4.800000000000000e+0	2.030000000000000e+2	1.400000000000000e+2	4.081632700000000e-1	6.112419999999999e-1
4.900000000000000e+0	1.010000000000000e+2	1.060000000000000e+2	5.120772900000000e-1	6.900460000000001e-1	4.900000000000000e+0	2.260000000000000e+2	1.770000000000000e+2	4.392059600000000e-1	6.112419999999999e-1
5.000000000000000e+0	8.400000000000000e+1	1.480000000000000e+2	6.379310299999999e-1	6.900460000000001e-1	5.000000000000000e+0	9.800000000000000e+1	1.930000000000000e+2	6.632302400000000e-1	6.112419999999999e-1
5.100000000000000e+0	1.200000000000000e+1	3.160000000000000e+2	9.634146300000000e-1	6.900460000000001e-1	5.100000000000000e+0	7.300000000000000e+1	2.040000000000000e+2	7.364620900000000e-1	6.112419999999999e-1
5.200000000000000e+0	1.130000000000000e+2	2.340000000000000e+2	6.743515900000000e-1	6.900460000000001e-1	5.200000000000000e+0	1.230000000000000e+2	2.850000000000000e+2	6.985294100000000e-1	6.112419999999999e-1
5.300000000000000e+0	1.800000000000000e+2	2.480000000000000e+2	5.794392500000000e-1	6.900460000000001e-1	5.300000000000000e+0	1.380000000000000e+2	2.140000000000000e+2	6.079545500000000e-1	6.112419999999999e-1
5.400000000000000e+0	8.200000000000000e+1	2.570000000000000e+2	7.581120900000000e-1	6.900460000000001e-1	5.400000000000000e+0	1.250000000000000e+2	1.910000000000000e+2	6.044303800000001e-1	6.112419999999999e-1
5.500000000000000e+0	2.380000000000000e+2	2.380000000000000e+2	5.000000000000000e-1	6.900460000000001e-1	5.500000000000000e+0	9.400000000000000e+1	2.350000000000000e+2	7.142857100000000e-1	6.112419999999999e-1
5.600000000000000e+0	8.100000000000000e+1	3.050000000000000e+2	7.901554400000000e-1	6.900460000000001e-1	5.600000000000000e+0	8.300000000000000e+1	1.080000000000000e+2	5.654450300000000e-1	6.112419999999999e-1
5.700000000000000e+0	1.000000000000000e+2	2.950000000000000e+2	7.468354400000000e-1	6.900460000000001e-1	5.700000000000000e+0	1.430000000000000e+2	1.580000000000000e+2	5.249169400000000e-1	6.112419999999999e-1
5.800000000000000e+0	1.990000000000000e+2	2.200000000000000e+2	5.250596700000000e-1	6.900460000000001e-1	5.800000000000000e+0	1.670000000000000e+2	1.920000000000000e+2	5.348189400000000e-1	6.112419999999999e-1
5.900000000000000e+0	1.590000000000000e+2	2.790000000000000e+2	6.369863000000000e-1	6.900460000000001e-1	5.900000000000000e+0	9.600000000000000e+1	2.750000000000000e+2	7.412398900000000e-1	6.112419999999999e-1
6.000000000000000e+0	1.430000000000000e+2	2.080000000000000e+2	5.925925900000000e-1	6.900460000000001e-1	6.000000000000000e+0	1.380000000000000e+2	2.130000000000000e+2	6.068376100000000e-1	6.112419999999999e-1
6.100000000000000e+0	2.900000000000000e+1	2.170000000000000e+2	8.821138200000000e-1	6.900460000000001e-1	6.100000000000000e+0	1.410000000000000e+2	2.300000000000000e+2	6.199460900000000e-1	6.112419999999999e-1
6.200000000000000e+0	1.730000000000000e+2	2.020000000000000e+2	5.386666700000000e-1	6.900460000000001e-1	6.200000000000000e+0	1.900000000000000e+2	1.330000000000000e+2	4.117647100000000e-1	6.112419999999999e-1
6.300000000000000e+0	2.050000000000000e+2	2.400000000000000e+2	5.393258399999999e-1	6.900460000000001e-1	6.300000000000000e+0	1.290000000000000e+2	1.420000000000000e+2	5.239852400000000e-1	6.112419999999999e-1
6.400000000000000e+0	2.120000000000000e+2	1.380000000000000e+2	3.942857100000000e-1	6.900460000000001e-1	6.400000000000000e+0	1.030000000000000e+2	2.210000000000000e+2	6.820987700000000e-1	6.112419999999999e-1
6.500000000000000e+0	4.800000000000000e+1	2.540000000000000e+2	8.410596000000000e-1	6.900460000000001e-1	6.500000000000000e+0	6.100000000000000e+1	1.990000000000000e+2	7.653846200000000e-1	6.112419999999999e-1
6.600000000000000e+0	7.900000000000000e+1	2.450000000000000e+2	7.561728400000000e-1	6.900460000000001e-1	6.600000000000000e+0	1.040000000000000e+2	2.580000000000000e+2	7.127071800000000e-1	6.112419999999999e-1
6.700000000000000e+0	1.040000000000000e+2	2.340000000000000e+2	6.923076900000000e-1	6.900460000000001e-1	6.700000000000000e+0	1.910000000000000e+2	2.130000000000000e+2	5.272277199999999e-1	6.112419999999999e-1
6.800000000000000e+0	1.870000000000000e+2	2.100000000000000e+2	5.289672500000000e-1	6.900460000000001e-1	6.800000000000000e+0	1.170000000000000e+2	1.270000000000000e+2	5.204917999999999e-1	6.112419999999999e-1
6.900000000000000e+0	6.400000000000000e+1	3.180000000000000e+2	8.324607300000000e-1	6.900460000000001e-1	6.900000000000000e+0	1.070000000000000e+2	1.790000000000000e+2	6.258741300000000e-1	6.112419999999999e-1
7.000000000000000e+0	1.360000000000000e+2	1.560000000000000e+2	5.342465800000000e-1	6.900460000000001e-1	7.000000000000000e+0	1.020000000000000e+2	1.750000000000000e+2	6.317689500000000e-1	6.112419999999999e-1
7.100000000000000e+0	2.790000000000000e+2	3.270000000000000e+2	5.396039600000000e-1	6.900460000000001e-1	7.100000000000000e+0	1.710000000000000e+2	2.340000000000000e+2	5.777777800000000e-1	6.112419999999999e-1
7.200000000000000e+0	6.000000000000000e+1	2.470000000000000e+2	8.045602600000000e-1	6.900460000000001e-1	7.200000000000000e+0	1.500000000000000e+1	1.420000000000000e+2	9.044586000000000e-1	6.112419999999999e-1
7.300000000000000e+0	1.750000000000000e+2	2.340000000000000e+2	5.721271400000000e-1	6.900460000000001e-1	7.300000000000000e+0	1.940000000000000e+2	2.310000000000000e+2	5.435294100000000e-1	6.112419999999999e-1
7.400000000000000e+0	6.100000000000000e+1	2.770000000000000e+2	8.195266300000000e-1	6.900460000000001e-1	7.400000000000000e+0	9.200000000000000e+1	1.420000000000000e+2	6.068376100000000e-1	6.112419999999999e-1
7.500000000000000e+0	1.890000000000000e+2	2.440000000000000e+2	5.635103900000000e-1	6.900460000000001e-1	7.500000000000000e+0	1.460000000000000e+2	2.510000000000000e+2	6.322418100000000e-1	6.112419999999999e-1
7.600000000000000e+0	1.540000000000000e+2	2.310000000000000e+2	6.000000000000000e-1	6.900460000000001e-1	7.600000000000000e+0	5.500000000000000e+1	1.770000000000000e+2	7.629310300000000e-1	6.112419999999999e-1
7.700000000000000e+0	-2.300000000000000e+1	1.900000000000000e+2	1.137724550000000e+0	6.900460000000001e-1	7.700000000000000e+0	1.110000000000000e+2	1.980000000000000e+2	6.407767000000000e-1	6.112419999999999e-1
7.800000000000000e+0	6.600000000000000e+1	2.780000000000000e+2	8.081395300000000e-1	6.900460000000001e-1	7.800000000000000e+0	9.000000000000000e+1	2.060000000000000e+2	6.959459500000000e-1	6.112419999999999e-1
7.900000000000000e+0	2.030000000000000e+2	3.510000000000000e+2	6.335740100000000e-1	6.900460000000001e-1	7.900000000000000e+0	1.630000000000000e+2	2.270000000000000e+2	5.820512799999999e-1	6.112419999999999e-1
8.000000000000000e+0	1.120000000000000e+2	3.100000000000000e+2	7.345971600000000e-1	6.900460000000001e-1	8.000000000000000e+0	1.810000000000000e+2	1.460000000000000e+2	4.464831800000000e-1	6.112419999999999e-1
8.100000000000000e+0	1.110000000000000e+2	2.150000000000000e+2	6.595092000000000e-1	6.900460000000001e-1	8.100000000000000e+0	7.900000000000000e+1	1.980000000000000e+2	7.148014400000000e-1	6.112419999999999e-1
8.200000000000000e+0	1.790000000000000e+2	2.450000000000000e+2	5.778301900000000e-1	6.900460000000001e-1	8.200000000000000e+0	7.500000000000000e+1	1.350000000000000e+2	6.428571400000001e-1	6.112419999999999e-1
8.300000000000000e+0	8.900000000000000e+1	2.930000000000000e+2	7.670157100000000e-1	6.900460000000001e-1	8.300000000000000e+0	1.330000000000000e+2	2.390000000000000e+2	6.424731200000000e-1	6.112419999999999e-1
8.400000000000000e+0	1.360000000000000e+2	2.960000000000000e+2	6.851851900000000e-1	6.900460000000001e-1	8.400000000000000e+0	1.300000000000000e+2	2.590000000000000e+2	6.658097700000000e-1	6.112419999999999e-1
8.500000000000000e+0	6.700000000000000e+1	1.470000000000000e+2	6.869158900000000e-1	6.900460000000001e-1	8.500000000000000e+0	1.670000000000000e+2	2.070000000000000e+2	5.534759400000000e-1	6.112419999999999e-1
8.600000000000000e+0	1.420000000000000e+2	2.150000000000000e+2	6.022409000000000e-1	6.900460000000001e-1	8.600000000000000e+0	1.240000000000000e+2	2.110000000000000e+2	6.298507500000000e-1	6.112419999999999e-1
8.700000000000000e+0	2.050000000000000e+2	2.890000000000000e+2	5.850202400000000e-1	6.900460000000001e-1	8.700000000000000e+0	1.290000000000000e+2	2.530000000000000e+2	6.623036600000000e-1	6.112419999999999e-1
8.800000000000000e+0	8.900000000000000e+1	3.170000000000000e+2	7.807881800000000e-1	6.900460000000001e-1	8.800000000000000e+0	6.800000000000000e+1	2.240000000000000e+2	7.671232900000000e-1	6.112419999999999e-1
8.900000000000000e+0	9.600000000000000e+1	3.560000000000000e+2	7.876106200000000e-1	6.900460000000001e-1	8.900000000000000e+0	9.100000000000000e+1	2.550000000000000e+2	7.369942200000000e-1	6.112419999999999e-1
9.000000000000000e+0	7.600000000000000e+1	3.270000000000000e+2	8.114143900000000e-1	6.900460000000001e-1	9.000000000000000e+0	7.500000000000000e+1	1.770000000000000e+2	7.023809500000000e-1	6.112419999999999e-1
9.100000000000000e+0	9.300000000000000e+1	2.140000000000000e+2	6.970684000000000e-1	6.900460000000001e-1	9.100000000000000e+0	1.170000000000000e+2	2.190000000000000e+2	6.517857100000000e-1	6.112419999999999e-1
9.200000000000000e+0	1.850000000000000e+2	2.370000000000000e+2	5.616113700000001e-1	6.900460000000001e-1	9.200000000000000e+0	1.620000000000000e+2	1.420000000000000e+2	4.671052600000000e-1	6.112419999999999e-1
9.300000000000000e+0	5.600000000000000e+1	2.900000000000000e+2	8.381502900000000e-1	6.900460000000001e-1	9.300000000000000e+0	1.720000000000000e+2	1.760000000000000e+2	5.057471300000001e-1	6.112419999999999e-1
9.400000000000000e+0	1.100000000000000e+2	2.950000000000000e+2	7.283950600000000e-1	6.900460000000001e-1	9.400000000000000e+0	1.240000000000000e+2	2.310000000000000e+2	6.507042300000000e-1	6.112419999999999e-1
9.500000000000000e+0	1.530000000000000e+2	1.660000000000000e+2	5.203761800000000e-1	6.900460000000001e-1	9.500000000000000e+0	9.000000000000000e+1	1.510000000000000e+2	6.265560200000000e-1	6.112419999999999e-1
9.600000000000000e+0	1.270000000000000e+2	2.460000000000000e+2	6.595174300000000e-1	6.900460000000001e-1	9.600000000000000e+0	1.520000000000000e+2	2.040000000000000e+2	5.730337100000000e-1	6.112419999999999e-1
9.700000000000000e+0	1.620000000000000e+2	2.890000000000000e+2	6.407982300000000e-1	6.900460000000001e-1	9.700000000000000e+0	9.400000000000000e+1	1.810000000000000e+2	6.581818200000000e-1	6.112419999999999e-1
9.800000000000000e+0	1.210000000000000e+2	2.530000000000000e+2	6.764705900000000e-1	6.900460000000001e-1	9.800000000000000e+0	1.000000000000000e+2	1.420000000000000e+2	5.867768599999999e-1	6.112419999999999e-1
9.900000000000000e+0	1.140000000000000e+2	2.490000000000000e+2	6.859504100000000e-1	6.900460000000001e-1	9.900000000000000e+0	1.100000000000000e+2	1.640000000000000e+2	5.985401500000001e-1	6.112419999999999e-1
1.000000000000000e+1	8.500000000000000e+1	1.660000000000000e+2	6.613545800000000e-1	6.900460000000001e-1	1.000000000000000e+1	6.800000000000000e+1	1.270000000000000e+2	6.512820499999999e-1	6.112419999999999e-1
1.010000000000000e+1	1.610000000000000e+2	1.770000000000000e+2	5.236686400000000e-1	6.900460000000001e-1	1.010000000000000e+1	1.320000000000000e+2	1.640000000000000e+2	5.540540500000000e-1	6.112419999999999e-1
1.020000000000000e+1	1.250000000000000e+2	2.760000000000000e+2	6.882793000000000e-1	6.900460000000001e-1	1.020000000000000e+1	1.150000000000000e+2	1.290000000000000e+2	5.286885200000000e-1	6.112419999999999e-1
1.030000000000000e+1	6.900000000000000e+1	1.890000000000000e+2	7.325581400000000e-1	6.900460000000001e-1	1.030000000000000e+1	1.760000000000000e+2	2.250000000000000e+2	5.610972600000001e-1	6.112419999999999e-1
1.040000000000000e+1	1.310000000000000e+2	2.950000000000000e+2	6.924882600000000e-1	6.900460000000001e-1	1.040000000000000e+1	2.080000000000000e+2	1.980000000000000e+2	4.876847300000000e-1	6.112419999999999e-1
1.050000000000000e+1	1.410000000000000e+2	2.200000000000000e+2	6.094182800000000e-1	6.900460000000001e-1	1.050000000000000e+1	2.020000000000000e+2	1.870000000000000e+2	4.807197900000000e-1	6.112419999999999e-1
1.060000000000000e+1	1.970000000000000e+2	1.730000000000000e+2	4.675675700000000e-1	6.900460000000001e-1	1.060000000000000e+1	1.590000000000000e+2	1.420000000000000e+2	4.717608000000000e-1	6.112419999999999e-1
1.070000000000000e+1	4.600000000000000e+1	1.350000000000000e+2	7.458563500000000e-1	6.900460000000001e-1	1.070000000000000e+1	9.800000000000000e+1	1.990000000000000e+2	6.700336700000000e-1	6.112419999999999e-1
1.080000000000000e+1	1.690000000000000e+2	2.140000000000000e+2	5.587467400000000e-1	6.900460000000001e-1	1.080000000000000e+1	1.510000000000000e+2	2.420000000000000e+2	6.157760799999999e-1	6.112419999999999e-1
1.090000000000000e+1	4.500000000000000e+1	3.130000000000000e+2	8.743016800000000e-1	6.900460000000001e-1	1.090000000000000e+1	1.370000000000000e+2	2.090000000000000e+2	6.040462399999999e-1	6.112419999999999e-1
1.100000000000000e+1	1.780000000000000e+2	2.320000000000000e+2	5.658536600000000e-1	6.900460000000001e-1	1.100000000000000e+1	5.800000000000000e+1	2.980000000000000e+2	8.370786500000000e-1	6.112419999999999e-1
1.110000000000000e+1	1.130000000000000e+2	2.050000000000000e+2	6.446540899999999e-1	6.900460000000001e-1	1.110000000000000e+1	1.550000000000000e+2	1.990000000000000e+2	5.621468899999999e-1	6.112419999999999e-1
1.120000000000000e+1	1.190000000000000e+2	2.720000000000000e+2	6.956521700000000e-1	6.900460000000001e-1	1.120000000000000e+1	6.400000000000000e+1	1.360000000000000e+2	6.800000000000001e-1	6.112419999999999e-1
1.130000000000000e+1	1.250000000000000e+2	1.900000000000000e+2	6.031746000000000e-1	6.900460000000001e-1	1.130000000000000e+1	9.600000000000000e+1	1.690000000000000e+2	6.377358500000000e-1	6.112419999999999e-1
1.140000000000000e+1	5.200000000000000e+1	2.770000000000000e+2	8.419452900000000e-1	6.900460000000001e-1	1.140000000000000e+1	1.600000000000000e+2	1.940000000000000e+2	5.480226000000000e-1	6.112419999999999e-1
1.150000000000000e+1	1.110000000000000e+2	2.300000000000000e+2	6.744868000000001e-1	6.900460000000001e-1	1.150000000000000e+1	1.070000000000000e+2	2.220000000000000e+2	6.747720400000000e-1	6.112419999999999e-1
1.160000000000000e+1	5.600000000000000e+1	2.510000000000000e+2	8.175895800000000e-1	6.900460000000001e-1	1.160000000000000e+1	1.030000000000000e+2	2.200000000000000e+2	6.811145500000000e-1	6.112419999999999e-1
1.170000000000000e+1	1.540000000000000e+2	2.910000000000000e+2	6.539325800000000e-1	6.900460000000001e-1	1.170000000000000e+1	4.500000000000000e+1	1.170000000000000e+2	7.222222200000000e-1	6.112419999999999e-1
1.180000000000000e+1	8.600000000000000e+1	2.490000000000000e+2	7.432835800000000e-1	6.900460000000001e-1	1.180000000000000e+1	4.800000000000000e+1	2.490000000000000e+2	8.383838400000000e-1	6.112419999999999e-1
1.190000000000000e+1	1.700000000000000e+2	2.700000000000000e+2	6.136363600000000e-1	6.900460000000001e-1	1.190000000000000e+1	1.860000000000000e+2	2.580000000000000e+2	5.810810800000000e-1	6.112419999999999e-1
1.200000000000000e+1	1.260000000000000e+2	2.160000000000000e+2	6.315789500000000e-1	6.900460000000001e-1	1.200000000000000e+1	1.200000000000000e+2	1.780000000000000e+2	5.973154400000000e-1	6.112419999999999e-1
1.210000000000000e+1	4.900000000000000e+1	3.490000000000000e+2	8.768844200000000e-1	6.900460000000001e-1	1.210000000000000e+1	8.400000000000000e+1	3.070000000000000e+2	7.851662400000000e-1	6.112419999999999e-1
1.220000000000000e+1	1.430000000000000e+2	2.130000000000000e+2	5.983146100000000e-1	6.900460000000001e-1	1.220000000000000e+1	1.790000000000000e+2	1.780000000000000e+2	4.985994400000000e-1	6.112419999999999e-1
1.230000000000000e+1	1.220000000000000e+2	3.690000000000000e+2	7.515274900000000e-1	6.900460000000001e-1	1.230000000000000e+1	1.120000000000000e+2	2.200000000000000e+2	6.626506000000000e-1	6.112419999999999e-1
1.240000000000000e+1	8.100000000000000e+1	1.820000000000000e+2	6.920152100000000e-1	6.900460000000001e-1	1.240000000000000e+1	1.100000000000000e+2	1.500000000000000e+2	5.769230800000000e-1	6.112419999999999e-1
1.250000000000000e+1	8.000000000000000e+1	2.440000000000000e+2	7.530864200000000e-1	6.900460000000001e-1	1.250000000000000e+1	9.900000000000000e+1	1.450000000000000e+2	5.942623000000000e-1	6.112419999999999e-1
1.260000000000000e+1	1.970000000000000e+2	2.740000000000000e+2	5.817409800000000e-1	6.900460000000001e-1	1.260000000000000e+1	2.710000000000000e+2	1.370000000000000e+2	3.357843100000000e-1	1.661440000000000e-1
1.270000000000000e+1	1.580000000000000e+2	3.460000000000000e+2	6.865079400000000e-1	6.900460000000001e-1	1.270000000000000e+1	4.040000000000000e+2	3.500000000000000e+1	7.972665000000000e-2	1.661440000000000e-1
1.280000000000000e+1	5.200000000000000e+1	3.300000000000000e+2	8.638743500000000e-1	6.900460000000001e-1	1.280000000000000e+1	3.420000000000000e+2	6.800000000000000e+1	1.658536600000000e-1	1.661440000000000e-1
1.290000000000000e+1	8.000000000000000e+1	2.430000000000000e+2	7.523219800000000e-1	6.900460000000001e-1	1.290000000000000e+1	4.050000000000000e+2	4.500000000000000e+1	1.000000000000000e-1	1.661440000000000e-1
1.300000000000000e+1	8.600000000000000e+1	3.080000000000000e+2	7.817258900000000e-1	6.900460000000001e-1	1.300000000000000e+1	3.750000000000000e+2	4.200000000000000e+1	1.007194200000000e-1	1.661440000000000e-1
1.310000000000000e+1	1.030000000000000e+2	3.180000000000000e+2	7.553444200000000e-1	6.900460000000001e-1	1.310000000000000e+1	3.190000000000000e+2	6.200000000000000e+1	1.627296600000000e-1	1.661440000000000e-1
1.320000000000000e+1	8.000000000000000e+1	1.970000000000000e+2	7.111913399999999e-1	6.900460000000001e-1	1.320000000000000e+1	4.050000000000000e+2	1.040000000000000e+2	2.043222000000000e-1	1.661440000000000e-1
1.330000000000000e+1	9.400000000000000e+1	2.380000000000000e+2	7.168674699999999e-1	6.900460000000001e-1	1.330000000000000e+1	5.520000000000000e+2	1.160000000000000e+2	1.736526900000000e-1	1.661440000000000e-1
1.340000000000000e+1	1.100000000000000e+2	2.270000000000000e+2	6.735905000000000e-1	6.900460000000001e-1	1.340000000000000e+1	5.010000000000000e+2	7.200000000000000e+1	1.256544500000000e-1	1.661440000000000e-1
1.350000000000000e+1	1.350000000000000e+2	3.950000000000000e+2	7.452830200000000e-1	6.900460000000001e-1	1.350000000000000e+1	3.630000000000000e+2	7.000000000000000e+1	1.616628200000000e-1	1.661440000000000e-1
1.360000000000000e+1	9.900000000000000e+1	3.160000000000000e+2	7.614457800000000e-1	6.900460000000001e-1	1.360000000000000e+1	4.050000000000000e+2	2.700000000000000e+1	6.250000000000000e-2	1.661440000000000e-1
1.370000000000000e+1	6.700000000000000e+1	2.640000000000000e+2	7.975830800000000e-1	6.900460000000001e-1	1.370000000000000e+1	4.020000000000000e+2	8.700000000000000e+1	1.779141100000000e-1	1.661440000000000e-1
1.380000000000000e+1	9.100000000000000e+1	2.210000000000000e+2	7.083333300000000e-1	6.900460000000001e-1	1.380000000000000e+1	4.410000000000000e+2	1.100000000000000e+2	1.996370200000000e-1	1.661440000000000e-1
1.390000000000000e+1	9.500000000000000e+1	1.990000000000000e+2	6.768707500000000e-1	6.900460000000001e-1	1.390000000000000e+1	4.430000000000000e+2	9.000000000000000e+1	1.688555300000000e-1	1.661440000000000e-1
1.400000000000000e+1	1.670000000000000e+2	2.530000000000000e+2	6.023809500000000e-1	6.900460000000001e-1	1.400000000000000e+1	3.630000000000000e+2	7.800000000000000e+1	1.768707500000000e-1	1.661440000000000e-1
1.410000000000000e+1	9.800000000000000e+1	1.920000000000000e+2	6.620689700000000e-1	6.900460000000001e-1	1.410000000000000e+1	4.030000000000000e+2	1.100000000000000e+2	2.144249500000000e-1	1.661440000000000e-1
1.420000000000000e+1	1.070000000000000e+2	2.410000000000000e+2	6.925287400000000e-1	6.900460000000001e-1	1.420000000000000e+1	3.490000000000000e+2	1.210000000000000e+2	2.574468100000000e-1	1.661440000000000e-1
1.430000000000000e+1	9.600000000000000e+1	3.760000000000000e+2	7.966101700000000e-1	6.900460000000001e-1	1.430000000000000e+1	4.740000000000000e+2	7.000000000000000e+1	1.286764700000000e-1	1.661440000000000e-1
1.440000000000000e+1	1.540000000000000e+2	2.420000000000000e+2	6.111111099999999e-1	6.900460000000001e-1	1.440000000000000e+1	3.900000000000000e+2	9.600000000000000e+1	1.975308600000000e-1	1.661440000000000e-1
1.450000000000000e+1	1.090000000000000e+2	1.810000000000000e+2	6.241379299999999e-1	6.900460000000001e-1	1.450000000000000e+1	3.820000000000000e+2	5.500000000000000e+1	1.258581200000000e-1	1.661440000000000e-1
1.460000000000000e+1	1.140000000000000e+2	3.430000000000000e+2	7.505470500000000e-1	6.900460000000001e-1	1.460000000000000e+1	3.990000000000000e+2	9.400000000000000e+1	1.906693700000000e-1	1.661440000000000e-1
1.470000000000000e+1	1.360000000000000e+2	2.290000000000000e+2	6.273972599999999e-1	6.900460000000001e-1	1.470000000000000e+1	3.720000000000000e+2	6.200000000000000e+1	1.428571400000000e-1	1.661440000000000e-1
1.480000000000000e+1	1.030000000000000e+2	2.060000000000000e+2	6.666666700000000e-1	6.900460000000001e-1	1.480000000000000e+1	4.130000000000000e+2	1.320000000000000e+2	2.422018300000000e-1	1.661440000000000e-1
1.490000000000000e+1	7.800000000000000e+1	1.410000000000000e+2	6.438356200000001e-1	6.900460000000001e-1	1.490000000000000e+1	4.200000000000000e+2	7.700000000000000e+1	1.549295800000000e-1	1.661440000000000e-1
1.500000000000000e+1	1.590000000000000e+2	3.730000000000000e+2	7.011278199999999e-1	6.900460000000001e-1	1.500000000000000e+1	4.630000000000000e+2	7.400000000000000e+1	1.378026100000000e-1	1.661440000000000e-1
1.510000000000000e+1	2.300000000000000e+1	3.020000000000000e+2	9.292307700000000e-1	6.900460000000001e-1	1.510000000000000e+1	4.660000000000000e+2	5.400000000000000e+1	1.038461500000000e-1	1.661440000000000e-1
1.520000000000000e+1	5.500000000000000e+1	1.630000000000000e+2	7.477064200000000e-1	6.900460000000001e-1	1.520000000000000e+1	3.390000000000000e+2	1.000000000000000e+2	2.277904300000000e-1	1.661440000000000e-1
1.530000000000000e+1	7.300000000000000e+1	2.890000000000000e+2	7.983425400000000e-1	6.900460000000001e-1	1.530000000000000e+1	3.990000000000000e+2	1.170000000000000e+2	2.267441900000000e-1	1.661440000000000e-1
1.540000000000000e+1	1.240000000000000e+2	3.230000000000000e+2	7.225950800000000e-1	6.900460000000001e-1	1.540000000000000e+1	3.530000000000000e+2	7.100000000000000e+1	1.674528300000000e-1	1.661440000000000e-1
1.550000000000000e+1	1.880000000000000e+2	2.450000000000000e+2	5.658198599999999e-1	6.900460000000001e-1	1.550000000000000e+1	5.140000000000000e+2	6.400000000000000e+1	1.107266400000000e-1	1.661440000000000e-1
1.560000000000000e+1	1.570000000000000e+2	2.700000000000000e+2	6.323185000000000e-1	6.900460000000001e-1	1.560000000000000e+1	4.220000000000000e+2	2.200000000000000e+1	4.954955000000000e-2	1.661440000000000e-1
1.570000000000000e+1	7.200000000000000e+1	1.650000000000000e+2	6.962025300000000e-1	6.900460000000001e-1	1.570000000000000e+1	4.630000000000000e+2	1.480000000000000e+2	2.422258600000000e-1	1.661440000000000e-1
1.580000000000000e+1	6.700000000000000e+1	2.230000000000000e+2	7.689655200000000e-1	6.900460000000001e-1	1.580000000000000e+1	4.150000000000000e+2	9.300000000000000e+1	1.830708700000000e-1
1.590000000000000e+1	5.600000000000000e+1	2.230000000000000e+2	7.992831500000000e-1	6.900460000000001e-1	1.590000000000000e+1	4.070000000000000e+2	6.200000000000000e+1	1.321961600000000e-1
1.600000000000000e+1	8.300000000000000e+1	2.940000000000000e+2	7.798408500000000e-1	6.900460000000001e-1	1.600000000000000e+1	3.910000000000000e+2	1.100000000000000e+2	2.195608800000000e-1
1.610000000000000e+1	6.600000000000000e+1	2.910000000000000e+2	8.151260500000000e-1	6.900460000000001e-1	1.610000000000000e+1	4.260000000000000e+2	6.800000000000000e+1	1.376518200000000e-1
1.620000000000000e+1	1.720000000000000e+2	2.900000000000000e+2	6.277056300000000e-1	6.900460000000001e-1	1.620000000000000e+1	4.140000000000000e+2	8.000000000000000e+1	1.619433200000000e-1
1.630000000000000e+1	1.320000000000000e+2	2.190000000000000e+2	6.239316200000000e-1	6.900460000000001e-1	1.630000000000000e+1	3.480000000000000e+2	8.600000000000000e+1	1.981566800000000e-1
1.640000000000000e+1	1.000000000000000e+2	2.720000000000000e+2	7.311828000000000e-1	6.900460000000001e-1	1.640000000000000e+1	4.150000000000000e+2	1.520000000000000e+2	2.680776000000000e-1
1.650000000000000e+1	6.100000000000000e+1	2.950000000000000e+2	8.286516900000000e-1	6.900460000000001e-1	1.650000000000000e+1	4.610000000000000e+2	8.200000000000000e+1	1.510128900000000e-1
1.660000000000000e+1	7.000000000000000e+1	1.930000000000000e+2	7.338403000000000e-1	6.900460000000001e-1	1.660000000000000e+1	5.890000000000000e+2	9.100000000000000e+1	1.338235300000000e-1
1.670000000000000e+1	1.070000000000000e+2	3.110000000000000e+2	7.440191400000000e-1	6.900460000000001e-1	1.670000000000000e+1	3.360000000000000e+2	1.070000000000000e+2	2.415349900000000e-1
1.680000000000000e+1	2.130000000000000e+2	3.220000000000000e+2	6.018691600000000e-1	6.900460000000001e-1	1.680000000000000e+1	5.120000000000000e+2	2.600000000000000e+1	4.832714000000000e-2
1.690000000000000e+1	1.340000000000000e+2	2.640000000000000e+2	6.633165800000001e-1	6.900460000000001e-1	1.690000000000000e+1	3.450000000000000e+2	1.440000000000000e+2	2.944785300000000e-1
1.700000000000000e+1	7.400000000000000e+1	1.740000000000000e+2	7.016129000000000e-1	6.900460000000001e-1	1.700000000000000e+1	4.430000000000000e+2	7.800000000000000e+1	1.497120900000000e-1
1.710000000000000e+1	6.700000000000000e+1	1.730000000000000e+2	7.208333300000000e-1	6.900460000000001e-1	1.710000000000000e+1	3.920000000000000e+2	9.100000000000000e+1	1.884058000000000e-1
1.720000000000000e+1	8.600000000000000e+1	1.640000000000000e+2	6.560000000000000e-1	6.900460000000001e-1	1.720000000000000e+1	4.070000000000000e+2	1.000000000000000e+2	1.972386600000000e-1
1.730000000000000e+1	1.500000000000000e+2	3.170000000000000e+2	6.788008599999999e-1	6.900460000000001e-1	1.730000000000000e+1	4.110000000000000e+2	5.800000000000000e+1	1.236673800000000e-1
1.740000000000000e+1	1.210000000000000e+2	3.010000000000000e+2	7.132701400000000e-1	6.900460000000001e-1	1.740000000000000e+1	3.850000000000000e+2	4.800000000000000e+1	1.108545000000000e-1
1.750000000000000e+1	1.520000000000000e+2	2.290000000000000e+2	6.010498700000000e-1	6.900460000000001e-1	1.750000000000000e+1	2.840000000000000e+2	8.200000000000000e+1	2.240437200000000e-1
1.760000000000000e+1	1.100000000000000e+2	2.830000000000000e+2	7.201017800000000e-1	6.900460000000001e-1	1.760000000000000e+1	3.760000000000000e+2	1.020000000000000e+2	2.133891200000000e-1
1.770000000000000e+1	3.600000000000000e+2	6.300000000000000e+1	1.489361700000000e-1	1.296020000000000e-1	1.770000000000000e+1	4.000000000000000e+2	1.250000000000000e+2	2.380952400000000e-1
1.780000000000000e+1	5.300000000000000e+2	6.000000000000000e+1	1.016949200000000e-1	1.296020000000000e-1	1.780000000000000e+1	5.270000000000000e+2	1.230000000000000e+2	1.892307700000000e-1
1.790000000000000e+1	4.590000000000000e+2	8.200000000000000e+1	1.515711600000000e-1	1.296020000000000e-1	1.790000000000000e+1	3.710000000000000e+2	1.300000000000000e+2	2.594810400000000e-1
1.800000000000000e+1	5.610000000000000e+2	6.200000000000000e+1	9.951846000000000e-2	1.296020000000000e-1	1.800000000000000e+1	5.310000000000000e+2	4.700000000000000e+1	8.131488000000000e-2
1.810000000000000e+1	5.080000000000000e+2	9.200000000000000e+1	1.533333300000000e-1	1.296020000000000e-1	1.810000000000000e+1	4.980000000000000e+2	9.900000000000000e+1	1.658291500000000e-1
1.820000000000000e+1	3.380000000000000e+2	7.600000000000000e+1	1.835748800000000e-1	1.296020000000000e-1	1.820000000000000e+1	4.040000000000000e+2	4.900000000000000e+1	1.081677700000000e-1
1.830000000000000e+1	3.580000000000000e+2	1.040000000000000e+2	2.251082300000000e-1	1.296020000000000e-1	1.830000000000000e+1	4.370000000000000e+2	1.000000000000000e+2	1.862197400000000e-1
1.840000000000000e+1	4.850000000000000e+2	6.500000000000000e+1	1.181818200000000e-1	1.296020000000000e-1	1.840000000000000e+1	4.130000000000000e+2	1.410000000000000e+2	2.545126400000000e-1
1.850000000000000e+1	4.760000000000000e+2	1.180000000000000e+2	1.986532000000000e-1	1.296020000000000e-1	1.850000000000000e+1	4.650000000000000e+2	4.100000000000000e+1	8.102767000000000e-2
1.860000000000000e+1	5.130000000000000e+2	1.000000000000000e+2	1.631321400000000e-1	1.296020000000000e-1	1.860000000000000e+1	5.620000000000000e+2	2.800000000000000e+1	4.745763000000000e-2
1.870000000000000e+1	5.910000000000000e+2	4.000000000000000e+1	6.339143999999999e-2	1.296020000000000e-1	1.870000000000000e+1	3.290000000000000e+2	9.700000000000000e+1	2.276995300000000e-1
1.880000000000000e+1	4.610000000000000e+2	7.700000000000000e+1	1.431226800000000e-1	1.296020000000000e-1	1.880000000000000e+1	3.950000000000000e+2	3.100000000000000e+1	7.276995000000000e-2
1.890000000000000e+1	3.990000000000000e+2	4.100000000000000e+1	9.318182000000000e-2	1.296020000000000e-1	1.890000000000000e+1	2.820000000000000e+2	1.140000000000000e+2	2.878787900000000e-1
1.900000000000000e+1	5.530000000000000e+2	3.500000000000000e+1	5.952381000000000e-2	1.296020000000000e-1	1.900000000000000e+1	4.830000000000000e+2	7.000000000000000e+1	1.265822800000000e-1
1.910000000000000e+1	3.630000000000000e+2	7.000000000000000e+0	1.891892000000000e-2	1.296020000000000e-1	1.910000000000000e+1	3.550000000000000e+2	1.190000000000000e+2	2.510548500000000e-1
1.920000000000000e+1	4.150000000000000e+2	4.000000000000000e+0	9.546539999999998e-3	1.296020000000000e-1	1.920000000000000e+1	2.500000000000000e+1	1.400000000000000e+1	3.589743600000000e-1
1.930000000000000e+1	5.930000000000000e+2	1.060000000000000e+2	1.516452100000000e-1	1.296020000000000e-1	1.930000000000000e+1	-1.900000000000000e+1	-8.000000000000000e+0	2.962963000000000e-1
1.940000000000000e+1	4.480000000000000e+2	5.000000000000000e+1	1.004016100000000e-1	1.296020000000000e-1	1.940000000000000e+1	4.000000000000000e+0	2.400000000000000e+1	8.571428600000000e-1
1.950000000000000e+1	3.530000000000000e+2	1.240000000000000e+2	2.599580700000000e-1	1.296020000000000e-1	1.950000000000000e+1	-6.400000000000000e+1	5.700000000000000e+1	-8.142857140000000e+0
1.960000000000000e+1	3.580000000000000e+2	6.500000000000000e+1	1.536643000000000e-1	1.296020000000000e-1	1.960000000000000e+1	-1.900000000000000e+1	5.900000000000000e+1	1.475000000000000e+0
1.970000000000000e+1	4.440000000000000e+2	2.300000000000000e+1	4.925054000000000e-2	1.296020000000000e-1	1.970000000000000e+1	2.000000000000000e+0	5.100000000000000e+1	9.622641500000000e-1
1.980000000000000e+1	3.910000000000000e+2	9.200000000000000e+1	1.904761900000000e-1	1.296020000000000e-1	1.980000000000000e+1	5.500000000000000e+1	4.200000000000000e+1	4.329896900000000e-1
1.990000000000000e+1	4.390000000000000e+2	8.200000000000000e+1	1.573896400000000e-1	1.296020000000000e-1	1.990000000000000e+1	2.700000000000000e+1	1.900000000000000e+1	4.130434800000000e-1
2.000000000000000e+1	4.630000000000000e+2	4.000000000000000e+1	7.952286000000000e-2	1.296020000000000e-1	2.000000000000000e+1	4.400000000000000e+1	8.200000000000000e+1	6.507936500000000e-1
2.010000000000000e+1	4.470000000000000e+2	6.200000000000000e+1	1.218074700000000e-1	1.296020000000000e-1	2.010000000000000e+1	4.200000000000000e+1	4.000000000000000e+1	4.878048800000000e-1
2.020000000000000e+1	5.000000000000000e+2	8.900000000000000e+1	1.511035700000000e-1	1.296020000000000e-1	2.020000000000000e+1	-4.400000000000000e+1	6.400000000000000e+1	3.200000000000000e+0
2.030000000000000e+1	5.580000000000000e+2	1.000000000000000e+1	1.760563000000000e-2	1.296020000000000e-1	2.030000000000000e+1	2.800000000000000e+1	6.500000000000000e+1	6.989247300000000e-1
2.040000000000000e+1	5.530000000000000e+2	5.900000000000000e+1	9.640523000000000e-2	1.296020000000000e-1	2.040000000000000e+1	0.0000000000000000	6.100000000000000e+1	1.000000000000000e+0
2.050000000000000e+1	4.460000000000000e+2	1.110000000000000e+2	1.992818700000000e-1	1.296020000000000e-1	2.050000000000000e+1	9.000000000000000e+0	3.400000000000000e+1	7.906976700000000e-1
2.060000000000000e+1	3.460000000000000e+2	6.200000000000000e+1	1.519607800000000e-1	1.296020000000000e-1	2.060000000000000e+1	-3.900000000000000e+1	6.700000000000000e+1	2.392857140000000e+0
2.070000000000000e+1	5.360000000000000e+2	8.700000000000000e+1	1.396468700000000e-1	1.296020000000000e-1	2.070000000000000e+1	-4.200000000000000e+1	6.200000000000000e+1	3.100000000000000e+0
2.080000000000000e+1	4.250000000000000e+2	2.300000000000000e+1	5.133929000000000e-2	1.296020000000000e-1	2.080000000000000e+1	1.000000000000000e+0	4.900000000000000e+1	9.800000000000000e-1
2.090000000000000e+1	4.580000000000000e+2	6.300000000000000e+1	1.209213100000000e-1	1.296020000000000e-1	2.090000000000000e+1	-3.000000000000000e+0	3.000000000000000e+1	1.111111110000000e+0
2.100000000000000e+1	3.640000000000000e+2	2.120000000000000e+2	3.680555600000000e-1	1.296020000000000e-1	2.100000000000000e+1	-2.000000000000000e+0	7.800000000000000e+1	1.026315790000000e+0
2.110000000000000e+1	6.210000000000000e+2	1.600000000000000e+1	2.511774000000000e-2	1.296020000000000e-1	2.110000000000000e+1	4.000000000000000e+0	1.410000000000000e+2	9.724137900000000e-1
2.120000000000000e+1	5.840000000000000e+2	7.400000000000000e+1	1.124620100000000e-1	1.296020000000000e-1	2.120000000000000e+1	-5.000000000000000e+0	3.300000000000000e+1	1.178571430000000e+0
2.130000000000000e+1	4.180000000000000e+2	1.090000000000000e+2	2.068311200000000e-1	1.296020000000000e-1	2.130000000000000e+1	1.900000000000000e+1	1.300000000000000e+1	4.062500000000000e-1
2.140000000000000e+1	5.230000000000000e+2	6.800000000000000e+1	1.150592200000000e-1	1.296020000000000e-1	2.140000000000000e+1	9.000000000000000e+0	4.000000000000000e+0	3.076923100000000e-1
2.150000000000000e+1	5.280000000000000e+2	1.200000000000000e+2	1.851851900000000e-1	1.296020000000000e-1	2.150000000000000e+1	7.300000000000000e+1	2.900000000000000e+1	2.843137300000000e-1
2.160000000000000e+1	4.540000000000000e+2	1.280000000000000e+2	2.199312700000000e-1	1.296020000000000e-1	2.160000000000000e+1	9.300000000000000e+1	-5.000000000000000e+0	-5.681818000000000e-2
2.170000000000000e+1	5.000000000000000e+2	7.700000000000000e+1	1.334488700000000e-1	1.296020000000000e-1	2.170000000000000e+1	1.500000000000000e+1	2.800000000000000e+1	6.511627900000000e-1
2.180000000000000e+1	3.110000000000000e+2	2.200000000000000e+1	6.606607000000001e-2	1.296020000000000e-1	2.180000000000000e+1	3.000000000000000e+0	1.700000000000000e+1	8.500000000000000e-1
2.190000000000000e+1	3.890000000000000e+2	4.000000000000000e+1	9.324009000000000e-2	1.296020000000000e-1	2.190000000000000e+1	-3.100000000000000e+1	7.600000000000000e+1	1.688888890000000e+0
2.200000000000000e+1	3.550000000000000e+2	7.200000000000000e+1	1.686182700000000e-1	1.296020000000000e-1	2.200000000000000e+1	1.000000000000000e+0	1.600000000000000e+1	9.411764700000000e-1
2.210000000000000e+1	4.580000000000000e+2	1.000000000000000e+2	1.792114700000000e-1	1.296020000000000e-1	2.210000000000000e+1	5.000000000000000e+0	8.500000000000000e+1	9.444444400000000e-1
2.220000000000000e+1	3.910000000000000e+2	3.500000000000000e+1	8.215962000000000e-2	1.296020000000000e-1	2.220000000000000e+1	-9.000000000000000e+0	3.600000000000000e+1	1.333333330000000e+0
2.230000000000000e+1	5.160000000000000e+2	8.200000000000000e+1	1.371237500000000e-1	1.296020000000000e-1	2.230000000000000e+1	-4.000000000000000e+1	4.400000000000000e+1	1.100000000000000e+1
2.240000000000000e+1	3.250000000000000e+2	3.500000000000000e+1	9.722222000000000e-2	1.296020000000000e-1	2.240000000000000e+1	-3.600000000000000e+1	7.600000000000000e+1	1.900000000000000e+0
2.250000000000000e+1	4.120000000000000e+2	3.100000000000000e+1	6.997742999999999e-2	1.296020000000000e-1	2.250000000000000e+1	4.800000000000000e+1	1.000000000000000e+1	1.724137900000000e-1
2.260000000000000e+1	3.820000000000000e+2	1.500000000000000e+1	3.778338000000000e-2	1.296020000000000e-1	2.260000000000000e+1	-3.500000000000000e+1	-3.000000000000000e+0	7.894737000000000e-2
2.270000000000000e+1	4.470000000000000e+2	1.170000000000000e+2	2.074468100000000e-1	1.296020000000000e-1	2.270000000000000e+1	2.000000000000000e+0	8.000000000000000e+0	8.000000000000000e-1
2.280000000000000e+1	5.380000000000000e+2	7.200000000000000e+1	1.180327900000000e-1	1.296020000000000e-1	2.280000000000000e+1	1.800000000000000e+1	4.700000000000000e+1	7.230769200000000e-1
2.290000000000000e+1	4.300000000000000e+2	7.100000000000000e+1	1.417165700000000e-1	1.296020000000000e-1	2.290000000000000e+1	-1.200000000000000e+1	2.900000000000000e+1	1.705882350000000e+0
2.300000000000000e+1	4.560000000000000e+2	9.400000000000000e+1	1.709090900000000e-1	1.296020000000000e-1	2.300000000000000e+1	1.400000000000000e+1	2.000000000000000e+1
2.310000000000000e+1	5.550000000000000e+2	6.100000000000000e+1	9.902597000000000e-2	1.296020000000000e-1	2.310000000000000e+1	5.700000000000000e+1	3.000000000000000e+0
2.320000000000000e+1	4.190000000000000e+2	1.500000000000000e+1	3.456221000000000e-2	1.296020000000000e-1	2.320000000000000e+1	2.300000000000000e+1	3.200000000000000e+1
2.330000000000000e+1	4.450000000000000e+2	4.000000000000000e+0	8.908690000000000e-3	1.296020000000000e-1	2.330000000000000e+1	3.300000000000000e+1	1.900000000000000e+1
2.340000000000000e+1	5.980000000000000e+2	6.600000000000000e+1	9.939759000000000e-2	1.296020000000000e-1	2.340000000000000e+1	0.0000000000000000	5.200000000000000e+1
2.350000000000000e+1	4.180000000000000e+2	3.800000000000000e+1	8.333333000000000e-2	1.296020000000000e-1	2.350000000000000e+1	-4.400000000000000e+1	2.000000000000000e+1
2.360000000000000e+1	6.270000000000000e+2	5.100000000000000e+1	7.522124000000000e-2	1.296020000000000e-1	2.360000000000000e+1	5.700000000000000e+1	2.000000000000000e+1
2.370000000000000e+1	3.110000000000000e+2	1.450000000000000e+2	3.179824600000000e-1	1.296020000000000e-1	2.370000000000000e+1	-1.500000000000000e+1	2.000000000000000e+0
2.380000000000000e+1	3.930000000000000e+2	6.600000000000000e+1	1.437908500000000e-1	1.296020000000000e-1	2.380000000000000e+1	-1.500000000000000e+1	5.600000000000000e+1
2.390000000000000e+1	4.100000000000000e+2	2.600000000000000e+1	5.963303000000000e-2	1.296020000000000e-1	2.390000000000000e+1	-1.000000000000000e+0	2.900000000000000e+1
2.400000000000000e+1	3.710000000000000e+2	7.500000000000000e+1	1.681614300000000e-1	1.296020000000000e-1	2.400000000000000e+1	-4.000000000000000e+0	2.400000000000000e+1
2.410000000000000e+1	5.280000000000000e+2	5.100000000000000e+1	8.808290000000000e-2	1.296020000000000e-1	2.410000000000000e+1	-1.500000000000000e+1	1.500000000000000e+1
2.420000000000000e+1	5.780000000000000e+2	6.700000000000000e+1	1.038759700000000e-1	1.296020000000000e-1	2.420000000000000e+1	-9.000000000000000e+0	5.600000000000000e+1
2.430000000000000e+1	4.040000000000000e+2	6.500000000000000e+1	1.385927500000000e-1	1.296020000000000e-1	2.430000000000000e+1	-1.900000000000000e+1	4.100000000000000e+1
2.440000000000000e+1	4.740000000000000e+2	8.100000000000000e+1	1.459459500000000e-1	1.296020000000000e-1	2.440000000000000e+1	2.300000000000000e+1	2.500000000000000e+1
2.450000000000000e+1	4.620000000000000e+2	1.120000000000000e+2	1.951219500000000e-1	1.296020000000000e-1	2.450000000000000e+1	3.300000000000000e+1	3.000000000000000e+1
2.460000000000000e+1	3.680000000000000e+2	5.600000000000000e+1	1.320754700000000e-1	1.296020000000000e-1	2.460000000000000e+1	-1.200000000000000e+1	2.900000000000000e+1
2.470000000000000e+1	4.000000000000000e+2	1.180000000000000e+2	2.277992300000000e-1	1.296020000000000e-1	2.470000000000000e+1	3.000000000000000e+0	7.600000000000000e+1
2.480000000000000e+1	4.220000000000000e+2	8.700000000000000e+1	1.709233800000000e-1	1.296020000000000e-1	2.480000000000000e+1	-4.900000000000000e+1	4.900000000000000e+1
2.490000000000000e+1	3.910000000000000e+2	1.020000000000000e+2	2.068965500000000e-1	1.296020000000000e-1	2.490000000000000e+1	-4.500000000000000e+1	1.700000000000000e+1
2.500000000000000e+1	4.310000000000000e+2	7.700000000000000e+1	1.515748000000000e-1	1.296020000000000e-1	2.500000000000000e+1	-2.100000000000000e+1	1.000000000000000e+1
2.510000000000000e+1	4.330000000000000e+2	3.500000000000000e+1	7.478632000000000e-2	1.296020000000000e-1	2.510000000000000e+1	-2.000000000000000e+1	9.000000000000000e+0
2.520000000000000e+1	3.180000000000000e+2	2.200000000000000e+1	6.470587999999999e-2	1.296020000000000e-1	2.520000000000000e+1	-1.700000000000000e+1	6.000000000000000e+0
2.530000000000000e+1	3.890000000000000e+2	5.900000000000000e+1	1.316964300000000e-1		2.530000000000000e+1	-1.000000000000000e+1	5.200000000000000e+1
2.540000000000000e+1	5.600000000000000e+2	5.600000000000000e+1	9.090909000000000e-2		2.540000000000000e+1	2.000000000000000e+0	3.000000000000000e+0
2.550000000000000e+1	5.380000000000000e+2	8.600000000000000e+1	1.378205100000000e-1		2.550000000000000e+1	-2.800000000000000e+1	6.100000000000000e+1
2.560000000000000e+1	3.980000000000000e+2	1.200000000000000e+2	2.316602300000000e-1		2.560000000000000e+1	-4.400000000000000e+1	-8.000000000000000e+0
2.570000000000000e+1	5.080000000000000e+2	6.800000000000000e+1	1.180555600000000e-1		2.570000000000000e+1	-4.000000000000000e+0	3.700000000000000e+1
2.580000000000000e+1	4.170000000000000e+2	8.800000000000000e+1	1.742574300000000e-1		2.580000000000000e+1	2.100000000000000e+1	3.400000000000000e+1
2.590000000000000e+1	4.310000000000000e+2	8.900000000000000e+1	1.711538500000000e-1		2.590000000000000e+1	-1.600000000000000e+1	4.000000000000000e+1
2.600000000000000e+1	4.810000000000000e+2	4.300000000000000e+1	8.206107000000000e-2		2.600000000000000e+1	2.800000000000000e+1	2.000000000000000e+0
2.610000000000000e+1	7.010000000000000e+2	8.500000000000000e+1	1.081424900000000e-1		2.610000000000000e+1	-4.300000000000000e+1	4.300000000000000e+1
2.620000000000000e+1	5.570000000000000e+2	1.740000000000000e+2	2.380301000000000e-1		2.620000000000000e+1	-1.200000000000000e+1	6.100000000000000e+1
2.630000000000000e+1	4.000000000000000e+2	9.600000000000000e+1	1.935483900000000e-1		2.630000000000000e+1	-5.700000000000000e+1	7.300000000000000e+1
2.640000000000000e+1	3.780000000000000e+2	3.500000000000000e+1	8.474576000000000e-2		2.640000000000000e+1	5.000000000000000e+0	3.100000000000000e+1
2.650000000000000e+1	5.120000000000000e+2	4.400000000000000e+1	7.913669000000000e-2		2.650000000000000e+1	3.300000000000000e+1	3.000000000000000e+1
2.660000000000000e+1	5.150000000000000e+2	9.700000000000000e+1	1.584967300000000e-1		2.660000000000000e+1	-4.200000000000000e+1	6.700000000000000e+1
2.670000000000000e+1	5.590000000000000e+2	3.200000000000000e+1	5.414552000000000e-2		2.670000000000000e+1	-1.800000000000000e+1	-1.500000000000000e+1
2.680000000000000e+1	4.010000000000000e+2	1.230000000000000e+2	2.347328200000000e-1		2.680000000000000e+1	3.000000000000000e+0	5.000000000000000e+0
2.690000000000000e+1	3.440000000000000e+2	3.000000000000000e+0	8.645530000000000e-3		2.690000000000000e+1	-1.200000000000000e+1	2.900000000000000e+1
2.700000000000000e+1	5.780000000000000e+2	1.900000000000000e+1			2.700000000000000e+1	0.0000000000000000	3.400000000000000e+1
2.710000000000000e+1	2.160000000000000e+2	-1.000000000000000e+0			2.710000000000000e+1	2.100000000000000e+1	1.600000000000000e+1
2.720000000000000e+1	-4.600000000000000e+1	-5.000000000000000e+0			2.720000000000000e+1	1.700000000000000e+1	-6.000000000000000e+0
2.730000000000000e+1	-3.200000000000000e+1	4.300000000000000e+1			2.730000000000000e+1	-1.000000000000000e+1	2.000000000000000e+0
2.740000000000000e+1	5.400000000000000e+1	2.000000000000000e+0			2.740000000000000e+1	1.800000000000000e+1	2.200000000000000e+1
2.750000000000000e+1	3.000000000000000e+1	4.000000000000000e+0			2.750000000000000e+1	4.000000000000000e+1	-4.000000000000000e+0
2.760000000000000e+1	5.100000000000000e+1	1.800000000000000e+1			2.760000000000000e+1	1.200000000000000e+1	-1.000000000000000e+1
2.770000000000000e+1	-3.300000000000000e+1	2.200000000000000e+1			2.770000000000000e+1	3.000000000000000e+1	2.000000000000000e+0
2.780000000000000e+1	-6.000000000000000e+0	2.300000000000000e+1			2.780000000000000e+1	-5.000000000000000e+1	4.100000000000000e+1
2.790000000000000e+1	5.100000000000000e+1	1.700000000000000e+1			2.790000000000000e+1	4.000000000000000e+1	-4.000000000000000e+0
2.800000000000000e+1	3.900000000000000e+1	-2.200000000000000e+1			2.800000000000000e+1	-3.300000000000000e+1	3.500000000000000e+1
					2.810000000000000e+1	-1.700000000000000e+1	2.500000000000000e+1
					2.820000000000000e+1	-1.500000000000000e+1	-9.000000000000000e+0
					2.830000000000000e+1	-1.100000000000000e+1	4.200000000000000e+1
					2.840000000000000e+1	-5.200000000000000e+1	1.000000000000000e+1
					2.850000000000000e+1	-2.000000000000000e+0	-1.700000000000000e+1
					2.860000000000000e+1	-8.000000000000000e+0	4.100000000000000e+1
					2.870000000000000e+1	1.400000000000000e+1	8.600000000000000e+1
					2.880000000000000e+1	6.200000000000000e+1	3.400000000000000e+1
					2.890000000000000e+1	-4.300000000000000e+1	2.000000000000000e+1
					2.900000000000000e+1	2.000000000000000e+0	7.000000000000000e+0
					2.910000000000000e+1	3.900000000000000e+1	9.300000000000000e+1
					2.920000000000000e+1	-2.100000000000000e+1	1.400000000000000e+1
					2.930000000000000e+1	3.100000000000000e+1	-3.000000000000000e+0
					2.940000000000000e+1	-2.100000000000000e+1	-4.000000000000000e+0
					2.950000000000000e+1	-2.400000000000000e+1	2.700000000000000e+1
					2.960000000000000e+1	-8.000000000000000e+0	4.000000000000000e+0
					2.970000000000000e+1	1.700000000000000e+1	-9.000000000000000e+0
					2.980000000000000e+1	4.600000000000000e+1	3.000000000000000e+0
					2.990000000000000e+1	-3.500000000000000e+1	8.000000000000000e+1
					3.000000000000000e+1	-2.300000000000000e+1	3.500000000000000e+1
					3.010000000000000e+1	-1.900000000000000e+1	3.300000000000000e+1
					3.020000000000000e+1	5.000000000000000e+0	2.100000000000000e+1
					3.030000000000000e+1	-1.000000000000000e+1	8.300000000000000e+1
					3.040000000000000e+1	1.000000000000000e+1	2.400000000000000e+1
					3.050000000000000e+1	-2.100000000000000e+1	4.500000000000000e+1
					3.060000000000000e+1	3.000000000000000e+1	6.800000000000000e+1
					3.070000000000000e+1	-3.600000000000000e+1	3.100000000000000e+1
					3.080000000000000e+1	2.900000000000000e+1	8.500000000000000e+1
					3.090000000000000e+1	-7.000000000000000e+0	5.000000000000000e+0
					3.100000000000000e+1	1.600000000000000e+1	3.900000000000000e+1
					3.110000000000000e+1	1.500000000000000e+1	1.500000000000000e+1
					3.120000000000000e+1	-2.000000000000000e+0	1.600000000000000e+1
					3.130000000000000e+1	-5.300000000000000e+1	4.100000000000000e+1
					3.140000000000000e+1	1.500000000000000e+1	2.800000000000000e+1
					3.150000000000000e+1	-4.200000000000000e+1	2.000000000000000e+0
					3.160000000000000e+1	-1.800000000000000e+1	2.000000000000000e+1
					3.170000000000000e+1	1.000000000000000e+1	1.000000000000000e+1
					3.180000000000000e+1	-2.100000000000000e+1	2.800000000000000e+1
					3.190000000000000e+1	7.000000000000000e+0	8.000000000000000e+0
					3.200000000000000e+1	-3.600000000000000e+1	4.500000000000000e+1
					3.210000000000000e+1	-4.000000000000000e+0	4.500000000000000e+1
					3.220000000000000e+1	-5.000000000000000e+0	3.000000000000000e+0
					3.230000000000000e+1	3.200000000000000e+1	3.300000000000000e+1
					3.240000000000000e+1	2.600000000000000e+1	3.900000000000000e+1
					3.250000000000000e+1	-5.000000000000000e+0	2.900000000000000e+1
					3.260000000000000e+1	-2.200000000000000e+1	1.600000000000000e+1
					3.270000000000000e+1	-2.500000000000000e+1	2.900000000000000e+1
					3.280000000000000e+1	6.000000000000000e+0	-6.000000000000000e+0
					3.290000000000000e+1	6.400000000000000e+1	-1.200000000000000e+1
					3.300000000000000e+1	7.300000000000000e+1	2.600000000000000e+1
					3.310000000000000e+1	-6.000000000000000e+0	3.400000000000000e+1
					3.320000000000000e+1	4.400000000000000e+1	-1.200000000000000e+1
					3.330000000000000e+1	3.200000000000000e+1	9.000000000000000e+0
					3.340000000000000e+1	5.200000000000000e+1	-5.000000000000000e+0
					3.350000000000000e+1	-1.000000000000000e+0	2.200000000000000e+1
					3.360000000000000e+1	7.200000000000000e+1	1.900000000000000e+1
					3.370000000000000e+1	2.600000000000000e+1	9.000000000000000e+0
					3.380000000000000e+1	1.100000000000000e+1	1.200000000000000e+1
					3.390000000000000e+1	-1.400000000000000e+1	2.400000000000000e+1
					3.400000000000000e+1	6.000000000000000e+0	2.300000000000000e+1
					3.410000000000000e+1	-4.000000000000000e+1	3.600000000000000e+1
					3.420000000000000e+1	4.000000000000000e+0	2.100000000000000e+1
					3.430000000000000e+1	-1.000000000000000e+0	4.500000000000000e+1
					3.440000000000000e+1	-3.900000000000000e+1	4.000000000000000e+1
					3.450000000000000e+1	-2.000000000000000e+0	-6.000000000000000e+0
					3.460000000000000e+1	-1.900000000000000e+1	1.800000000000000e+1
					3.470000000000000e+1	2.000000000000000e+0	2.600000000000000e+1
					3.480000000000000e+1	6.100000000000000e+1	7.300000000000000e+1
					3.490000000000000e+1	2.200000000000000e+1	7.600000000000000e+1
					3.500000000000000e+1	1.300000000000000e+1	6.600000000000000e+1
