# Supplementary material for: Functional 3D architecture in an intrinsically disordered E3 ligase domain facilitates ubiquitin transfer
Source: Nat Commun. 2020 Jul 30;11:3807. doi: 10.1038/s41467-020-17647-x (PMC7393505; doi:10.1038/s41467-020-17647-x)
Supplement: Supplementary file 4 — Source Data [file 41467_2020_17647_MOESM4_ESM.zip › Source data/Fig. 2/Figure 2D/Figure 2D upper right panel.TXT]

VAR1	VAR2	VAR3	sim 3-4 no sumo	VAR5	VAR6	VAR7	VAR8	sim 3-4 + sumo
0.0000000000000000	7.400000000000000e+1	1.220000000000000e+2	6.224489800000001e-1		0.0000000000000000	2.100000000000000e+1	1.350000000000000e+2	8.653846200000000e-1
1.000000000000000e-1	4.200000000000000e+1	1.260000000000000e+2	7.500000000000000e-1		1.000000000000000e-1	4.000000000000000e+1	1.290000000000000e+2	7.633136100000000e-1
2.000000000000000e-1	3.500000000000000e+1	1.500000000000000e+2	8.108108100000000e-1		2.000000000000000e-1	4.100000000000000e+1	8.200000000000000e+1	6.666666700000000e-1
3.000000000000000e-1	7.200000000000000e+1	1.140000000000000e+2	6.129032300000000e-1		3.000000000000000e-1	2.000000000000000e+0	1.420000000000000e+2	9.861111100000000e-1
4.000000000000000e-1	4.400000000000000e+1	1.300000000000000e+2	7.471264400000000e-1		4.000000000000000e-1	7.700000000000000e+1	2.070000000000000e+2	7.288732400000000e-1
5.000000000000000e-1	6.800000000000000e+1	1.060000000000000e+2	6.091954000000001e-1		5.000000000000000e-1	3.500000000000000e+1	1.600000000000000e+2	8.205128200000000e-1
6.000000000000000e-1	5.000000000000000e+1	1.790000000000000e+2	7.816593900000000e-1		6.000000000000000e-1	8.300000000000000e+1	2.160000000000000e+2	7.224080300000000e-1
6.999999999999999e-1	5.600000000000000e+1	1.520000000000000e+2	7.307692300000000e-1		6.999999999999999e-1	3.700000000000000e+1	1.960000000000000e+2	8.412017200000000e-1
8.000000000000000e-1	1.600000000000000e+1	1.780000000000000e+2	9.175257700000000e-1		8.000000000000000e-1	3.800000000000000e+1	1.000000000000000e+2	7.246376800000000e-1
9.000000000000000e-1	7.100000000000000e+1	1.120000000000000e+2	6.120218600000000e-1		9.000000000000000e-1	6.200000000000000e+1	1.790000000000000e+2	7.427385900000000e-1
1.000000000000000e+0	6.700000000000000e+1	1.110000000000000e+2	6.235955100000000e-1		1.000000000000000e+0	2.700000000000000e+1	2.330000000000000e+2	8.961538500000000e-1
1.100000000000000e+0	2.100000000000000e+1	1.170000000000000e+2	8.478260900000000e-1		1.100000000000000e+0	3.600000000000000e+1	1.450000000000000e+2	8.011049700000000e-1
1.200000000000000e+0	4.100000000000000e+1	1.130000000000000e+2	7.337662300000000e-1		1.200000000000000e+0	3.200000000000000e+1	1.740000000000000e+2	8.446601900000000e-1
1.300000000000000e+0	3.600000000000000e+1	1.360000000000000e+2	7.906976700000000e-1		1.300000000000000e+0	5.100000000000000e+1	2.120000000000000e+2	8.060836500000000e-1
1.400000000000000e+0	3.100000000000000e+1	1.000000000000000e+2	7.633587800000000e-1		1.400000000000000e+0	1.240000000000000e+2	1.790000000000000e+2	5.907590800000000e-1
1.500000000000000e+0	5.000000000000000e+1	1.260000000000000e+2	7.159090900000000e-1		1.500000000000000e+0	7.700000000000000e+1	2.160000000000000e+2	7.372013700000000e-1
1.600000000000000e+0	2.600000000000000e+1	1.420000000000000e+2	8.452381000000000e-1		1.600000000000000e+0	2.900000000000000e+1	1.700000000000000e+2	8.542713600000000e-1
1.700000000000000e+0	7.600000000000000e+1	1.720000000000000e+2	6.935483900000000e-1		1.700000000000000e+0	5.400000000000000e+1	1.940000000000000e+2	7.822580600000000e-1
1.800000000000000e+0	3.700000000000000e+1	9.500000000000000e+1	7.196969700000000e-1		1.800000000000000e+0	6.300000000000000e+1	2.670000000000000e+2	8.090909100000000e-1
1.900000000000000e+0	4.000000000000000e+1	1.020000000000000e+2	7.183098600000000e-1		1.900000000000000e+0	5.100000000000000e+1	2.030000000000000e+2	7.992126000000000e-1
2.000000000000000e+0	6.100000000000000e+1	1.210000000000000e+2	6.648351600000000e-1		2.000000000000000e+0	1.350000000000000e+2	8.500000000000000e+1	3.863636400000000e-1
2.100000000000000e+0	4.800000000000000e+1	1.000000000000000e+2	6.756756800000000e-1		2.100000000000000e+0	8.900000000000000e+1	1.710000000000000e+2	6.576923099999999e-1
2.200000000000000e+0	5.300000000000000e+1	1.100000000000000e+2	6.748466300000000e-1		2.200000000000000e+0	4.700000000000000e+1	1.510000000000000e+2	7.626262600000000e-1
2.300000000000000e+0	6.600000000000000e+1	9.400000000000000e+1	5.875000000000000e-1		2.300000000000000e+0	6.300000000000000e+1	2.020000000000000e+2	7.622641500000000e-1
2.400000000000000e+0	5.300000000000000e+1	1.180000000000000e+2	6.900584800000000e-1		2.400000000000000e+0	8.600000000000000e+1	2.200000000000000e+2	7.189542500000000e-1
2.500000000000000e+0	5.600000000000000e+1	2.000000000000000e+2	7.812500000000000e-1		2.500000000000000e+0	5.700000000000000e+1	2.270000000000000e+2	7.992957700000000e-1
2.600000000000000e+0	2.700000000000000e+1	1.160000000000000e+2	8.111888100000000e-1		2.600000000000000e+0	5.700000000000000e+1	2.020000000000000e+2	7.799227800000000e-1
2.700000000000000e+0	1.800000000000000e+1	1.350000000000000e+2	8.823529400000000e-1		2.700000000000000e+0	3.600000000000000e+1	1.500000000000000e+2	8.064516100000000e-1
2.800000000000000e+0	3.200000000000000e+1	1.250000000000000e+2	7.961783400000000e-1		2.800000000000000e+0	4.900000000000000e+1	1.780000000000000e+2	7.841409700000000e-1
2.900000000000000e+0	3.200000000000000e+1	1.480000000000000e+2	8.222222200000000e-1		2.900000000000000e+0	3.700000000000000e+1	2.140000000000000e+2	8.525896400000000e-1
3.000000000000000e+0	2.000000000000000e+0	1.270000000000000e+2	9.844961200000000e-1		3.000000000000000e+0	7.900000000000000e+1	1.880000000000000e+2	7.041198500000000e-1
3.100000000000000e+0	5.200000000000000e+1	1.420000000000000e+2	7.319587600000000e-1		3.100000000000000e+0	4.900000000000000e+1	1.860000000000000e+2	7.914893600000000e-1
3.200000000000000e+0	6.200000000000000e+1	1.200000000000000e+2	6.593406600000000e-1		3.200000000000000e+0	4.800000000000000e+1	1.390000000000000e+2	7.433155100000000e-1
3.300000000000000e+0	4.200000000000000e+1	1.070000000000000e+2	7.181208100000001e-1		3.300000000000000e+0	4.600000000000000e+1	1.790000000000000e+2	7.955555600000000e-1
3.400000000000000e+0	4.100000000000000e+1	7.800000000000000e+1	6.554621800000000e-1		3.400000000000000e+0	4.500000000000000e+1	1.990000000000000e+2	8.155737700000000e-1
3.500000000000000e+0	3.000000000000000e+1	1.320000000000000e+2	8.148148100000000e-1		3.500000000000000e+0	9.200000000000000e+1	2.430000000000000e+2	7.253731300000000e-1
3.600000000000000e+0	2.000000000000000e+1	6.600000000000000e+1	7.674418600000000e-1		3.600000000000000e+0	9.900000000000000e+1	1.710000000000000e+2	6.333333300000000e-1
3.700000000000000e+0	5.400000000000000e+1	9.700000000000000e+1	6.423841099999999e-1		3.700000000000000e+0	3.000000000000000e+1	1.360000000000000e+2	8.192771100000000e-1
3.800000000000000e+0	4.000000000000000e+1	1.020000000000000e+2	7.183098600000000e-1		3.800000000000000e+0	8.200000000000000e+1	1.720000000000000e+2	6.771653500000000e-1
3.900000000000000e+0	1.200000000000000e+1	9.900000000000000e+1	8.918918900000000e-1		3.900000000000000e+0	6.900000000000000e+1	1.230000000000000e+2	6.406250000000000e-1
4.000000000000000e+0	4.100000000000000e+1	7.800000000000000e+1	6.554621800000000e-1		4.000000000000000e+0	1.500000000000000e+1	2.310000000000000e+2	9.390243900000000e-1
4.100000000000000e+0	3.100000000000000e+1	1.170000000000000e+2	7.905405400000000e-1		4.100000000000000e+0	5.400000000000000e+1	1.390000000000000e+2	7.202072500000000e-1
4.200000000000000e+0	7.300000000000000e+1	1.170000000000000e+2	6.157894699999999e-1		4.200000000000000e+0	1.090000000000000e+2	2.190000000000000e+2	6.676829300000000e-1
4.300000000000000e+0	5.900000000000000e+1	1.290000000000000e+2	6.861702100000000e-1		4.300000000000000e+0	6.300000000000000e+1	1.550000000000000e+2	7.110091700000000e-1
4.400000000000000e+0	9.300000000000000e+1	1.580000000000000e+2	6.294820700000000e-1		4.400000000000000e+0	1.010000000000000e+2	1.720000000000000e+2	6.300366300000000e-1
4.500000000000000e+0	8.400000000000000e+1	1.210000000000000e+2	5.902439000000001e-1		4.500000000000000e+0	5.400000000000000e+1	1.970000000000000e+2	7.848605600000000e-1
4.600000000000000e+0	5.400000000000000e+1	1.090000000000000e+2	6.687116600000001e-1		4.600000000000000e+0	4.700000000000000e+1	1.920000000000000e+2	8.033472800000000e-1
4.700000000000000e+0	7.300000000000000e+1	1.440000000000000e+2	6.635944700000001e-1		4.700000000000000e+0	4.500000000000000e+1	1.620000000000000e+2	7.826087000000000e-1
4.800000000000000e+0	3.100000000000000e+1	1.250000000000000e+2	8.012820500000000e-1		4.800000000000000e+0	8.000000000000000e+1	1.710000000000000e+2	6.812749000000000e-1
4.900000000000000e+0	6.600000000000000e+1	1.030000000000000e+2	6.094674600000000e-1		4.900000000000000e+0	2.500000000000000e+1	1.140000000000000e+2	8.201438800000000e-1
5.000000000000000e+0	3.000000000000000e+1	1.120000000000000e+2	7.887323900000000e-1		5.000000000000000e+0	4.800000000000000e+1	1.670000000000000e+2	7.767441900000000e-1
5.100000000000000e+0	7.600000000000000e+1	1.070000000000000e+2	5.846994500000000e-1		5.100000000000000e+0	5.800000000000000e+1	1.660000000000000e+2	7.410714300000000e-1
5.200000000000000e+0	2.500000000000000e+1	9.400000000000000e+1	7.899159700000000e-1		5.200000000000000e+0	7.100000000000000e+1	1.650000000000000e+2	6.991525400000001e-1
5.300000000000000e+0	3.500000000000000e+1	1.190000000000000e+2	7.727272700000000e-1		5.300000000000000e+0	1.180000000000000e+2	1.470000000000000e+2	5.547169800000000e-1
5.400000000000000e+0	3.200000000000000e+1	9.000000000000000e+1	7.377049200000000e-1		5.400000000000000e+0	2.400000000000000e+1	2.190000000000000e+2	9.012345700000000e-1
5.500000000000000e+0	2.100000000000000e+1	1.010000000000000e+2	8.278688500000000e-1		5.500000000000000e+0	9.100000000000000e+1	1.800000000000000e+2	6.642066399999999e-1
5.600000000000000e+0	3.900000000000000e+1	9.300000000000000e+1	7.045454500000000e-1		5.600000000000000e+0	9.700000000000000e+1	2.350000000000000e+2	7.078313300000000e-1
5.700000000000000e+0	8.900000000000000e+1	1.660000000000000e+2	6.509803900000000e-1		5.700000000000000e+0	6.600000000000000e+1	2.170000000000000e+2	7.667844500000000e-1
5.800000000000000e+0	4.300000000000000e+1	1.990000000000000e+2	8.223140500000000e-1		5.800000000000000e+0	6.400000000000000e+1	1.290000000000000e+2	6.683937800000001e-1
5.900000000000000e+0	1.900000000000000e+1	1.130000000000000e+2	8.560606100000000e-1		5.900000000000000e+0	3.400000000000000e+1	1.360000000000000e+2	8.000000000000000e-1
6.000000000000000e+0	5.000000000000000e+1	2.000000000000000e+2	8.000000000000000e-1		6.000000000000000e+0	6.700000000000000e+1	1.650000000000000e+2	7.112069000000000e-1
6.100000000000000e+0	1.000000000000000e+1	1.440000000000000e+2	9.350649400000000e-1		6.100000000000000e+0	5.700000000000000e+1	1.890000000000000e+2	7.682926800000000e-1
6.200000000000000e+0	3.100000000000000e+1	1.280000000000000e+2	8.050314500000000e-1		6.200000000000000e+0	4.500000000000000e+1	1.790000000000000e+2	7.991071400000000e-1
6.300000000000000e+0	5.700000000000000e+1	1.190000000000000e+2	6.761363600000000e-1		6.300000000000000e+0	1.020000000000000e+2	1.530000000000000e+2	6.000000000000000e-1
6.400000000000000e+0	5.500000000000000e+1	1.410000000000000e+2	7.193877600000001e-1		6.400000000000000e+0	1.200000000000000e+2	1.790000000000000e+2	5.986622100000000e-1
6.500000000000000e+0	5.200000000000000e+1	1.440000000000000e+2	7.346938800000000e-1		6.500000000000000e+0	4.200000000000000e+1	1.460000000000000e+2	7.765957400000000e-1
6.600000000000000e+0	4.000000000000000e+1	1.030000000000000e+2	7.202797199999999e-1		6.600000000000000e+0	6.700000000000000e+1	1.570000000000000e+2	7.008928599999999e-1
6.700000000000000e+0	1.300000000000000e+1	1.440000000000000e+2	9.171974500000000e-1		6.700000000000000e+0	4.400000000000000e+1	1.240000000000000e+2	7.380952400000000e-1
6.800000000000000e+0	8.400000000000000e+1	1.300000000000000e+2	6.074766400000000e-1		6.800000000000000e+0	7.700000000000000e+1	1.680000000000000e+2	6.857142899999999e-1
6.900000000000000e+0	3.600000000000000e+1	7.400000000000000e+1	6.727272700000000e-1		6.900000000000000e+0	8.800000000000000e+1	1.730000000000000e+2	6.628352500000000e-1
7.000000000000000e+0	4.800000000000000e+1	1.590000000000000e+2	7.681159400000000e-1		7.000000000000000e+0	6.600000000000000e+1	1.500000000000000e+2	6.944444400000001e-1
7.100000000000000e+0	5.200000000000000e+1	1.270000000000000e+2	7.094972100000000e-1		7.100000000000000e+0	7.800000000000000e+1	1.510000000000000e+2	6.593886500000000e-1
7.200000000000000e+0	3.700000000000000e+1	1.740000000000000e+2	8.246445500000000e-1		7.200000000000000e+0	9.700000000000000e+1	1.310000000000000e+2	5.745614000000000e-1
7.300000000000000e+0	3.200000000000000e+1	8.800000000000000e+1	7.333333300000000e-1		7.300000000000000e+0	3.800000000000000e+1	1.620000000000000e+2	8.100000000000000e-1
7.400000000000000e+0	6.100000000000000e+1	1.550000000000000e+2	7.175925900000000e-1		7.400000000000000e+0	5.600000000000000e+1	1.360000000000000e+2	7.083333300000000e-1
7.500000000000000e+0	3.500000000000000e+1	1.090000000000000e+2	7.569444400000000e-1		7.500000000000000e+0	4.300000000000000e+1	1.320000000000000e+2	7.542857100000000e-1
7.600000000000000e+0	5.700000000000000e+1	1.800000000000000e+2	7.594936700000000e-1		7.600000000000000e+0	3.000000000000000e+1	1.250000000000000e+2	8.064516100000000e-1
7.700000000000000e+0	5.800000000000000e+1	1.730000000000000e+2	7.489177500000000e-1		7.700000000000000e+0	4.300000000000000e+1	2.120000000000000e+2	8.313725500000000e-1
7.800000000000000e+0	3.100000000000000e+1	1.470000000000000e+2	8.258427000000000e-1		7.800000000000000e+0	9.400000000000000e+1	2.070000000000000e+2	6.877076399999999e-1
7.900000000000000e+0	3.700000000000000e+1	1.200000000000000e+2	7.643312100000000e-1		7.900000000000000e+0	5.100000000000000e+1	2.430000000000000e+2	8.265306100000000e-1
8.000000000000000e+0	5.500000000000000e+1	1.830000000000000e+2	7.689075600000000e-1		8.000000000000000e+0	1.210000000000000e+2	1.570000000000000e+2	5.647482000000000e-1
8.100000000000000e+0	7.800000000000000e+1	8.400000000000000e+1	5.185185200000000e-1		8.100000000000000e+0	2.700000000000000e+1	1.280000000000000e+2	8.258064500000000e-1
8.200000000000000e+0	3.200000000000000e+1	8.200000000000000e+1	7.192982500000000e-1		8.200000000000000e+0	7.900000000000000e+1	1.350000000000000e+2	6.308411200000000e-1
8.300000000000000e+0	4.800000000000000e+1	1.240000000000000e+2	7.209302300000000e-1		8.300000000000000e+0	6.900000000000000e+1	2.040000000000000e+2	7.472527500000000e-1
8.400000000000000e+0	8.100000000000000e+1	1.220000000000000e+2	6.009852200000000e-1		8.400000000000000e+0	5.900000000000000e+1	1.560000000000000e+2	7.255814000000000e-1
8.500000000000000e+0	8.200000000000000e+1	1.260000000000000e+2	6.057692300000001e-1		8.500000000000000e+0	6.000000000000000e+1	2.080000000000000e+2	7.761194000000000e-1
8.600000000000000e+0	4.800000000000000e+1	1.050000000000000e+2	6.862745099999999e-1		8.600000000000000e+0	6.800000000000000e+1	1.390000000000000e+2	6.714975800000000e-1
8.700000000000000e+0	2.000000000000000e+1	9.200000000000000e+1	8.214285700000000e-1		8.700000000000000e+0	5.900000000000000e+1	9.800000000000000e+1	6.242038200000000e-1
8.800000000000000e+0	5.100000000000000e+1	1.240000000000000e+2	7.085714300000000e-1		8.800000000000000e+0	6.900000000000000e+1	1.820000000000000e+2	7.250996000000000e-1
8.900000000000000e+0	3.100000000000000e+1	1.170000000000000e+2	7.905405400000000e-1		8.900000000000000e+0	3.100000000000000e+1	1.630000000000000e+2	8.402061900000000e-1
9.000000000000000e+0	7.800000000000000e+1	1.230000000000000e+2	6.119403000000000e-1		9.000000000000000e+0	2.900000000000000e+1	2.020000000000000e+2	8.744588700000000e-1
9.100000000000000e+0	1.900000000000000e+1	1.110000000000000e+2	8.538461500000000e-1		9.100000000000000e+0	8.000000000000000e+0	1.290000000000000e+2	9.416058400000000e-1
9.200000000000000e+0	4.300000000000000e+1	8.500000000000000e+1	6.640625000000000e-1		9.200000000000000e+0	1.340000000000000e+2	1.190000000000000e+2	4.703557300000000e-1
9.300000000000000e+0	3.000000000000000e+1	1.040000000000000e+2	7.761194000000000e-1		9.300000000000000e+0	1.080000000000000e+2	1.320000000000000e+2	5.500000000000001e-1
9.400000000000000e+0	5.000000000000000e+1	1.640000000000000e+2	7.663551400000000e-1		9.400000000000000e+0	9.300000000000000e+1	2.380000000000000e+2	7.190332300000000e-1
9.500000000000000e+0	5.200000000000000e+1	1.040000000000000e+2	6.666666700000000e-1		9.500000000000000e+0	8.400000000000000e+1	2.160000000000000e+2	7.200000000000000e-1
9.600000000000000e+0	4.400000000000000e+1	1.760000000000000e+2	8.000000000000000e-1		9.600000000000000e+0	9.000000000000000e+1	1.930000000000000e+2	6.819788000000000e-1
9.700000000000000e+0	3.800000000000000e+1	1.180000000000000e+2	7.564102600000000e-1		9.700000000000000e+0	3.000000000000000e+1	1.460000000000000e+2	8.295454500000000e-1
9.800000000000000e+0	2.900000000000000e+1	1.040000000000000e+2	7.819548900000000e-1		9.800000000000000e+0	7.000000000000000e+1	1.430000000000000e+2	6.713615000000001e-1
9.900000000000000e+0	5.000000000000000e+1	1.270000000000000e+2	7.175141200000000e-1		9.900000000000000e+0	4.500000000000000e+1	2.270000000000000e+2	8.345588200000000e-1
1.000000000000000e+1	3.500000000000000e+1	1.050000000000000e+2	7.500000000000000e-1		1.000000000000000e+1	6.100000000000000e+1	2.050000000000000e+2	7.706766900000000e-1
1.010000000000000e+1	4.700000000000000e+1	1.170000000000000e+2	7.134146300000001e-1		1.010000000000000e+1	1.020000000000000e+2	2.250000000000000e+2	6.880733900000000e-1
1.020000000000000e+1	6.200000000000000e+1	1.430000000000000e+2	6.975609800000000e-1		1.020000000000000e+1	6.100000000000000e+1	1.210000000000000e+2	6.648351600000000e-1
1.030000000000000e+1	5.400000000000000e+1	1.500000000000000e+2	7.352941200000000e-1		1.030000000000000e+1	4.700000000000000e+1	1.510000000000000e+2	7.626262600000000e-1
1.040000000000000e+1	3.400000000000000e+1	1.110000000000000e+2	7.655172400000000e-1		1.040000000000000e+1	4.600000000000000e+1	1.460000000000000e+2	7.604166700000000e-1
1.050000000000000e+1	7.000000000000000e+1	1.150000000000000e+2	6.216216200000000e-1		1.050000000000000e+1	5.500000000000000e+1	1.200000000000000e+2	6.857142899999999e-1
1.060000000000000e+1	4.800000000000000e+1	1.450000000000000e+2	7.512953400000000e-1		1.060000000000000e+1	9.300000000000000e+1	1.490000000000000e+2	6.157024800000001e-1
1.070000000000000e+1	2.700000000000000e+1	1.390000000000000e+2	8.373494000000000e-1		1.070000000000000e+1	7.600000000000000e+1	1.490000000000000e+2	6.622222200000000e-1
1.080000000000000e+1	5.500000000000000e+1	1.330000000000000e+2	7.074468100000000e-1		1.080000000000000e+1	8.500000000000000e+1	1.710000000000000e+2	6.679687500000000e-1
1.090000000000000e+1	2.900000000000000e+1	2.080000000000000e+2	8.776371300000000e-1		1.090000000000000e+1	8.200000000000000e+1	1.210000000000000e+2	5.960591100000000e-1
1.100000000000000e+1	4.100000000000000e+1	1.150000000000000e+2	7.371794900000000e-1		1.100000000000000e+1	2.800000000000000e+1	1.210000000000000e+2	8.120805400000000e-1
1.110000000000000e+1	9.500000000000000e+1	1.660000000000000e+2	6.360153300000000e-1		1.110000000000000e+1	7.700000000000000e+1	2.360000000000000e+2	7.539936100000000e-1
1.120000000000000e+1	4.900000000000000e+1	1.260000000000000e+2	7.200000000000000e-1		1.120000000000000e+1	3.700000000000000e+1	1.530000000000000e+2	8.052631600000000e-1
1.130000000000000e+1	3.800000000000000e+1	8.300000000000000e+1	6.859504100000000e-1		1.130000000000000e+1	4.600000000000000e+1	1.750000000000000e+2	7.918552000000000e-1
1.140000000000000e+1	7.500000000000000e+1	8.600000000000000e+1	5.341614900000000e-1		1.140000000000000e+1	6.900000000000000e+1	1.280000000000000e+2	6.497461900000000e-1
1.150000000000000e+1	4.900000000000000e+1	1.280000000000000e+2	7.231638400000000e-1		1.150000000000000e+1	6.600000000000000e+1	1.450000000000000e+2	6.872037900000000e-1
1.160000000000000e+1	7.300000000000000e+1	1.660000000000000e+2	6.945606700000000e-1		1.160000000000000e+1	5.100000000000000e+1	1.410000000000000e+2	7.343750000000000e-1
1.170000000000000e+1	7.100000000000000e+1	1.080000000000000e+2	6.033519600000000e-1		1.170000000000000e+1	4.400000000000000e+1	1.900000000000000e+2	8.119658100000000e-1
1.180000000000000e+1	1.800000000000000e+1	1.310000000000000e+2	8.791946300000000e-1		1.180000000000000e+1	6.300000000000000e+1	1.870000000000000e+2	7.480000000000000e-1
1.190000000000000e+1	4.600000000000000e+1	1.140000000000000e+2	7.125000000000000e-1		1.190000000000000e+1	9.700000000000000e+1	1.700000000000000e+2	6.367041200000000e-1
1.200000000000000e+1	7.100000000000000e+1	1.500000000000000e+2	6.787330299999999e-1		1.200000000000000e+1	9.200000000000000e+1	1.470000000000000e+2	6.150627600000001e-1
1.210000000000000e+1	-1.200000000000000e+1	1.650000000000000e+2	1.078431370000000e+0		1.210000000000000e+1	2.980000000000000e+2	7.300000000000000e+1	1.967655000000000e-1
1.220000000000000e+1	5.200000000000000e+1	1.250000000000000e+2	7.062146900000000e-1		1.220000000000000e+1	2.950000000000000e+2	8.000000000000000e+0	2.640264000000000e-2
1.230000000000000e+1	8.000000000000000e+1	8.700000000000000e+1	5.209580800000000e-1		1.230000000000000e+1	3.080000000000000e+2	4.700000000000000e+1	1.323943700000000e-1
1.240000000000000e+1	7.600000000000000e+1	8.400000000000000e+1	5.250000000000000e-1		1.240000000000000e+1	2.790000000000000e+2	2.800000000000000e+1	9.120521000000000e-2
1.250000000000000e+1	2.400000000000000e+1	1.290000000000000e+2	8.431372500000000e-1		1.250000000000000e+1	2.750000000000000e+2	2.300000000000000e+1	7.718121000000000e-2
1.260000000000000e+1	4.500000000000000e+1	1.160000000000000e+2	7.204968899999999e-1		1.260000000000000e+1	3.540000000000000e+2	2.700000000000000e+1	7.086613999999999e-2
1.270000000000000e+1	6.000000000000000e+1	1.300000000000000e+2	6.842105300000000e-1		1.270000000000000e+1	3.490000000000000e+2	4.300000000000000e+1	1.096938800000000e-1
1.280000000000000e+1	3.800000000000000e+1	1.270000000000000e+2	7.696969700000000e-1		1.280000000000000e+1	3.900000000000000e+2	4.800000000000000e+1	1.095890400000000e-1
1.290000000000000e+1	6.300000000000000e+1	1.370000000000000e+2	6.850000000000001e-1		1.290000000000000e+1	3.120000000000000e+2	6.100000000000000e+1	1.635388700000000e-1
1.300000000000000e+1	7.200000000000000e+1	1.090000000000000e+2	6.022099400000001e-1		1.300000000000000e+1	2.800000000000000e+2	3.200000000000000e+1	1.025641000000000e-1
1.310000000000000e+1	6.100000000000000e+1	1.410000000000000e+2	6.980198000000000e-1		1.310000000000000e+1	2.090000000000000e+2	2.600000000000000e+1	1.106383000000000e-1
1.320000000000000e+1	4.100000000000000e+1	1.290000000000000e+2	7.588235300000000e-1		1.320000000000000e+1	3.070000000000000e+2	5.100000000000000e+1	1.424581000000000e-1
1.330000000000000e+1	7.800000000000000e+1	1.150000000000000e+2	5.958549199999999e-1		1.330000000000000e+1	2.830000000000000e+2	6.300000000000000e+1	1.820809200000000e-1
1.340000000000000e+1	8.700000000000000e+1	1.540000000000000e+2	6.390041500000000e-1		1.340000000000000e+1	3.850000000000000e+2	2.900000000000000e+1	7.004831000000000e-2
1.350000000000000e+1	3.000000000000000e+1	1.530000000000000e+2	8.360655700000000e-1		1.350000000000000e+1	1.920000000000000e+2	4.600000000000000e+1	1.932773100000000e-1
1.360000000000000e+1	5.400000000000000e+1	1.070000000000000e+2	6.645962700000000e-1		1.360000000000000e+1	2.240000000000000e+2	3.000000000000000e+1	1.181102400000000e-1
1.370000000000000e+1	3.100000000000000e+1	1.020000000000000e+2	7.669172900000000e-1		1.370000000000000e+1	1.970000000000000e+2	3.600000000000000e+1	1.545064400000000e-1
1.380000000000000e+1	5.200000000000000e+1	1.880000000000000e+2	7.833333300000000e-1		1.380000000000000e+1	3.560000000000000e+2	3.200000000000000e+1	8.247423000000000e-2
1.390000000000000e+1	5.200000000000000e+1	1.300000000000000e+2	7.142857100000000e-1		1.390000000000000e+1	3.060000000000000e+2	4.700000000000000e+1	1.331444800000000e-1
1.400000000000000e+1	4.600000000000000e+1	1.360000000000000e+2	7.472527500000000e-1		1.400000000000000e+1	2.710000000000000e+2	4.900000000000000e+1	1.531250000000000e-1
1.410000000000000e+1	8.400000000000000e+1	1.100000000000000e+2	5.670103100000000e-1		1.410000000000000e+1	3.080000000000000e+2	7.100000000000000e+1	1.873350900000000e-1
1.420000000000000e+1	5.500000000000000e+1	1.330000000000000e+2	7.074468100000000e-1		1.420000000000000e+1	3.240000000000000e+2	5.200000000000000e+1	1.382978700000000e-1
1.430000000000000e+1	8.800000000000000e+1	1.150000000000000e+2	5.665024600000001e-1		1.430000000000000e+1	2.650000000000000e+2	2.200000000000000e+1	7.665505000000000e-2
1.440000000000000e+1	6.800000000000000e+1	1.440000000000000e+2	6.792452799999999e-1		1.440000000000000e+1	2.850000000000000e+2	5.800000000000000e+1	1.690962100000000e-1
1.450000000000000e+1	1.040000000000000e+2	1.190000000000000e+2	5.336322900000000e-1		1.450000000000000e+1	2.740000000000000e+2	6.000000000000000e+1	1.796407200000000e-1
1.460000000000000e+1	3.700000000000000e+1	1.480000000000000e+2	8.000000000000000e-1		1.460000000000000e+1	2.590000000000000e+2	1.500000000000000e+1	5.474453000000000e-2
1.470000000000000e+1	4.200000000000000e+1	1.100000000000000e+2	7.236842100000000e-1		1.470000000000000e+1	2.810000000000000e+2	2.600000000000000e+1	8.469055000000000e-2
1.480000000000000e+1	5.100000000000000e+1	1.450000000000000e+2	7.397959200000000e-1		1.480000000000000e+1	2.690000000000000e+2	6.300000000000000e+1	1.897590400000000e-1
1.490000000000000e+1	7.100000000000000e+1	1.300000000000000e+2	6.467661700000000e-1		1.490000000000000e+1	2.960000000000000e+2	3.000000000000000e+1	9.202454000000000e-2
1.500000000000000e+1	7.800000000000000e+1	1.110000000000000e+2	5.873015900000000e-1		1.500000000000000e+1	2.300000000000000e+2	4.200000000000000e+1	1.544117600000000e-1
1.510000000000000e+1	1.300000000000000e+2	9.400000000000000e+1	4.196428600000000e-1		1.510000000000000e+1	2.470000000000000e+2	8.400000000000000e+1	2.537764400000000e-1
1.520000000000000e+1	6.800000000000000e+1	1.430000000000000e+2	6.777251199999999e-1		1.520000000000000e+1	2.600000000000000e+2	4.100000000000000e+1	1.362126200000000e-1
1.530000000000000e+1	6.500000000000000e+1	1.130000000000000e+2	6.348314600000000e-1		1.530000000000000e+1	2.580000000000000e+2	4.500000000000000e+1	1.485148500000000e-1
1.540000000000000e+1	4.700000000000000e+1	1.070000000000000e+2	6.948051900000000e-1		1.540000000000000e+1	3.080000000000000e+2	2.200000000000000e+1	6.666667000000000e-2
1.550000000000000e+1	3.900000000000000e+1	1.020000000000000e+2	7.234042600000000e-1		1.550000000000000e+1	2.810000000000000e+2	2.000000000000000e+1	6.644518000000001e-2
1.560000000000000e+1	1.000000000000000e+1	9.900000000000000e+1	9.082568800000000e-1		1.560000000000000e+1	3.120000000000000e+2	2.900000000000000e+1	8.504399000000000e-2
1.570000000000000e+1	4.300000000000000e+1	1.520000000000000e+2	7.794871800000000e-1		1.570000000000000e+1	2.520000000000000e+2	4.400000000000000e+1	1.486486500000000e-1
1.580000000000000e+1	3.200000000000000e+1	1.770000000000000e+2	8.468899500000000e-1		1.580000000000000e+1	3.240000000000000e+2	2.300000000000000e+1	6.628241999999999e-2
1.590000000000000e+1	5.300000000000000e+1	1.310000000000000e+2	7.119565200000000e-1		1.590000000000000e+1	2.640000000000000e+2	6.100000000000000e+1	1.876923100000000e-1
1.600000000000000e+1	8.000000000000000e+1	1.630000000000000e+2	6.707818900000000e-1		1.600000000000000e+1	3.000000000000000e+2	3.200000000000000e+1	9.638554000000000e-2
1.610000000000000e+1	2.300000000000000e+1	1.390000000000000e+2	8.580246900000000e-1		1.610000000000000e+1	3.090000000000000e+2	6.900000000000000e+1	1.825396800000000e-1
1.620000000000000e+1	4.900000000000000e+1	1.920000000000000e+2	7.966805000000000e-1		1.620000000000000e+1	3.200000000000000e+2	3.700000000000000e+1	1.036414600000000e-1
1.630000000000000e+1	7.500000000000000e+1	1.480000000000000e+2	6.636771299999999e-1		1.630000000000000e+1	2.490000000000000e+2	4.000000000000000e+1	1.384083000000000e-1
1.640000000000000e+1	2.300000000000000e+1	1.430000000000000e+2	8.614457800000000e-1		1.640000000000000e+1	1.820000000000000e+2	3.600000000000000e+1	1.651376100000000e-1
1.650000000000000e+1	2.700000000000000e+1	1.210000000000000e+2	8.175675700000000e-1		1.650000000000000e+1	2.040000000000000e+2	7.100000000000000e+1	2.581818200000000e-1
1.660000000000000e+1	3.000000000000000e+1	1.590000000000000e+2	8.412698400000000e-1		1.660000000000000e+1	2.960000000000000e+2	1.700000000000000e+1	5.431310000000000e-2
1.670000000000000e+1	3.700000000000000e+1	1.510000000000000e+2	8.031914900000000e-1		1.670000000000000e+1	2.550000000000000e+2	6.900000000000000e+1	2.129629600000000e-1
1.680000000000000e+1	7.100000000000000e+1	1.320000000000000e+2	6.502463100000000e-1		1.680000000000000e+1	2.440000000000000e+2	3.700000000000000e+1	1.316726000000000e-1
1.690000000000000e+1	3.300000000000000e+1	1.030000000000000e+2	7.573529400000000e-1		1.690000000000000e+1	2.990000000000000e+2	2.000000000000000e+1	6.269592000000000e-2
1.700000000000000e+1	5.400000000000000e+1	1.140000000000000e+2	6.785714300000000e-1		1.700000000000000e+1	2.440000000000000e+2	3.600000000000000e+1	1.285714300000000e-1
1.710000000000000e+1	5.600000000000000e+1	1.530000000000000e+2	7.320574200000000e-1		1.710000000000000e+1	3.100000000000000e+2	1.600000000000000e+1	4.907975000000000e-2
1.720000000000000e+1	3.900000000000000e+1	9.300000000000000e+1	7.045454500000000e-1		1.720000000000000e+1	2.660000000000000e+2	3.000000000000000e+1	1.013513500000000e-1
1.730000000000000e+1	3.000000000000000e+1	1.020000000000000e+2	7.727272700000000e-1		1.730000000000000e+1	3.210000000000000e+2	4.300000000000000e+1	1.181318700000000e-1
1.740000000000000e+1	7.900000000000000e+1	9.800000000000000e+1	5.536723200000000e-1		1.740000000000000e+1	3.770000000000000e+2	5.000000000000000e+1	1.170960200000000e-1
1.750000000000000e+1	5.000000000000000e+1	1.500000000000000e+2	7.500000000000000e-1		1.750000000000000e+1	2.780000000000000e+2	-2.000000000000000e+0	-7.246380000000000e-3
1.760000000000000e+1	6.400000000000000e+1	2.040000000000000e+2	7.611940300000000e-1		1.760000000000000e+1	2.910000000000000e+2	5.200000000000000e+1	1.516035000000000e-1
1.770000000000000e+1	3.500000000000000e+1	8.500000000000000e+1	7.083333300000000e-1		1.770000000000000e+1	2.430000000000000e+2	5.200000000000000e+1	1.762711900000000e-1
1.780000000000000e+1	2.700000000000000e+1	1.440000000000000e+2	8.421052600000000e-1		1.780000000000000e+1	2.070000000000000e+2	2.600000000000000e+1	1.115879800000000e-1
1.790000000000000e+1	7.800000000000000e+1	1.790000000000000e+2	6.964980500000000e-1		1.790000000000000e+1	1.870000000000000e+2	4.800000000000000e+1	2.042553200000000e-1
1.800000000000000e+1	6.700000000000000e+1	1.400000000000000e+2	6.763285000000000e-1		1.800000000000000e+1	2.680000000000000e+2	3.100000000000000e+1	1.036789300000000e-1
1.810000000000000e+1	7.000000000000000e+1	1.420000000000000e+2	6.698113200000000e-1		1.810000000000000e+1	2.940000000000000e+2	3.000000000000000e+1	9.259259000000000e-2
1.820000000000000e+1	3.200000000000000e+1	1.600000000000000e+2	8.333333300000000e-1		1.820000000000000e+1	3.020000000000000e+2	2.500000000000000e+1	7.645260000000000e-2
1.830000000000000e+1	6.700000000000000e+1	1.400000000000000e+2	6.763285000000000e-1		1.830000000000000e+1	2.770000000000000e+2	4.800000000000000e+1	1.476923100000000e-1
1.840000000000000e+1	6.000000000000000e+1	7.400000000000000e+1	5.522388100000000e-1		1.840000000000000e+1	2.800000000000000e+2	1.400000000000000e+1	4.761905000000000e-2
1.850000000000000e+1	7.200000000000000e+1	1.200000000000000e+2	6.250000000000000e-1		1.850000000000000e+1	2.780000000000000e+2	2.600000000000000e+1	8.552632000000000e-2
1.860000000000000e+1	7.200000000000000e+1	7.000000000000000e+1	4.929577500000000e-1		1.860000000000000e+1	2.760000000000000e+2	2.200000000000000e+1	7.382550000000000e-2
1.870000000000000e+1	4.900000000000000e+1	9.900000000000000e+1	6.689189200000000e-1		1.870000000000000e+1	2.640000000000000e+2	2.700000000000000e+1	9.278351000000000e-2
1.880000000000000e+1	3.500000000000000e+1	1.730000000000000e+2	8.317307700000000e-1		1.880000000000000e+1	2.650000000000000e+2	3.600000000000000e+1	1.196013300000000e-1
1.890000000000000e+1	5.500000000000000e+1	1.070000000000000e+2	6.604938299999999e-1		1.890000000000000e+1	3.540000000000000e+2	4.200000000000000e+1	1.060606100000000e-1
1.900000000000000e+1	4.500000000000000e+1	8.700000000000000e+1	6.590909100000000e-1		1.900000000000000e+1	2.520000000000000e+2	5.600000000000000e+1	1.818181800000000e-1
1.910000000000000e+1	2.400000000000000e+1	1.090000000000000e+2	8.195488700000000e-1		1.910000000000000e+1	3.210000000000000e+2	2.800000000000000e+1	8.022923000000000e-2
1.920000000000000e+1	4.000000000000000e+1	1.150000000000000e+2	7.419354800000000e-1		1.920000000000000e+1	2.870000000000000e+2	4.100000000000000e+1	1.250000000000000e-1
1.930000000000000e+1	6.900000000000000e+1	7.300000000000000e+1	5.140845100000000e-1		1.930000000000000e+1	3.010000000000000e+2	3.200000000000000e+1	9.609610000000000e-2
1.940000000000000e+1	6.700000000000000e+1	9.700000000000000e+1	5.914634100000000e-1		1.940000000000000e+1	2.510000000000000e+2	1.400000000000000e+1	5.283019000000000e-2
1.950000000000000e+1	1.400000000000000e+1	1.230000000000000e+2	8.978102200000000e-1		1.950000000000000e+1	2.990000000000000e+2	1.700000000000000e+1	5.379747000000000e-2
1.960000000000000e+1	3.400000000000000e+1	1.070000000000000e+2	7.588652500000000e-1		1.960000000000000e+1	2.680000000000000e+2	3.400000000000000e+1	1.125827800000000e-1
1.970000000000000e+1	6.600000000000000e+1	1.010000000000000e+2	6.047904200000001e-1		1.970000000000000e+1	3.060000000000000e+2	2.800000000000000e+1	8.383234000000000e-2
1.980000000000000e+1	1.800000000000000e+1	1.010000000000000e+2	8.487395000000000e-1		1.980000000000000e+1	2.120000000000000e+2	2.500000000000000e+1	1.054852300000000e-1
1.990000000000000e+1	9.000000000000000e+0	1.470000000000000e+2	9.423076900000000e-1		1.990000000000000e+1	2.250000000000000e+2	6.300000000000000e+1	2.187500000000000e-1
2.000000000000000e+1	5.900000000000000e+1	1.770000000000000e+2	7.500000000000000e-1		2.000000000000000e+1	3.330000000000000e+2	6.700000000000000e+1	1.675000000000000e-1
2.010000000000000e+1	7.700000000000000e+1	1.310000000000000e+2	6.298076900000000e-1		2.010000000000000e+1	3.390000000000000e+2	4.500000000000000e+1	1.171875000000000e-1
2.020000000000000e+1	4.800000000000000e+1	1.460000000000000e+2	7.525773200000000e-1		2.020000000000000e+1	2.660000000000000e+2	7.500000000000000e+1	2.199413500000000e-1
2.030000000000000e+1	5.600000000000000e+1	9.600000000000000e+1	6.315789500000000e-1		2.030000000000000e+1	2.970000000000000e+2	2.800000000000000e+1	8.615385000000000e-2
2.040000000000000e+1	5.300000000000000e+1	1.520000000000000e+2	7.414634100000000e-1		2.040000000000000e+1	2.560000000000000e+2	3.000000000000000e+1	1.048951000000000e-1
2.050000000000000e+1	3.300000000000000e+1	9.700000000000000e+1	7.461538500000000e-1		2.050000000000000e+1	3.030000000000000e+2	3.100000000000000e+1	9.281437000000000e-2
2.060000000000000e+1	3.600000000000000e+1	7.200000000000000e+1	6.666666700000000e-1		2.060000000000000e+1	2.240000000000000e+2	5.300000000000000e+1	1.913357400000000e-1
2.070000000000000e+1	4.000000000000000e+1	1.080000000000000e+2	7.297297300000000e-1		2.070000000000000e+1	3.390000000000000e+2	2.300000000000000e+1	6.353591000000000e-2
2.080000000000000e+1	2.900000000000000e+1	1.220000000000000e+2	8.079470200000000e-1		2.080000000000000e+1	3.240000000000000e+2	2.200000000000000e+1	6.358382000000000e-2
2.090000000000000e+1	6.800000000000000e+1	1.490000000000000e+2	6.866359399999999e-1		2.090000000000000e+1	2.630000000000000e+2	1.200000000000000e+1	4.363636000000000e-2
2.100000000000000e+1	5.200000000000000e+1	8.900000000000000e+1	6.312056700000001e-1		2.100000000000000e+1	2.600000000000000e+2	2.700000000000000e+1	9.407666000000000e-2
2.110000000000000e+1	4.000000000000000e+1	1.100000000000000e+2	7.333333300000000e-1		2.110000000000000e+1	2.510000000000000e+2	5.800000000000000e+1	1.877022700000000e-1
2.120000000000000e+1	4.600000000000000e+1	1.180000000000000e+2	7.195122000000001e-1		2.120000000000000e+1	2.710000000000000e+2	2.600000000000000e+1	8.754209000000000e-2
2.130000000000000e+1	4.600000000000000e+1	1.560000000000000e+2	7.722772300000000e-1		2.130000000000000e+1	2.480000000000000e+2	5.200000000000000e+1	1.733333300000000e-1
2.140000000000000e+1	4.900000000000000e+1	1.660000000000000e+2	7.720930200000000e-1		2.140000000000000e+1	2.260000000000000e+2	2.900000000000000e+1	1.137254900000000e-1
2.150000000000000e+1	8.200000000000000e+1	1.260000000000000e+2	6.057692300000001e-1		2.150000000000000e+1	2.610000000000000e+2	1.400000000000000e+1	5.090909000000000e-2
2.160000000000000e+1	5.500000000000000e+1	1.210000000000000e+2	6.875000000000000e-1		2.160000000000000e+1	2.860000000000000e+2	9.000000000000000e+0	3.050847000000000e-2
2.170000000000000e+1	7.400000000000000e+1	1.250000000000000e+2	6.281407000000000e-1		2.170000000000000e+1	1.980000000000000e+2	1.700000000000000e+1	7.906977000000000e-2
2.180000000000000e+1	6.400000000000000e+1	1.140000000000000e+2	6.404494400000000e-1		2.180000000000000e+1	2.350000000000000e+2	3.600000000000000e+1	1.328413300000000e-1
2.190000000000000e+1	6.300000000000000e+1	1.320000000000000e+2	6.769230800000000e-1		2.190000000000000e+1	3.150000000000000e+2	3.100000000000000e+1	8.959538000000000e-2
2.200000000000000e+1	6.500000000000000e+1	1.260000000000000e+2	6.596858599999999e-1		2.200000000000000e+1	2.770000000000000e+2	2.200000000000000e+1	7.357860000000000e-2
2.210000000000000e+1	7.100000000000000e+1	1.020000000000000e+2	5.895953800000000e-1		2.210000000000000e+1	1.780000000000000e+2	1.800000000000000e+1	9.183673000000000e-2
2.220000000000000e+1	5.900000000000000e+1	8.900000000000000e+1	6.013513499999999e-1		2.220000000000000e+1	3.220000000000000e+2	5.300000000000000e+1	1.413333300000000e-1
2.230000000000000e+1	8.200000000000000e+1	8.700000000000000e+1	5.147929000000000e-1		2.230000000000000e+1	3.830000000000000e+2	5.900000000000000e+1	1.334841600000000e-1
2.240000000000000e+1	5.500000000000000e+1	1.580000000000000e+2	7.417840400000000e-1		2.240000000000000e+1	2.720000000000000e+2	2.400000000000000e+1	8.108108000000000e-2
2.250000000000000e+1	1.380000000000000e+2	1.460000000000000e+2	5.140845100000000e-1		2.250000000000000e+1	2.400000000000000e+2	3.500000000000000e+1	1.272727300000000e-1
2.260000000000000e+1	2.800000000000000e+1	5.700000000000000e+1	6.705882399999999e-1		2.260000000000000e+1	2.590000000000000e+2	4.600000000000000e+1	1.508196700000000e-1
2.270000000000000e+1	5.000000000000000e+1	1.320000000000000e+2	7.252747300000000e-1		2.270000000000000e+1	3.800000000000000e+2	2.400000000000000e+1	5.940594000000000e-2
2.280000000000000e+1	3.800000000000000e+1	1.230000000000000e+2	7.639751600000000e-1		2.280000000000000e+1	2.690000000000000e+2	6.500000000000000e+1	1.946107800000000e-1
2.290000000000000e+1	5.300000000000000e+1	1.430000000000000e+2	7.295918400000000e-1		2.290000000000000e+1	2.530000000000000e+2	5.000000000000000e+1	1.650165000000000e-1
2.300000000000000e+1	5.700000000000000e+1	9.400000000000000e+1	6.225165600000000e-1		2.300000000000000e+1	1.940000000000000e+2	2.500000000000000e+1	1.141552500000000e-1
2.310000000000000e+1	6.900000000000000e+1	1.030000000000000e+2	5.988372100000000e-1		2.310000000000000e+1	2.840000000000000e+2	1.100000000000000e+1	3.728814000000000e-2
2.320000000000000e+1	5.400000000000000e+1	1.380000000000000e+2	7.187500000000000e-1		2.320000000000000e+1	2.760000000000000e+2	2.000000000000000e+1	6.756756999999999e-2
2.330000000000000e+1	8.100000000000000e+1	1.970000000000000e+2	7.086330900000000e-1		2.330000000000000e+1	2.340000000000000e+2	6.500000000000000e+1	2.173913000000000e-1
2.340000000000000e+1	7.100000000000000e+1	1.260000000000000e+2	6.395939100000000e-1		2.340000000000000e+1	2.510000000000000e+2	4.700000000000000e+1	1.577181200000000e-1
2.350000000000000e+1	3.300000000000000e+1	7.800000000000000e+1	7.027027000000000e-1		2.350000000000000e+1	2.440000000000000e+2	1.600000000000000e+1	6.153846000000000e-2
2.360000000000000e+1	2.100000000000000e+1	7.900000000000000e+1	7.900000000000000e-1		2.360000000000000e+1	3.060000000000000e+2	6.700000000000000e+1	1.796246600000000e-1
2.370000000000000e+1	4.800000000000000e+1	1.320000000000000e+2	7.333333300000000e-1		2.370000000000000e+1	1.760000000000000e+2	1.600000000000000e+1	8.333333000000000e-2
2.380000000000000e+1	1.120000000000000e+2	1.230000000000000e+2	5.234042599999999e-1		2.380000000000000e+1	2.850000000000000e+2	2.600000000000000e+1	8.360129000000000e-2
2.390000000000000e+1	7.800000000000000e+1	2.340000000000000e+2	7.500000000000000e-1		2.390000000000000e+1	2.970000000000000e+2	3.500000000000000e+1	1.054216900000000e-1
2.400000000000000e+1	4.500000000000000e+1	9.300000000000000e+1	6.739130400000000e-1		2.400000000000000e+1	2.110000000000000e+2	4.700000000000000e+1	1.821705400000000e-1
2.410000000000000e+1	5.100000000000000e+1	1.030000000000000e+2	6.688311700000000e-1		2.410000000000000e+1	2.680000000000000e+2	2.600000000000000e+1	8.843537000000000e-2
2.420000000000000e+1	2.200000000000000e+1	1.580000000000000e+2	8.777777800000000e-1		2.420000000000000e+1	1.350000000000000e+2	3.300000000000000e+1	1.964285700000000e-1
2.430000000000000e+1	4.600000000000000e+1	7.400000000000000e+1	6.166666700000000e-1		2.430000000000000e+1	3.180000000000000e+2	1.000000000000000e+1	3.048780000000000e-2
2.440000000000000e+1	2.400000000000000e+1	8.700000000000000e+1	7.837837800000000e-1		2.440000000000000e+1	3.180000000000000e+2	7.500000000000000e+1	1.908396900000000e-1
2.450000000000000e+1	6.100000000000000e+1	1.110000000000000e+2	6.453488400000000e-1		2.450000000000000e+1	2.180000000000000e+2	6.900000000000000e+1	2.404181200000000e-1
2.460000000000000e+1	8.800000000000000e+1	1.620000000000000e+2	6.480000000000000e-1		2.460000000000000e+1	2.840000000000000e+2	2.900000000000000e+1	9.265176000000000e-2
2.470000000000000e+1	4.500000000000000e+1	5.500000000000000e+1	5.500000000000001e-1		2.470000000000000e+1	1.940000000000000e+2	4.800000000000000e+1	1.983471100000000e-1
2.480000000000000e+1	4.800000000000000e+1	6.600000000000000e+1	5.789473700000000e-1		2.480000000000000e+1	2.130000000000000e+2	7.600000000000000e+1	2.629757800000000e-1
2.490000000000000e+1	7.500000000000000e+1	8.700000000000000e+1	5.370370400000000e-1		2.490000000000000e+1	2.270000000000000e+2	1.500000000000000e+1	6.198347000000000e-2
2.500000000000000e+1	7.300000000000000e+1	1.080000000000000e+2	5.966850800000000e-1		2.500000000000000e+1	2.670000000000000e+2	5.700000000000000e+1	1.759259300000000e-1
2.510000000000000e+1	4.500000000000000e+1	1.070000000000000e+2	7.039473700000000e-1		2.510000000000000e+1	2.710000000000000e+2	4.200000000000000e+1	1.341853000000000e-1
2.520000000000000e+1	1.040000000000000e+2	7.300000000000000e+1	4.124293800000000e-1		2.520000000000000e+1	2.870000000000000e+2	2.100000000000000e+1	6.818182000000001e-2
2.530000000000000e+1	5.100000000000000e+1	1.400000000000000e+2	7.329842900000000e-1		2.530000000000000e+1	2.350000000000000e+2	2.400000000000000e+1	9.266409000000000e-2
2.540000000000000e+1	2.300000000000000e+1	7.600000000000000e+1	7.676767700000000e-1		2.540000000000000e+1	3.480000000000000e+2	4.200000000000000e+1	1.076923100000000e-1
2.550000000000000e+1	6.200000000000000e+1	1.400000000000000e+2	6.930693100000001e-1		2.550000000000000e+1	3.110000000000000e+2	2.100000000000000e+1	6.325301000000000e-2
2.560000000000000e+1	3.600000000000000e+1	1.270000000000000e+2	7.791411000000000e-1		2.560000000000000e+1	2.700000000000000e+2	1.000000000000000e+1	3.571429000000000e-2
2.570000000000000e+1	4.300000000000000e+1	1.170000000000000e+2	7.312500000000000e-1		2.570000000000000e+1	3.150000000000000e+2	2.400000000000000e+1	7.079646000000001e-2
2.580000000000000e+1	4.600000000000000e+1	1.440000000000000e+2	7.578947400000000e-1		2.580000000000000e+1	3.010000000000000e+2	5.000000000000000e+1	1.424501400000000e-1
2.590000000000000e+1	6.800000000000000e+1	1.270000000000000e+2	6.512820499999999e-1		2.590000000000000e+1	2.290000000000000e+2	3.100000000000000e+1	1.192307700000000e-1
2.600000000000000e+1	1.400000000000000e+1	7.800000000000000e+1	8.478260900000000e-1		2.600000000000000e+1	3.460000000000000e+2	6.600000000000000e+1	1.601941700000000e-1
2.610000000000000e+1	5.500000000000000e+1	1.280000000000000e+2	6.994535500000000e-1		2.610000000000000e+1	2.870000000000000e+2	2.000000000000000e+1	6.514657999999999e-2
2.620000000000000e+1	2.600000000000000e+1	1.240000000000000e+2	8.266666700000000e-1		2.620000000000000e+1	3.060000000000000e+2	3.700000000000000e+1	1.078717200000000e-1
2.630000000000000e+1	6.700000000000000e+1	1.470000000000000e+2	6.869158900000000e-1		2.630000000000000e+1	2.940000000000000e+2	7.800000000000000e+1	2.096774200000000e-1
2.640000000000000e+1	5.300000000000000e+1	1.330000000000000e+2	7.150537600000000e-1		2.640000000000000e+1	3.610000000000000e+2	3.200000000000000e+1	8.142494000000000e-2
2.650000000000000e+1	2.300000000000000e+1	1.160000000000000e+2	8.345323700000000e-1		2.650000000000000e+1	2.030000000000000e+2	6.600000000000000e+1	2.453531600000000e-1
2.660000000000000e+1	8.700000000000000e+1	1.370000000000000e+2	6.116071400000001e-1		2.660000000000000e+1	2.200000000000000e+2	4.000000000000000e+1	1.538461500000000e-1
2.670000000000000e+1	5.500000000000000e+1	1.300000000000000e+2	7.027027000000000e-1		2.670000000000000e+1	3.120000000000000e+2	7.700000000000000e+1	1.979434400000000e-1
2.680000000000000e+1	6.900000000000000e+1	1.970000000000000e+2	7.406015000000000e-1		2.680000000000000e+1	3.420000000000000e+2	4.400000000000000e+1	1.139896400000000e-1
2.690000000000000e+1	5.200000000000000e+1	1.060000000000000e+2	6.708860800000001e-1		2.690000000000000e+1	2.320000000000000e+2	2.400000000000000e+1	9.375000000000000e-2
2.700000000000000e+1	4.100000000000000e+1	1.170000000000000e+2	7.405063300000000e-1		2.700000000000000e+1	2.310000000000000e+2	1.500000000000000e+1	6.097561000000000e-2
2.710000000000000e+1	4.800000000000000e+1	1.740000000000000e+2	7.837837800000000e-1		2.710000000000000e+1	3.320000000000000e+2	2.600000000000000e+1	7.262570000000000e-2
2.720000000000000e+1	7.300000000000000e+1	9.500000000000000e+1	5.654761900000001e-1		2.720000000000000e+1	2.650000000000000e+2	3.200000000000000e+1	1.077441100000000e-1
2.730000000000000e+1	4.900000000000000e+1	1.050000000000000e+2	6.818181800000001e-1		2.730000000000000e+1	2.120000000000000e+2	1.400000000000000e+1	6.194690000000000e-2
2.740000000000000e+1	3.700000000000000e+1	1.040000000000000e+2	7.375886500000000e-1		2.740000000000000e+1	3.040000000000000e+2	3.200000000000000e+1	9.523810000000000e-2
2.750000000000000e+1	2.100000000000000e+1	1.600000000000000e+2	8.839779000000000e-1		2.750000000000000e+1	2.860000000000000e+2	4.600000000000000e+1	1.385542200000000e-1
2.760000000000000e+1	3.000000000000000e+1	1.400000000000000e+2	8.235294100000000e-1		2.760000000000000e+1	2.810000000000000e+2	3.000000000000000e+1	9.646302000000000e-2
2.770000000000000e+1	4.200000000000000e+1	1.020000000000000e+2	7.083333300000000e-1		2.770000000000000e+1	2.290000000000000e+2	9.000000000000000e+0	3.781513000000000e-2
2.780000000000000e+1	7.300000000000000e+1	1.780000000000000e+2	7.091633500000000e-1		2.780000000000000e+1	2.650000000000000e+2	1.000000000000000e+0	3.759400000000000e-3
2.790000000000000e+1	9.400000000000000e+1	1.010000000000000e+2	5.179487200000000e-1		2.790000000000000e+1	2.330000000000000e+2	9.000000000000000e+0	3.719008000000000e-2
2.800000000000000e+1	5.000000000000000e+1	1.150000000000000e+2	6.969697000000000e-1		2.800000000000000e+1	2.730000000000000e+2	7.300000000000000e+1	2.109826600000000e-1
2.810000000000000e+1	3.500000000000000e+1	9.500000000000000e+1	7.307692300000000e-1		2.810000000000000e+1	3.130000000000000e+2	3.000000000000000e+1	8.746356000000000e-2
2.820000000000000e+1	6.200000000000000e+1	1.310000000000000e+2	6.787564800000000e-1		2.820000000000000e+1	2.350000000000000e+2	2.600000000000000e+1	9.961686000000000e-2
2.830000000000000e+1	1.110000000000000e+2	1.370000000000000e+2	5.524193500000000e-1		2.830000000000000e+1	2.390000000000000e+2	3.800000000000000e+1	1.371841200000000e-1
2.840000000000000e+1	4.500000000000000e+1	1.310000000000000e+2	7.443181800000000e-1		2.840000000000000e+1	3.260000000000000e+2	1.000000000000000e+1	2.976190000000000e-2
2.850000000000000e+1	4.800000000000000e+1	1.190000000000000e+2	7.125748500000000e-1		2.850000000000000e+1	3.040000000000000e+2	4.000000000000000e+1	1.162790700000000e-1
2.860000000000000e+1	6.000000000000000e+1	1.140000000000000e+2	6.551724100000000e-1		2.860000000000000e+1	2.290000000000000e+2	2.900000000000000e+1	1.124031000000000e-1
2.870000000000000e+1	2.500000000000000e+1	1.150000000000000e+2	8.214285700000000e-1		2.870000000000000e+1	3.300000000000000e+2	3.000000000000000e+1	8.333333000000000e-2
2.880000000000000e+1	6.400000000000000e+1	1.100000000000000e+2	6.321839100000000e-1		2.880000000000000e+1	2.570000000000000e+2	4.300000000000000e+1	1.433333300000000e-1
2.890000000000000e+1	5.000000000000000e+1	1.260000000000000e+2	7.159090900000000e-1		2.890000000000000e+1	2.790000000000000e+2	1.600000000000000e+1	5.423729000000000e-2
2.900000000000000e+1	4.000000000000000e+1	1.290000000000000e+2	7.633136100000000e-1		2.900000000000000e+1	2.560000000000000e+2	4.700000000000000e+1	1.551155100000000e-1
2.910000000000000e+1	7.800000000000000e+1	1.540000000000000e+2	6.637931000000000e-1		2.910000000000000e+1	3.150000000000000e+2	4.600000000000000e+1	1.274238200000000e-1
2.920000000000000e+1	6.400000000000000e+1	1.570000000000000e+2	7.104072400000000e-1		2.920000000000000e+1	2.120000000000000e+2	3.300000000000000e+1	1.346938800000000e-1
2.930000000000000e+1	3.800000000000000e+1	1.110000000000000e+2	7.449664400000000e-1		2.930000000000000e+1	3.280000000000000e+2	5.400000000000000e+1	1.413612600000000e-1
2.940000000000000e+1	6.600000000000000e+1	1.140000000000000e+2	6.333333300000000e-1		2.940000000000000e+1	3.540000000000000e+2	5.500000000000000e+1	1.344743300000000e-1
2.950000000000000e+1	5.300000000000000e+1	1.060000000000000e+2	6.666666700000000e-1		2.950000000000000e+1	3.200000000000000e+2	2.400000000000000e+1	6.976744000000000e-2
2.960000000000000e+1	6.400000000000000e+1	1.300000000000000e+2	6.701030900000000e-1		2.960000000000000e+1	2.070000000000000e+2	5.500000000000000e+1	2.099236600000000e-1
2.970000000000000e+1	3.500000000000000e+1	1.530000000000000e+2	8.138297900000000e-1		2.970000000000000e+1	3.450000000000000e+2	1.600000000000000e+1	4.432133000000000e-2
2.980000000000000e+1	6.900000000000000e+1	9.400000000000000e+1	5.766871200000000e-1		2.980000000000000e+1	3.010000000000000e+2	5.100000000000000e+1	1.448863600000000e-1
2.990000000000000e+1	4.200000000000000e+1	1.690000000000000e+2	8.009478700000000e-1		2.990000000000000e+1	2.500000000000000e+1	-2.000000000000000e+0	-8.695652000000000e-2
3.000000000000000e+1	4.600000000000000e+1	1.600000000000000e+2	7.766990300000000e-1		3.000000000000000e+1	3.180000000000000e+2	3.700000000000000e+1	1.042253500000000e-1
3.010000000000000e+1	5.000000000000000e+1	1.260000000000000e+2	7.159090900000000e-1		3.010000000000000e+1	2.270000000000000e+2	6.000000000000000e+0	2.575107000000000e-2
3.020000000000000e+1	2.900000000000000e+1	6.600000000000000e+1	6.947368400000000e-1		3.020000000000000e+1	2.690000000000000e+2	2.000000000000000e+1	6.920415000000001e-2
3.030000000000000e+1	5.500000000000000e+1	1.260000000000000e+2	6.961326000000000e-1		3.030000000000000e+1	2.880000000000000e+2	5.600000000000000e+1	1.627907000000000e-1
3.040000000000000e+1	6.200000000000000e+1	1.040000000000000e+2	6.265060200000000e-1		3.040000000000000e+1	3.000000000000000e+2	1.100000000000000e+1	3.536977000000000e-2
3.050000000000000e+1	4.100000000000000e+1	1.060000000000000e+2	7.210884400000000e-1		3.050000000000000e+1	2.100000000000000e+2	2.300000000000000e+1	9.871245000000000e-2
3.060000000000000e+1	4.900000000000000e+1	1.270000000000000e+2	7.215909100000000e-1		3.060000000000000e+1	3.000000000000000e+2	2.900000000000000e+1	8.814590000000000e-2
3.070000000000000e+1	5.100000000000000e+1	1.200000000000000e+2	7.017543899999999e-1		3.070000000000000e+1	3.190000000000000e+2	3.500000000000000e+1	9.887006000000000e-2
3.080000000000000e+1	7.200000000000000e+1	1.150000000000000e+2	6.149732600000000e-1		3.080000000000000e+1	1.540000000000000e+2	7.000000000000000e+0	4.347826000000000e-2
3.090000000000000e+1	5.400000000000000e+1	1.090000000000000e+2	6.687116600000001e-1		3.090000000000000e+1	2.480000000000000e+2	4.200000000000000e+1	1.448275900000000e-1
3.100000000000000e+1	5.300000000000000e+1	1.330000000000000e+2	7.150537600000000e-1		3.100000000000000e+1	2.090000000000000e+2	1.600000000000000e+1	7.111111000000001e-2
3.110000000000000e+1	2.000000000000000e+1	9.000000000000000e+1	8.181818200000000e-1		3.110000000000000e+1	2.940000000000000e+2	4.800000000000000e+1	1.403508800000000e-1
3.120000000000000e+1	7.500000000000000e+1	8.700000000000000e+1	5.370370400000000e-1		3.120000000000000e+1	1.990000000000000e+2	4.000000000000000e+1	1.673640200000000e-1
3.130000000000000e+1	1.900000000000000e+1	1.680000000000000e+2	8.983957200000000e-1		3.130000000000000e+1	2.520000000000000e+2	2.400000000000000e+1	8.695652000000000e-2
3.140000000000000e+1	5.600000000000000e+1	1.220000000000000e+2	6.853932600000000e-1		3.140000000000000e+1	2.660000000000000e+2	3.300000000000000e+1	1.103678900000000e-1
3.150000000000000e+1	4.700000000000000e+1	1.040000000000000e+2	6.887417200000000e-1		3.150000000000000e+1	3.070000000000000e+2	3.000000000000000e+0	9.677420000000002e-3
3.160000000000000e+1	1.800000000000000e+1	1.280000000000000e+2	8.767123300000000e-1		3.160000000000000e+1	2.800000000000000e+2	2.200000000000000e+1	7.284768000000000e-2
3.170000000000000e+1	2.300000000000000e+1	1.420000000000000e+2	8.606060600000000e-1		3.170000000000000e+1	2.820000000000000e+2	4.100000000000000e+1	1.269349800000000e-1
3.180000000000000e+1	8.100000000000000e+1	1.060000000000000e+2	5.668449200000000e-1		3.180000000000000e+1	2.750000000000000e+2	2.800000000000000e+1	9.240924000000000e-2
3.190000000000000e+1	6.100000000000000e+1	2.310000000000000e+2	7.910958900000000e-1		3.190000000000000e+1	2.770000000000000e+2	3.700000000000000e+1	1.178343900000000e-1
3.200000000000000e+1	3.700000000000000e+1	1.270000000000000e+2	7.743902400000000e-1		3.200000000000000e+1	2.880000000000000e+2	2.200000000000000e+1	7.096774000000000e-2
3.210000000000000e+1	1.300000000000000e+1	1.180000000000000e+2	9.007633600000000e-1		3.210000000000000e+1	2.750000000000000e+2	2.300000000000000e+1	7.718121000000000e-2
3.220000000000000e+1	2.600000000000000e+1	1.550000000000000e+2	8.563535900000000e-1		3.220000000000000e+1	3.220000000000000e+2	3.100000000000000e+1	8.781870000000000e-2
3.230000000000000e+1	6.900000000000000e+1	1.050000000000000e+2	6.034482799999999e-1		3.230000000000000e+1	2.300000000000000e+2	3.000000000000000e+1	1.153846200000000e-1
3.240000000000000e+1	2.600000000000000e+1	1.190000000000000e+2	8.206896600000000e-1		3.240000000000000e+1	1.860000000000000e+2	1.400000000000000e+1	7.000000000000001e-2
3.250000000000000e+1	6.600000000000000e+1	1.560000000000000e+2	7.027027000000000e-1		3.250000000000000e+1	3.640000000000000e+2	2.900000000000000e+1	7.379135000000000e-2
3.260000000000000e+1	5.400000000000000e+1	1.870000000000000e+2	7.759336100000000e-1		3.260000000000000e+1	2.390000000000000e+2	9.000000000000000e+0	3.629032000000000e-2
3.270000000000000e+1	4.000000000000000e+1	1.270000000000000e+2	7.604790400000000e-1		3.270000000000000e+1	2.580000000000000e+2	2.900000000000000e+1	1.010453000000000e-1
3.280000000000000e+1	7.300000000000000e+1	8.500000000000000e+1	5.379746800000000e-1		3.280000000000000e+1	2.730000000000000e+2	9.000000000000000e+0	3.191489000000000e-2
3.290000000000000e+1	7.000000000000000e+0	1.380000000000000e+2	9.517241400000000e-1		3.290000000000000e+1	2.730000000000000e+2	7.600000000000000e+1	2.177650400000000e-1
3.300000000000000e+1	4.200000000000000e+1	1.170000000000000e+2	7.358490600000000e-1		3.300000000000000e+1	2.940000000000000e+2	2.900000000000000e+1	8.978328000000000e-2
3.310000000000000e+1	3.200000000000000e+1	1.470000000000000e+2	8.212290500000000e-1		3.310000000000000e+1	2.030000000000000e+2	4.900000000000000e+1	1.944444400000000e-1
3.320000000000000e+1	4.000000000000000e+1	1.480000000000000e+2	7.872340400000000e-1		3.320000000000000e+1	2.810000000000000e+2	5.100000000000000e+1	1.536144600000000e-1
3.330000000000000e+1	8.100000000000000e+1	9.900000000000000e+1	5.500000000000001e-1		3.330000000000000e+1	2.790000000000000e+2	2.400000000000000e+1	7.920792000000000e-2
3.340000000000000e+1	5.400000000000000e+1	1.290000000000000e+2	7.049180300000000e-1		3.340000000000000e+1	2.910000000000000e+2	6.900000000000000e+1	1.916666700000000e-1
3.350000000000000e+1	5.500000000000000e+1	1.200000000000000e+2	6.857142899999999e-1		3.350000000000000e+1	2.700000000000000e+2	3.700000000000000e+1	1.205211700000000e-1
3.360000000000000e+1	6.000000000000000e+1	1.090000000000000e+2	6.449704100000000e-1		3.360000000000000e+1	2.190000000000000e+2	2.600000000000000e+1	1.061224500000000e-1
3.370000000000000e+1	3.200000000000000e+1	1.340000000000000e+2	8.072289200000000e-1		3.370000000000000e+1	2.640000000000000e+2	5.200000000000000e+1	1.645569600000000e-1
3.380000000000000e+1	1.010000000000000e+2	1.480000000000000e+2	5.943775100000001e-1		3.380000000000000e+1	2.440000000000000e+2	2.300000000000000e+1	8.614232000000000e-2
3.390000000000000e+1	7.400000000000000e+1	1.400000000000000e+2	6.542056100000000e-1		3.390000000000000e+1	2.120000000000000e+2	3.100000000000000e+1	1.275720200000000e-1
3.400000000000000e+1	4.600000000000000e+1	9.300000000000000e+1	6.690647500000000e-1		3.400000000000000e+1	2.830000000000000e+2	4.200000000000000e+1	1.292307700000000e-1
3.410000000000000e+1	3.300000000000000e+1	1.170000000000000e+2	7.800000000000000e-1		3.410000000000000e+1	2.710000000000000e+2	7.400000000000000e+1	2.144927500000000e-1
3.420000000000000e+1	5.300000000000000e+1	1.200000000000000e+2	6.936416199999999e-1		3.420000000000000e+1	2.950000000000000e+2	1.300000000000000e+1	4.220779000000000e-2
3.430000000000000e+1	1.600000000000000e+1	1.290000000000000e+2	8.896551700000000e-1		3.430000000000000e+1	2.030000000000000e+2	4.500000000000000e+1	1.814516100000000e-1
3.440000000000000e+1	4.700000000000000e+1	1.380000000000000e+2	7.459459500000000e-1		3.440000000000000e+1	2.910000000000000e+2	3.900000000000000e+1	1.181818200000000e-1
3.450000000000000e+1	3.600000000000000e+1	8.200000000000000e+1	6.949152500000000e-1		3.450000000000000e+1	2.690000000000000e+2	4.200000000000000e+1	1.350482300000000e-1
3.460000000000000e+1	4.400000000000000e+1	1.040000000000000e+2	7.027027000000000e-1		3.460000000000000e+1	2.250000000000000e+2	1.800000000000000e+1	7.407407000000000e-2
3.470000000000000e+1	5.000000000000000e+1	1.210000000000000e+2	7.076023400000000e-1		3.470000000000000e+1	2.180000000000000e+2	3.900000000000000e+1	1.517509700000000e-1
3.480000000000000e+1	4.500000000000000e+1	1.040000000000000e+2	6.979865800000000e-1		3.480000000000000e+1	2.220000000000000e+2	5.400000000000000e+1	1.956521700000000e-1
3.490000000000000e+1	3.800000000000000e+1	1.080000000000000e+2	7.397260300000000e-1		3.490000000000000e+1	2.620000000000000e+2	2.000000000000000e+1	7.092199000000001e-2
3.500000000000000e+1	3.800000000000000e+1	1.360000000000000e+2	7.816092000000000e-1		3.500000000000000e+1	3.210000000000000e+2	2.600000000000000e+1	7.492795000000000e-2
3.510000000000000e+1	3.000000000000000e+1	1.360000000000000e+2	8.192771100000000e-1		3.510000000000000e+1	2.410000000000000e+2	2.600000000000000e+1	9.737828000000000e-2
3.520000000000000e+1	4.300000000000000e+1	1.490000000000000e+2	7.760416700000000e-1		3.520000000000000e+1	2.320000000000000e+2	4.900000000000000e+1	1.743772200000000e-1
3.530000000000000e+1	3.500000000000000e+1	1.150000000000000e+2	7.666666700000000e-1		3.530000000000000e+1	3.090000000000000e+2	3.000000000000000e+1	8.849558000000000e-2
3.540000000000000e+1	6.600000000000000e+1	1.190000000000000e+2	6.432432400000000e-1		3.540000000000000e+1	2.400000000000000e+2	3.000000000000000e+1	1.111111100000000e-1
3.550000000000000e+1	7.400000000000000e+1	1.250000000000000e+2	6.281407000000000e-1		3.550000000000000e+1	2.610000000000000e+2	0.0000000000000000	0.0000000000000000
3.560000000000000e+1	1.900000000000000e+1	1.130000000000000e+2	8.560606100000000e-1		3.560000000000000e+1	2.500000000000000e+2	1.500000000000000e+1	5.660377000000000e-2
3.570000000000000e+1	4.100000000000000e+1	1.270000000000000e+2	7.559523800000000e-1		3.570000000000000e+1	2.670000000000000e+2	1.500000000000000e+1	5.319149000000000e-2
3.580000000000000e+1	4.200000000000000e+1	1.270000000000000e+2	7.514792900000000e-1		3.580000000000000e+1	2.380000000000000e+2	2.700000000000000e+1	1.018867900000000e-1
3.590000000000000e+1	3.200000000000000e+1	1.350000000000000e+2	8.083832300000000e-1		3.590000000000000e+1	2.670000000000000e+2	3.300000000000000e+1	1.100000000000000e-1
3.600000000000000e+1	4.500000000000000e+1	7.100000000000000e+1	6.120689700000001e-1		3.600000000000000e+1	2.210000000000000e+2	6.900000000000000e+1	2.379310300000000e-1
3.610000000000000e+1	2.200000000000000e+1	6.900000000000000e+1	7.582417600000000e-1		3.610000000000000e+1	2.520000000000000e+2	2.100000000000000e+1	7.692308000000000e-2
3.620000000000000e+1	3.400000000000000e+1	1.160000000000000e+2	7.733333300000000e-1		3.620000000000000e+1	2.200000000000000e+2	4.300000000000000e+1	1.634981000000000e-1
3.630000000000000e+1	4.600000000000000e+1	1.480000000000000e+2	7.628866000000000e-1		3.630000000000000e+1	2.940000000000000e+2	3.100000000000000e+1	9.538462000000000e-2
3.640000000000000e+1	6.600000000000000e+1	1.440000000000000e+2	6.857142899999999e-1		3.640000000000000e+1	2.280000000000000e+2	3.000000000000000e+1	1.162790700000000e-1
3.650000000000000e+1	6.500000000000000e+1	8.300000000000000e+1	5.608108100000000e-1		3.650000000000000e+1	2.770000000000000e+2	3.500000000000000e+1	1.121794900000000e-1
3.660000000000000e+1	4.900000000000000e+1	1.200000000000000e+2	7.100591700000000e-1		3.660000000000000e+1	2.390000000000000e+2	5.600000000000000e+1	1.898305100000000e-1
3.670000000000000e+1	5.000000000000000e+1	1.020000000000000e+2	6.710526300000000e-1		3.670000000000000e+1	3.050000000000000e+2	9.500000000000000e+1	2.375000000000000e-1
3.680000000000000e+1	4.200000000000000e+1	1.590000000000000e+2	7.910447800000000e-1		3.680000000000000e+1	3.000000000000000e+2	2.000000000000000e+1	6.250000000000000e-2
3.690000000000000e+1	4.700000000000000e+1	1.100000000000000e+2	7.006369400000000e-1		3.690000000000000e+1	2.490000000000000e+2	9.400000000000000e+1	2.740524800000000e-1
3.700000000000000e+1	9.000000000000000e+0	1.220000000000000e+2	9.312977100000000e-1		3.700000000000000e+1	2.720000000000000e+2	4.300000000000000e+1	1.365079400000000e-1
3.710000000000000e+1	1.100000000000000e+2	8.500000000000000e+1	4.358974400000000e-1		3.710000000000000e+1	3.050000000000000e+2	5.200000000000000e+1	1.456582600000000e-1
3.720000000000000e+1	1.400000000000000e+1	1.410000000000000e+2	9.096774200000000e-1		3.720000000000000e+1	2.750000000000000e+2	1.400000000000000e+1	4.844291000000000e-2
3.730000000000000e+1	8.000000000000000e+0	6.500000000000000e+1	8.904109600000000e-1		3.730000000000000e+1	2.420000000000000e+2	3.100000000000000e+1	1.135531100000000e-1
3.740000000000000e+1	5.100000000000000e+1	9.100000000000000e+1	6.408450700000000e-1		3.740000000000000e+1	2.240000000000000e+2	7.500000000000000e+1	2.508361200000000e-1
3.750000000000000e+1	4.900000000000000e+1	1.140000000000000e+2	6.993865000000000e-1		3.750000000000000e+1	2.370000000000000e+2	4.700000000000000e+1	1.654929600000000e-1
3.760000000000000e+1	5.600000000000000e+1	9.000000000000000e+1	6.164383600000000e-1		3.760000000000000e+1	2.700000000000000e+2	6.200000000000000e+1	1.867469900000000e-1
3.770000000000000e+1	6.500000000000000e+1	6.900000000000000e+1	5.149253700000001e-1		3.770000000000000e+1	3.260000000000000e+2	1.400000000000000e+1	4.117647000000000e-2
3.780000000000000e+1	3.700000000000000e+1	1.120000000000000e+2	7.516778500000000e-1		3.780000000000000e+1	1.770000000000000e+2	3.200000000000000e+1	1.531100500000000e-1
3.790000000000000e+1	3.500000000000000e+1	1.460000000000000e+2	8.066298300000000e-1		3.790000000000000e+1	3.030000000000000e+2	2.900000000000000e+1	8.734940000000000e-2
3.800000000000000e+1	1.900000000000000e+1	9.800000000000000e+1	8.376068400000000e-1		3.800000000000000e+1	2.740000000000000e+2	5.600000000000000e+1	1.696969700000000e-1
3.810000000000000e+1	4.600000000000000e+1	8.500000000000000e+1	6.488549600000000e-1		3.810000000000000e+1	2.540000000000000e+2	5.000000000000000e+1	1.644736800000000e-1
3.820000000000000e+1	4.800000000000000e+1	8.600000000000000e+1	6.417910400000000e-1		3.820000000000000e+1	2.610000000000000e+2	4.700000000000000e+1	1.525974000000000e-1
3.830000000000000e+1	4.500000000000000e+1	9.500000000000000e+1	6.785714300000000e-1		3.830000000000000e+1	3.040000000000000e+2	4.700000000000000e+1	1.339031300000000e-1
3.840000000000000e+1	7.000000000000000e+1	8.900000000000000e+1	5.597484300000000e-1		3.840000000000000e+1	3.250000000000000e+2	5.300000000000000e+1	1.402116400000000e-1
3.850000000000000e+1	6.000000000000000e+1	1.400000000000000e+2	6.999999999999999e-1		3.850000000000000e+1	3.040000000000000e+2	4.700000000000000e+1	1.339031300000000e-1
3.860000000000000e+1	6.000000000000000e+1	1.300000000000000e+2	6.842105300000000e-1		3.860000000000000e+1	2.570000000000000e+2	2.200000000000000e+1	7.885305000000000e-2
3.870000000000000e+1	3.500000000000000e+1	1.600000000000000e+2	8.205128200000000e-1		3.870000000000000e+1	2.320000000000000e+2	1.900000000000000e+1	7.569721000000000e-2
3.880000000000000e+1	7.200000000000000e+1	1.430000000000000e+2	6.651162800000000e-1		3.880000000000000e+1	3.140000000000000e+2	3.100000000000000e+1	8.985507000000000e-2
3.890000000000000e+1	7.000000000000000e+1	1.080000000000000e+2	6.067415699999999e-1		3.890000000000000e+1	3.320000000000000e+2	2.800000000000000e+1	7.777778000000000e-2
3.900000000000000e+1	4.000000000000000e+1	1.210000000000000e+2	7.515528000000000e-1		3.900000000000000e+1	2.650000000000000e+2	4.000000000000000e+1	1.311475400000000e-1
3.910000000000000e+1	5.200000000000000e+1	1.080000000000000e+2	6.750000000000001e-1		3.910000000000000e+1	2.820000000000000e+2	8.700000000000000e+1	2.357723600000000e-1
3.920000000000000e+1	5.000000000000000e+1	1.310000000000000e+2	7.237569100000000e-1		3.920000000000000e+1	2.420000000000000e+2	1.200000000000000e+1	4.724409000000000e-2
3.930000000000000e+1	4.300000000000000e+1	1.090000000000000e+2	7.171052600000000e-1		3.930000000000000e+1	2.820000000000000e+2	4.800000000000000e+1	1.454545500000000e-1
3.940000000000000e+1	6.900000000000000e+1	1.130000000000000e+2	6.208791200000000e-1		3.940000000000000e+1	2.750000000000000e+2	2.700000000000000e+1	8.940397000000000e-2
3.950000000000000e+1	4.700000000000000e+1	1.270000000000000e+2	7.298850600000000e-1		3.950000000000000e+1	3.000000000000000e+2	-3.000000000000000e+0	-1.010101000000000e-2
3.960000000000000e+1	4.100000000000000e+1	1.110000000000000e+2	7.302631600000000e-1		3.960000000000000e+1	2.280000000000000e+2	2.200000000000000e+1	8.800000000000000e-2
3.970000000000000e+1	9.300000000000000e+1	8.500000000000000e+1	4.775280900000000e-1		3.970000000000000e+1	2.330000000000000e+2	1.500000000000000e+1	6.048387000000000e-2
3.980000000000000e+1	4.000000000000000e+1	1.360000000000000e+2	7.727272700000000e-1		3.980000000000000e+1	1.860000000000000e+2	5.700000000000000e+1	2.345679000000000e-1
3.990000000000000e+1	6.100000000000000e+1	1.290000000000000e+2	6.789473700000001e-1		3.990000000000000e+1	2.610000000000000e+2	-8.000000000000000e+0	-3.162055000000000e-2
4.000000000000000e+1	3.400000000000000e+1	1.190000000000000e+2	7.777777800000000e-1		4.000000000000000e+1	2.530000000000000e+2	3.100000000000000e+1	1.091549300000000e-1
4.010000000000000e+1	3.400000000000000e+1	1.280000000000000e+2	7.901234600000000e-1		4.010000000000000e+1	2.640000000000000e+2	2.300000000000000e+1	8.013937000000000e-2
4.020000000000000e+1	2.400000000000000e+1	1.100000000000000e+2	8.208955200000000e-1		4.020000000000000e+1	2.470000000000000e+2	2.700000000000000e+1	9.854015000000000e-2
4.030000000000000e+1	4.600000000000000e+1	1.040000000000000e+2	6.933333300000000e-1		4.030000000000000e+1	2.350000000000000e+2	3.900000000000000e+1	1.423357700000000e-1
4.040000000000000e+1	2.400000000000000e+1	8.400000000000000e+1	7.777777800000000e-1		4.040000000000000e+1	2.680000000000000e+2	4.900000000000000e+1	1.545741300000000e-1
4.050000000000000e+1	7.000000000000000e+0	1.420000000000000e+2	9.530201300000000e-1		4.050000000000000e+1	1.850000000000000e+2	4.900000000000000e+1	2.094017100000000e-1
4.060000000000000e+1	8.200000000000000e+1	1.690000000000000e+2	6.733067700000001e-1		4.060000000000000e+1	3.000000000000000e+2	0.0000000000000000	0.0000000000000000
4.070000000000000e+1	3.300000000000000e+1	1.170000000000000e+2	7.800000000000000e-1		4.070000000000000e+1	2.540000000000000e+2	4.900000000000000e+1	1.617161700000000e-1
4.080000000000000e+1	4.500000000000000e+1	1.270000000000000e+2	7.383720900000000e-1		4.080000000000000e+1	2.650000000000000e+2	3.200000000000000e+1	1.077441100000000e-1
4.090000000000000e+1	6.000000000000000e+1	8.700000000000000e+1	5.918367300000000e-1		4.090000000000000e+1	2.800000000000000e+2	2.300000000000000e+1	7.590759000000000e-2
4.100000000000000e+1	7.100000000000000e+1	1.840000000000000e+2	7.215686300000000e-1		4.100000000000000e+1	3.190000000000000e+2	3.600000000000000e+1	1.014084500000000e-1
4.110000000000000e+1	7.900000000000000e+1	1.240000000000000e+2	6.108374399999999e-1		4.110000000000000e+1	1.940000000000000e+2	2.800000000000000e+1	1.261261300000000e-1
4.120000000000000e+1	3.600000000000000e+1	1.440000000000000e+2	8.000000000000000e-1		4.120000000000000e+1	2.440000000000000e+2	3.700000000000000e+1	1.316726000000000e-1
4.130000000000000e+1	5.800000000000000e+1	1.290000000000000e+2	6.898395699999999e-1		4.130000000000000e+1	3.110000000000000e+2	9.000000000000000e+0	2.812500000000000e-2
4.140000000000000e+1	7.100000000000000e+1	1.470000000000000e+2	6.743119300000000e-1		4.140000000000000e+1	3.270000000000000e+2	5.400000000000000e+1	1.417322800000000e-1
4.150000000000000e+1	8.500000000000000e+1	1.590000000000000e+2	6.516393400000000e-1		4.150000000000000e+1	2.720000000000000e+2	3.000000000000000e+1	9.933775000000000e-2
4.160000000000000e+1	6.100000000000000e+1	1.550000000000000e+2	7.175925900000000e-1		4.160000000000000e+1	2.780000000000000e+2	5.300000000000000e+1	1.601208500000000e-1
4.170000000000000e+1	2.400000000000000e+1	1.390000000000000e+2	8.527607400000000e-1		4.170000000000000e+1	2.420000000000000e+2	4.000000000000000e+1	1.418439700000000e-1
4.180000000000000e+1	1.100000000000000e+1	1.530000000000000e+2	9.329268300000000e-1		4.180000000000000e+1	3.200000000000000e+2	3.300000000000000e+1	9.348442000000000e-2
4.190000000000000e+1	7.200000000000000e+1	9.900000000000000e+1	5.789473700000000e-1		4.190000000000000e+1	2.670000000000000e+2	6.800000000000000e+1	2.029850700000000e-1
4.200000000000000e+1	3.700000000000000e+1	1.210000000000000e+2	7.658227800000000e-1		4.200000000000000e+1	1.240000000000000e+2	5.200000000000000e+1	2.954545500000000e-1
4.210000000000000e+1	8.300000000000000e+1	1.140000000000000e+2	5.786802000000000e-1		4.210000000000000e+1	-4.000000000000000e+0	1.900000000000000e+1	1.266666670000000e+0
4.220000000000000e+1	7.300000000000000e+1	1.260000000000000e+2	6.331658300000001e-1		4.220000000000000e+1	-3.000000000000000e+0	1.000000000000000e+0	-5.000000000000000e-1
4.230000000000000e+1	6.200000000000000e+1	1.300000000000000e+2	6.770833300000000e-1		4.230000000000000e+1	4.900000000000000e+1	0.0000000000000000	0.0000000000000000
4.240000000000000e+1	3.200000000000000e+1	1.470000000000000e+2	8.212290500000000e-1		4.240000000000000e+1	2.020000000000000e+2	2.600000000000000e+1	1.140350900000000e-1
4.250000000000000e+1	3.500000000000000e+1	9.200000000000000e+1	7.244094500000000e-1		4.250000000000000e+1	2.050000000000000e+2	4.000000000000000e+1	1.632653100000000e-1
4.260000000000000e+1	5.600000000000000e+1	2.010000000000000e+2	7.821011700000000e-1		4.260000000000000e+1	3.030000000000000e+2	5.900000000000000e+1	1.629834300000000e-1
4.270000000000000e+1	5.100000000000000e+1	1.370000000000000e+2	7.287234000000000e-1		4.270000000000000e+1	9.700000000000000e+1	1.600000000000000e+1	1.415929200000000e-1
4.280000000000000e+1	1.220000000000000e+2	1.430000000000000e+2	5.396226400000001e-1		4.280000000000000e+1	2.290000000000000e+2	2.100000000000000e+1	8.400000000000000e-2
4.290000000000000e+1	4.100000000000000e+1	1.750000000000000e+2	8.101851900000000e-1		4.290000000000000e+1	3.110000000000000e+2	9.000000000000000e+0	2.812500000000000e-2
4.300000000000000e+1	2.500000000000000e+1	1.700000000000000e+2	8.717948700000000e-1		4.300000000000000e+1	3.340000000000000e+2	3.600000000000000e+1	9.729730000000000e-2
4.310000000000000e+1	3.000000000000000e+1	1.220000000000000e+2	8.026315800000000e-1		4.310000000000000e+1	2.490000000000000e+2	4.400000000000000e+1	1.501706500000000e-1
4.320000000000000e+1	5.800000000000000e+1	1.440000000000000e+2	7.128712900000001e-1		4.320000000000000e+1	2.190000000000000e+2	1.500000000000000e+1	6.410256000000000e-2
4.330000000000000e+1	1.400000000000000e+1	1.210000000000000e+2	8.962963000000000e-1		4.330000000000000e+1	3.200000000000000e+2	4.700000000000000e+1	1.280654000000000e-1
4.340000000000000e+1	4.800000000000000e+1	1.070000000000000e+2	6.903225800000000e-1		4.340000000000000e+1	2.350000000000000e+2	3.900000000000000e+1	1.423357700000000e-1
4.350000000000000e+1	5.200000000000000e+1	1.190000000000000e+2	6.959064300000000e-1		4.350000000000000e+1	3.100000000000000e+2	4.000000000000000e+1	1.142857100000000e-1
4.360000000000000e+1	3.100000000000000e+1	1.200000000000000e+2	7.947019900000000e-1		4.360000000000000e+1	2.470000000000000e+2	6.000000000000000e+1	1.954397400000000e-1
4.370000000000000e+1	4.300000000000000e+1	1.340000000000000e+2	7.570621500000000e-1		4.370000000000000e+1	3.000000000000000e+2	2.500000000000000e+1	7.692308000000000e-2
4.380000000000000e+1	5.800000000000000e+1	1.830000000000000e+2	7.593361000000000e-1		4.380000000000000e+1	1.890000000000000e+2	6.900000000000000e+1	2.674418600000000e-1
4.390000000000000e+1	4.000000000000000e+1	1.440000000000000e+2	7.826087000000000e-1		4.390000000000000e+1	2.370000000000000e+2	2.300000000000000e+1	8.846154000000000e-2
4.400000000000000e+1	7.000000000000000e+1	1.180000000000000e+2	6.276595700000001e-1		4.400000000000000e+1	2.440000000000000e+2	2.000000000000000e+1	7.575758000000000e-2
4.410000000000000e+1	2.400000000000000e+1	1.040000000000000e+2	8.125000000000000e-1		4.410000000000000e+1	3.550000000000000e+2	3.900000000000000e+1	9.898477000000000e-2
4.420000000000000e+1	1.000000000000000e+0	1.410000000000000e+2	9.929577500000000e-1		4.420000000000000e+1	1.600000000000000e+2	3.600000000000000e+1	1.836734700000000e-1
4.430000000000000e+1	2.500000000000000e+1	9.200000000000000e+1	7.863247900000000e-1		4.430000000000000e+1	1.070000000000000e+2	4.200000000000000e+1	2.818791900000000e-1
4.440000000000000e+1	5.400000000000000e+1	1.340000000000000e+2	7.127659600000000e-1		4.440000000000000e+1	1.940000000000000e+2	3.800000000000000e+1	1.637931000000000e-1
4.450000000000000e+1	3.200000000000000e+1	1.230000000000000e+2	7.935483900000000e-1		4.450000000000000e+1	1.400000000000000e+1	-1.700000000000000e+1	5.666666670000000e+0
4.460000000000000e+1	5.200000000000000e+1	1.670000000000000e+2	7.625570800000000e-1		4.460000000000000e+1	5.000000000000000e+0	3.600000000000000e+1	8.780487800000000e-1
4.470000000000000e+1	4.400000000000000e+1	1.180000000000000e+2	7.283950600000000e-1		4.470000000000000e+1	8.000000000000000e+0	-4.000000000000000e+0	-1.000000000000000e+0
4.480000000000000e+1	7.800000000000000e+1	1.650000000000000e+2	6.790123500000001e-1		4.480000000000000e+1	2.160000000000000e+2	5.600000000000000e+1	2.058823500000000e-1
4.490000000000000e+1	8.700000000000000e+1	1.370000000000000e+2	6.116071400000001e-1		4.490000000000000e+1	1.740000000000000e+2	1.900000000000000e+1	9.844560000000000e-2
4.500000000000000e+1	7.800000000000000e+1	1.140000000000000e+2	5.937500000000000e-1		4.500000000000000e+1	2.890000000000000e+2	6.800000000000000e+1	1.904761900000000e-1
4.510000000000000e+1	4.500000000000000e+1	9.700000000000000e+1	6.830985899999999e-1		4.510000000000000e+1	3.200000000000000e+2	3.700000000000000e+1	1.036414600000000e-1
4.520000000000000e+1	3.400000000000000e+1	1.360000000000000e+2	8.000000000000000e-1		4.520000000000000e+1	2.460000000000000e+2	4.700000000000000e+1	1.604095600000000e-1
4.530000000000000e+1	6.900000000000000e+1	1.320000000000000e+2	6.567164200000000e-1		4.530000000000000e+1	2.690000000000000e+2	4.400000000000000e+1	1.405750800000000e-1
4.540000000000000e+1	5.500000000000000e+1	1.600000000000000e+2	7.441860500000000e-1		4.540000000000000e+1	3.410000000000000e+2	4.500000000000000e+1	1.165803100000000e-1
4.550000000000000e+1	8.600000000000000e+1	1.100000000000000e+2	5.612244900000000e-1		4.550000000000000e+1	2.500000000000000e+2	3.800000000000000e+1	1.319444400000000e-1
4.560000000000000e+1	4.700000000000000e+1	1.990000000000000e+2	8.089430900000000e-1		4.560000000000000e+1	2.270000000000000e+2	3.000000000000000e+1	1.167315200000000e-1
4.570000000000000e+1	3.600000000000000e+1	1.460000000000000e+2	8.021978000000000e-1		4.570000000000000e+1	1.010000000000000e+2	2.400000000000000e+1	1.920000000000000e-1
4.580000000000000e+1	3.500000000000000e+1	1.120000000000000e+2	7.619047600000000e-1		4.580000000000000e+1	9.400000000000000e+1	2.500000000000000e+1	2.100840300000000e-1
4.590000000000000e+1	4.600000000000000e+1	1.470000000000000e+2	7.616580300000000e-1		4.590000000000000e+1	4.600000000000000e+1	-1.400000000000000e+1	-4.375000000000000e-1
4.600000000000000e+1	6.900000000000000e+1	1.310000000000000e+2	6.550000000000000e-1		4.600000000000000e+1	1.390000000000000e+2	3.400000000000000e+1	1.965317900000000e-1
4.610000000000000e+1	2.000000000000000e+1	1.050000000000000e+2	8.400000000000000e-1		4.610000000000000e+1	2.060000000000000e+2	1.300000000000000e+1	5.936073000000000e-2
4.620000000000000e+1	6.400000000000000e+1	1.280000000000000e+2	6.666666700000000e-1		4.620000000000000e+1	2.020000000000000e+2	8.000000000000000e+0	3.809524000000000e-2
4.630000000000000e+1	2.700000000000000e+1	9.100000000000000e+1	7.711864400000000e-1		4.630000000000000e+1	1.720000000000000e+2	-5.000000000000000e+0	-2.994012000000000e-2
4.640000000000000e+1	3.800000000000000e+1	9.100000000000000e+1	7.054263600000000e-1		4.640000000000000e+1	2.770000000000000e+2	1.900000000000000e+1	6.418918999999999e-2
4.650000000000000e+1	8.600000000000000e+1	1.120000000000000e+2	5.656565700000000e-1		4.650000000000000e+1	2.390000000000000e+2	2.900000000000000e+1	1.082089600000000e-1
4.660000000000000e+1	9.300000000000000e+1	1.380000000000000e+2	5.974026000000000e-1		4.660000000000000e+1	1.730000000000000e+2	3.600000000000000e+1	1.722488000000000e-1
4.670000000000000e+1	5.500000000000000e+1	1.300000000000000e+2	7.027027000000000e-1		4.670000000000000e+1	2.350000000000000e+2	1.600000000000000e+1	6.374502000000000e-2
4.680000000000000e+1	6.200000000000000e+1	7.400000000000000e+1	5.441176500000000e-1		4.680000000000000e+1	2.770000000000000e+2	2.300000000000000e+1	7.666667000000000e-2
4.690000000000000e+1	6.400000000000000e+1	1.180000000000000e+2	6.483516499999999e-1		4.690000000000000e+1	2.860000000000000e+2	-2.000000000000000e+0	-7.042250000000000e-3
4.700000000000000e+1	6.600000000000000e+1	1.220000000000000e+2	6.489361700000000e-1		4.700000000000000e+1	2.950000000000000e+2	1.200000000000000e+1	3.908795000000000e-2
4.710000000000000e+1	8.700000000000000e+1	9.300000000000000e+1	5.166666700000000e-1		4.710000000000000e+1	2.310000000000000e+2	1.500000000000000e+1	6.097561000000000e-2
4.720000000000000e+1	5.100000000000000e+1	1.200000000000000e+2	7.017543899999999e-1		4.720000000000000e+1	4.700000000000000e+1	-4.000000000000000e+0	-9.302326000000000e-2
4.730000000000000e+1	5.100000000000000e+1	1.320000000000000e+2	7.213114800000000e-1		4.730000000000000e+1	2.100000000000000e+1	-1.000000000000000e+0	-5.000000000000000e-2
4.740000000000000e+1	1.500000000000000e+1	9.200000000000000e+1	8.598130800000000e-1		4.740000000000000e+1	3.100000000000000e+1	3.000000000000000e+0	8.823529000000000e-2
4.750000000000000e+1	3.300000000000000e+1	1.370000000000000e+2	8.058823500000000e-1		4.750000000000000e+1	2.000000000000000e+1	-1.500000000000000e+1	-3.000000000000000e+0
4.760000000000000e+1	6.000000000000000e+1	1.310000000000000e+2	6.858638700000001e-1		4.760000000000000e+1	5.000000000000000e+0	3.800000000000000e+1	8.837209300000000e-1
4.770000000000000e+1	5.100000000000000e+1	1.950000000000000e+2	7.926829300000000e-1		4.770000000000000e+1	-1.100000000000000e+1	1.800000000000000e+1	2.571428570000000e+0
4.780000000000000e+1	3.400000000000000e+1	1.370000000000000e+2	8.011695900000000e-1		4.780000000000000e+1	6.000000000000000e+0	5.000000000000000e+0	4.545454500000000e-1
4.790000000000000e+1	6.500000000000000e+1	9.900000000000000e+1	6.036585400000000e-1		4.790000000000000e+1	6.000000000000000e+0	3.000000000000000e+0	3.333333300000000e-1
4.800000000000000e+1	9.400000000000000e+1	1.250000000000000e+2	5.707762600000000e-1		4.800000000000000e+1	-2.100000000000000e+1	-5.000000000000000e+0	1.923076900000000e-1
4.810000000000000e+1	3.300000000000000e+1	8.400000000000000e+1	7.179487200000000e-1		4.810000000000000e+1	2.000000000000000e+1	-2.000000000000000e+0	-1.111111100000000e-1
4.820000000000000e+1	7.400000000000000e+1	7.800000000000000e+1	5.131578900000000e-1		4.820000000000000e+1	9.000000000000000e+0	-2.400000000000000e+1	1.600000000000000e+0
4.830000000000000e+1	5.800000000000000e+1	8.600000000000000e+1	5.972222200000000e-1		4.830000000000000e+1	2.300000000000000e+1	6.000000000000000e+0	2.068965500000000e-1
4.840000000000000e+1	2.700000000000000e+1	1.710000000000000e+2	8.636363600000000e-1		4.840000000000000e+1	2.800000000000000e+1	1.000000000000000e+0	3.448276000000000e-2
4.850000000000000e+1	4.500000000000000e+1	1.290000000000000e+2	7.413793100000000e-1		4.850000000000000e+1	1.700000000000000e+1	1.400000000000000e+1	4.516129000000000e-1
4.860000000000000e+1	5.100000000000000e+1	8.700000000000000e+1	6.304347800000000e-1		4.860000000000000e+1	-7.000000000000000e+0	-1.400000000000000e+1	6.666666700000000e-1
4.870000000000000e+1	5.900000000000000e+1	9.000000000000000e+1	6.040268500000000e-1		4.870000000000000e+1	0.0000000000000000	2.000000000000000e+0	1.000000000000000e+0
4.880000000000000e+1	5.900000000000000e+1	1.290000000000000e+2	6.861702100000000e-1		4.880000000000000e+1	3.800000000000000e+1	1.200000000000000e+1	2.400000000000000e-1
4.890000000000000e+1	5.700000000000000e+1	1.850000000000000e+2	7.644628100000000e-1		4.890000000000000e+1	1.000000000000000e+1	-6.000000000000000e+0	-1.500000000000000e+0
4.900000000000000e+1	4.900000000000000e+1	1.480000000000000e+2	7.512690400000000e-1		4.900000000000000e+1	2.900000000000000e+1	-1.100000000000000e+1	-6.111111099999999e-1
4.910000000000000e+1	8.700000000000000e+1	1.340000000000000e+2	6.063348400000001e-1		4.910000000000000e+1	-1.300000000000000e+1	-1.900000000000000e+1	5.937500000000000e-1
4.920000000000000e+1	3.100000000000000e+1	1.800000000000000e+2	8.530805700000000e-1		4.920000000000000e+1	2.500000000000000e+1	-1.000000000000000e+1	-6.666666700000000e-1
4.930000000000000e+1	5.000000000000000e+1	1.170000000000000e+2	7.005988000000000e-1		4.930000000000000e+1	5.000000000000000e+0	0.0000000000000000	0.0000000000000000
4.940000000000000e+1	3.000000000000000e+0	9.800000000000000e+1	9.702970300000000e-1		4.940000000000000e+1	-3.000000000000000e+0	-1.800000000000000e+1	8.571428600000000e-1
4.950000000000000e+1	4.300000000000000e+1	7.800000000000000e+1	6.446281000000000e-1		4.950000000000000e+1	2.500000000000000e+1	-1.500000000000000e+1	-1.500000000000000e+0
4.960000000000000e+1	7.400000000000000e+1	1.670000000000000e+2	6.929460600000000e-1		4.960000000000000e+1	3.100000000000000e+1	-1.000000000000000e+1	-4.761904800000000e-1
4.970000000000000e+1	3.300000000000000e+1	1.170000000000000e+2	7.800000000000000e-1		4.970000000000000e+1	4.100000000000000e+1	-2.000000000000000e+1	-9.523809500000000e-1
4.980000000000000e+1	5.100000000000000e+1	1.450000000000000e+2	7.397959200000000e-1		4.980000000000000e+1	5.000000000000000e+0	3.000000000000000e+0	3.750000000000000e-1
4.990000000000000e+1	1.800000000000000e+1	1.640000000000000e+2	9.010989000000000e-1		4.990000000000000e+1	-6.000000000000000e+0	1.000000000000000e+1	2.500000000000000e+0
5.000000000000000e+1	6.800000000000000e+1	1.020000000000000e+2	6.000000000000000e-1		5.000000000000000e+1	4.400000000000000e+1	2.800000000000000e+1	3.888888900000000e-1
5.010000000000000e+1	7.700000000000000e+1	1.150000000000000e+2	5.989583300000000e-1		5.010000000000000e+1	1.100000000000000e+1	-1.000000000000000e+1	-1.000000000000000e+1
5.020000000000000e+1	4.400000000000000e+1	1.050000000000000e+2	7.046979900000000e-1		5.020000000000000e+1	1.540000000000000e+2	1.900000000000000e+1	1.098265900000000e-1
5.030000000000000e+1	8.100000000000000e+1	9.100000000000000e+1	5.290697700000000e-1		5.030000000000000e+1	2.740000000000000e+2	4.000000000000000e+1	1.273885400000000e-1
5.040000000000000e+1	6.900000000000000e+1	1.470000000000000e+2	6.805555599999999e-1		5.040000000000000e+1	2.750000000000000e+2	4.000000000000000e+0	1.433692000000000e-2
5.050000000000000e+1	7.400000000000000e+1	1.290000000000000e+2	6.354679800000001e-1		5.050000000000000e+1	2.020000000000000e+2	1.900000000000000e+1	8.597285000000000e-2
5.060000000000000e+1	6.100000000000000e+1	1.450000000000000e+2	7.038835000000000e-1		5.060000000000000e+1	2.210000000000000e+2	1.600000000000000e+1	6.751055000000000e-2
5.070000000000000e+1	5.300000000000000e+1	1.370000000000000e+2	7.210526300000000e-1		5.070000000000000e+1	2.330000000000000e+2	7.000000000000000e+0	2.916667000000000e-2
5.080000000000000e+1	8.900000000000000e+1	1.780000000000000e+2	6.666666700000000e-1		5.080000000000000e+1	2.640000000000000e+2	1.600000000000000e+1	5.714286000000000e-2
5.090000000000000e+1	6.500000000000000e+1	9.200000000000000e+1	5.859872600000000e-1		5.090000000000000e+1	2.240000000000000e+2	3.700000000000000e+1	1.417624500000000e-1
5.100000000000000e+1	8.100000000000000e+1	1.120000000000000e+2	5.803108800000000e-1		5.100000000000000e+1	2.760000000000000e+2	3.500000000000000e+1	1.125401900000000e-1
5.110000000000000e+1	4.600000000000000e+1	7.100000000000000e+1	6.068376100000000e-1		5.110000000000000e+1	2.080000000000000e+2	3.000000000000000e+0	1.421801000000000e-2
5.120000000000000e+1	5.500000000000000e+1	1.510000000000000e+2	7.330097100000000e-1		5.120000000000000e+1	2.080000000000000e+2	3.200000000000000e+1	1.333333300000000e-1
5.130000000000000e+1	6.300000000000000e+1	1.300000000000000e+2	6.735751300000000e-1		5.130000000000000e+1	2.860000000000000e+2	2.500000000000000e+1	8.038585000000000e-2
5.140000000000000e+1	3.300000000000000e+1	1.360000000000000e+2	8.047337300000000e-1		5.140000000000000e+1	1.870000000000000e+2	7.000000000000000e+0	3.608247000000000e-2
5.150000000000000e+1	7.400000000000000e+1	1.390000000000000e+2	6.525821600000000e-1		5.150000000000000e+1	2.030000000000000e+2	-5.000000000000000e+0	-2.525253000000000e-2
5.160000000000000e+1	4.300000000000000e+1	1.740000000000000e+2	8.018433200000000e-1		5.160000000000000e+1	2.010000000000000e+2	2.000000000000000e+1	9.049774000000000e-2
5.170000000000000e+1	9.700000000000000e+1	1.290000000000000e+2	5.707964599999999e-1		5.170000000000000e+1	2.040000000000000e+2	2.300000000000000e+1	1.013215900000000e-1
5.180000000000000e+1	6.000000000000000e+1	1.520000000000000e+2	7.169811300000000e-1		5.180000000000000e+1	3.200000000000000e+2	2.700000000000000e+1	7.780980000000000e-2
5.190000000000000e+1	1.000000000000000e+1	1.040000000000000e+2	9.122807000000000e-1		5.190000000000000e+1	2.700000000000000e+2	1.000000000000000e+0	3.690040000000000e-3
5.200000000000000e+1	1.700000000000000e+1	9.400000000000000e+1	8.468468500000000e-1		5.200000000000000e+1	3.100000000000000e+2	3.300000000000000e+1	9.620991000000000e-2
5.210000000000000e+1	3.600000000000000e+1	1.130000000000000e+2	7.583892600000000e-1		5.210000000000000e+1	2.780000000000000e+2	2.000000000000000e+1	6.711409000000000e-2
5.220000000000000e+1	5.900000000000000e+1	1.100000000000000e+2	6.508875700000000e-1		5.220000000000000e+1	2.120000000000000e+2	5.000000000000000e+1	1.908396900000000e-1
5.230000000000000e+1	5.400000000000000e+1	1.340000000000000e+2	7.127659600000000e-1		5.230000000000000e+1	2.180000000000000e+2	0.0000000000000000	0.0000000000000000
5.240000000000000e+1	2.600000000000000e+1	1.070000000000000e+2	8.045112800000000e-1		5.240000000000000e+1	2.630000000000000e+2	5.000000000000000e+1	1.597444100000000e-1
5.250000000000000e+1	6.300000000000000e+1	1.160000000000000e+2	6.480446900000000e-1		5.250000000000000e+1	3.210000000000000e+2	3.100000000000000e+1	8.806818000000000e-2
5.260000000000000e+1	4.400000000000000e+1	1.150000000000000e+2	7.232704400000000e-1		5.260000000000000e+1	2.120000000000000e+2	3.900000000000000e+1	1.553784900000000e-1
5.270000000000000e+1	1.000000000000000e+1	1.270000000000000e+2	9.270073000000000e-1		5.270000000000000e+1	2.610000000000000e+2	4.400000000000000e+1	1.442623000000000e-1
5.280000000000000e+1	3.900000000000000e+1	1.140000000000000e+2	7.450980400000000e-1		5.280000000000000e+1	2.330000000000000e+2	5.800000000000000e+1	1.993127100000000e-1
5.290000000000000e+1	6.100000000000000e+1	1.050000000000000e+2	6.325301200000000e-1		5.290000000000000e+1	3.150000000000000e+2	0.0000000000000000	0.0000000000000000
5.300000000000000e+1	4.900000000000000e+1	1.500000000000000e+2	7.537688400000000e-1		5.300000000000000e+1	2.570000000000000e+2	5.600000000000000e+1	1.789137400000000e-1
5.310000000000000e+1	3.400000000000000e+1	1.020000000000000e+2	7.500000000000000e-1		5.310000000000000e+1	2.470000000000000e+2	4.100000000000000e+1	1.423611100000000e-1
5.320000000000000e+1	6.300000000000000e+1	1.380000000000000e+2	6.865671599999999e-1		5.320000000000000e+1	1.120000000000000e+2	2.400000000000000e+1	1.764705900000000e-1
5.330000000000000e+1	4.000000000000000e+1	1.740000000000000e+2	8.130841100000000e-1		5.330000000000000e+1	-6.000000000000000e+0	-2.000000000000000e+0	2.500000000000000e-1
5.340000000000000e+1	4.400000000000000e+1	1.510000000000000e+2	7.743589700000000e-1		5.340000000000000e+1	1.900000000000000e+1	-2.000000000000000e+0	-1.176470600000000e-1
5.350000000000000e+1	3.800000000000000e+1	1.270000000000000e+2	7.696969700000000e-1		5.350000000000000e+1	2.600000000000000e+1	-4.000000000000000e+0	-1.818181800000000e-1
5.360000000000000e+1	8.000000000000000e+1	1.460000000000000e+2	6.460177000000000e-1		5.360000000000000e+1	1.000000000000000e+1	1.500000000000000e+1	6.000000000000000e-1
5.370000000000000e+1	1.900000000000000e+1	1.180000000000000e+2	8.613138700000000e-1		5.370000000000000e+1	-1.200000000000000e+1	-8.000000000000000e+0	4.000000000000000e-1
5.380000000000000e+1	3.200000000000000e+1	5.600000000000000e+1	6.363636400000000e-1		5.380000000000000e+1	2.800000000000000e+1	1.500000000000000e+1	3.488372100000000e-1
5.390000000000000e+1	3.500000000000000e+1	9.300000000000000e+1	7.265625000000000e-1		5.390000000000000e+1	-1.300000000000000e+1	-1.600000000000000e+1	5.517241400000000e-1
5.400000000000000e+1	7.300000000000000e+1	1.110000000000000e+2	6.032608699999999e-1		5.400000000000000e+1	3.800000000000000e+1	-2.700000000000000e+1	-2.454545450000000e+0
5.410000000000000e+1	5.800000000000000e+1	8.900000000000000e+1	6.054421800000001e-1		5.410000000000000e+1	1.800000000000000e+1	4.000000000000000e+0	1.818181800000000e-1
5.420000000000000e+1	4.000000000000000e+1	1.420000000000000e+2	7.802197800000000e-1		5.420000000000000e+1	6.000000000000000e+0	-9.000000000000000e+0	3.000000000000000e+0
5.430000000000000e+1	9.300000000000000e+1	1.010000000000000e+2	5.206185599999999e-1		5.430000000000000e+1	2.200000000000000e+1	9.000000000000000e+0	2.903225800000000e-1
5.440000000000000e+1	4.100000000000000e+1	1.090000000000000e+2	7.266666700000000e-1		5.440000000000000e+1	1.400000000000000e+1	-2.000000000000000e+1	3.333333330000000e+0
5.450000000000000e+1	2.500000000000000e+1	9.700000000000000e+1	7.950819700000000e-1		5.450000000000000e+1	-2.000000000000000e+1	-5.000000000000000e+0	2.000000000000000e-1
5.460000000000000e+1	5.600000000000000e+1	1.250000000000000e+2	6.906077300000000e-1		5.460000000000000e+1	1.100000000000000e+1	1.000000000000000e+1	4.761904800000000e-1
5.470000000000000e+1	3.600000000000000e+1	1.150000000000000e+2	7.615894000000000e-1		5.470000000000000e+1	8.000000000000000e+0	-1.100000000000000e+1	3.666666670000000e+0
5.480000000000000e+1	5.500000000000000e+1	1.150000000000000e+2	6.764705900000000e-1		5.480000000000000e+1	1.000000000000000e+0	1.600000000000000e+1	9.411764700000000e-1
5.490000000000000e+1	6.400000000000000e+1	9.700000000000000e+1	6.024844700000001e-1		5.490000000000000e+1	5.000000000000000e+0	-1.000000000000000e+0	-2.500000000000000e-1
5.500000000000000e+1	5.500000000000000e+1	1.050000000000000e+2	6.562500000000000e-1		5.500000000000000e+1	2.700000000000000e+1	2.700000000000000e+1	5.000000000000000e-1
5.510000000000000e+1	6.500000000000000e+1	1.510000000000000e+2	6.990740700000000e-1		5.510000000000000e+1	4.400000000000000e+1	-4.000000000000000e+0	-1.000000000000000e-1
5.520000000000000e+1	3.600000000000000e+1	1.420000000000000e+2	7.977528100000000e-1		5.520000000000000e+1	-1.800000000000000e+1	-2.000000000000000e+0	1.000000000000000e-1
5.530000000000000e+1	6.400000000000000e+1	1.610000000000000e+2	7.155555600000000e-1		5.530000000000000e+1	1.700000000000000e+1	5.000000000000000e+0	2.272727300000000e-1
5.540000000000000e+1	2.800000000000000e+1	8.500000000000000e+1	7.522123900000000e-1		5.540000000000000e+1	9.000000000000000e+0	-1.000000000000000e+1	1.000000000000000e+1
5.550000000000000e+1	6.400000000000000e+1	1.030000000000000e+2	6.167664699999999e-1		5.550000000000000e+1	1.300000000000000e+1	1.700000000000000e+1	5.666666700000000e-1
5.560000000000000e+1	2.100000000000000e+1	1.490000000000000e+2	8.764705900000000e-1		5.560000000000000e+1	-1.300000000000000e+1	-6.000000000000000e+0	3.157894700000000e-1
5.570000000000000e+1	2.300000000000000e+1	1.000000000000000e+2	8.130081300000000e-1		5.570000000000000e+1	-6.000000000000000e+0	2.000000000000000e+0	-5.000000000000000e-1
5.580000000000000e+1	3.100000000000000e+1	1.480000000000000e+2	8.268156400000000e-1		5.580000000000000e+1	-3.000000000000000e+0	4.000000000000000e+0	4.000000000000000e+0
5.590000000000000e+1	5.300000000000000e+1	1.230000000000000e+2	6.988636400000000e-1		5.590000000000000e+1	-2.600000000000000e+1	1.000000000000000e+1	-6.250000000000000e-1
5.600000000000000e+1	3.000000000000000e+1	9.900000000000000e+1	7.674418600000000e-1		5.600000000000000e+1	4.000000000000000e+0	-1.800000000000000e+1	1.285714290000000e+0
5.610000000000000e+1	4.800000000000000e+1	9.900000000000000e+1	6.734693899999999e-1		5.610000000000000e+1	5.000000000000000e+0	9.000000000000000e+0	6.428571400000001e-1
5.620000000000000e+1	5.200000000000000e+1	1.250000000000000e+2	7.062146900000000e-1		5.620000000000000e+1	1.500000000000000e+1	3.000000000000000e+0	1.666666700000000e-1
5.630000000000000e+1	9.000000000000000e+0	1.380000000000000e+2	9.387755100000000e-1		5.630000000000000e+1	6.000000000000000e+0	-2.100000000000000e+1	1.400000000000000e+0
5.640000000000000e+1	5.100000000000000e+1	1.410000000000000e+2	7.343750000000000e-1		5.640000000000000e+1	4.000000000000000e+0	-6.000000000000000e+0	3.000000000000000e+0
5.650000000000000e+1	6.100000000000000e+1	1.520000000000000e+2	7.136150200000000e-1		5.650000000000000e+1	2.340000000000000e+2	1.600000000000000e+1	6.400000000000000e-2
5.660000000000000e+1	1.500000000000000e+1	1.160000000000000e+2	8.854961800000000e-1		5.660000000000000e+1	2.250000000000000e+2	2.000000000000000e+1	8.163265000000000e-2
5.670000000000000e+1	2.500000000000000e+1	8.100000000000000e+1	7.641509400000000e-1		5.670000000000000e+1	2.810000000000000e+2	2.800000000000000e+1	9.061489000000000e-2
5.680000000000000e+1	4.600000000000000e+1	1.690000000000000e+2	7.860465100000000e-1		5.680000000000000e+1	2.260000000000000e+2	8.000000000000000e+0	3.418803000000000e-2
5.690000000000000e+1	5.200000000000000e+1	1.260000000000000e+2	7.078651700000001e-1		5.690000000000000e+1	2.640000000000000e+2	7.300000000000000e+1	2.166172100000000e-1
5.700000000000000e+1	6.200000000000000e+1	1.660000000000000e+2	7.280701800000000e-1		5.700000000000000e+1	2.530000000000000e+2	3.600000000000000e+1	1.245674700000000e-1
5.710000000000000e+1	5.600000000000000e+1	1.510000000000000e+2	7.294686000000000e-1		5.710000000000000e+1	2.540000000000000e+2	3.100000000000000e+1	1.087719300000000e-1
5.720000000000000e+1	4.200000000000000e+1	9.200000000000000e+1	6.865671599999999e-1		5.720000000000000e+1	1.920000000000000e+2	1.800000000000000e+1	8.571429000000000e-2
5.730000000000000e+1	7.000000000000000e+0	1.160000000000000e+2	9.430894300000000e-1		5.730000000000000e+1	2.710000000000000e+2	9.000000000000000e+0	3.214286000000000e-2
5.740000000000000e+1	1.190000000000000e+2	1.100000000000000e+2	4.803493400000000e-1		5.740000000000000e+1	2.690000000000000e+2	2.600000000000000e+1	8.813559000000000e-2
5.750000000000000e+1	2.120000000000000e+2	4.700000000000000e+1	1.814671800000000e-1		5.750000000000000e+1	1.940000000000000e+2	1.500000000000000e+1	7.177032999999999e-2
5.760000000000000e+1	2.380000000000000e+2	3.700000000000000e+1	1.345454500000000e-1		5.760000000000000e+1	1.860000000000000e+2	2.100000000000000e+1	1.014492800000000e-1
5.770000000000000e+1	2.420000000000000e+2	3.600000000000000e+1	1.294964000000000e-1		5.770000000000000e+1	2.420000000000000e+2	2.000000000000000e+1	7.633588000000000e-2
5.780000000000000e+1	2.300000000000000e+2	2.300000000000000e+1	9.090909000000000e-2		5.780000000000000e+1	1.800000000000000e+2	2.000000000000000e+0	1.098901000000000e-2
5.790000000000000e+1	2.450000000000000e+2	6.700000000000000e+1	2.147435900000000e-1		5.790000000000000e+1	2.020000000000000e+2	6.100000000000000e+1	2.319391600000000e-1
5.800000000000000e+1	2.130000000000000e+2	3.600000000000000e+1	1.445783100000000e-1		5.800000000000000e+1	1.600000000000000e+2	3.000000000000000e+1	1.578947400000000e-1
5.810000000000000e+1	2.150000000000000e+2	1.200000000000000e+1	5.286344000000000e-2		5.810000000000000e+1	2.020000000000000e+2	4.200000000000000e+1	1.721311500000000e-1
5.820000000000000e+1	2.130000000000000e+2	3.600000000000000e+1	1.445783100000000e-1		5.820000000000000e+1	1.490000000000000e+2	-1.700000000000000e+1	-1.287878800000000e-1
5.830000000000000e+1	1.710000000000000e+2	5.400000000000000e+1	2.400000000000000e-1		5.830000000000000e+1	1.890000000000000e+2	4.000000000000000e+0	2.072539000000000e-2
5.840000000000000e+1	3.530000000000000e+2	2.900000000000000e+1	7.591623000000000e-2		5.840000000000000e+1	7.800000000000000e+1	4.000000000000000e+0	4.878049000000000e-2
5.850000000000000e+1	2.150000000000000e+2	2.500000000000000e+1	1.041666700000000e-1		5.850000000000000e+1	-2.300000000000000e+1	-1.400000000000000e+1	3.783783800000000e-1
5.860000000000000e+1	2.570000000000000e+2	3.300000000000000e+1	1.137931000000000e-1		5.860000000000000e+1	-2.400000000000000e+1	-1.500000000000000e+1	3.846153800000000e-1
5.870000000000000e+1	1.880000000000000e+2	4.000000000000000e+1	1.754386000000000e-1		5.870000000000000e+1	-2.700000000000000e+1	-5.000000000000000e+0	1.562500000000000e-1
5.880000000000000e+1	2.210000000000000e+2	3.900000000000000e+1	1.500000000000000e-1		5.880000000000000e+1	3.000000000000000e+0	-3.000000000000000e+0	5.000000000000000e-1
5.890000000000000e+1	2.170000000000000e+2	7.000000000000000e+1	2.439024400000000e-1		5.890000000000000e+1	-1.000000000000000e+0	-8.000000000000000e+0	8.888888900000000e-1
5.900000000000000e+1	2.300000000000000e+2	3.600000000000000e+1	1.353383500000000e-1		5.900000000000000e+1	9.000000000000000e+0	-4.000000000000000e+0	-8.000000000000000e-1
5.910000000000000e+1	1.830000000000000e+2	1.900000000000000e+1	9.405941000000000e-2		5.910000000000000e+1	1.400000000000000e+1	1.500000000000000e+1	5.172413800000000e-1
5.920000000000000e+1	2.450000000000000e+2	3.200000000000000e+1	1.155234700000000e-1		5.920000000000000e+1	-6.000000000000000e+0	4.000000000000000e+0	-2.000000000000000e+0
5.930000000000000e+1	2.230000000000000e+2	3.700000000000000e+1	1.423076900000000e-1		5.930000000000000e+1	-4.000000000000000e+0	-4.000000000000000e+0	5.000000000000000e-1
5.940000000000000e+1	1.990000000000000e+2	4.900000000000000e+1	1.975806500000000e-1		5.940000000000000e+1	2.000000000000000e+1	6.000000000000000e+0	2.307692300000000e-1
5.950000000000000e+1	2.060000000000000e+2	3.100000000000000e+1	1.308016900000000e-1		5.950000000000000e+1	-2.300000000000000e+1	1.000000000000000e+0	-4.545455000000000e-2
5.960000000000000e+1	1.860000000000000e+2	2.800000000000000e+1	1.308411200000000e-1		5.960000000000000e+1	2.400000000000000e+1	1.000000000000000e+1	2.941176500000000e-1
5.970000000000000e+1	2.440000000000000e+2	6.300000000000000e+1	2.052117300000000e-1		5.970000000000000e+1	1.200000000000000e+1	-1.100000000000000e+1	-1.100000000000000e+1
5.980000000000000e+1	2.410000000000000e+2	7.000000000000000e+1	2.250803900000000e-1		5.980000000000000e+1	2.400000000000000e+1	-1.400000000000000e+1	-1.400000000000000e+0
5.990000000000000e+1	2.130000000000000e+2	4.100000000000000e+1	1.614173200000000e-1		5.990000000000000e+1	-2.600000000000000e+1	1.900000000000000e+1	-2.714285710000000e+0
6.000000000000000e+1	1.570000000000000e+2	3.900000000000000e+1	1.989795900000000e-1		6.000000000000000e+1	-1.300000000000000e+1	-5.000000000000000e+0	2.777777800000000e-1
6.010000000000000e+1	2.630000000000000e+2	2.900000000000000e+1	9.931507000000000e-2		6.010000000000000e+1	-2.000000000000000e+0	-5.000000000000000e+0	7.142857100000000e-1
6.020000000000000e+1	1.860000000000000e+2	3.900000000000000e+1	1.733333300000000e-1		6.020000000000000e+1	1.000000000000000e+1	-9.000000000000000e+0	-9.000000000000000e+0
6.030000000000000e+1	1.600000000000000e+2	6.800000000000000e+1	2.982456100000000e-1		6.030000000000000e+1	-1.800000000000000e+1	-2.300000000000000e+1	5.609756099999999e-1
6.040000000000000e+1	2.470000000000000e+2	4.600000000000000e+1	1.569965900000000e-1		6.040000000000000e+1	-1.200000000000000e+1	3.000000000000000e+0	-3.333333300000000e-1
6.050000000000000e+1	9.600000000000000e+1	3.400000000000000e+1	2.615384600000000e-1		6.050000000000000e+1	1.800000000000000e+1	-4.000000000000000e+0	-2.857142900000000e-1
6.060000000000000e+1	1.970000000000000e+2	3.200000000000000e+1	1.397379900000000e-1		6.060000000000000e+1	-2.900000000000000e+1	-4.000000000000000e+0	1.212121200000000e-1
6.070000000000000e+1	2.320000000000000e+2	2.600000000000000e+1	1.007751900000000e-1		6.070000000000000e+1	-1.700000000000000e+1	-9.000000000000000e+0	3.461538500000000e-1
6.080000000000000e+1	2.010000000000000e+2	4.900000000000000e+1	1.960000000000000e-1		6.080000000000000e+1	-1.000000000000000e+1	-2.100000000000000e+1	6.774193500000000e-1
6.090000000000000e+1	2.750000000000000e+2	4.400000000000000e+1	1.379310300000000e-1		6.090000000000000e+1	-1.800000000000000e+1	-9.000000000000000e+0	3.333333300000000e-1
6.100000000000000e+1	1.800000000000000e+2	-4.000000000000000e+0	-2.272727000000000e-2		6.100000000000000e+1	1.000000000000000e+1	-1.400000000000000e+1	3.500000000000000e+0
6.110000000000000e+1	2.160000000000000e+2	5.200000000000000e+1	1.940298500000000e-1		6.110000000000000e+1	-1.500000000000000e+1	-1.300000000000000e+1	4.642857100000000e-1
6.120000000000000e+1	2.460000000000000e+2	6.100000000000000e+1	1.986970700000000e-1		6.120000000000000e+1	-2.300000000000000e+1	-7.000000000000000e+0	2.333333300000000e-1
6.130000000000000e+1	2.570000000000000e+2	-7.000000000000000e+0	-2.800000000000000e-2		6.130000000000000e+1	1.000000000000000e+0	-1.500000000000000e+1	1.071428570000000e+0
6.140000000000000e+1	1.570000000000000e+2	5.400000000000000e+1	2.559241700000000e-1		6.140000000000000e+1	-4.000000000000000e+1	3.600000000000000e+1	-9.000000000000000e+0
6.150000000000000e+1	1.680000000000000e+2	6.600000000000000e+1	2.820512800000000e-1		6.150000000000000e+1	4.000000000000000e+0	-4.000000000000000e+0	5.000000000000000e-1
6.160000000000000e+1	2.220000000000000e+2	5.700000000000000e+1	2.043010800000000e-1		6.160000000000000e+1	4.000000000000000e+0	-7.000000000000000e+0	2.333333330000000e+0
6.170000000000000e+1	2.310000000000000e+2	5.200000000000000e+1	1.837455800000000e-1		6.170000000000000e+1	-9.000000000000000e+0	2.100000000000000e+1	1.750000000000000e+0
6.180000000000000e+1	2.220000000000000e+2	2.700000000000000e+1	1.084337300000000e-1		6.180000000000000e+1	-1.000000000000000e+1	1.900000000000000e+1	2.111111110000000e+0
6.190000000000000e+1	2.390000000000000e+2	3.400000000000000e+1	1.245421200000000e-1		6.190000000000000e+1	-4.000000000000000e+0	-2.600000000000000e+1	8.666666700000000e-1
6.200000000000000e+1	1.950000000000000e+2	3.500000000000000e+1	1.521739100000000e-1		6.200000000000000e+1	1.700000000000000e+1	-5.000000000000000e+0	-4.166666700000000e-1
6.210000000000000e+1	1.920000000000000e+2	5.500000000000000e+1	2.226720600000000e-1		6.210000000000000e+1	4.000000000000000e+0	1.500000000000000e+1	7.894736800000000e-1
6.220000000000000e+1	2.480000000000000e+2	5.000000000000000e+0	1.976285000000000e-2		6.220000000000000e+1	-1.000000000000000e+1	1.600000000000000e+1	2.666666670000000e+0
6.230000000000000e+1	2.250000000000000e+2	2.700000000000000e+1	1.071428600000000e-1		6.230000000000000e+1	1.900000000000000e+1	-1.200000000000000e+1	-1.714285710000000e+0
6.240000000000000e+1	2.010000000000000e+2	2.300000000000000e+1	1.026785700000000e-1		6.240000000000000e+1	-3.000000000000000e+0	-6.000000000000000e+0	6.666666700000000e-1
6.250000000000000e+1	2.050000000000000e+2	2.200000000000000e+1	9.691630000000000e-2		6.250000000000000e+1	4.600000000000000e+1	2.600000000000000e+1	3.611111100000000e-1
6.260000000000000e+1	2.090000000000000e+2	1.900000000000000e+1	8.333333000000000e-2		6.260000000000000e+1	-2.000000000000000e+1	3.000000000000000e+0	-1.764705900000000e-1
6.270000000000000e+1	2.070000000000000e+2	3.400000000000000e+1	1.410788400000000e-1		6.270000000000000e+1	5.000000000000000e+0	2.000000000000000e+0	2.857142900000000e-1
6.280000000000000e+1	2.030000000000000e+2	1.900000000000000e+1	8.558559000000000e-2		6.280000000000000e+1	-2.900000000000000e+1	-2.500000000000000e+1	4.629629600000000e-1
6.290000000000000e+1	3.110000000000000e+2	5.600000000000000e+1	1.525885600000000e-1		6.290000000000000e+1	3.400000000000000e+1	4.000000000000000e+0	1.052631600000000e-1
6.300000000000000e+1	2.450000000000000e+2	4.500000000000000e+1	1.551724100000000e-1		6.300000000000000e+1	1.300000000000000e+1	-1.300000000000000e+1	5.000000000000000e-1
6.310000000000000e+1	2.980000000000000e+2	1.200000000000000e+1	3.870968000000000e-2		6.310000000000000e+1	-1.100000000000000e+1	-1.900000000000000e+1	6.333333300000000e-1
6.320000000000000e+1	1.590000000000000e+2	3.400000000000000e+1	1.761658000000000e-1		6.320000000000000e+1	1.200000000000000e+1	1.100000000000000e+1	4.782608700000000e-1
6.330000000000000e+1	1.170000000000000e+2	1.400000000000000e+1	1.068702300000000e-1		6.330000000000000e+1	-1.300000000000000e+1	0.0000000000000000	0.0000000000000000
6.340000000000000e+1	1.470000000000000e+2	5.400000000000000e+1	2.686567200000000e-1		6.340000000000000e+1	3.000000000000000e+1	2.200000000000000e+1	4.230769200000000e-1
6.350000000000000e+1	1.700000000000000e+2	1.400000000000000e+1	7.608696000000000e-2		6.350000000000000e+1	2.400000000000000e+1	-1.000000000000000e+1	-7.142857100000000e-1
6.360000000000000e+1	2.370000000000000e+2	5.400000000000000e+1	1.855670100000000e-1		6.360000000000000e+1	-8.000000000000000e+0	-4.000000000000000e+0	3.333333300000000e-1
6.370000000000000e+1	1.960000000000000e+2	2.800000000000000e+1	1.250000000000000e-1		6.370000000000000e+1	-1.300000000000000e+1	-7.000000000000000e+0	3.500000000000000e-1
6.380000000000000e+1	2.360000000000000e+2	3.600000000000000e+1	1.323529400000000e-1		6.380000000000000e+1	9.000000000000000e+0	-8.000000000000000e+0	-8.000000000000000e+0
6.390000000000000e+1	2.770000000000000e+2	2.300000000000000e+1	7.666667000000000e-2		6.390000000000000e+1	-1.500000000000000e+1	2.200000000000000e+1	3.142857140000000e+0
6.400000000000000e+1	2.940000000000000e+2	3.100000000000000e+1	9.538462000000000e-2		6.400000000000000e+1	-1.900000000000000e+1	1.100000000000000e+1	-1.375000000000000e+0
6.409999999999999e+1	2.940000000000000e+2	3.000000000000000e+1	9.259259000000000e-2		6.409999999999999e+1	3.800000000000000e+1	-4.000000000000000e+0	-1.176470600000000e-1
6.420000000000000e+1	2.010000000000000e+2	4.000000000000000e+1	1.659751000000000e-1		6.420000000000000e+1	-2.300000000000000e+1	3.700000000000000e+1	2.642857140000000e+0
6.430000000000000e+1	2.130000000000000e+2	2.300000000000000e+1	9.745763000000000e-2		6.430000000000000e+1	-1.000000000000000e+0	-1.100000000000000e+1	9.166666700000000e-1
6.440000000000001e+1	2.350000000000000e+2	4.000000000000000e+1			6.440000000000001e+1	-6.000000000000000e+0	-1.100000000000000e+1	6.470588200000000e-1
6.450000000000000e+1	8.700000000000000e+1	1.000000000000000e+1			6.450000000000000e+1	4.000000000000000e+0	-1.200000000000000e+1	1.500000000000000e+0
6.459999999999999e+1	2.400000000000000e+1	7.000000000000000e+0			6.459999999999999e+1	3.000000000000000e+0	-5.000000000000000e+0	2.500000000000000e+0
6.470000000000000e+1	3.500000000000000e+1	3.800000000000000e+1			6.470000000000000e+1	1.300000000000000e+1	6.000000000000000e+0	3.157894700000000e-1
6.480000000000000e+1	5.700000000000000e+1	2.700000000000000e+1			6.480000000000000e+1	-4.000000000000000e+0	1.300000000000000e+1	1.444444440000000e+0
6.490000000000001e+1	1.700000000000000e+1	1.200000000000000e+1			6.490000000000001e+1	5.000000000000000e+0	-6.000000000000000e+0	6.000000000000000e+0
6.500000000000000e+1	3.700000000000000e+1	2.200000000000000e+1			6.500000000000000e+1	-1.400000000000000e+1	-3.000000000000000e+0	1.764705900000000e-1
6.509999999999999e+1	1.100000000000000e+1	5.000000000000000e+0			6.509999999999999e+1	-2.500000000000000e+1	-1.100000000000000e+1	3.055555600000000e-1
6.520000000000000e+1	3.300000000000000e+1	7.000000000000000e+0			6.520000000000000e+1	-7.000000000000000e+0	0.0000000000000000	0.0000000000000000
6.530000000000000e+1	1.800000000000000e+1	5.000000000000000e+0			6.530000000000000e+1	-3.000000000000000e+1	-1.500000000000000e+1	3.333333300000000e-1
6.540000000000001e+1	1.700000000000000e+1	1.000000000000000e+1			6.540000000000001e+1	-1.300000000000000e+1	1.400000000000000e+1	1.400000000000000e+1
6.550000000000000e+1	-5.000000000000000e+0	6.000000000000000e+0			6.550000000000000e+1	2.000000000000000e+0	2.500000000000000e+1	9.259259300000000e-1
6.559999999999999e+1	3.400000000000000e+1	-6.000000000000000e+0			6.559999999999999e+1	-2.000000000000000e+1	-6.000000000000000e+0	2.307692300000000e-1
6.570000000000000e+1	2.200000000000000e+1	1.100000000000000e+1			6.570000000000000e+1	-6.000000000000000e+0	-1.000000000000000e+1	6.250000000000000e-1
6.580000000000000e+1	5.800000000000000e+1	1.300000000000000e+1			6.580000000000000e+1	-2.000000000000000e+1	-7.000000000000000e+0	2.592592600000000e-1
6.590000000000001e+1	1.800000000000000e+1	1.200000000000000e+1			6.590000000000001e+1	9.000000000000000e+0	-2.900000000000000e+1	1.450000000000000e+0
6.600000000000000e+1	1.500000000000000e+1	-7.000000000000000e+0			6.600000000000000e+1	0.0000000000000000	-6.000000000000000e+0	1.000000000000000e+0
6.609999999999999e+1	7.000000000000000e+0	-6.000000000000000e+0			6.609999999999999e+1	1.200000000000000e+1	-4.000000000000000e+0	-5.000000000000000e-1
6.620000000000000e+1	3.200000000000000e+1	1.300000000000000e+1			6.620000000000000e+1	0.0000000000000000	-1.900000000000000e+1	1.000000000000000e+0
6.630000000000000e+1	9.000000000000000e+0	8.000000000000000e+0			6.630000000000000e+1	6.000000000000000e+0	-1.300000000000000e+1	1.857142860000000e+0
6.640000000000001e+1	3.200000000000000e+1	1.700000000000000e+1			6.640000000000001e+1	1.600000000000000e+1	-2.200000000000000e+1	3.666666670000000e+0
6.650000000000000e+1	2.000000000000000e+0	1.100000000000000e+1			6.650000000000000e+1	-7.000000000000000e+0	3.300000000000000e+1	1.269230770000000e+0
6.659999999999999e+1	3.300000000000000e+1	1.300000000000000e+1			6.659999999999999e+1	-5.000000000000000e+0	-1.000000000000000e+0	1.666666700000000e-1
6.670000000000000e+1	-1.900000000000000e+1	7.000000000000000e+0			6.670000000000000e+1	-2.200000000000000e+1	9.000000000000000e+0	-6.923076900000000e-1
6.680000000000000e+1	-3.000000000000000e+0	-4.000000000000000e+0			6.680000000000000e+1	-1.200000000000000e+1	1.500000000000000e+1	5.000000000000000e+0
6.690000000000001e+1	2.000000000000000e+0	2.100000000000000e+1			6.690000000000001e+1	-4.000000000000000e+0	1.000000000000000e+1	1.666666670000000e+0
6.700000000000000e+1	1.400000000000000e+1	3.000000000000000e+0			6.700000000000000e+1	-1.600000000000000e+1	-1.000000000000000e+0	5.882353000000000e-2
6.709999999999999e+1	1.600000000000000e+1	6.000000000000000e+0			6.709999999999999e+1	1.100000000000000e+1	1.100000000000000e+1	5.000000000000000e-1
6.720000000000000e+1	1.900000000000000e+1	2.200000000000000e+1			6.720000000000000e+1	8.000000000000000e+0	2.400000000000000e+1	7.500000000000000e-1
6.730000000000000e+1	3.300000000000000e+1	-1.000000000000000e+0			6.730000000000000e+1	-2.100000000000000e+1	3.000000000000000e+0	-1.666666700000000e-1
6.740000000000001e+1	7.000000000000000e+0	7.000000000000000e+0			6.740000000000001e+1	-8.000000000000000e+0	-1.100000000000000e+1	5.789473700000000e-1
6.750000000000000e+1	2.600000000000000e+1	3.200000000000000e+1			6.750000000000000e+1	-1.800000000000000e+1	6.000000000000000e+0	-5.000000000000000e-1
6.759999999999999e+1	1.900000000000000e+1	-1.000000000000000e+1			6.759999999999999e+1	3.000000000000000e+1	-3.000000000000000e+0	-1.111111100000000e-1
6.770000000000000e+1	2.900000000000000e+1	1.000000000000000e+0			6.770000000000000e+1	-1.300000000000000e+1	-1.600000000000000e+1	5.517241400000000e-1
6.780000000000000e+1	8.000000000000000e+0	1.000000000000000e+0			6.780000000000000e+1	-2.300000000000000e+1	1.500000000000000e+1	-1.875000000000000e+0
6.790000000000001e+1	1.900000000000000e+1	1.500000000000000e+1			6.790000000000001e+1	-1.700000000000000e+1	1.400000000000000e+1	-4.666666670000000e+0
6.800000000000000e+1	2.900000000000000e+1	1.600000000000000e+1			6.800000000000000e+1	2.100000000000000e+1	-1.300000000000000e+1	-1.625000000000000e+0
6.809999999999999e+1	3.400000000000000e+1	1.800000000000000e+1			6.809999999999999e+1	2.200000000000000e+1	1.000000000000000e+0	4.347826000000000e-2
6.820000000000000e+1	5.000000000000000e+0	1.400000000000000e+1			6.820000000000000e+1	0.0000000000000000	-8.000000000000000e+0	1.000000000000000e+0
6.830000000000000e+1	4.500000000000000e+1	1.000000000000000e+1			6.830000000000000e+1	1.400000000000000e+1	6.000000000000000e+0	3.000000000000000e-1
6.840000000000001e+1	1.200000000000000e+1	-8.000000000000000e+0			6.840000000000001e+1	7.000000000000000e+0	0.0000000000000000	0.0000000000000000
6.850000000000000e+1	3.200000000000000e+1	-2.000000000000000e+0			6.850000000000000e+1	-2.100000000000000e+1	-6.000000000000000e+0	2.222222200000000e-1
6.859999999999999e+1	4.100000000000000e+1	2.500000000000000e+1			6.859999999999999e+1	-2.600000000000000e+1	7.000000000000000e+0	-3.684210500000000e-1
6.870000000000000e+1	2.200000000000000e+1	7.000000000000000e+0			6.870000000000000e+1	-1.500000000000000e+1	-1.900000000000000e+1	5.588235299999999e-1
6.880000000000000e+1	1.100000000000000e+1	-8.000000000000000e+0			6.880000000000000e+1	1.600000000000000e+1	-9.000000000000000e+0	-1.285714290000000e+0
6.890000000000001e+1	4.000000000000000e+1	1.000000000000000e+1			6.890000000000001e+1	-8.000000000000000e+0	-1.100000000000000e+1	5.789473700000000e-1
6.900000000000000e+1	3.200000000000000e+1	5.000000000000000e+0			6.900000000000000e+1	2.000000000000000e+0	7.000000000000000e+0	7.777777800000000e-1
6.909999999999999e+1	3.200000000000000e+1	-3.000000000000000e+0			6.909999999999999e+1	-1.500000000000000e+1	-1.600000000000000e+1	5.161290300000000e-1
6.920000000000000e+1	-4.000000000000000e+0	-4.000000000000000e+0			6.920000000000000e+1	1.400000000000000e+1	-9.000000000000000e+0	-1.800000000000000e+0
6.930000000000000e+1	4.000000000000000e+1	1.400000000000000e+1			6.930000000000000e+1	2.300000000000000e+1	-2.600000000000000e+1	8.666666670000000e+0
6.940000000000001e+1	7.000000000000000e+0	5.000000000000000e+0			6.940000000000001e+1	4.000000000000000e+0	-9.000000000000000e+0	1.800000000000000e+0
6.950000000000000e+1	0.0000000000000000	4.000000000000000e+0			6.950000000000000e+1	2.300000000000000e+1	-6.000000000000000e+0	-3.529411800000000e-1
6.959999999999999e+1	1.000000000000000e+1	1.600000000000000e+1			6.959999999999999e+1	-4.000000000000000e+0	-4.000000000000000e+0	5.000000000000000e-1
6.970000000000000e+1	3.700000000000000e+1	-6.000000000000000e+0			6.970000000000000e+1	3.000000000000000e+1	1.000000000000000e+1	2.500000000000000e-1
6.980000000000000e+1	3.400000000000000e+1	2.100000000000000e+1			6.980000000000000e+1	6.000000000000000e+0	-2.000000000000000e+0	-5.000000000000000e-1
6.990000000000001e+1	3.200000000000000e+1	-1.000000000000000e+1			6.990000000000001e+1	-2.400000000000000e+1	3.000000000000000e+0	-1.428571400000000e-1
7.000000000000000e+1	-5.000000000000000e+0	6.000000000000000e+0			7.000000000000000e+1	-1.800000000000000e+1	-1.800000000000000e+1	5.000000000000000e-1
