# Supplementary material for: Functional 3D architecture in an intrinsically disordered E3 ligase domain facilitates ubiquitin transfer
Source: Nat Commun. 2020 Jul 30;11:3807. doi: 10.1038/s41467-020-17647-x (PMC7393505; doi:10.1038/s41467-020-17647-x)
Supplement: Supplementary file 4 — Source Data [file 41467_2020_17647_MOESM4_ESM.zip › Source data/Fig. 3/high FRET basic.csv]

0	99	214	0.68371		0	0
0.2	154	270	0.63679		200	0.01811
0.4	91	153	0.62705		400	-0.01062
0.6	107	258	0.70685		600	4.35E-03
0.8	137	247	0.64323		800	0.00245
1	188	209	0.52645		1000	-0.01135
1.2	157	122	0.43728		1200	1.57E-02
1.4	142	154	0.52027		1400	6.67E-03
1.6	153	130	0.45936		1600	0.00158
1.8	168	135	0.44554		1800	-0.01177
2	19	170	0.89947		2000	-1.57E-03
2.2	138	206	0.59884		2200	-9.59E-03
2.4	134	297	0.6891		2400	1.82E-03
2.6	170	146	0.46203		2600	-3.90E-03
2.8	133	124	0.48249		2800	1.70E-02
3	64	259	0.80186		3000	-0.0101
3.2	106	148	0.58268		3200	0.00768
3.4	91	197	0.68403		3400	0.00223
3.6	145	231	0.61436		3600	0.0018
3.8	140	246	0.63731		3800	0.00528
4	136	155	0.53265		4000	-2.48E-06
4.2	175	124	0.41472		4200	-4.27E-03
4.4	111	285	0.7197		4400	0.00297
4.6	131	264	0.66835		4600	-0.0059
4.8	57	202	0.77992		4800	-0.007
5	122	217	0.64012		5000	-0.00922
5.2	61	196	0.76265		5200	0.00193
5.4	84	265	0.75931		5400	-1.71E-03
5.6	128	191	0.59875		5600	0.00501
5.8	203	196	0.49123
6	164	165	0.50152
6.2	103	275	0.72751
6.4	92	159	0.63347
6.6	114	267	0.70079
6.8	162	236	0.59296
7	152	150	0.49669
7.2	85	218	0.71947
7.4	56	263	0.82445
7.6	103	194	0.6532
7.8	128	184	0.58974
8	135	242	0.64191
8.2	131	212	0.61808
8.4	115	168	0.59364
8.6	145	188	0.56456
8.8	219	125	0.36337
9	83	173	0.67578
9.2	192	177	0.47967
9.4	160	197	0.55182
9.6	166	184	0.52571
9.8	52	184	0.77966
10	97	65	0.40123
10.2	57	165	0.74324
10.4	108	86	0.4433
10.6	151	156	0.50814
10.8	61	236	0.79461
11	231	156	0.4031
11.2	109	172	0.6121
11.4	168	72	0.3
11.6	144	123	0.46067
11.8	89	204	0.69625
12	166	193	0.5376
12.2	164	152	0.48101
12.4	103	141	0.57787
12.6	145	255	0.6375
12.8	152	136	0.47222
13	119	128	0.51822
13.2	107	144	0.57371
13.4	218	194	0.47087
13.6	64	119	0.65027
13.8	209	175	0.45573
14	204	73	0.26354
14.2	135	93	0.40789
14.4	123	103	0.45575
14.6	145	156	0.51827
14.8	96	76	0.44186
15	77	106	0.57923
15.2	162	132	0.44898
15.4	190	196	0.50777
15.6	107	149	0.58203
15.8	85	203	0.70486
16	152	185	0.54896
16.2	112	248	0.68889
16.4	208	206	0.49758
16.6	236	299	0.55888
16.8	107	115	0.51802
17	95	162	0.63035
17.2	51	176	0.77533
17.4	92	199	0.68385
17.6	112	177	0.61246
17.8	186	159	0.46087
18	69	306	0.816
18.2	153	160	0.51118
18.4	134	102	0.4322
18.6	192	109	0.36213
18.8	120	207	0.63303
19	105	229	0.68563
19.2	268	213	0.44283
19.4	172	209	0.54856
19.6	201	168	0.45528
19.8	116	181	0.60943
20	178	80	0.31008
20.2	115	170	0.59649
20.4	138	188	0.57669
20.6	82	200	0.70922
20.8	144	167	0.53698
21	70	240	0.77419
21.2	96	156	0.61905
21.4	122	90	0.42453
21.6	188	160	0.45977
21.8	128	125	0.49407
22	132	235	0.64033
22.2	152	163	0.51746
22.4	68	202	0.74815
22.6	169	164	0.49249
22.8	100	131	0.5671
23	123	88	0.41706
23.2	135	151	0.52797
23.4	50	84	0.62687
23.6	135	121	0.47266
23.8	223	109	0.32831
24	92	99	0.51832
24.2	53	100	0.65359
24.4	89	92	0.50829
24.6	137	89	0.39381
24.8	182	168	0.48
25	148	138	0.48252
25.2	48	288	0.85714
25.4	128	161	0.55709
25.6	174	213	0.55039
25.8	176	179	0.50423
26	110	158	0.58955
26.2	158	180	0.53254
26.4	119	156	0.56727
26.6	132	141	0.51648
26.8	97	47	0.32639
27	160	94	0.37008
27.2	74	120	0.61856
27.4	166	141	0.45928
27.6	100	221	0.68847
27.8	81	219	0.73
28	76	144	0.65455
28.2	109	236	0.68406
28.4	125	159	0.55986
28.6	118	188	0.61438
28.8	109	204	0.65176
29	249	175	0.41274
29.2	58	144	0.71287
29.4	63	259	0.80435
29.6	102	168	0.62222
29.8	75	69	0.47917
30	162	220	0.57592
30.2	182	118	0.39333
30.4	95	164	0.6332
30.6	181	86	0.3221
30.8	97	125	0.56306
31	124	144	0.53731
31.2	30	43	0.58904
31.4	45	33	0.42308
31.6	96	86	0.47253
31.8	127	65	0.33854
32	54	52	0.49057
32.2	66	68	0.50746
32.4	81	32	0.28319
32.6	96	61	0.38854
32.8	141	127	0.47388
33	62	115	0.64972
33.2	121	138	0.53282
33.4	71	208	0.74552
33.6	129	187	0.59177
33.8	141	151	0.51712
34	153	197	0.56286
34.2	84	188	0.69118
34.4	47	127	0.72989
34.6	88	187	0.68
34.8	130	189	0.59248
35	10	41	0.80392
35.2	130	122	0.48413
35.4	50	172	0.77477
35.6	122	139	0.53257
35.8	100	253	0.71671
36	181	218	0.54637
36.2	427	60	0.1232
36.4	489	55	0.1011
36.6	473	50	0.0956
36.8	469	24	0.04868
37	568	59	0.0941
37.2	615	43	0.06535
37.4	381	41	0.09716
37.6	475	83	0.14875
37.8	472	127	0.21202
38	502	27	0.05104
38.2	439	25	0.05388
38.4	394	80	0.16878
38.6	438	34	0.07203
38.8	484	7	0.01426
39	454	-2	-0.00442
39.2	499	106	0.17521
39.4	506	64	0.11228
39.6	608	68	0.10059
39.8	559	58	0.094
40	462	36	0.07229
40.2	458	-35	-0.08274
40.4	579	16	0.02689
40.6	476	110	0.18771
40.8	537	41	0.07093
41	455	63	0.12162
41.2	578	75	0.11485
41.4	611	26	0.04082
41.6	574	0	0
41.8	523	117	0.18281
42	445	5	0.01111
42.2	429	30	0.06536
42.4	484	36	0.06923
42.6	543	19	0.03381
42.8	453	54	0.10651
43	471	83	0.14982
43.2	523	7	0.01321
43.4	514	63	0.10919
43.6	469	14	0.02899
43.8	457	18	0.03789
44	565	105	0.15672
44.2	465	75	0.13889
44.4	535	61	0.10235
44.6	423	56	0.11691
44.8	545	73	0.11812
45	533	49	0.08419
45.2	540	6	0.01099
45.4	555	72	0.11483
45.6	527	66	0.1113
45.8	441	88	0.16635
46	476	75	0.13612
46.2	423	40	0.08639
46.4	424	54	0.11297
46.6	485	19	0.0377
46.8	458	-7	-0.01552
47	498	97	0.16303
47.2	497	57	0.10289
47.4	492	22	0.0428
47.6	440	9	0.02004
47.8	434	113	0.20658
48	411	38	0.08463
48.2	545	31	0.05382
48.4	463	31	0.06275
48.6	530	66	0.11074
48.8	618	22	0.03438
49	510	47	0.08438
49.2	518	74	0.125
49.4	539	27	0.0477
49.6	554	26	0.04483
49.8	503	30	0.05629
50	388	0	0
50.2	532	69	0.11481
50.4	549	50	0.08347
50.6	525	54	0.09326
50.8	466	77	0.1418
51	448	-8	-0.01818
51.2	357	22	0.05805
51.4	388	88	0.18487
51.6	450	94	0.17279
51.8	421	11	0.02546
52	549	73	0.11736
52.2	403	49	0.10841
52.4	399	70	0.14925
52.6	512	36	0.06569
52.8	442	-5	-0.01144
53	341	82	0.19385
53.2	567	51	0.08252
53.4	373	61	0.14055
53.6	529	5	0.00936
53.8	440	-8	-0.01852
54	495	40	0.07477
54.2	491	57	0.10401
54.4	452	53	0.10495
54.6	652	67	0.09318
54.8	518	45	0.07993
55	499	38	0.07076
55.2	517	93	0.15246
55.4	503	91	0.1532
55.6	546	0	0
55.8	509	31	0.05741
56	409	68	0.14256
56.2	431	5	0.01147
56.4	471	58	0.10964
56.6	493	-8	-0.01649
56.8	628	98	0.13499
57	417	7	0.01651
57.2	333	29	0.08011
57.4	375	77	0.17035
57.6	423	16	0.03645
57.8	332	10	0.02924
58	601	2	0.00332
58.2	476	86	0.15302
58.4	492	86	0.14879
58.6	513	44	0.07899
58.8	454	55	0.10806
59	408	43	0.09534
59.2	519	66	0.11282
59.4	450	42	0.08537
59.6	391	37	0.08645
59.8	333	44	0.11671
60	373	26	0.06516
60.2	442	131	0.22862
60.4	488	29	0.05609
60.6	415	21	0.04817
60.8	396	45	0.10204
61	513	27	0.05
61.2	381	-10	-0.02695
61.4	455	62	0.11992
61.6	428	56	0.1157
61.8	442	92	0.17228
62	427	46	0.09725
62.2	471	54	0.10286
62.4	354	24	0.06349
62.6	459	39	0.07831
62.8	472	4	0.0084
63	415	45	0.09783
63.2	495	17	0.0332
63.4	544	79	0.12681
63.6	446	29	0.06105
63.8	514	53	0.09347
64	515	87	0.14452
64.2	483	-7	-0.01471
64.4	497	88	0.15043
64.6	488	69	0.12388
64.8	546	36	0.06186
65	455	27	0.05602
65.2	531	50	0.08606
65.4	336	49	0.12727
65.6	564	41	0.06777
65.8	527	29	0.05216
66	414	18	0.04167
66.2	453	24	0.05031
66.4	514	-1	-0.00195
66.6	620	11	0.01743
66.8	466	44	0.08627
67	403	67	0.14255
67.2	426	18	0.04054
67.4	458	45	0.08946
67.6	412	62	0.1308
67.8	534	26	0.04643
68	554	-6	-0.01095
68.2	288	38	0.11656
68.4	448	63	0.12329
68.6	505	21	0.03992
68.8	563	15	0.02595
69	450	80	0.15094
69.2	499	11	0.02157
69.4	449	44	0.08925
69.6	572	42	0.0684
69.8	441	30	0.06369
70	653	19	0.02827
70.2	357	34	0.08696
70.4	400	37	0.08467
70.6	484	55	0.10204
70.8	479	56	0.10467
71	428	74	0.14741
71.2	406	19	0.04471
71.4	404	18	0.04265
71.6	481	-5	-0.0105
71.8	520	88	0.14474
72	345	26	0.07008
72.2	306	58	0.15934
72.4	510	79	0.13413
72.6	459	-10	-0.02227
72.8	515	40	0.07207
73	454	61	0.11845
73.2	401	7	0.01716
73.4	464	57	0.1094
73.6	408	45	0.09934
73.8	669	51	0.07083
74	557	35	0.05912
74.2	393	123	0.23837
74.4	359	3	0.00829
74.6	556	38	0.06397
74.8	615	53	0.07934
75	465	-8	-0.01751
75.2	445	60	0.11881
75.4	459	51	0.1
75.6	502	63	0.1115
75.8	443	30	0.06342
76	418	68	0.13992
76.2	435	16	0.03548
76.4	475	74	0.13479
76.6	420	40	0.08696
76.8	557	22	0.038
77	439	44	0.0911
77.2	412	9	0.02138
77.4	501	104	0.1719
77.6	468	-15	-0.03311
77.8	471	28	0.05611
78	523	40	0.07105
78.2	438	76	0.14786
78.4	500	48	0.08759
78.6	381	57	0.13014
78.8	636	33	0.04933
79	583	57	0.08906
79.2	564	27	0.04569
79.4	504	11	0.02136
79.6	484	39	0.07457
79.8	473	40	0.07797
80	459	47	0.09289
80.2	413	3	0.00721
80.4	427	82	0.1611
80.6	508	67	0.11652
80.8	449	45	0.09109
81	341	71	0.17233
81.2	395	11	0.02709
81.4	351	56	0.13759
81.6	341	38	0.10026
81.8	540	54	0.09091
82	469	18	0.03696
82.2	472	-6	-0.01288
82.4	574	84	0.12766
82.6	500	105	0.17355
82.8	519	42	0.07487
83	467	34	0.06786
83.2	417	42	0.0915
83.4	453	32	0.06598
83.6	490	51	0.09427
83.8	527	6	0.01126
84	570	78	0.12037
84.2	530	48	0.08304
84.4	330	77	0.18919
84.6	500	75	0.13043
84.8	458	5	0.0108
85	591	68	0.10319
85.2	491	33	0.06298
85.4	446	48	0.09717
85.6	314	31	0.08986
85.8	499	1	0.002
86	373	69	0.15611
86.2	439	43	0.08921
86.4	485	10	0.0202
86.6	448	50	0.1004
86.8	427	-12	-0.02892
87	365	64	0.14918
87.2	548	82	0.13016
87.4	463	33	0.06653
87.6	463	85	0.15511
87.8	474	18	0.03659
88	499	71	0.12456
88.2	574	73	0.11283
88.4	450	-22	-0.0514
88.6	577	49	0.07827
88.8	482	55	0.10242
89	409	28	0.06407
89.2	431	56	0.11499
89.4	606	1	0.00165
89.6	488	71	0.12701
89.8	550	47	0.07873
90	440	29	0.06183
90.2	525	-5	-0.00962
90.4	557	31	0.05272
90.6	490	-19	-0.04034
90.8	522	43	0.07611
91	609	29	0.04545
91.2	394	13	0.03194
91.4	621	57	0.08407
91.6	361	117	0.24477
91.8	430	96	0.18251
92	467	-6	-0.01302
92.2	503	50	0.09042
92.4	417	129	0.23626
92.6	465	56	0.10749
92.8	520	61	0.10499
93	445	40	0.08247
93.2	454	16	0.03404
93.4	464	37	0.07385
93.6	476	64	0.11852
93.8	484	18	0.03586
94	472	38	0.07451
94.2	477	-10	-0.02141
94.4	404	54	0.1179
94.6	362	42	0.10396
94.8	424	98	0.18774
95	275	-13	-0.04962
95.2	329	8	0.02374
95.4	374	58	0.13426
95.6	360	32	0.08163
95.8	391	32	0.07565
96	265	40	0.13115
96.2	303	6	0.01942
96.4	394	43	0.0984
96.6	315	95	0.23171
96.8	386	157	0.28913
97	310	69	0.18206
97.2	382	67	0.14922
97.4	489	64	0.11573
97.6	380	2	0.00524
97.8	359	39	0.09799
98	435	49	0.10124
98.2	492	-24	-0.05128
98.4	480	60	0.11111
98.6	330	36	0.09836
98.8	342	46	0.11856
99	396	76	0.16102
99.2	366	6	0.01613
99.4	331	33	0.09066
99.6	418	14	0.03241
99.8	358	63	0.14964
100	336	-18	-0.0566
100.2	396	90	0.18519
100.4	358	49	0.12039
100.6	446	-7	-0.01595
100.8	333	41	0.10963
101	447	39	0.08025
101.2	360	55	0.13253
101.4	459	-23	-0.05275
101.6	449	-2	-0.00447
101.8	567	38	0.06281
102	458	48	0.09486
102.2	459	5	0.01078
102.4	486	55	0.10166
102.6	417	27	0.06081
102.8	478	60	0.11152
103	395	39	0.08986
103.2	458	21	0.04384
103.4	403	40	0.09029
103.6	457	-2	-0.0044
103.8	528	26	0.04693
104	395	4	0.01003
104.2	500	25	0.04762
104.4	382	10	0.02551
104.6	448	39	0.08008
104.8	459	49	0.09646
105	339	50	0.12853
105.2	498	-3	-0.00606
105.4	470	20	0.04082
105.6	413	30	0.06772
105.8	427	10	0.02288
106	507	47	0.08484
106.2	412	67	0.13987
106.4	436	54	0.1102
106.6	488	6	0.01215
106.8	174	44	0.20183
107	245	36	0.12811
107.2	587	84	0.12519
107.4	432	47	0.09812
107.6	535	39	0.06794
107.8	516	39	0.07027
108	372	76	0.16964
108.2	435	23	0.05022
108.4	573	99	0.14732
108.6	550	80	0.12698
108.8	406	-3	-0.00744
109	373	40	0.09685
109.2	395	34	0.07925
109.4	474	32	0.06324
109.6	366	37	0.09181
109.8	554	82	0.12893
110	373	-2	-0.00539
110.2	357	97	0.21366
110.4	629	33	0.04985
110.6	316	63	0.16623
110.8	605	37	0.05763
111	426	1	0.00234
111.2	573	105	0.15487
111.4	412	63	0.13263
111.6	423	25	0.0558
111.8	405	45	0.1
112	372	120	0.2439
112.2	336	55	0.14066
112.4	576	36	0.05882
112.6	355	38	0.09669
112.8	445	22	0.04711
113	479	27	0.05336
113.2	354	16	0.04324
113.4	381	37	0.08852
113.6	519	77	0.12919
113.8	472	13	0.0268
114	360	149	0.29273
114.2	489	68	0.12208
114.4	350	40	0.10256
114.6	424	32	0.07018
114.8	397	51	0.11384
115	486	83	0.14587
115.2	426	39	0.08387
115.4	485	0	0
115.6	641	76	0.106
115.8	505	10	0.01942
116	638	27	0.0406
116.2	402	43	0.09663
116.4	516	15	0.02825
116.6	561	71	0.11234
116.8	421	27	0.06027
117	392	36	0.08411
117.2	379	59	0.1347
117.4	447	52	0.10421
117.6	441	-2	-0.00456
117.8	579	36	0.05854
118	480	47	0.08918
118.2	652	68	0.09444
118.4	553	37	0.06271
118.6	484	14	0.02811
118.8	541	24	0.04248
119	446	18	0.03879
119.2	428	47	0.09895
119.4	362	10	0.02688
119.6	361	67	0.15654
119.8	384	-6	-0.01587
120	312	16	0.04878
120.2	386	7	0.01781
120.4	286	-4	-0.01418
120.6	344	36	0.09474
120.8	333	27	0.075
121	410	53	0.11447
121.2	483	38	0.07294
121.4	462	11	0.02326
121.6	392	40	0.09259
121.8	466	51	0.09865
122	483	40	0.07648
122.2	512	8	0.01538
122.4	562	64	0.10224
122.6	471	54	0.10286
122.8	401	99	0.198
123	412	28	0.06364
123.2	343	46	0.11825
123.4	508	32	0.05926
123.6	498	59	0.10592
123.8	431	0	0
124	418	82	0.164
124.2	411	10	0.02375
124.4	484	69	0.12477
124.6	349	38	0.09819
124.8	518	24	0.04428
125	432	26	0.05677
125.2	400	78	0.16318
125.4	445	35	0.07292
125.6	451	32	0.06625
125.8	450	48	0.09639
126	381	37	0.08852
126.2	410	11	0.02613
126.4	447	34	0.07069
126.6	415	83	0.16667
126.8	473	57	0.10755
127	365	7	0.01882
127.2	322	1	0.0031
127.4	225	54	0.19355
127.6	351	16	0.0436
127.8	326	79	0.19506
128	414	34	0.07589
128.2	405	-6	-0.01504
128.4	433	87	0.16731
128.6	452	68	0.13077
128.8	380	-11	-0.02981
129	424	52	0.10924
129.2	480	25	0.0495
129.4	398	-14	-0.03646
129.6	428	61	0.12474
129.8	441	64	0.12673
130	562	105	0.15742
130.2	467	44	0.08611
130.4	385	94	0.19624
130.6	415	103	0.19884
130.8	395	9	0.02228
131	289	45	0.13473
131.2	470	76	0.13919
131.4	482	33	0.06408
131.6	399	19	0.04545
131.8	425	44	0.09382
132	285	72	0.20168
132.2	591	34	0.0544
132.4	467	121	0.20578
132.6	403	85	0.17418
132.8	399	42	0.09524
133	445	21	0.04506
133.2	452	-2	-0.00444
133.4	510	18	0.03409
133.6	473	22	0.04444
133.8	392	48	0.10909
134	441	72	0.14035
134.2	420	52	0.11017
134.4	494	12	0.02372
134.6	465	33	0.06627
134.8	385	43	0.10047
135	504	-13	-0.02648
135.2	454	94	0.17153
135.4	546	101	0.15611
135.6	424	24	0.05357
135.8	486	57	0.10497
136	510	18	0.03409
136.2	325	29	0.08192
136.4	511	46	0.08259
136.6	377	21	0.05276
136.8	443	33	0.06933
