# Supplementary material for: Functional 3D architecture in an intrinsically disordered E3 ligase domain facilitates ubiquitin transfer
Source: Nat Commun. 2020 Jul 30;11:3807. doi: 10.1038/s41467-020-17647-x (PMC7393505; doi:10.1038/s41467-020-17647-x)
Supplement: Supplementary file 4 — Source Data [file 41467_2020_17647_MOESM4_ESM.zip › Source data/Fig. 3/high FRET wild type.csv]

0	18	135	0.88235		0	0.1
0.2	81	98	0.54749		200	0.00161
0.4	95	241	0.71726		400	-0.01673
0.6	178	232	0.56585		600	-8.69E-04
0.8	155	201	0.56461		800	0.009
1	194	148	0.43275		1000	-0.00835
1.2	111	235	0.67919		1200	-4.43E-04
1.4	129	172	0.57143		1400	1.80E-03
1.6	49	176	0.78222		1600	0.00119
1.8	194	142	0.42262		1800	-0.00556
2	142	194	0.57738		2000	8.78E-03
2.2	150	140	0.48276		2200	-3.12E-04
2.4	114	128	0.52893		2400	-0.00264
2.6	156	228	0.59375		2600	4.01E-04
2.8	267	239	0.47233		2800	2.24E-04
3	89	229	0.72013		3000	0.00559
3.2	64	128	0.66667		3200	-0.01021
3.4	175	251	0.5892		3400	-0.00237
3.6	107	286	0.72774		3600	-0.0054
3.8	110	263	0.70509		3800	-0.00322
4	62	138	0.69		4000	-0.0065
4.2	108	162	0.6		4200	9.07E-04
4.4	108	149	0.57977		4400	0.00165
4.6	101	215	0.68038		4600	0.00345
4.8	67	174	0.72199		4800	-0.00133
5	99	172	0.63469		5000	-0.00595
5.2	191	199	0.51026		5200	-0.00235
5.4	86	241	0.737		5400	0.00758
5.6	100	183	0.64664		5600	-0.00351
5.8	135	255	0.65385		5800	-0.00771
6	67	210	0.75812
6.2	57	197	0.77559
6.4	88	174	0.66412
6.6	175	199	0.53209
6.8	46	284	0.86061
7	58	164	0.73874
7.2	152	122	0.44526
7.4	84	130	0.60748
7.6	87	165	0.65476
7.8	54	190	0.77869
8	156	214	0.57838
8.2	230	200	0.46512
8.4	156	195	0.55556
8.6	53	202	0.79216
8.8	238	188	0.44131
9	174	98	0.36029
9.2	91	234	0.72
9.4	44	263	0.85668
9.6	183	337	0.64808
9.8	103	160	0.60837
10	124	168	0.57534
10.2	117	215	0.64759
10.4	113	197	0.63548
10.6	60	163	0.73094
10.8	137	248	0.64416
11	76	166	0.68595
11.2	122	191	0.61022
11.4	44	251	0.85085
11.6	62	145	0.70048
11.8	108	161	0.59851
12	165	209	0.55882
12.2	89	235	0.72531
12.4	63	218	0.7758
12.6	139	180	0.56426
12.8	71	161	0.69397
13	99	128	0.56388
13.2	98	194	0.66438
13.4	107	209	0.66139
13.6	112	139	0.55378
13.8	129	127	0.49609
14	115	228	0.66472
14.2	172	214	0.5544
14.4	115	190	0.62295
14.6	188	167	0.47042
14.8	102	210	0.67308
15	94	187	0.66548
15.2	133	216	0.61891
15.4	155	274	0.63869
15.6	52	197	0.79116
15.8	31	226	0.87938
16	114	195	0.63107
16.2	120	170	0.58621
16.4	209	220	0.51282
16.6	96	223	0.69906
16.8	84	201	0.70526
17	176	214	0.54872
17.2	81	173	0.6811
17.4	196	194	0.49744
17.6	164	144	0.46753
17.8	136	170	0.55556
18	32	188	0.85455
18.2	66	127	0.65803
18.4	91	234	0.72
18.6	97	200	0.6734
18.8	150	255	0.62963
19	173	232	0.57284
19.2	94	264	0.73743
19.4	75	142	0.65438
19.6	136	163	0.54515
19.8	96	236	0.71084
20	66	166	0.71552
20.2	94	154	0.62097
20.4	88	214	0.70861
20.6	129	208	0.61721
20.8	161	144	0.47213
21	96	197	0.67235
21.2	41	229	0.84815
21.4	101	155	0.60547
21.6	144	259	0.64268
21.8	121	269	0.68974
22	43	140	0.76503
22.2	87	198	0.69474
22.4	119	149	0.55597
22.6	163	168	0.50755
22.8	74	108	0.59341
23	56	130	0.69892
23.2	136	234	0.63243
23.4	149	157	0.51307
23.6	74	181	0.7098
23.8	121	206	0.62997
24	118	167	0.58596
24.2	10	226	0.95763
24.4	150	174	0.53704
24.6	83	130	0.61033
24.8	28	164	0.85417
25	176	186	0.51381
25.2	190	262	0.57965
25.4	71	175	0.71138
25.6	107	185	0.63356
25.8	12	188	0.94
26	81	227	0.73701
26.2	86	237	0.73375
26.4	119	141	0.54231
26.6	49	176	0.78222
26.8	121	188	0.60841
27	43	194	0.81857
27.2	47	194	0.80498
27.4	66	249	0.79048
27.6	76	236	0.75641
27.8	106	222	0.67683
28	92	197	0.68166
28.2	160	132	0.45205
28.4	61	136	0.69036
28.6	158	230	0.59278
28.8	92	261	0.73938
29	82	201	0.71025
29.2	101	190	0.65292
29.4	81	189	0.7
29.6	66	277	0.80758
29.8	116	229	0.66377
30	118	182	0.60667
30.2	148	233	0.61155
30.4	172	129	0.42857
30.6	84	270	0.76271
30.8	170	319	0.65235
31	114	161	0.58545
31.2	204	180	0.46875
31.4	137	168	0.55082
31.6	140	208	0.5977
31.8	46	187	0.80258
32	125	178	0.58746
32.2	102	192	0.65306
32.4	57	175	0.75431
32.6	72	162	0.69231
32.8	127	220	0.63401
33	100	199	0.66555
33.2	93	181	0.66058
33.4	142	178	0.55625
33.6	82	205	0.71429
33.8	8	187	0.95897
34	152	245	0.61713
34.2	65	185	0.74
34.4	97	123	0.55909
34.6	165	164	0.49848
34.8	185	234	0.55847
35	107	275	0.7199
35.2	114	126	0.525
35.4	73	102	0.58286
35.6	130	176	0.57516
35.8	70	214	0.75352
36	82	160	0.66116
36.2	118	227	0.65797
36.4	99	146	0.59592
36.6	111	155	0.58271
36.8	89	149	0.62605
37	161	280	0.63492
37.2	156	111	0.41573
37.4	21	153	0.87931
37.6	211	175	0.45337
37.8	70	194	0.73485
38	69	220	0.76125
38.2	160	205	0.56164
38.4	101	272	0.72922
38.6	106	167	0.61172
38.8	134	227	0.62881
39	73	158	0.68398
39.2	107	198	0.64918
39.4	49	134	0.73224
39.6	200	213	0.51574
39.8	87	224	0.72026
40	158	106	0.40152
40.2	126	218	0.63372
40.4	98	174	0.63971
40.6	183	211	0.53553
40.8	84	142	0.62832
41	113	282	0.71392
41.2	158	171	0.51976
41.4	120	225	0.65217
41.6	144	113	0.43969
41.8	85	293	0.77513
42	80	113	0.58549
42.2	125	239	0.65659
42.4	192	200	0.5102
42.6	79	241	0.75313
42.8	173	195	0.52989
43	67	173	0.72083
43.2	59	125	0.67935
43.4	170	182	0.51705
43.6	85	131	0.60648
43.8	143	175	0.55031
44	101	192	0.65529
44.2	173	187	0.51944
44.4	152	161	0.51438
44.6	157	163	0.50938
44.8	229	206	0.47356
45	118	197	0.6254
45.2	113	157	0.58148
45.4	109	149	0.57752
45.6	140	155	0.52542
45.8	73	188	0.72031
46	199	258	0.56455
46.2	110	166	0.60145
46.4	80	181	0.69349
46.6	155	197	0.55966
46.8	60	212	0.77941
47	193	235	0.54907
47.2	160	235	0.59494
47.4	160	197	0.55182
47.6	82	116	0.58586
47.8	134	172	0.56209
48	27	206	0.88412
48.2	71	201	0.73897
48.4	98	126	0.5625
48.6	95	149	0.61066
48.8	116	249	0.68219
49	149	229	0.60582
49.2	54	198	0.78571
49.4	77	217	0.7381
49.6	80	158	0.66387
49.8	97	239	0.71131
50	210	246	0.53947
50.2	84	185	0.68773
50.4	160	202	0.55801
50.6	65	169	0.72222
50.8	108	140	0.56452
51	124	176	0.58667
51.2	102	281	0.73368
51.4	277	130	0.31941
51.6	511	59	0.10351
51.8	428	41	0.08742
52	801	11	0.01355
52.2	554	90	0.13975
52.4	609	63	0.09375
52.6	508	95	0.15755
52.8	687	14	0.01997
53	531	55	0.09386
53.2	486	25	0.04892
53.4	530	86	0.13961
53.6	570	59	0.0938
53.8	583	119	0.16952
54	638	30	0.04491
54.2	533	47	0.08103
54.4	498	70	0.12324
54.6	549	-5	-0.00919
54.8	516	57	0.09948
55	532	23	0.04144
55.2	581	91	0.13542
55.4	680	-10	-0.01493
55.6	633	60	0.08658
55.8	523	102	0.1632
56	566	33	0.05509
56.2	677	8	0.01168
56.4	566	37	0.06136
56.6	476	61	0.11359
56.8	566	-29	-0.054
57	507	40	0.07313
57.2	618	71	0.10305
57.4	460	104	0.1844
57.6	454	20	0.04219
57.8	458	14	0.02966
58	466	42	0.08268
58.2	357	13	0.03514
58.4	465	36	0.07186
58.6	556	99	0.15115
58.8	443	75	0.14479
59	556	18	0.03136
59.2	369	73	0.16516
59.4	443	67	0.13137
59.6	417	17	0.03917
59.8	409	-8	-0.01995
60	399	16	0.03855
60.2	436	67	0.1332
60.4	358	23	0.06037
60.6	354	111	0.23871
60.8	478	72	0.13091
61	609	32	0.04992
61.2	410	-3	-0.00737
61.4	399	10	0.02445
61.6	399	90	0.18405
61.8	274	62	0.18452
62	477	0	0
62.2	530	31	0.05526
62.4	571	28	0.04674
62.6	527	19	0.0348
62.8	458	28	0.05761
63	479	77	0.13849
63.2	430	76	0.1502
63.4	514	29	0.05341
63.6	431	-2	-0.00466
63.8	478	43	0.08253
64	406	83	0.16973
64.2	716	74	0.09367
64.4	646	73	0.10153
64.6	591	7	0.01171
64.8	502	38	0.07037
65	537	77	0.12541
65.2	425	26	0.05765
65.4	514	1	0.00194
65.6	528	43	0.07531
65.8	538	-8	-0.01509
66	545	20	0.0354
66.2	490	65	0.11712
66.4	570	36	0.05941
66.6	635	61	0.08764
66.8	507	79	0.13481
67	480	73	0.13201
67.2	440	18	0.0393
67.4	506	6	0.01172
67.6	614	85	0.1216
67.8	596	-13	-0.0223
68	538	114	0.17485
68.2	477	41	0.07915
68.4	552	37	0.06282
68.6	609	-13	-0.02181
68.8	507	101	0.16612
69	524	27	0.049
69.2	510	56	0.09894
69.4	463	21	0.04339
69.6	503	18	0.03455
69.8	539	26	0.04602
70	571	44	0.07154
70.2	528	25	0.04521
70.4	469	43	0.08398
70.6	430	72	0.14343
70.8	538	200	0.271
71	521	36	0.06463
71.2	701	-18	-0.02635
71.4	406	53	0.11547
71.6	379	40	0.09547
71.8	456	79	0.14766
72	538	35	0.06108
72.2	487	78	0.13805
72.4	536	63	0.10518
72.6	412	92	0.18254
72.8	489	58	0.10603
73	642	77	0.10709
73.2	532	9	0.01664
73.4	465	44	0.08644
73.6	476	57	0.10694
73.8	557	36	0.06071
74	475	20	0.0404
74.2	450	36	0.07407
74.4	520	24	0.04412
74.6	582	20	0.03322
74.8	483	48	0.0904
75	374	48	0.11374
75.2	664	85	0.11348
75.4	127	-7	-0.05833
75.6	518	31	0.05647
75.8	433	13	0.02915
76	546	78	0.125
76.2	390	39	0.09091
76.4	534	36	0.06316
76.6	512	75	0.12777
76.8	589	33	0.05305
77	376	-1	-0.00267
77.2	523	18	0.03327
77.4	602	58	0.08788
77.6	513	61	0.10627
77.8	453	82	0.15327
78	416	-6	-0.01463
78.2	619	71	0.1029
78.4	526	62	0.10544
78.6	535	62	0.10385
78.8	706	20	0.02755
79	412	20	0.0463
79.2	478	12	0.02449
79.4	450	35	0.07216
79.6	607	43	0.06615
79.8	428	73	0.14571
80	510	-13	-0.02616
80.2	605	90	0.1295
80.4	515	38	0.06872
80.6	418	15	0.03464
80.8	462	-8	-0.01762
81	494	53	0.09689
81.2	506	76	0.13058
81.4	425	14	0.03189
81.6	531	119	0.18308
81.8	546	34	0.05862
82	593	46	0.07199
82.2	572	79	0.12135
82.4	526	33	0.05903
82.6	591	15	0.02475
82.8	569	22	0.03723
83	628	39	0.05847
83.2	503	41	0.07537
83.4	478	33	0.06458
83.6	519	37	0.06655
83.8	565	46	0.07529
84	494	35	0.06616
84.2	521	33	0.05957
84.4	516	76	0.12838
84.6	639	69	0.09746
84.8	417	73	0.14898
85	409	60	0.12793
85.2	555	3	0.00538
85.4	470	59	0.11153
85.6	558	16	0.02787
85.8	454	65	0.12524
86	583	12	0.02017
86.2	434	46	0.09583
86.4	550	22	0.03846
86.6	742	53	0.06667
86.8	606	82	0.11919
87	424	26	0.05778
87.2	499	24	0.04589
87.4	497	-37	-0.08043
87.6	557	15	0.02622
87.8	540	73	0.11909
88	477	36	0.07018
88.2	541	80	0.12882
88.4	488	47	0.08785
88.6	510	35	0.06422
88.8	512	28	0.05185
89	407	-1	-0.00246
89.2	515	45	0.08036
89.4	540	36	0.0625
89.6	396	43	0.09795
89.8	488	6	0.01215
90	346	12	0.03352
90.2	226	30	0.11719
90.4	331	14	0.04058
90.6	546	12	0.02151
90.8	504	5	0.00982
91	413	85	0.17068
91.2	576	34	0.05574
91.4	525	65	0.11017
91.6	471	58	0.10964
91.8	456	62	0.11969
92	511	45	0.08094
92.2	523	4	0.00759
92.4	481	-20	-0.04338
92.6	446	38	0.07851
92.8	471	12	0.02484
93	458	83	0.15342
93.2	539	35	0.06098
93.4	562	51	0.0832
93.6	338	-20	-0.06289
93.8	518	102	0.16452
94	392	43	0.09885
94.2	489	37	0.07034
94.4	482	32	0.06226
94.6	424	0	0
94.8	637	8	0.0124
95	450	25	0.05263
95.2	486	9	0.01818
95.4	610	26	0.04088
95.6	533	51	0.08733
95.8	562	54	0.08766
96	453	14	0.02998
96.2	468	40	0.07874
96.4	538	-11	-0.02087
96.6	552	-4	-0.0073
96.8	519	1	0.00192
97	559	32	0.05415
97.2	474	8	0.0166
97.4	364	57	0.13539
97.6	453	69	0.13218
97.8	526	57	0.09777
98	495	33	0.0625
98.2	595	40	0.06299
98.4	476	33	0.06483
98.6	656	111	0.14472
98.8	537	2	0.00371
99	667	65	0.0888
99.2	610	104	0.14566
99.4	542	43	0.0735
99.6	538	17	0.03063
99.8	389	60	0.13363
100	660	85	0.11409
100.2	618	-3	-0.00488
100.4	583	77	0.11667
100.6	485	66	0.11978
100.8	536	-9	-0.01708
101	536	91	0.14514
101.2	664	56	0.07778
101.4	395	38	0.08776
101.6	613	49	0.07402
101.8	619	50	0.07474
102	683	4	0.00582
102.2	514	11	0.02095
102.4	447	17	0.03664
102.6	621	35	0.05335
102.8	612	1	0.00163
103	570	30	0.05
103.2	570	44	0.07166
103.4	607	13	0.02097
103.6	558	45	0.07463
103.8	516	80	0.13423
104	609	21	0.03333
104.2	581	47	0.07484
104.4	537	56	0.09444
104.6	501	23	0.04389
104.8	515	30	0.05505
105	452	35	0.07187
105.2	637	65	0.09259
105.4	492	8	0.016
105.6	635	33	0.0494
105.8	525	42	0.07407
106	546	13	0.02326
106.2	592	1	0.00169
106.4	600	33	0.05213
106.6	571	22	0.0371
106.8	506	66	0.11538
107	573	51	0.08173
107.2	525	61	0.1041
107.4	554	14	0.02465
107.6	456	52	0.10236
107.8	535	57	0.09628
108	572	2	0.00348
108.2	543	30	0.05236
108.4	510	52	0.09253
108.6	544	20	0.03546
108.8	533	35	0.06162
109	574	7	0.01205
109.2	429	62	0.12627
109.4	588	-27	-0.04813
109.6	564	157	0.21775
109.8	478	-32	-0.07175
110	496	22	0.04247
110.2	503	48	0.08711
110.4	512	-11	-0.02196
110.6	726	93	0.11355
110.8	487	9	0.01815
111	554	39	0.06577
111.2	642	21	0.03167
111.4	583	-4	-0.00691
111.6	514	46	0.08214
111.8	655	89	0.11962
112	774	4	0.00514
112.2	568	53	0.08535
112.4	664	-2	-0.00302
112.6	508	92	0.15333
