# Supplementary material for: Functional 3D architecture in an intrinsically disordered E3 ligase domain facilitates ubiquitin transfer
Source: Nat Commun. 2020 Jul 30;11:3807. doi: 10.1038/s41467-020-17647-x (PMC7393505; doi:10.1038/s41467-020-17647-x)
Supplement: Supplementary file 4 — Source Data [file 41467_2020_17647_MOESM4_ESM.zip › Source data/Fig. 3/low FRET basic.csv]

0	188	43	0.18615		0	0.003
0.1	165	58	0.26009		200	0.00481
0.2	127	30	0.19108		400	0.00922
0.3	274	54	0.16463		600	-0.00267
0.4	156	40	0.20408		800	0.00694
0.5	171	58	0.25328		1000	-0.00915
0.6	200	80	0.28571		1200	-2.90E-04
0.7	172	32	0.15686		1400	-2.31E-04
0.8	191	4	0.02051		1600	0.0046
0.9	278	34	0.10897		1800	-0.00173
1	165	32	0.16244		2000	-9.00E-04
1.1	251	26	0.09386		2200	0.00191
1.2	146	43	0.22751		2400	0.00229
1.3	208	69	0.2491		2600	-0.00749
1.4	166	25	0.13089		2800	0.00971
1.5	200	12	0.0566		3000	-0.00102
1.6	218	26	0.10656		3200	0.00225
1.7	202	25	0.11013		3400	-0.00577
1.8	175	114	0.39446		3600	0.00143
1.9	277	66	0.19242		3800	0.00575
2	200	45	0.18367		4000	0.00336
2.1	252	52	0.17105		4200	-0.00789
2.2	169	56	0.24889		4400	-0.00336
2.3	218	42	0.16154		4600	0.00107
2.4	212	38	0.152		4800	-0.00634
2.5	285	39	0.12037		5000	0.00359
2.6	187	56	0.23045		5200	-0.00331
2.7	197	51	0.20565		5400	0.00868
2.8	224	30	0.11811		5600	0.00247
2.9	180	15	0.07692		5800	0.00187
3	239	20	0.07722
3.1	193	44	0.18565
3.2	197	33	0.14348
3.3	190	0	0
3.4	258	7	0.02642
3.5	198	10	0.04808
3.6	223	68	0.23368
3.7	184	35	0.15982
3.8	209	46	0.18039
3.9	162	44	0.21359
4	264	53	0.16719
4.1	216	39	0.15294
4.2	191	44	0.18723
4.3	179	21	0.105
4.4	190	53	0.21811
4.5	223	24	0.09717
4.6	114	26	0.18571
4.7	208	21	0.0917
4.8	165	53	0.24312
4.9	194	51	0.20816
5	180	6	0.03226
5.1	239	23	0.08779
5.2	255	51	0.16667
5.3	285	35	0.10938
5.4	200	31	0.1342
5.5	186	58	0.2377
5.6	243	90	0.27027
5.7	216	33	0.13253
5.8	204	55	0.21236
5.9	206	68	0.24818
6	216	69	0.24211
6.1	229	32	0.12261
6.2	205	57	0.21756
6.3	204	106	0.34194
6.4	186	57	0.23457
6.5	259	35	0.11905
6.6	171	19	0.1
6.7	292	44	0.13095
6.8	225	65	0.22414
6.9	199	59	0.22868
7	204	54	0.2093
7.1	239	8	0.03239
7.2	225	104	0.31611
7.3	224	47	0.17343
7.4	263	59	0.18323
7.5	165	20	0.10811
7.6	182	73	0.28627
7.7	170	50	0.22727
7.8	160	33	0.17098
7.9	165	32	0.16244
8	210	63	0.23077
8.1	234	73	0.23779
8.2	215	79	0.26871
8.3	180	33	0.15493
8.4	266	50	0.15823
8.5	195	63	0.24419
8.6	109	42	0.27815
8.7	191	64	0.25098
8.8	183	34	0.15668
8.9	194	33	0.14537
9	211	44	0.17255
9.1	224	95	0.29781
9.2	165	43	0.20673
9.3	218	33	0.13147
9.4	151	17	0.10119
9.5	161	30	0.15707
9.6	241	44	0.15439
9.7	178	51	0.22271
9.8	296	77	0.20643
9.9	237	77	0.24522
10	250	66	0.20886
10.1	200	47	0.19028
10.2	234	31	0.11698
10.3	239	38	0.13718
10.4	172	50	0.22523
10.5	191	67	0.25969
10.6	129	31	0.19375
10.7	241	55	0.18581
10.8	164	80	0.32787
10.9	228	96	0.2963
11	228	48	0.17391
11.1	248	81	0.2462
11.2	195	35	0.15217
11.3	152	15	0.08982
11.4	124	51	0.29143
11.5	166	55	0.24887
11.6	243	26	0.09665
11.7	233	26	0.10039
11.8	177	91	0.33955
11.9	214	76	0.26207
12	155	40	0.20513
12.1	213	41	0.16142
12.2	208	31	0.12971
12.3	232	46	0.16547
12.4	226	31	0.12062
12.5	206	39	0.15918
12.6	235	47	0.16667
12.7	235	67	0.22185
12.8	139	60	0.30151
12.9	165	16	0.0884
13	192	98	0.33793
13.1	202	59	0.22605
13.2	188	93	0.33096
13.3	173	15	0.07979
13.4	240	60	0.2
13.5	141	32	0.18497
13.6	189	38	0.1674
13.7	180	40	0.18182
13.8	202	87	0.30104
13.9	174	59	0.25322
14	157	35	0.18229
14.1	217	46	0.1749
14.2	241	64	0.20984
14.3	179	63	0.26033
14.4	269	42	0.13505
14.5	203	56	0.21622
14.6	216	55	0.20295
14.7	135	42	0.23729
14.8	165	33	0.16667
14.9	220	50	0.18519
15	198	66	0.25
15.1	115	16	0.12214
15.2	133	55	0.29255
15.3	180	80	0.30769
15.4	224	52	0.18841
15.5	218	41	0.1583
15.6	245	86	0.25982
15.7	189	82	0.30258
15.8	147	112	0.43243
15.9	168	26	0.13402
16	205	47	0.18651
16.1	181	57	0.2395
16.2	207	85	0.2911
16.3	149	35	0.19022
16.4	180	44	0.19643
16.5	231	18	0.07229
16.6	169	40	0.19139
16.7	116	26	0.1831
16.8	201	34	0.14468
16.9	157	61	0.27982
17	173	32	0.1561
17.1	179	44	0.19731
17.2	219	50	0.18587
17.3	203	90	0.30717
17.4	209	52	0.19923
17.5	221	80	0.26578
17.6	269	57	0.17485
17.7	247	49	0.16554
17.8	191	29	0.13182
17.9	211	44	0.17255
18	231	61	0.2089
18.1	244	35	0.12545
18.2	189	55	0.22541
18.3	211	52	0.19772
18.4	267	33	0.11
18.5	282	74	0.20787
18.6	164	32	0.16327
18.7	156	75	0.32468
18.8	184	48	0.2069
18.9	160	39	0.19598
19	161	35	0.17857
19.1	124	7	0.05344
19.2	105	88	0.45596
19.3	196	41	0.173
19.4	200	46	0.18699
19.5	158	85	0.34979
19.6	163	30	0.15544
19.7	184	47	0.20346
19.8	260	77	0.22849
19.9	189	36	0.16
20	223	37	0.14231
20.1	120	38	0.24051
20.2	246	33	0.11828
20.3	242	39	0.13879
20.4	207	29	0.12288
20.5	169	53	0.23874
20.6	181	39	0.17727
20.7	188	41	0.17904
20.8	170	77	0.31174
20.9	208	56	0.21212
21	221	50	0.1845
21.1	253	13	0.04887
21.2	216	22	0.09244
21.3	221	41	0.15649
21.4	179	16	0.08205
21.5	166	69	0.29362
21.6	181	75	0.29297
21.7	187	29	0.13426
21.8	242	30	0.11029
21.9	229	41	0.15185
22	224	12	0.05085
22.1	270	61	0.18429
22.2	209	47	0.18359
22.3	214	34	0.1371
22.4	200	56	0.21875
22.5	220	67	0.23345
22.6	252	53	0.17377
22.7	169	45	0.21028
22.8	204	76	0.27143
22.9	228	45	0.16484
23	214	34	0.1371
23.1	186	65	0.25896
23.2	173	34	0.16425
23.3	231	72	0.23762
23.4	232	106	0.31361
23.5	216	78	0.26531
23.6	206	75	0.2669
23.7	224	23	0.09312
23.8	224	-9	-0.04186
23.9	183	47	0.20435
24	166	74	0.30833
24.1	130	72	0.35644
24.2	142	61	0.30049
24.3	184	36	0.16364
24.4	245	67	0.21474
24.5	145	37	0.2033
24.6	100	94	0.20848
24.7	245	44	0.02392
24.8	145	53	0.18812
24.9	100	81	0.24686
25	121	24	0.16552
25.1	213	50	0.19011
25.2	138	57	0.29231
25.3	234	61	0.20678
25.4	212	22	0.09402
25.5	153	66	0.30137
25.6	186	27	0.12676
25.7	224	59	0.20848
25.8	204	5	0.02392
25.9	246	57	0.18812
26	180	59	0.24686
26.1	222	56	0.20144
26.2	224	62	0.21678
26.3	166	17	0.0929
26.4	255	63	0.19811
26.5	249	48	0.16162
26.6	152	48	0.24
26.7	249	63	0.20192
26.8	234	62	0.20946
26.9	158	74	0.31897
27	214	55	0.20446
27.1	201	32	0.13734
27.2	195	44	0.1841
27.3	256	62	0.19497
27.4	213	63	0.22826
27.5	147	47	0.24227
27.6	214	60	0.21898
27.7	150	37	0.19786
27.8	182	61	0.25103
27.9	257	41	0.13758
28	135	83	0.38073
28.1	173	59	0.25431
28.2	190	26	0.12037
28.3	241	39	0.13929
28.4	215	60	0.21818
28.5	196	90	0.31469
28.6	183	48	0.20779
28.7	242	40	0.14184
28.8	155	35	0.18421
28.9	208	45	0.17787
29	205	61	0.22932
29.1	229	88	0.2776
29.2	138	49	0.26203
29.3	267	48	0.15238
29.4	251	47	0.15772
29.5	182	69	0.2749
29.6	232	70	0.23179
29.7	178	32	0.15238
29.8	178	45	0.20179
29.9	170	77	0.31174
30	149	78	0.34361
30.1	120	28	0.18919
30.2	123	37	0.23125
30.3	145	37	0.2033
30.4	195	85	0.30357
30.5	190	21	0.09953
30.6	201	67	0.25
30.7	129	38	0.22754
30.8	173	49	0.22072
30.9	196	31	0.13656
31	253	78	0.23565
31.1	145	27	0.15698
31.2	173	40	0.18779
31.3	153	16	0.09467
31.4	247	44	0.1512
31.5	219	86	0.28197
31.6	108	59	0.35329
31.7	176	28	0.13725
31.8	247	64	0.20579
31.9	194	57	0.22709
32	230	32	0.12214
32.1	166	51	0.23502
32.2	195	37	0.15948
32.3	161	29	0.15263
32.4	241	35	0.12681
32.5	176	15	0.07853
32.6	170	23	0.11917
32.7	159	65	0.29018
32.8	221	89	0.2871
32.9	233	84	0.26498
33	189	78	0.29213
33.1	147	86	0.3691
33.2	140	48	0.25532
33.3	166	28	0.14433
33.4	175	48	0.21525
33.5	266	40	0.13072
33.6	252	87	0.25664
33.7	229	22	0.08765
33.8	279	18	0.06061
33.9	248	-17	-0.07359
34	221	12	0.0515
34.1	337	4	0.01173
34.2	274	0	0
34.3	372	-5	-0.01362
34.4	278	24	0.07947
34.5	270	-17	-0.06719
34.6	194	-3	-0.01571
34.7	274	-19	-0.07451
34.8	315	34	0.09742
34.9	274	7	0.02491
35	206	6	0.0283
35.1	276	15	0.05155
35.2	256	7	0.02662
35.3	279	-1	-0.0036
35.4	330	-3	-0.00917
35.5	266	-4	-0.01527
35.6	269	-2	-0.00749
35.7	279	9	0.03125
35.8	225	18	0.07407
35.9	206	24	0.10435
36	335	-10	-0.03077
36.1	291	57	0.16379
36.2	230	14	0.05738
36.3	202	23	0.10222
36.4	406	-2	-0.00495
36.5	357	55	0.1335
36.6	275	12	0.04181
36.7	243	12	0.04706
36.8	286	-17	-0.0632
36.9	283	-6	-0.02166
37	229	11	0.04583
37.1	291	16	0.05212
37.2	248	-3	-0.01224
37.3	239	0	0
37.4	302	-13	-0.04498
37.5	339	3	0.00877
37.6	277	-1	-0.00362
37.7	230	-3	-0.01322
37.8	315	-10	-0.03279
37.9	309	14	0.04334
38	249	-18	-0.07792
38.1	308	14	0.04348
38.2	206	8	0.03738
38.3	276	36	0.11538
38.4	246	-16	-0.06957
38.5	232	2	0.00855
38.6	304	0	0
38.7	207	-8	-0.0402
38.8	275	-2	-0.00733
38.9	267	35	0.11589
39	260	7	0.02622
39.1	264	-11	-0.04348
39.2	289	23	0.07372
39.3	263	-28	-0.11915
39.4	221	21	0.08678
39.5	285	9	0.03061
39.6	205	-31	-0.17816
39.7	258	13	0.04797
39.8	185	36	0.1629
39.9	304	-22	-0.07801
40	231	40	0.1476
40.1	227	38	0.1434
40.2	265	12	0.04332
40.3	235	-13	-0.05856
40.4	248	39	0.13589
40.5	281	30	0.09646
40.6	315	8	0.02477
40.7	292	14	0.04575
40.8	240	14	0.05512
40.9	238	-8	-0.03478
41	335	0	0
41.1	294	10	0.03289
41.2	188	3	0.01571
41.3	223	5	0.02193
41.4	249	-13	-0.05508
41.5	231	0	0
41.6	256	-10	-0.04065
41.7	208	24	0.10345
41.8	211	13	0.05804
41.9	256	10	0.03759
42	221	29	0.116
42.1	307	1	0.00325
42.2	288	-5	-0.01767
42.3	230	-2	-0.00877
42.4	273	23	0.0777
42.5	314	51	0.13973
42.6	303	11	0.03503
42.7	208	3	0.01422
42.8	243	-6	-0.02532
42.9	287	22	0.0712
43	285	8	0.0273
43.1	195	-3	-0.01563
43.2	146	-5	-0.03546
43.3	210	-1	-0.00478
43.4	139	-18	-0.14876
43.5	217	6	0.02691
43.6	139	8	0.05442
43.7	158	-20	-0.14493
43.8	167	9	0.05114
43.9	226	3	0.0131
44	146	-3	-0.02098
44.1	150	-40	-0.36364
44.2	188	1	0.00529
44.3	136	-9	-0.07087
44.4	187	3	0.01579
44.5	157	-9	-0.06081
44.6	198	-6	-0.03125
44.7	206	0	0
44.8	146	-21	-0.168
44.9	273	-30	-0.12346
45	181	-31	-0.20667
45.1	150	-1	-0.00671
45.2	151	9	0.05625
45.3	170	9	0.05028
45.4	203	20	0.08969
45.5	172	-11	-0.06832
45.6	194	10	0.04902
45.7	173	-4	-0.02367
45.8	187	-9	-0.05056
45.9	214	-6	-0.02885
46	192	-24	-0.14286
46.1	203	23	0.10177
46.2	223	-16	-0.07729
46.3	179	-19	-0.11875
46.4	208	-2	-0.00971
46.5	144	11	0.07097
46.6	214	36	0.144
46.7	170	-2	-0.0119
46.8	198	10	0.04808
46.9	148	-20	-0.15625
47	220	-8	-0.03774
47.1	131	-2	-0.0155
47.2	174	-25	-0.16779
47.3	156	13	0.07692
47.4	209	3	0.01415
47.5	172	-1	-0.00585
47.6	205	-6	-0.03015
47.7	175	-12	-0.07362
47.8	170	-16	-0.1039
47.9	125	24	0.16107
48	159	-21	-0.15217
48.1	166	6	0.03488
48.2	222	-17	-0.08293
48.3	239	-20	-0.09132
48.4	260	-23	-0.09705
48.5	190	19	0.09091
48.6	151	-2	-0.01342
48.7	176	6	0.03297
48.8	190	0	0
48.9	205	2	0.00966
49	207	0	0
49.1	194	-2	-0.01042
49.2	125	6	0.0458
49.3	190	37	0.163
49.4	118	-12	-0.11321
49.5	170	-20	-0.13333
49.6	134	-8	-0.06349
49.7	228	-27	-0.13433
49.8	163	8	0.04678
49.9	239	19	0.07364
50	212	-13	-0.06533
50.1	226	10	0.04237
50.2	162	-15	-0.10204
50.3	127	-11	-0.09483
50.4	230	-13	-0.05991
50.5	135	11	0.07534
50.6	235	-7	-0.0307
50.7	134	25	0.15723
50.8	190	5	0.02564
50.9	246	-13	-0.05579
51	216	-1	-0.00465
51.1	189	0	0
51.2	209	-22	-0.11765
51.3	168	4	0.02326
51.4	190	30	0.13636
51.5	203	-14	-0.07407
51.6	189	-9	-0.05
51.7	106	12	0.10169
51.8	153	-9	-0.0625
51.9	145	-31	-0.27193
52	215	28	0.11523
52.1	220	-7	-0.03286
52.2	154	-10	-0.06944
52.3	171	-2	-0.01183
52.4	114	8	0.06557
52.5	226	-6	-0.02727
52.6	173	-15	-0.09494
52.7	158	12	0.07059
52.8	249	19	0.0709
52.9	128	-2	-0.01587
53	186	2	0.01064
53.1	132	4	0.02941
53.2	115	-11	-0.10577
53.3	183	-7	-0.03977
53.4	282	-10	-0.03676
53.5	167	-18	-0.12081
53.6	130	-14	-0.12069
53.7	181	2	0.01093
53.8	197	-6	-0.03141
53.9	185	21	0.10194
54	184	-10	-0.05747
54.1	181	-10	-0.05848
54.2	148	24	0.13953
54.3	199	-6	-0.03109
54.4	153	-12	-0.08511
54.5	224	-33	-0.17277
54.6	246	-18	-0.07895
54.7	124	-5	-0.04202
54.8	141	-23	-0.19492
54.9	218	-16	-0.07921
55	134	-26	-0.24074
55.1	93	17	0.15455
55.2	154	17	0.09942
55.3	202	-14	-0.07447
55.4	181	-5	-0.02841
55.5	174	35	0.16746
55.6	191	-20	-0.11696
55.7	120	3	0.02439
55.8	170	-8	-0.04938
55.9	173	-15	-0.09494
56	199	25	0.11161
56.1	200	17	0.07834
56.2	152	6	0.03797
56.3	205	9	0.04206
56.4	166	6	0.03488
56.5	194	-5	-0.02646
56.6	198	-14	-0.07609
56.7	204	28	0.12069
56.8	158	20	0.11236
56.9	246	4	0.016
57	181	-20	-0.12422
57.1	264	-17	-0.06883
57.2	233	-13	-0.05909
57.3	215	-12	-0.05911
57.4	165	6	0.03509
57.5	145	4	0.02685
57.6	186	20	0.09709
57.7	289	-14	-0.05091
57.8	133	-2	-0.01527
57.9	136	6	0.04225
58	193	19	0.08962
58.1	181	1	0.00549
58.2	233	-10	-0.04484
58.3	234	-1	-0.00429
58.4	131	-22	-0.20183
58.5	206	0	0
58.6	198	-2	-0.0102
58.7	151	-22	-0.17054
58.8	171	30	0.14925
58.9	113	-1	-0.00893
59	199	-11	-0.05851
59.1	151	-14	-0.10219
59.2	167	2	0.01183
59.3	223	-8	-0.03721
59.4	171	-6	-0.03636
59.5	159	10	0.05917
59.6	153	-31	-0.2541
59.7	190	-5	-0.02703
59.8	283	-5	-0.01799
59.9	159	30	0.15873
60	155	47	0.23267
60.1	160	22	0.12088
60.2	246	15	0.05747
60.3	180	-45	-0.33333
60.4	189	19	0.09135
60.5	179	-14	-0.08485
60.6	156	-8	-0.05405
60.7	160	-16	-0.11111
60.8	252	-6	-0.02439
60.9	180	2	0.01099
61	224	3	0.01322
61.1	190	-22	-0.13095
61.2	177	47	0.20982
61.3	168	-19	-0.12752
61.4	209	-16	-0.0829
61.5	190	-5	-0.02703
61.6	115	-20	-0.21053
61.7	196	2	0.0101
61.8	192	-9	-0.04918
61.9	134	-13	-0.10744
62	167	-9	-0.05696
62.1	124	-23	-0.22772
62.2	187	-15	-0.08721
62.3	158	-7	-0.04636
62.4	198	-17	-0.09392
62.5	171	8	0.04469
62.6	236	0	0
62.7	170	-32	-0.23188
62.8	178	-5	-0.0289
62.9	185	-19	-0.11446
63	196	-14	-0.07692
63.1	177	-15	-0.09259
63.2	171	-7	-0.04268
63.3	148	-10	-0.07246
63.4	120	-25	-0.26316
63.5	192	-7	-0.03784
63.6	161	-9	-0.05921
63.7	232	-10	-0.04505
63.8	180	15	0.07692
63.9	137	-14	-0.11382
64	189	1	0.00526
64.1	128	-16	-0.14286
64.2	184	-12	-0.06977
64.3	214	-6	-0.02885
64.4	138	3	0.02128
64.5	152	0	0
64.6	245	1	0.00407
64.7	184	-6	-0.03371
64.8	184	-20	-0.12195
64.9	214	-20	-0.10309
65	209	16	0.07111
65.1	169	-15	-0.0974
65.2	142	11	0.0719
65.3	249	1	0.004
65.4	198	-28	-0.16471
65.5	193	-7	-0.03763
65.6	201	-28	-0.16185
65.7	130	-3	-0.02362
65.8	181	12	0.06218
65.9	167	9	0.05114
66	168	-5	-0.03067
66.1	149	-10	-0.07194
66.2	207	-10	-0.05076
66.3	134	10	0.06944
66.4	147	0	0
66.5	147	2	0.01342
66.6	168	-5	-0.03067
66.7	141	-22	-0.18487
66.8	188	15	0.07389
66.9	248	-2	-0.00813
67	124	10	0.07463
67.1	144	-17	-0.13386
67.2	136	-5	-0.03817
67.3	150	8	0.05063
67.4	171	0	0
67.5	140	-15	-0.12
67.6	107	5	0.04464
67.7	174	-1	-0.00578
67.8	195	-11	-0.05978
67.9	186	21	0.10145
68	176	-3	-0.01734
68.1	167	-10	-0.06369
68.2	133	-2	-0.01527
68.3	243	-27	-0.125
68.4	170	7	0.03955
68.5	128	0	0
68.6	184	-4	-0.02222
68.7	214	-8	-0.03883
68.8	202	-24	-0.13483
68.9	225	8	0.03433
69	161	-15	-0.10274
69.1	204	10	0.04673
69.2	180	-16	-0.09756
69.3	188	7	0.0359
69.4	148	-3	-0.02069
69.5	199	-3	-0.01531
69.6	166	-24	-0.16901
69.7	177	-10	-0.05988
69.8	225	-14	-0.06635
69.9	175	30	0.14634
70	136	-11	-0.088
70.1	164	-1	-0.00613
70.2	135	-27	-0.25
70.3	167	-6	-0.03727
70.4	196	7	0.03448
70.5	243	-10	-0.04292
70.6	182	16	0.08081
70.7	159	-25	-0.18657
70.8	159	-28	-0.21374
70.9	208	24	0.10345
71	136	3	0.02158
71.1	202	10	0.04717
71.2	129	8	0.05839
71.3	99	-13	-0.15116
71.4	168	-4	-0.02439
71.5	177	-8	-0.04734
71.6	222	5	0.02203
71.7	214	-15	-0.07538
71.8	175	-25	-0.16667
71.9	162	30	0.15625
72	143	19	0.11728
72.1	204	4	0.01923
72.2	124	-12	-0.10714
72.3	153	9	0.05556
72.4	176	2	0.01124
72.5	193	-20	-0.11561
72.6	199	-3	-0.01531
72.7	223	-7	-0.03241
72.8	135	-9	-0.07143
72.9	173	9	0.04945
73	263	-17	-0.06911
73.1	152	4	0.02564
73.2	194	15	0.07177
73.3	148	21	0.12426
73.4	198	-20	-0.11236
73.5	189	24	0.11268
73.6	151	-20	-0.15267
73.7	103	14	0.11966
73.8	160	-2	-0.01266
73.9	168	18	0.09677
74	132	5	0.0365
74.1	151	-10	-0.07092
74.2	195	-5	-0.02632
74.3	181	-26	-0.16774
74.4	158	3	0.01863
74.5	191	4	0.02051
74.6	168	6	0.03448
74.7	192	30	0.13514
74.8	214	-10	-0.04902
74.9	164	10	0.05747
75	257	-18	-0.07531
75.1	175	-19	-0.12179
75.2	198	-16	-0.08791
75.3	172	-1	-0.00585
75.4	219	-10	-0.04785
75.5	194	-20	-0.11494
75.6	145	7	0.04605
75.7	145	-3	-0.02113
75.8	142	-5	-0.0365
75.9	105	-12	-0.12903
76	212	8	0.03636
76.1	209	-10	-0.05025
76.2	143	-3	-0.02143
76.3	264	-5	-0.01931
76.4	132	-22	-0.2
76.5	260	-15	-0.06122
76.6	166	-14	-0.09211
76.7	152	-17	-0.12593
76.8	216	-18	-0.09091
76.9	182	-8	-0.04598
77	134	27	0.1677
77.1	144	28	0.16279
77.2	165	-6	-0.03774
77.3	162	-44	-0.37288
77.4	181	-24	-0.15287
77.5	212	-19	-0.09845
77.6	111	-40	-0.56338
77.7	240	14	0.05512
77.8	114	-11	-0.1068
77.9	141	-11	-0.08462
78	161	-25	-0.18382
78.1	241	4	0.01633
78.2	132	25	0.15924
78.3	115	-23	-0.25
78.4	176	14	0.07368
78.5	190	-10	-0.05556
78.6	184	11	0.05641
78.7	146	-7	-0.05036
78.8	239	33	0.12132
78.9	197	-10	-0.05348
79	161	15	0.08523
79.1	129	-10	-0.08403
79.2	141	-13	-0.10156
79.3	250	-18	-0.07759
79.4	158	3	0.01863
79.5	167	14	0.07735
79.6	185	-35	-0.23333
79.7	243	-17	-0.07522
79.8	161	-13	-0.08784
79.9	199	1	0.005
80	153	-31	-0.2541
