# Supplementary material for: Functional 3D architecture in an intrinsically disordered E3 ligase domain facilitates ubiquitin transfer
Source: Nat Commun. 2020 Jul 30;11:3807. doi: 10.1038/s41467-020-17647-x (PMC7393505; doi:10.1038/s41467-020-17647-x)
Supplement: Supplementary file 4 — Source Data [file 41467_2020_17647_MOESM4_ESM.zip › Source data/Fig. 3/low FRET wild type.csv]

0	322	120	0.27149		0	0
0.2	227	88	0.27937		200	-0.00345
0.4	374	126	0.252		400	-0.00705
0.6	256	74	0.22424		600	-2.43E-03
0.8	311	155	0.33262		800	0.0011
1	316	127	0.28668		1000	-0.00615
1.2	131	71	0.35149		1200	3.16E-03
1.4	383	70	0.15453		1400	-5.00E-03
1.6	310	169	0.35282		1600	-0.00666
1.8	223	63	0.22028		1800	0.0066
2	281	181	0.39177		2000	6.62E-04
2.2	341	98	0.22323		2200	2.12E-03
2.4	209	110	0.34483		2400	-4.73E-04
2.6	287	104	0.26598		2600	7.94E-03
2.8	342	138	0.2875		2800	3.00E-03
3	293	124	0.29736		3000	-0.00689
3.2	306	193	0.38677		3200	-0.0039
3.4	428	130	0.23297		3400	0.00584
3.6	387	133	0.25577		3600	-0.0036
3.8	275	134	0.32763		3800	0.00754
4	365	70	0.16092		4000	-0.00615
4.2	312	89	0.22195		4200	-8.50E-03
4.4	426	197	0.31621		4400	0.0075
4.6	157	154	0.49518		4600	-0.002
4.8	399	118	0.22824		4800	0.0021
5	334	84	0.20096		5000	-0.0088
5.2	240	75	0.2381		5200	0.0092
5.4	225	94	0.29467		5400	1.00E-04
5.6	419	130	0.23679		5600	0.00965
5.8	315	86	0.21446		5800	-0.01503
6	251	58	0.1877
6.2	335	105	0.23864
6.4	344	125	0.26652
6.6	431	183	0.29805
6.8	293	80	0.21448
7	284	55	0.16224
7.2	263	136	0.34085
7.4	315	145	0.31522
7.6	289	277	0.4894
7.8	233	65	0.21812
8	410	141	0.2559
8.2	435	114	0.20765
8.4	393	103	0.20766
8.6	245	100	0.28986
8.8	376	122	0.24498
9	333	69	0.17164
9.2	349	175	0.33397
9.4	447	120	0.21164
9.6	308	111	0.26492
9.8	313	112	0.26353
10	328	96	0.22642
10.2	351	146	0.29376
10.4	244	217	0.47072
10.6	310	102	0.24757
10.8	348	65	0.15738
11	332	109	0.24717
11.2	365	160	0.30476
11.4	411	175	0.29863
11.6	370	140	0.27451
11.8	370	185	0.33333
12	179	148	0.4526
12.2	308	137	0.30787
12.4	259	113	0.30376
12.6	290	191	0.39709
12.8	305	38	0.11079
13	283	171	0.37665
13.2	345	135	0.28125
13.4	263	173	0.39679
13.6	454	76	0.1434
13.8	354	66	0.15714
14	257	118	0.31467
14.2	281	167	0.37277
14.4	260	148	0.36275
14.6	361	166	0.31499
14.8	331	159	0.32449
15	266	139	0.34321
15.2	297	102	0.25564
15.4	304	99	0.24566
15.6	252	157	0.38386
15.8	384	140	0.26718
16	318	99	0.23741
16.2	330	119	0.26503
16.4	342	101	0.22799
16.6	450	213	0.32127
16.8	427	69	0.13911
17	387	144	0.27119
17.2	256	86	0.25146
17.4	405	69	0.14557
17.6	292	127	0.3031
17.8	394	176	0.30877
18	256	113	0.30623
18.2	195	112	0.36482
18.4	347	111	0.24236
18.6	571	144	0.2014
18.8	216	159	0.424
19	333	123	0.26974
19.2	377	193	0.3386
19.4	335	98	0.22633
19.6	297	60	0.16807
19.8	302	80	0.20942
20	463	86	0.15665
20.2	327	127	0.27974
20.4	478	117	0.19664
20.6	288	105	0.26718
20.8	301	142	0.32054
21	224	103	0.31498
21.2	327	145	0.3072
21.4	460	175	0.27559
21.6	373	61	0.14055
21.8	306	85	0.21739
22	233	179	0.43447
22.2	256	185	0.4195
22.4	317	87	0.21535
22.6	255	164	0.39141
22.8	200	23	0.10314
23	424	81	0.1604
23.2	302	177	0.36952
23.4	245	123	0.33424
23.6	347	68	0.16386
23.8	304	64	0.17391
24	359	129	0.26434
24.2	340	153	0.31034
24.4	263	74	0.21958
24.6	233	113	0.32659
24.8	264	72	0.21429
25	313	140	0.30905
25.2	182	71	0.28063
25.4	365	201	0.35512
25.6	269	131	0.3275
25.8	437	101	0.18773
26	369	137	0.27075
26.2	262	149	0.36253
26.4	322	143	0.30753
26.6	261	150	0.36496
26.8	283	113	0.28535
27	193	98	0.33677
27.2	235	119	0.33616
27.4	256	93	0.26648
27.6	292	129	0.30641
27.8	450	79	0.14934
28	365	95	0.20652
28.2	363	177	0.32778
28.4	377	99	0.20798
28.6	402	105	0.2071
28.8	391	98	0.20041
29	316	193	0.37917
29.2	230	124	0.35028
29.4	307	136	0.307
29.6	239	136	0.36267
29.8	258	177	0.4069
30	401	63	0.13578
30.2	330	157	0.32238
30.4	281	115	0.2904
30.6	316	160	0.33613
30.8	355	71	0.16667
31	284	160	0.36036
31.2	332	79	0.19221
31.4	300	88	0.2268
31.6	357	93	0.20667
31.8	197	134	0.40483
32	278	133	0.3236
32.2	295	137	0.31713
32.4	214	81	0.27458
32.6	384	134	0.25869
32.8	112	95	0.45894
33	223	109	0.32831
33.2	326	150	0.31513
33.4	347	134	0.27859
33.6	265	130	0.32911
33.8	423	209	0.3307
34	298	56	0.15819
34.2	394	119	0.23197
34.4	320	105	0.24706
34.6	305	84	0.21594
34.8	300	80	0.21053
35	260	126	0.32642
35.2	219	94	0.30032
35.4	386	151	0.28119
35.6	363	112	0.23579
35.8	431	88	0.16956
36	316	126	0.28507
36.2	441	117	0.20968
36.4	370	105	0.22105
36.6	369	131	0.262
36.8	195	68	0.25856
37	256	37	0.12628
37.2	445	200	0.31008
37.4	345	117	0.25325
37.6	334	83	0.19904
37.8	171	111	0.39362
38	383	119	0.23705
38.2	288	86	0.22995
38.4	341	120	0.2603
38.6	259	100	0.27855
38.8	245	55	0.18333
39	344	73	0.17506
39.2	303	100	0.24814
39.4	357	91	0.20313
39.6	403	80	0.16563
39.8	341	86	0.20141
40	426	94	0.18077
40.2	382	130	0.25391
40.4	310	63	0.1689
40.6	418	58	0.12185
40.8	412	196	0.32237
41	485	174	0.26404
41.2	269	66	0.19701
41.4	352	130	0.26971
41.6	335	80	0.19277
41.8	343	116	0.25272
42	329	123	0.27212
42.2	259	42	0.13953
42.4	275	108	0.28198
42.6	323	59	0.15445
42.8	454	69	0.13193
43	217	155	0.41667
43.2	446	89	0.16636
43.4	232	144	0.38298
43.6	427	164	0.2775
43.8	473	174	0.26893
44	398	108	0.21344
44.2	427	57	0.11777
44.4	451	96	0.1755
44.6	277	92	0.24932
44.8	311	130	0.29478
45	268	81	0.23209
45.2	275	102	0.27056
45.4	380	127	0.25049
45.6	296	70	0.19126
45.8	253	115	0.3125
46	451	37	0.07582
46.2	369	124	0.25152
46.4	313	48	0.13296
46.6	299	105	0.2599
46.8	391	119	0.23333
47	419	38	0.08315
47.2	251	34	0.1193
47.4	334	93	0.2178
47.6	293	109	0.27114
47.8	227	90	0.28391
48	343	73	0.17548
48.2	416	103	0.19846
48.4	384	182	0.32155
48.6	247	114	0.31579
48.8	325	123	0.27455
49	369	75	0.16892
49.2	338	154	0.31301
49.4	303	98	0.24439
49.6	360	83	0.18736
49.8	296	9	0.02951
50	397	109	0.21542
50.2	314	175	0.35787
50.4	412	54	0.11588
50.6	343	174	0.33656
50.8	383	22	0.05432
51	353	70	0.16548
51.2	412	74	0.15226
51.4	242	50	0.17123
51.6	259	33	0.11301
51.8	395	108	0.21471
52	301	148	0.32962
52.2	329	69	0.17337
52.4	405	61	0.1309
52.6	335	108	0.24379
52.8	256	71	0.21713
53	280	139	0.33174
53.2	322	109	0.2529
53.4	236	110	0.31792
53.6	414	66	0.1375
53.8	431	124	0.22342
54	402	90	0.18293
54.2	181	68	0.27309
54.4	289	135	0.3184
54.6	384	81	0.17419
54.8	338	110	0.24554
55	374	94	0.20085
55.2	372	60	0.13889
55.4	383	62	0.13933
55.6	299	133	0.30787
55.8	301	38	0.11209
56	252	132	0.34375
56.2	368	56	0.13208
56.4	384	109	0.2211
56.6	398	65	0.14039
56.8	269	25	0.08503
57	318	40	0.11173
57.2	220	55	0.2
57.4	246	47	0.16041
57.6	327	55	0.14398
57.8	306	134	0.30455
58	373	58	0.13457
58.2	258	124	0.32461
58.4	213	152	0.41644
58.6	299	30	0.09119
58.8	393	112	0.22178
59	405	109	0.21206
59.2	363	36	0.09023
59.4	262	122	0.31771
59.6	386	80	0.17167
59.8	318	107	0.25176
60	379	58	0.13272
60.2	411	149	0.26607
60.4	297	67	0.18407
60.6	426	100	0.19011
60.8	309	122	0.28306
61	307	90	0.2267
61.2	279	82	0.22715
61.4	389	127	0.24612
61.6	454	72	0.13688
61.8	313	85	0.21357
62	343	82	0.19294
62.2	373	105	0.21967
62.4	219	159	0.42063
62.6	291	69	0.19167
62.8	384	114	0.22892
63	222	165	0.42636
63.2	327	87	0.21014
63.4	329	39	0.10598
63.6	303	119	0.28199
63.8	308	81	0.20823
64	354	17	0.04582
64.2	440	92	0.17293
64.4	320	183	0.36382
64.6	415	42	0.0919
64.8	258	96	0.27119
65	469	113	0.19416
65.2	353	38	0.09719
65.4	278	115	0.29262
65.6	382	132	0.25681
65.8	461	88	0.16029
66	328	44	0.11828
66.2	325	103	0.24065
66.4	286	17	0.05611
66.6	476	197	0.29272
66.8	318	75	0.19084
67	353	139	0.28252
67.2	342	105	0.2349
67.4	301	70	0.18868
67.6	272	110	0.28796
67.8	249	76	0.23385
68	260	101	0.27978
68.2	274	65	0.19174
68.4	423	125	0.2281
68.6	300	118	0.2823
68.8	280	70	0.2
69	313	106	0.25298
69.2	344	52	0.13131
69.4	347	99	0.22197
69.6	229	103	0.31024
69.8	218	75	0.25597
70	279	117	0.29545
70.2	196	0	0
70.4	416	72	0.14754
70.6	320	41	0.11357
70.8	306	50	0.14045
71	321	79	0.1975
71.2	412	103	0.2
71.4	343	30	0.08043
71.6	376	96	0.20339
71.8	374	136	0.26667
72	461	24	0.04948
72.2	263	84	0.24207
72.4	275	113	0.29124
72.6	307	31	0.09172
72.8	360	206	0.36396
73	324	216	0.4
73.2	271	88	0.24513
73.4	284	32	0.10127
73.6	366	19	0.04935
73.8	363	109	0.23093
74	284	48	0.14458
74.2	364	28	0.07143
74.4	389	40	0.09324
74.6	347	14	0.03878
74.8	356	50	0.12315
75	202	95	0.31987
75.2	396	64	0.13913
75.4	359	34	0.08651
75.6	219	136	0.3831
75.8	274	105	0.27704
76	313	54	0.14714
76.2	258	99	0.27731
76.4	164	22	0.11828
76.6	231	46	0.16606
76.8	351	85	0.19495
77	324	78	0.19403
77.2	298	59	0.16527
77.4	420	-4	-0.00962
77.6	436	-10	-0.02347
77.8	344	-2	-0.00585
78	504	41	0.07523
78.2	446	-13	-0.03002
78.4	607	38	0.05891
78.6	473	14	0.02875
78.8	514	2	0.00388
79	476	60	0.11194
79.2	388	22	0.05366
79.4	552	106	0.16109
79.6	562	-16	-0.0293
79.8	516	38	0.06859
80	673	34	0.04809
80.2	572	75	0.11592
80.4	618	22	0.03438
80.6	613	68	0.09985
80.8	511	12	0.02294
81	473	21	0.04251
81.2	687	19	0.02691
81.4	542	18	0.03214
81.6	538	-28	-0.0549
81.8	698	24	0.03324
82	582	-2	-0.00345
82.2	426	-5	-0.01188
82.4	511	72	0.1235
82.6	584	31	0.05041
82.8	667	50	0.06974
83	498	13	0.02544
83.2	484	41	0.0781
83.4	334	16	0.04571
83.6	473	59	0.1109
83.8	700	75	0.09677
84	496	31	0.05882
84.2	564	36	0.06
84.4	555	-16	-0.02968
84.6	573	29	0.04817
84.8	481	9	0.01837
85	549	52	0.08652
85.2	563	51	0.08306
85.4	561	77	0.12069
85.6	563	14	0.02426
85.8	461	83	0.15257
86	515	16	0.03013
86.2	660	62	0.08587
86.4	536	0	0
86.6	433	33	0.07082
86.8	445	99	0.18199
87	547	30	0.05199
87.2	498	46	0.08456
87.4	482	50	0.09398
87.6	707	43	0.05733
87.8	573	9	0.01546
88	556	33	0.05603
88.2	591	47	0.07367
88.4	538	56	0.09428
88.6	567	35	0.05814
88.8	520	65	0.11111
89	448	39	0.08008
89.2	403	59	0.12771
89.4	635	-6	-0.00954
89.6	541	54	0.09076
89.8	553	69	0.11093
90	406	33	0.07517
90.2	431	14	0.03146
90.4	479	4	0.00828
90.6	401	53	0.11674
90.8	557	19	0.03299
91	464	58	0.11111
91.2	425	47	0.09958
91.4	447	3	0.00667
91.6	425	29	0.06388
91.8	400	-10	-0.02564
92	457	8	0.0172
92.2	665	44	0.06206
92.4	612	60	0.08929
92.6	626	47	0.06984
92.8	682	41	0.05671
93	576	80	0.12195
93.2	521	7	0.01326
93.4	360	20	0.05263
93.6	451	-23	-0.05374
93.8	488	31	0.05973
94	533	21	0.03791
94.2	361	33	0.08376
94.4	526	14	0.02593
94.6	515	54	0.0949
94.8	535	20	0.03604
95	462	21	0.04348
95.2	538	97	0.15276
95.4	741	60	0.07491
95.6	462	30	0.06098
95.8	573	15	0.02551
96	637	0	0
96.2	611	38	0.05855
96.4	603	85	0.12355
96.6	524	-27	-0.05433
96.8	558	22	0.03793
97	646	-6	-0.00937
97.2	686	91	0.11712
97.4	465	21	0.04321
97.6	486	25	0.04892
97.8	419	-3	-0.00721
98	406	-2	-0.00495
98.2	551	43	0.07239
98.4	564	31	0.0521
98.6	625	4	0.00636
98.8	638	6	0.00932
99	563	15	0.02595
99.2	533	89	0.14309
99.4	617	-8	-0.01314
99.6	441	86	0.16319
99.8	503	33	0.06157
100	496	22	0.04247
100.2	565	39	0.06457
100.4	632	21	0.03216
100.6	419	15	0.03456
100.8	709	46	0.06093
101	416	23	0.05239
101.2	662	39	0.05563
101.4	462	14	0.02941
101.6	607	58	0.08722
101.8	480	46	0.08745
102	614	39	0.05972
102.2	493	24	0.04642
102.4	526	41	0.07231
102.6	359	4	0.01102
102.8	613	44	0.06697
103	490	-21	-0.04478
103.2	626	76	0.10826
103.4	544	9	0.01627
103.6	426	52	0.10879
103.8	570	46	0.07468
104	574	6	0.01034
104.2	536	42	0.07266
104.4	471	-3	-0.00641
104.6	423	35	0.07642
104.8	547	21	0.03697
105	575	35	0.05738
105.2	576	52	0.0828
105.4	458	70	0.13258
105.6	570	-6	-0.01064
105.8	534	37	0.0648
106	473	40	0.07797
106.2	610	41	0.06298
106.4	587	-8	-0.01382
106.6	496	7	0.01392
106.8	451	-31	-0.07381
107	570	12	0.02062
107.2	524	0	0
107.4	476	35	0.06849
107.6	520	9	0.01701
107.8	544	18	0.03203
108	506	-2	-0.00397
108.2	650	45	0.06475
108.4	492	1	0.00203
108.6	432	47	0.09812
108.8	452	35	0.07187
109	606	5	0.00818
109.2	550	10	0.01786
109.4	585	-23	-0.04093
109.6	624	-7	-0.01135
109.8	477	-5	-0.01059
110	596	17	0.02773
110.2	424	6	0.01395
110.4	453	25	0.0523
110.6	599	35	0.05521
110.8	616	34	0.05231
111	587	0	0
111.2	587	28	0.04553
111.4	556	30	0.05119
111.6	599	36	0.05669
111.8	588	40	0.06369
112	669	5	0.00742
112.2	406	-4	-0.00995
112.4	448	-21	-0.04918
112.6	482	24	0.04743
