# Supplementary material for: Functional 3D architecture in an intrinsically disordered E3 ligase domain facilitates ubiquitin transfer
Source: Nat Commun. 2020 Jul 30;11:3807. doi: 10.1038/s41467-020-17647-x (PMC7393505; doi:10.1038/s41467-020-17647-x)
Supplement: Supplementary file 4 — Source Data [file 41467_2020_17647_MOESM4_ESM.zip › Source data/Fig. 4/Figure 4C/histogram_data/E44C_new.txt]

   34     0.53
   35     0.64
   36     0.60
   37     0.68
   38     0.59
   40     0.31
   41     0.06
   42     0.00
   46     0.00
   47     0.00
   48     0.08
   49     0.12
   50     0.34
   51     0.08
   53     0.36
   54     0.34
   56     0.66
   57     0.57
   61     0.11
   62     0.41
   63     0.34
   64     0.20
   66     0.69
   70     0.61
   71     0.70
   72     0.60
   73     0.41
   74     0.50
   75     0.35
   82     0.40
   90     0.81
   93     0.65
   96     0.87
   97     0.83
   98     0.78
  100     0.64
  101     0.92
  102     0.91
  103     0.87
  107     0.88
  108     0.83
  109     0.77
  110     0.81
  111     0.68
  112     0.66
  114     0.85
