# Supplementary material for: Functional 3D architecture in an intrinsically disordered E3 ligase domain facilitates ubiquitin transfer
Source: Nat Commun. 2020 Jul 30;11:3807. doi: 10.1038/s41467-020-17647-x (PMC7393505; doi:10.1038/s41467-020-17647-x)
Supplement: Supplementary file 4 — Source Data [file 41467_2020_17647_MOESM4_ESM.zip › Source data/Fig. 4/Figure 4C/histogram_data/E44C_sumo.txt]

   33     0.95
   34     0.31
   35     0.18
   36     0.34
   37     0.33
   38     0.39
   43     0.39
   46     0.95
   47     0.00
   48     0.00
   82     0.94
   93     0.92
   96     0.88
   97     0.81
  100     0.37
  101     1.04
  102     1.03
  108     0.85
  109     0.99
