# Supplementary material for: Functional 3D architecture in an intrinsically disordered E3 ligase domain facilitates ubiquitin transfer
Source: Nat Commun. 2020 Jul 30;11:3807. doi: 10.1038/s41467-020-17647-x (PMC7393505; doi:10.1038/s41467-020-17647-x)
Supplement: Supplementary file 4 — Source Data [file 41467_2020_17647_MOESM4_ESM.zip › Source data/Fig. 4/Figure 4C/histogram_data/L58C.txt]

   34     0.95
   35     0.90
   36     0.96
   37     0.96
   38     0.82
   40     0.71
   41     0.82
   42     0.72
   43     0.55
   44     0.63
   45     0.63
   46     0.55
   47     0.52
   49     0.61
   50     0.39
   51     0.27
   52     0.53
   53     0.59
   54     0.17
   56     0.00
   57     0.00
   61     0.00
   62     0.24
   63     0.53
   64     0.29
   65     0.00
   66     0.89
   70     0.86
   71     0.79
   72     0.67
   73     0.48
   74     0.27
   75     0.19
   77     0.00
   82     0.23
   90     0.71
   93     0.78
   96     0.97
   97     0.95
   98     0.92
  100     0.86
  101     1.01
  102     0.98
  103     1.05
  106     0.86
  107     0.67
  108     0.98
  109     0.93
  110     0.94
  111     0.81
  112     0.75
  113     0.54
  114     1.02
