# Supplementary material for: Functional 3D architecture in an intrinsically disordered E3 ligase domain facilitates ubiquitin transfer
Source: Nat Commun. 2020 Jul 30;11:3807. doi: 10.1038/s41467-020-17647-x (PMC7393505; doi:10.1038/s41467-020-17647-x)
Supplement: Supplementary file 4 — Source Data [file 41467_2020_17647_MOESM4_ESM.zip › Source data/Fig. 4/Figure 4C/histogram_data/L58C_sumo.txt]

   33     1.12
   34     0.83
   35     0.80
   36     0.82
   37     0.88
   38     0.87
   43     0.90
   46     1.00
   47     0.22
   48     0.19
   70     0.00
   82     0.94
   93     0.83
   96     1.10
   97     1.14
  100     0.86
  101     0.92
  102     1.01
  108     0.95
  109     1.05
  114     1.06
