# Supplementary material for: Functional 3D architecture in an intrinsically disordered E3 ligase domain facilitates ubiquitin transfer
Source: Nat Commun. 2020 Jul 30;11:3807. doi: 10.1038/s41467-020-17647-x (PMC7393505; doi:10.1038/s41467-020-17647-x)
Supplement: Supplementary file 4 — Source Data [file 41467_2020_17647_MOESM4_ESM.zip › Source data/Fig. 4/Figure 4C/histogram_data/ratio_C2]

   32     0.98
   33     1.06
   34     1.12
   35     1.01
   37     1.01
   38     0.97
   40     0.95
   41     0.99
   42     0.97
   43     0.94
   44     0.96
   45     1.00
   46     1.02
   47     0.95
   48     1.00
   49     0.97
   50     0.96
   51     1.04
   52     1.00
   53     0.89
   54     1.10
   56     0.94
   57     0.99
   58     1.04
   59     0.94
   61     0.90
   62     1.01
   63     0.96
   64     0.90
   65     0.89
   66     1.04
   70     1.00
   71     1.05
   72     1.01
   73     0.85
   74     0.75
   75     0.71
   77     0.00
   82     0.77
   90     0.96
   93     0.86
   96     0.88
   97     0.98
   98     0.81
  100     0.91
  101     0.95
  102     0.94
  103     0.86
  104     0.89
  106     0.82
  107     0.66
  108     0.86
  109     0.72
  110     0.90
  111     0.70
  112     0.62
  113     0.87
  114     0.78
