# Supplementary material for: Functional 3D architecture in an intrinsically disordered E3 ligase domain facilitates ubiquitin transfer
Source: Nat Commun. 2020 Jul 30;11:3807. doi: 10.1038/s41467-020-17647-x (PMC7393505; doi:10.1038/s41467-020-17647-x)
Supplement: Supplementary file 4 — Source Data [file 41467_2020_17647_MOESM4_ESM.zip › Source data/Fig. 4/Figure 4C/histogram_data/ratio_N2]

   32     0.00
   33     0.97
   34     0.75
   35     0.48
   36     0.64
   37     0.72
   38     0.45
   40     0.17
   41     0.79
   42     0.72
   43     0.71
   44     0.88
   45     0.89
   46     0.96
   47     0.96
   48     0.97
   49     0.98
   50     0.99
   51     1.01
   52     0.89
   53     1.00
   54     1.09
   56     0.98
   57     0.95
   58     1.00
   59     0.99
   61     0.95
   62     1.00
   63     0.99
   64     0.95
   65     0.97
   66     1.01
   70     1.00
   71     0.99
   72     1.01
   73     0.92
   74     0.90
   75     0.82
   77     0.00
   82     0.86
   90     0.94
   92     1.02
   93     0.89
   96     1.05
   97     1.02
   98     0.99
  100     0.99
  101     0.98
  102     1.03
  103     1.05
  104     0.99
  106     1.08
  107     1.00
  108     0.99
  109     0.97
  110     1.04
  111     0.97
  112     1.00
  113     0.92
  114     1.01
