# Supplementary material for: Functional 3D architecture in an intrinsically disordered E3 ligase domain facilitates ubiquitin transfer
Source: Nat Commun. 2020 Jul 30;11:3807. doi: 10.1038/s41467-020-17647-x (PMC7393505; doi:10.1038/s41467-020-17647-x)
Supplement: Supplementary file 4 — Source Data [file 41467_2020_17647_MOESM4_ESM.zip › Source data/Fig. 4/Figure 4C/histogram_data/ratio_sumoC]

   32     0.96
   33     0.96
   34     0.96
   35     0.99
   36     0.97
   37     0.95
   38     0.90
   40     0.89
   41     0.98
   42     0.82
   43     0.83
   44     0.91
   45     0.86
   46     0.90
   47     0.92
   48     0.92
   49     0.94
   57     0.77
   70     0.58
   74     0.48
   93     0.47
   96     0.69
   97     0.64
   98     0.66
  100     0.79
  101     0.78
  102     0.77
  103     0.75
  106     0.54
  107     0.60
  108     0.53
