# Supplementary material for: Functional 3D architecture in an intrinsically disordered E3 ligase domain facilitates ubiquitin transfer
Source: Nat Commun. 2020 Jul 30;11:3807. doi: 10.1038/s41467-020-17647-x (PMC7393505; doi:10.1038/s41467-020-17647-x)
Supplement: Supplementary file 4 — Source Data [file 41467_2020_17647_MOESM4_ESM.zip › Source data/Fig. 4/Figure 4C/histogram_data/ratio_sumoN]

   32     0.00
   34     0.29
   35     0.23
   36     0.44
   37     0.41
   38     0.29
   43     0.27
   44     0.60
   45     0.74
   46     0.78
   47     0.69
   48     0.83
   49     0.91
   57     0.79
   70     0.95
   93     0.74
   96     0.91
   97     0.95
   98     0.88
  100     0.99
  101     1.02
  102     0.99
  103     0.94
  107     1.00
  108     0.91
