# Supplementary material for: Functional 3D architecture in an intrinsically disordered E3 ligase domain facilitates ubiquitin transfer
Source: Nat Commun. 2020 Jul 30;11:3807. doi: 10.1038/s41467-020-17647-x (PMC7393505; doi:10.1038/s41467-020-17647-x)
Supplement: Supplementary file 4 — Source Data [file 41467_2020_17647_MOESM4_ESM.zip › Source data/Fig. 4/Figure 4C/histogram_data/S70C.txt]

   33     0.78
   34     0.80
   35     0.69
   36     0.76
   37     0.72
   38     0.61
   40     0.38
   41     0.68
   42     0.58
   44     0.62
   45     0.75
   46     0.55
   47     0.50
   48     0.65
   49     0.58
   50     0.42
   51     0.24
   54     0.51
   56     0.61
   57     0.66
   58     0.38
   59     0.30
   61     0.00
   62     0.06
   63     0.08
   66     0.00
   71     0.00
   72     0.00
   74     0.19
   82     0.62
   93     0.69
   96     0.72
   97     0.63
  100     0.77
  101     0.78
  102     0.80
  103     0.74
  108     0.75
  109     0.73
  110     0.65
  111     0.52
  112     0.41
  114     0.75
