# Supplementary material for: Functional 3D architecture in an intrinsically disordered E3 ligase domain facilitates ubiquitin transfer
Source: Nat Commun. 2020 Jul 30;11:3807. doi: 10.1038/s41467-020-17647-x (PMC7393505; doi:10.1038/s41467-020-17647-x)
Supplement: Supplementary file 4 — Source Data [file 41467_2020_17647_MOESM4_ESM.zip › Source data/Fig. 4/Figure 4C/histogram_data/S70C_sumo.txt]

   33     0.70
   34     0.77
   35     0.74
   36     0.66
   37     0.71
   38     0.81
   43     0.81
   47     0.68
   48     0.63
   82     0.92
   93     0.47
   96     0.57
   97     0.55
  100     0.76
  101     0.70
  102     0.62
  108     0.68
  109     0.60
