# Supplementary material for: Functional 3D architecture in an intrinsically disordered E3 ligase domain facilitates ubiquitin transfer
Source: Nat Commun. 2020 Jul 30;11:3807. doi: 10.1038/s41467-020-17647-x (PMC7393505; doi:10.1038/s41467-020-17647-x)
Supplement: Supplementary file 4 — Source Data [file 41467_2020_17647_MOESM4_ESM.zip › Source data/Fig. 4/Figure 4D/Figure 3D.txt]

sim 12 sumo	0	0	0.015	2.05618E-8	0	0	0.015	2.00134E-13	sim23	0	0	0.015	0	0.00186	0	0	sim34									sim	0	0	0.015	8.60836E-7		0	0	0.015	0.00184
sim12	0	0	0.03178	1.0242E-7	0	0	0.03178	1.81792E-12		0	0	0.045	0	0.00187	0	0											0	0	0.03178	2.39382E-6		0	0	0.03178	0.00223
	0.03	0	0.04856	4.68942E-7	0.03	0	0.04856	1.50662E-11		0.03	0	0.075	0	0.00189	0.03	0											0.03	0	0.04856	6.86687E-6		0.03	0	0.04856	0.00268
	0.03	0	0.06534	1.97362E-6	0.03	0	0.06534	1.13923E-10		0.03	0	0.105	8.41985E-4	0.00201	0.03	0											0.03	0	0.06534	1.96786E-5		0.03	0	0.06534	0.00319
	0.06	0	0.08212	7.63514E-6	0.06	0	0.08212	7.85954E-10		0.06	0	0.135	0.00301	0.00249	0.06	0											0.06	0	0.08212	5.46801E-5		0.06	0	0.08212	0.00376
	0.06	0	0.0989	2.71507E-5	0.06	0	0.0989	4.94719E-9		0.06	0	0.165	0.00748	0.00405	0.06	0											0.06	0	0.0989	1.44163E-4		0.06	0	0.0989	0.00438
	0.09	0	0.11568	8.87475E-5	0.09	0	0.11568	2.84117E-8		0.09	0	0.195	0.01528	0.00807	0.09	0											0.09	0	0.11568	3.55702E-4		0.09	0	0.11568	0.00505
	0.09	0	0.13246	2.6665E-4	0.09	0	0.13246	1.48872E-7		0.09	0	0.225	0.02659	0.01612	0.09	0											0.09	0	0.13246	8.14654E-4		0.09	0	0.13246	0.00576
	0.12	0	0.14924	7.36439E-4	0.12	0	0.14924	7.11717E-7		0.12	0	0.255	0.03989	0.02842	0.12	0											0.12	0	0.14924	0.00172		0.12	0	0.14924	0.00651
	0.12	0	0.16602	0.00187	0.12	0	0.16602	3.1044E-6		0.12	0	0.285	0.05181	0.042	0.12	0											0.12	0	0.16602	0.00336		0.12	0.003335	0.16602	0.00728
	0.15	0	0.1828	0.00436	0.15	0	0.1828	1.23545E-5		0.15	0	0.315	0.05842	0.05105	0.15	0											0.15	0	0.1828	0.00603		0.15	0.003335	0.1828	0.00806
	0.15	0.002	0.19958	0.00936	0.15	0	0.19958	4.4859E-5		0.15	0	0.345	0.05758	0.05078	0.15	0											0.15	0	0.19958	0.00994		0.15	0.00503	0.19958	0.00883
	0.18	0.002	0.21636	0.01845	0.18	0	0.21636	1.48611E-4		0.18	0	0.375	0.05111	0.0416	0.18	0											0.18	0	0.21636	0.01508		0.18	0.00503	0.21636	0.00958
	0.18	0.006	0.23314	0.03344	0.18	0	0.23314	4.49191E-4		0.18	0.0051	0.405	0.04538	0.02955	0.18	0.00163											0.18	0.0073	0.23314	0.02105		0.18	0.0151	0.23314	0.01028
	0.21	0.006	0.24992	0.05571	0.21	0	0.24992	0.00124		0.21	0.0051	0.435	0.04935	0.02265	0.21	0.00163											0.21	0.0073	0.24992	0.02709		0.21	0.0151	0.24992	0.01092
	0.21	0.024	0.26669	0.08531	0.21	0.0071	0.26669	0.00312		0.21	0.028	0.465	0.06873	0.02465	0.21	0.0157											0.21	0.0245	0.26669	0.03223		0.21	0.0084	0.26669	0.01148
	0.24	0.024	0.28347	0.12008	0.24	0.0071	0.28347	0.00716		0.24	0.028	0.495	0.09836	0.03025	0.24	0.0157											0.24	0.0245	0.28347	0.03565		0.24	0.0084	0.28347	0.01195
	0.24	0.04	0.30025	0.15537	0.24	0.0142	0.30025	0.01499		0.24	0.0382	0.525	0.12107	0.03168	0.24	0.033											0.24	0.027	0.30025	0.037		0.24	0.0185	0.30025	0.01231
	0.27	0.04	0.31703	0.18478	0.27	0.0142	0.31703	0.02864		0.27	0.0382	0.555	0.11987	0.03144	0.27	0.033											0.27	0.027	0.31703	0.03658		0.27	0.0185	0.31703	0.01256
	0.27	0.14	0.33381	0.20201	0.27	0.016	0.33381	0.04994		0.27	0.084	0.585	0.09353	0.03894	0.27	0.0455											0.27	0.0343	0.33381	0.03529		0.27	0.0151	0.33381	0.01267
	0.3	0.14	0.35059	0.203	0.3	0.016	0.35059	0.07944		0.3	0.084	0.615	0.05712	0.05675	0.3	0.0455											0.3	0.0343	0.35059	0.03426		0.3	0.0151	0.35059	0.01266
	0.3	0.194	0.36737	0.18751	0.3	0.0337	0.36737	0.1153		0.3	0.0382	0.645	0.02714	0.07803	0.3	0.0455											0.3	0.0123	0.36737	0.03453		0.3	0.0101	0.36737	0.01252
	0.33	0.194	0.38415	0.1592	0.33	0.0337	0.38415	0.15269		0.33	0.0382	0.675	0.00987	0.09274	0.33	0.0455											0.33	0.0123	0.38415	0.03672		0.33	0.0101	0.38415	0.01226
	0.33	0.186	0.40093	0.12425	0.33	0.0691	0.40093	0.18449		0.33	0.0433	0.705	0.00255	0.09366	0.33	0.0518											0.33	0.0343	0.40093	0.04099		0.33	0.0185	0.40093	0.01187
	0.36	0.186	0.41771	0.08914	0.36	0.0691	0.41771	0.20337		0.36	0.0433	0.735	2.04987E-4	0.08023	0.36	0.0518											0.36	0.0343	0.41771	0.04709		0.36	0.0185	0.41771	0.01138
	0.36	0.184	0.43449	0.05878	0.36	0.1223	0.43449	0.20455		0.36	0.0585	0.765	-3.68041E-4	0.05839	0.36	0.0392											0.36	0.0441	0.43449	0.05448		0.36	0.0084	0.43449	0.01081
	0.39	0.184	0.45127	0.03563	0.39	0.1223	0.45127	0.18771		0.39	0.0585	0.795	-4.75827E-4	0.03631	0.39	0.0392											0.39	0.0441	0.45127	0.06254		0.39	0.0084	0.45127	0.01015
	0.39	0.108	0.46805	0.01985	0.39	0.1986	0.46805	0.15716		0.39	0.0458	0.825	-4.91476E-4	0.0196	0.39	0.0361											0.39	0.0662	0.46805	0.07062		0.39	0.00503	0.46805	0.00944
	0.42	0.108	0.48483	0.01017	0.42	0.1986	0.48483	0.12005		0.42	0.0458	0.855	-4.93257E-4	0.00958	0.42	0.0361											0.42	0.0662	0.48483	0.07811		0.42	0.00503	0.48483	0.0087
	0.42	0.066	0.50161	0.00479	0.42	0.1968	0.50161	0.08367		0.42	0.0662	0.885	-4.9341E-4	0.0047	0.42	0.0173											0.42	0.0466	0.50161	0.08446		0.42	0.00503	0.50161	0.00795
	0.45	0.066	0.51839	0.00207	0.45	0.1968	0.51839	0.05321		0.45	0.0662	0.915	-4.9341E-4	0.00274	0.45	0.0173											0.45	0.0466	0.51839	0.08922		0.45	0.00503	0.51839	0.00726
	0.45	0.022	0.53517	8.23901E-4	0.45	0.1738	0.53517	0.03087		0.45	0.0585	0.945	-4.9341E-4	0.00209	0.45	0.0267											0.45	0.0564	0.53517	0.09204		0.45	0.0117	0.53517	0.00675
	0.48	0.022	0.55195	3.01244E-4	0.48	0.1738	0.55195	0.01634		0.48	0.0585	0.975	-4.9341E-4	0.00191	0.48	0.0267											0.48	0.0564	0.55195	0.09272		0.48	0.0117	0.55195	0.0067
	0.48	0.018	0.56873	1.01244E-4	0.48	0.094	0.56873	0.00789		0.48	0.0865	1.005	-4.9341E-4	0.00187	0.48	0.033											0.48	0.0956	0.56873	0.09121		0.48	0.0084	0.56873	0.00765
	0.51	0.006	0.58551	3.12776E-5	0.51	0.094	0.58551	0.00348		0.51	0.0865				0.51	0.033											0.51	0.0956	0.58551	0.08762		0.51	0.0084	0.58551	0.01059
	0.51	0.006	0.60229	8.88193E-6	0.51	0.0355	0.60229	0.0014		0.51	0.1349				0.51	0.0235											0.51	0.1005	0.60229	0.08219		0.51	0.00503	0.60229	0.01704
	0.54	0.002	0.61907	2.31842E-6	0.54	0.0355	0.61907	5.12909E-4		0.54	0.1349				0.54	0.0235											0.54	0.1005	0.61907	0.07528		0.54	0.00503	0.61907	0.02886
	0.54	0.002	0.63585	5.5627E-7	0.54	0.0142	0.63585	1.71661E-4		0.54	0.1247				0.54	0.0424											0.54	0.0931	0.63585	0.06733		0.54	0.0067	0.63585	0.0477
	0.57	0	0.65263	1.22685E-7	0.57	0.0142	0.65263	5.24178E-5		0.57	0.1247				0.57	0.0424											0.57	0.0931	0.65263	0.0588		0.57	0.0067	0.65263	0.07401
	0.57	0	0.66941	2.48717E-8	0.57	0.0142	0.66941	1.46037E-5		0.57	0.0738				0.57	0.0345											0.57	0.0809	0.66941	0.05015		0.57	0.0185	0.66941	0.10594
	0.6	0	0.68619	4.63479E-9	0.6	0.0142	0.68619	3.71215E-6		0.6	0.0738				0.6	0.0345											0.6	0.0809	0.68619	0.04176		0.6	0.0185	0.68619	0.13888
	0.6	0	0.70297	7.93899E-10	0.6	0.00177	0.70297	8.60924E-7		0.6	0.0763				0.6	0.0424											0.6	0.076	0.70297	0.03396		0.6	0.0369	0.70297	0.16616
	0.63	0.002	0.71975	1.25E-10	0.63	0.00177	0.71975	1.82172E-7		0.63	0.0763				0.63	0.0424											0.63	0.076	0.71975	0.02697		0.63	0.0369	0.71975	0.1812
	0.63	0.002	0.73653	1.80912E-11	0.63	0.00177	0.73653	3.51702E-8		0.63	0.0178				0.63	0.1005											0.63	0.0539	0.73653	0.02091		0.63	0.0638	0.73653	0.17997
	0.66	0	0.75331	2.40676E-12	0.66	0.00177	0.75331	6.19506E-9		0.66	0.0178				0.66	0.1005											0.66	0.0539	0.75331	0.01583		0.66	0.0638	0.75331	0.16275
	0.66	0	0.77008	2.94313E-13	0.66	0.00177	0.77008	9.95619E-10		0.66	0.0076				0.66	0.0738											0.66	0.0515	0.77008	0.0117		0.66	0.0956	0.77008	0.13398
	0.69	0	0.78686	3.30824E-14	0.69	0.00177	0.78686	1.45988E-10		0.69	0.0076				0.69	0.0738											0.69	0.0515	0.78686	0.00845		0.69	0.0956	0.78686	0.1004
	0.69	0	0.80364	3.41817E-15	0.69	0.00177	0.80364	1.95308E-11		0.69	0.0076				0.69	0.1083											0.69	0.0343	0.80364	0.00596		0.69	0.1896	0.80364	0.06849
	0.72	0	0.82042	3.24639E-16	0.72	0.00177	0.82042	2.38396E-12		0.72	0.0076				0.72	0.1083											0.72	0.0343	0.82042	0.0041		0.72	0.1896	0.82042	0.04254
	0.72	0	0.8372	2.83412E-17	0.72	0	0.8372	2.65494E-13		0.72	0.0051				0.72	0.0801											0.72	0.0245	0.8372	0.00276		0.72	0.1695	0.8372	0.02405
	0.75	0	0.85398	2.2743E-18	0.75	0	0.85398	2.69767E-14		0.75	0.0051				0.75	0.0801											0.75	0.0245	0.85398	0.00181		0.75	0.1695	0.85398	0.01239
	0.75	0	0.87076	1.67759E-19	0.75	0	0.87076	2.50092E-15		0.75	0				0.75	0.0471											0.75	0.0123	0.87076	0.00116		0.75	0.1493	0.87076	0.00582
	0.78	0	0.88754	1.13745E-20	0.78	0	0.88754	2.11537E-16		0.78	0				0.78	0.0471											0.78	0.0123	0.88754	7.25735E-4		0.78	0.1493	0.88754	0.0025
	0.78	0	0.90432	7.08913E-22	0.78	0.0036	0.90432	1.6325E-17		0.78	0				0.78	0.0314											0.78	0.0172	0.90432	4.43528E-4		0.78	0.0805	0.90432	9.86355E-4
	0.81	0	0.9211	4.06127E-23	0.81	0.0036	0.9211	1.14946E-18		0.81	0				0.81	0.0314											0.81	0.0172	0.9211	2.64684E-4		0.81	0.0805	0.9211	3.61401E-4
	0.81	0	0.93788	2.13866E-24	0.81	0	0.93788	7.38437E-20		0.81	0				0.81	0.0314											0.81	0.0049	0.93788	1.5424E-4		0.81	0.0386	0.93788	1.26288E-4
	0.84	0	0.95466	1.03522E-25	0.84	0	0.95466	4.32822E-21		0.84	0				0.84	0.0314											0.84	0.0049	0.95466	8.77667E-5		0.84	0.0386	0.95466	4.45151E-5
	0.84	0	0.97144	4.60608E-27	0.84	0	0.97144	2.31464E-22		0.84	0				0.84	0.0141											0.84	0.00245	0.97144	4.8767E-5		0.84	0.0101	0.97144	1.73653E-5
	0.87	0	0.98822	1.88383E-28	0.87	0	0.98822	1.12936E-23		0.87	0				0.87	0.0141											0.87	0.00245	0.98822	2.64597E-5		0.87	0.0101	0.98822	8.13926E-6
	0.87	0	1.005	7.08212E-30	0.87	0	1.005	5.02761E-25		0.87	0				0.87	0.0157											0.87	0	1.005	1.40187E-5		0.87	0	1.005	4.5488E-6
	0.9	0			0.9	0				0.9	0				0.9	0.0157											0.9	0	--			0.9	0
	0.9	0			0.9	0				0.9	0				0.9	0.0032											0.9	0	--			0.9	0.00167
	0.93	0			0.93	0				0.93	0				0.93	0.0032											0.93	0	--			0.93	0.00167
	0.93	0			0.93	0				0.93	0				0.93	0.0063											0.93	0	--			0.93	0
	0.96	0			0.96	0				0.96	0				0.96	0.0063											0.96	0	--			0.96	0
	0.96	0			0.96	0				0.96	0				0.96	0											0.96	0	--			0.96	0
	0.99	0			0.99	0				0.99	0				0.99	0											0.99	0	--			0.99	0
	0.99	0			0.99	0				0.99	0				0.99	0											0.99	0	--			0.99	0
	1.02	0			1.02	0				1.02	0				1.02	0											1.02	0	--			1.02	0.00167
																0
																0
																0
																0
